# Supplementary material for: Netcombin: An algorithm for constructing optimal phylogenetic network from rooted triplets
Source: PLoS One. 2020 Sep 18;15(9):e0227842. doi: 10.1371/journal.pone.0227842 (PMC7500971; doi:10.1371/journal.pone.0227842)
Supplement: S2 File — (ZIP) [file pone.0227842.s002.zip]

Archive with 241 entries (200 files):
- tripletData/
- tripletData/1/
- tripletData/1/good triplets bound 0.2.txt
- tripletData/1/good triplets bound 0.4.txt
- tripletData/1/good triplets bound 0.6.txt
- tripletData/1/good triplets bound 0.8.txt
- tripletData/1/good triplets bound 0.txt
- tripletData/10/
- tripletData/10/good triplets bound 0.2.txt
- tripletData/10/good triplets bound 0.4.txt
- tripletData/10/good triplets bound 0.6.txt
- tripletData/10/good triplets bound 0.8.txt
- tripletData/10/good triplets bound 0.txt
- tripletData/11/
- tripletData/11/good triplets bound 0.2.txt
- tripletData/11/good triplets bound 0.4.txt
- tripletData/11/good triplets bound 0.6.txt
- tripletData/11/good triplets bound 0.8.txt
- tripletData/11/good triplets bound 0.txt
- tripletData/12/
- tripletData/12/good triplets bound 0.2.txt
- tripletData/12/good triplets bound 0.4.txt
- tripletData/12/good triplets bound 0.6.txt
- tripletData/12/good triplets bound 0.8.txt
- tripletData/12/good triplets bound 0.txt
- tripletData/13/
- tripletData/13/good triplets bound 0.2.txt
- tripletData/13/good triplets bound 0.4.txt
- tripletData/13/good triplets bound 0.6.txt
- tripletData/13/good triplets bound 0.8.txt
- tripletData/13/good triplets bound 0.txt
- tripletData/14/
- tripletData/14/good triplets bound 0.2.txt
- tripletData/14/good triplets bound 0.4.txt
- tripletData/14/good triplets bound 0.6.txt
- tripletData/14/good triplets bound 0.8.txt
- tripletData/14/good triplets bound 0.txt
- tripletData/15/
- tripletData/15/good triplets bound 0.2.txt
- tripletData/15/good triplets bound 0.4.txt
- tripletData/15/good triplets bound 0.6.txt
- tripletData/15/good triplets bound 0.8.txt
- tripletData/15/good triplets bound 0.txt
- tripletData/16/
- tripletData/16/good triplets bound 0.2.txt
- tripletData/16/good triplets bound 0.4.txt
- tripletData/16/good triplets bound 0.6.txt
- tripletData/16/good triplets bound 0.8.txt
- tripletData/16/good triplets bound 0.txt
- tripletData/17/
- tripletData/17/good triplets bound 0.2.txt
- tripletData/17/good triplets bound 0.4.txt
- tripletData/17/good triplets bound 0.6.txt
- tripletData/17/good triplets bound 0.8.txt
- tripletData/17/good triplets bound 0.txt
- tripletData/18/
- tripletData/18/good triplets bound 0.2.txt
- tripletData/18/good triplets bound 0.4.txt
- tripletData/18/good triplets bound 0.6.txt
- tripletData/18/good triplets bound 0.8.txt
- tripletData/18/good triplets bound 0.txt
- tripletData/19/
- tripletData/19/good triplets bound 0.2.txt
- tripletData/19/good triplets bound 0.4.txt
- tripletData/19/good triplets bound 0.6.txt
- tripletData/19/good triplets bound 0.8.txt
- tripletData/19/good triplets bound 0.txt
- tripletData/2/
- tripletData/2/good triplets bound 0.2.txt
- tripletData/2/good triplets bound 0.4.txt
- tripletData/2/good triplets bound 0.6.txt
- tripletData/2/good triplets bound 0.8.txt
- tripletData/2/good triplets bound 0.txt
- tripletData/20/
- tripletData/20/good triplets bound 0.2.txt
- tripletData/20/good triplets bound 0.4.txt
- tripletData/20/good triplets bound 0.6.txt
- tripletData/20/good triplets bound 0.8.txt
- tripletData/20/good triplets bound 0.txt
- tripletData/21/
- tripletData/21/good triplets bound 0.2.txt
- tripletData/21/good triplets bound 0.4.txt
- tripletData/21/good triplets bound 0.6.txt
- tripletData/21/good triplets bound 0.8.txt
- tripletData/21/good triplets bound 0.txt
- tripletData/22/
- tripletData/22/good triplets bound 0.2.txt
- tripletData/22/good triplets bound 0.4.txt
- tripletData/22/good triplets bound 0.6.txt
- tripletData/22/good triplets bound 0.8.txt
- tripletData/22/good triplets bound 0.txt
- tripletData/23/
- tripletData/23/good triplets bound 0.2.txt
- tripletData/23/good triplets bound 0.4.txt
- tripletData/23/good triplets bound 0.6.txt
- tripletData/23/good triplets bound 0.8.txt
- tripletData/23/good triplets bound 0.txt
- tripletData/24/
- tripletData/24/good triplets bound 0.2.txt
- tripletData/24/good triplets bound 0.4.txt
- tripletData/24/good triplets bound 0.6.txt
- tripletData/24/good triplets bound 0.8.txt
- tripletData/24/good triplets bound 0.txt
- tripletData/25/
- tripletData/25/good triplets boun 0.txt
- tripletData/25/good triplets bound 0.2.txt
- tripletData/25/good triplets bound 0.4.txt
- tripletData/25/good triplets bound 0.6.txt
- tripletData/25/good triplets bound 0.8.txt
- tripletData/26/
- tripletData/26/good triplets bound 0.2.txt
- tripletData/26/good triplets bound 0.4.txt
- tripletData/26/good triplets bound 0.6.txt
- tripletData/26/good triplets bound 0.8.txt
- tripletData/26/good triplets bound 0.txt
- tripletData/27/
- tripletData/27/good triplets bound 0.2.txt
- tripletData/27/good triplets bound 0.4.txt
- tripletData/27/good triplets bound 0.6.txt
- tripletData/27/good triplets bound 0.8.txt
- tripletData/27/good triplets bound 0.txt
- tripletData/28/
- tripletData/28/good triplets bound 0.2.txt
- tripletData/28/good triplets bound 0.4.txt
- tripletData/28/good triplets bound 0.6.txt
- tripletData/28/good triplets bound 0.8.txt
- tripletData/28/good triplets bound 0.txt
- tripletData/29/
- tripletData/29/good triplets bound 0.2.txt
- tripletData/29/good triplets bound 0.4.txt
- tripletData/29/good triplets bound 0.6.txt
- tripletData/29/good triplets bound 0.8.txt
- tripletData/29/good triplets bound 0.txt
- tripletData/3/
- tripletData/3/good triplets bound 0.2.txt
- tripletData/3/good triplets bound 0.4.txt
- tripletData/3/good triplets bound 0.6.txt
- tripletData/3/good triplets bound 0.8.txt
- tripletData/3/good triplets bound 0.txt
- tripletData/30/
- tripletData/30/good triplets bound 0.2.txt
- tripletData/30/good triplets bound 0.4.txt
- tripletData/30/good triplets bound 0.6.txt
- tripletData/30/good triplets bound 0.8.txt
- tripletData/30/good triplets bound 0.txt
- tripletData/31/
- tripletData/31/good triplets bound 0.2.txt
- tripletData/31/good triplets bound 0.4.txt
- tripletData/31/good triplets bound 0.6.txt
- tripletData/31/good triplets bound 0.8.txt
- tripletData/31/good triplets bound 0.txt
- tripletData/32/
- tripletData/32/good triplets bound 0.2.txt
- tripletData/32/good triplets bound 0.4.txt
- tripletData/32/good triplets bound 0.6.txt
- tripletData/32/good triplets bound 0.8.txt
- tripletData/32/good triplets bound 0.txt
- tripletData/33/
- tripletData/33/good triplets bound 0.2.txt
- tripletData/33/good triplets bound 0.4.txt
- tripletData/33/good triplets bound 0.6.txt
- tripletData/33/good triplets bound 0.8.txt
- tripletData/33/good triplets bound 0.txt
- tripletData/34/
- tripletData/34/good triplets bound 0.2.txt
- tripletData/34/good triplets bound 0.4.txt
- tripletData/34/good triplets bound 0.6.txt
- tripletData/34/good triplets bound 0.8.txt
- tripletData/34/good triplets bound 0.txt
- tripletData/35/
- tripletData/35/good triplets bound 0.2.txt
- tripletData/35/good triplets bound 0.4.txt
- tripletData/35/good triplets bound 0.6.txt
- tripletData/35/good triplets bound 0.8.txt
- tripletData/35/good triplets bound 0.txt
- tripletData/36/
- tripletData/36/good triplets bound 0.2.txt
- tripletData/36/good triplets bound 0.4.txt
- tripletData/36/good triplets bound 0.6.txt
- tripletData/36/good triplets bound 0.8.txt
- tripletData/36/good triplets bound 0.txt
- tripletData/37/
- tripletData/37/good triplets bound 0.2.txt
- tripletData/37/good triplets bound 0.4.txt
- tripletData/37/good triplets bound 0.6.txt
- tripletData/37/good triplets bound 0.8.txt
- tripletData/37/good triplets bound 0.txt
- tripletData/38/
- tripletData/38/good triplets bound 0.2.txt
- tripletData/38/good triplets bound 0.4.txt
- tripletData/38/good triplets bound 0.6.txt
- tripletData/38/good triplets bound 0.8.txt
- tripletData/38/good triplets bound 0.txt
- tripletData/39/
- tripletData/39/good triplets bound 0.2.txt
- tripletData/39/good triplets bound 0.4.txt
- tripletData/39/good triplets bound 0.6.txt
- tripletData/39/good triplets bound 0.8.txt
- tripletData/39/good triplets bound 0.txt
- tripletData/4/
- tripletData/4/good triplets bound 0.2.txt
- tripletData/4/good triplets bound 0.4.txt
- tripletData/4/good triplets bound 0.6.txt
- tripletData/4/good triplets bound 0.8.txt
- tripletData/4/good triplets bound 0.txt
- tripletData/40/
- tripletData/40/good triplets bound 0.2.txt
- tripletData/40/good triplets bound 0.4.txt
- tripletData/40/good triplets bound 0.6.txt
- tripletData/40/good triplets bound 0.8.txt
- tripletData/40/good triplets bound 0.txt
- tripletData/5/
- tripletData/5/good triplets bound 0.2.txt
- tripletData/5/good triplets bound 0.4.txt
- tripletData/5/good triplets bound 0.6.txt
- tripletData/5/good triplets bound 0.8.txt
- tripletData/5/good triplets bound 0.txt
- tripletData/6/
- tripletData/6/good triplets bound 0.2.txt
- tripletData/6/good triplets bound 0.4.txt
- tripletData/6/good triplets bound 0.6.txt
- tripletData/6/good triplets bound 0.8.txt
- tripletData/6/good triplets bound 0.txt
- tripletData/7/
- tripletData/7/good triplets bound 0.2.txt
- tripletData/7/good triplets bound 0.4.txt
- tripletData/7/good triplets bound 0.6.txt
- tripletData/7/good triplets bound 0.8.txt
- tripletData/7/good triplets bound 0.txt
- tripletData/8/
- tripletData/8/good triplets bound 0.2.txt
- tripletData/8/good triplets bound 0.4.txt
- tripletData/8/good triplets bound 0.6.txt
- tripletData/8/good triplets bound 0.8.txt
- tripletData/8/good triplets bound 0.txt
- tripletData/9/
- tripletData/9/good triplets bound 0.2.txt
- tripletData/9/good triplets bound 0.4.txt
- tripletData/9/good triplets bound 0.6.txt
- tripletData/9/good triplets bound 0.8.txt
- tripletData/9/good triplets bound 0.txt
