# Supplementary material for: Netcombin: An algorithm for constructing optimal phylogenetic network from rooted triplets
Source: PLoS One. 2020 Sep 18;15(9):e0227842. doi: 10.1371/journal.pone.0227842 (PMC7500971; doi:10.1371/journal.pone.0227842)
Supplement: S2 File — (ZIP) [file pone.0227842.s002.zip › tripletData/1/good triplets bound 0.2.txt]

1 4 2
1 7 2
1 7 8
3 4 2
3 4 8
3 7 2
3 7 8
4 5 2
4 5 8
4 6 2
4 6 8
4 9 2
4 9 8
4 10 2
4 10 8
5 7 2
5 7 8
6 7 2
6 7 8
7 9 2
7 9 8
7 10 8
1 10 2
1 10 4
1 10 7
1 10 8
3 10 7
5 10 2
5 10 8
6 10 2
6 10 4
6 10 8
9 10 2
9 10 4
9 10 7
9 10 8
1 3 2
1 3 4
1 3 7
1 3 8
1 5 2
1 5 4
1 5 7
1 5 8
1 5 10
1 6 4
1 6 7
1 6 8
1 6 10
1 9 2
1 9 4
1 9 7
1 9 8
1 9 10
3 5 1
3 5 2
3 5 7
3 5 8
3 5 10
5 6 1
5 6 2
5 6 4
5 6 7
5 6 8
5 6 10
5 9 1
5 9 2
5 9 4
5 9 8
3 9 4
3 9 5
3 9 7
3 9 8
3 9 10
6 9 4
6 9 5
6 9 7
6 9 8
6 9 10
3 6 1
3 6 2
3 6 4
3 6 5
3 6 7
3 6 8
3 6 9
3 6 10
4 7 1
4 7 3
4 7 5
4 7 6
4 7 8
4 7 9
4 7 10
2 8 1
2 8 4
2 8 5
2 8 6
2 8 7
2 8 9
8 1 2
8 1 3
8 1 4
8 1 5
8 1 6
8 1 9
8 1 10
