# Supplementary material for: Netcombin: An algorithm for constructing optimal phylogenetic network from rooted triplets
Source: PLoS One. 2020 Sep 18;15(9):e0227842. doi: 10.1371/journal.pone.0227842 (PMC7500971; doi:10.1371/journal.pone.0227842)
Supplement: S2 File — (ZIP) [file pone.0227842.s002.zip › tripletData/1/good triplets bound 0.8.txt]

1 4 2
1 7 2
3 4 8
3 7 2
4 10 8
6 7 8
7 10 8
1 10 2
5 10 4
5 10 8
6 10 2
6 10 4
1 3 2
1 3 8
1 5 10
3 5 4
3 5 10
5 6 8
3 9 2
6 9 2
6 9 8
3 6 5
3 6 8
8 1 5
