# Supplementary material for: Netcombin: An algorithm for constructing optimal phylogenetic network from rooted triplets
Source: PLoS One. 2020 Sep 18;15(9):e0227842. doi: 10.1371/journal.pone.0227842 (PMC7500971; doi:10.1371/journal.pone.0227842)
Supplement: S2 File — (ZIP) [file pone.0227842.s002.zip › tripletData/1/good triplets bound 0.txt]

1	4	2
1	4	8
1	7	2
1	7	8
3	4	2
3	4	8
3	7	2
3	7	8
4	5	2
4	5	8
4	6	2
4	6	8
4	9	2
4	9	8
4	10	2
4	10	8
5	7	2
5	7	8
6	7	2
6	7	8
7	9	2
7	9	8
7	10	2
7	10	8
1	10	2
1	10	4
1	10	7
1	10	8
3	10	2
3	10	4
3	10	7
3	10	8
5	10	2
5	10	4
5	10	7
5	10	8
6	10	2
6	10	4
6	10	7
6	10	8
9	10	2
9	10	4
9	10	7
9	10	8
1	3	2
1	3	4
1	3	7
1	3	8
1	3	10
1	5	2
1	5	4
1	5	7
1	5	8
1	5	10
1	6	2
1	6	4
1	6	7
1	6	8
1	6	10
1	9	2
1	9	4
1	9	7
1	9	8
1	9	10
3	5	1
3	5	2
3	5	4
3	5	7
3	5	8
3	5	10
5	6	1
5	6	2
5	6	4
5	6	7
5	6	8
5	6	10
5	9	1
5	9	2
5	9	4
5	9	7
5	9	8
5	9	10
3	9	1
3	9	2
3	9	4
3	9	5
3	9	7
3	9	8
3	9	10
6	9	1
6	9	2
6	9	4
6	9	5
6	9	7
6	9	8
6	9	10
3	6	1
3	6	2
3	6	4
3	6	5
3	6	7
3	6	8
3	6	9
3	6	10
4	7	1
4	7	2
4	7	3
4	7	5
4	7	6
4	7	8
4	7	9
4	7	10
2	8	1
2	8	3
2	8	4
2	8	5
2	8	6
2	8	7
2	8	9
2	8	10
8	1	2
8	1	3
8	1	4
8	1	5
8	1	6
8	1	7
8	1	9
8	1	10
