# Supplementary material for: Netcombin: An algorithm for constructing optimal phylogenetic network from rooted triplets
Source: PLoS One. 2020 Sep 18;15(9):e0227842. doi: 10.1371/journal.pone.0227842 (PMC7500971; doi:10.1371/journal.pone.0227842)
Supplement: S2 File — (ZIP) [file pone.0227842.s002.zip › tripletData/10/good triplets bound 0.2.txt]

1 5 2
1 5 8
1 5 10
1 7 2
1 7 8
1 7 9
1 7 10
3 5 2
3 5 8
3 5 9
3 7 8
3 7 9
3 7 10
4 5 2
4 5 8
4 5 9
4 5 10
4 7 2
4 7 9
5 6 2
5 6 8
5 6 9
5 6 10
6 7 2
6 7 8
6 7 9
6 7 10
1 3 2
1 3 5
1 3 7
1 3 9
1 3 10
3 4 2
3 4 7
3 4 8
3 4 9
3 4 10
3 6 2
3 6 5
3 6 7
3 6 8
3 6 9
3 6 10
1 6 2
1 6 3
1 6 5
1 6 8
1 6 9
1 6 10
4 6 2
4 6 3
4 6 5
4 6 7
4 6 8
4 6 9
1 4 2
1 4 6
1 4 7
1 4 8
1 4 9
5 7 2
5 7 4
5 7 8
5 7 10
2 10 1
2 10 3
2 10 5
2 10 6
2 10 7
8 10 1
8 10 4
8 10 6
9 10 1
9 10 3
9 10 4
9 10 5
9 10 6
2 9 3
2 9 4
2 9 5
2 9 6
2 9 7
2 9 10
8 9 1
8 9 3
8 9 4
8 9 5
8 9 6
8 9 7
2 8 1
2 8 5
2 8 6
2 8 7
2 8 9
2 8 10
7 6 1
7 6 3
7 6 5
2 1 3
2 1 6
2 1 8
2 1 10
2 4 5
2 4 6
2 4 7
2 4 8
2 4 9
2 4 10
