# Supplementary material for: Netcombin: An algorithm for constructing optimal phylogenetic network from rooted triplets
Source: PLoS One. 2020 Sep 18;15(9):e0227842. doi: 10.1371/journal.pone.0227842 (PMC7500971; doi:10.1371/journal.pone.0227842)
Supplement: S2 File — (ZIP) [file pone.0227842.s002.zip › tripletData/10/good triplets bound 0.8.txt]

1 7 9
3 5 8
3 7 10
4 5 9
6 7 9
6 7 10
1 3 5
1 3 10
3 4 7
3 6 7
3 6 8
3 6 10
1 6 9
4 6 9
4 6 10
1 4 8
5 7 2
2 10 3
2 10 5
2 10 7
8 10 6
8 9 7
2 8 1
2 8 4
7 6 1
2 1 5
2 1 6
2 1 7
2 4 5
2 4 8
2 4 10
