# Supplementary material for: Netcombin: An algorithm for constructing optimal phylogenetic network from rooted triplets
Source: PLoS One. 2020 Sep 18;15(9):e0227842. doi: 10.1371/journal.pone.0227842 (PMC7500971; doi:10.1371/journal.pone.0227842)
Supplement: S2 File — (ZIP) [file pone.0227842.s002.zip › tripletData/10/good triplets bound 0.txt]

1	5	2
1	5	8
1	5	9
1	5	10
1	7	2
1	7	8
1	7	9
1	7	10
3	5	2
3	5	8
3	5	9
3	5	10
3	7	2
3	7	8
3	7	9
3	7	10
4	5	2
4	5	8
4	5	9
4	5	10
4	7	2
4	7	8
4	7	9
4	7	10
5	6	2
5	6	8
5	6	9
5	6	10
6	7	2
6	7	8
6	7	9
6	7	10
1	3	2
1	3	5
1	3	7
1	3	8
1	3	9
1	3	10
3	4	2
3	4	5
3	4	7
3	4	8
3	4	9
3	4	10
3	6	2
3	6	5
3	6	7
3	6	8
3	6	9
3	6	10
1	6	2
1	6	3
1	6	5
1	6	7
1	6	8
1	6	9
1	6	10
4	6	2
4	6	3
4	6	5
4	6	7
4	6	8
4	6	9
4	6	10
1	4	2
1	4	3
1	4	5
1	4	6
1	4	7
1	4	8
1	4	9
1	4	10
5	7	1
5	7	2
5	7	3
5	7	4
5	7	6
5	7	8
5	7	9
5	7	10
2	10	1
2	10	3
2	10	4
2	10	5
2	10	6
2	10	7
8	10	1
8	10	3
8	10	4
8	10	5
8	10	6
8	10	7
9	10	1
9	10	3
9	10	4
9	10	5
9	10	6
9	10	7
2	9	1
2	9	3
2	9	4
2	9	5
2	9	6
2	9	7
2	9	10
8	9	1
8	9	3
8	9	4
8	9	5
8	9	6
8	9	7
8	9	10
2	8	1
2	8	3
2	8	4
2	8	5
2	8	6
2	8	7
2	8	9
2	8	10
7	6	1
7	6	3
7	6	4
7	6	5
2	1	3
2	1	5
2	1	6
2	1	7
2	1	8
2	1	9
2	1	10
2	4	3
2	4	5
2	4	6
2	4	7
2	4	8
2	4	9
2	4	10
