# Supplementary material for: Netcombin: An algorithm for constructing optimal phylogenetic network from rooted triplets
Source: PLoS One. 2020 Sep 18;15(9):e0227842. doi: 10.1371/journal.pone.0227842 (PMC7500971; doi:10.1371/journal.pone.0227842)
Supplement: S2 File — (ZIP) [file pone.0227842.s002.zip › tripletData/11/good triplets bound 0.4.txt]

5 10 3
5 10 4
5 10 6
5 10 7
1 6 5
1 6 10
2 6 5
3 6 5
3 6 10
4 6 5
6 7 5
6 8 5
6 8 10
6 9 5
6 9 10
1 3 5
1 3 6
1 9 5
1 9 6
2 3 5
2 3 6
2 3 10
2 4 5
2 4 6
2 9 5
3 7 10
3 8 5
3 8 10
4 7 10
4 8 10
7 9 6
8 9 5
1 7 3
1 7 6
1 7 9
1 7 10
1 8 4
1 8 5
1 8 6
1 8 9
1 8 10
2 7 3
2 7 5
2 7 6
2 7 9
2 8 6
2 8 9
2 8 10
7 8 3
7 8 4
7 8 5
7 8 6
7 8 10
1 2 3
1 2 4
1 2 5
1 2 6
1 2 7
1 2 8
1 2 10
3 9 1
3 9 2
3 9 6
3 9 8
3 9 10
4 9 2
4 9 5
4 9 6
4 9 8
4 9 10
3 4 1
3 4 8
3 4 9
3 4 10
3 5 1
3 5 6
3 5 7
4 5 7
4 5 8
4 5 10
10 1 3
10 1 4
10 1 6
10 2 3
10 2 4
10 2 5
10 2 6
10 2 9
10 7 3
10 7 5
10 7 6
10 7 9
10 8 3
