# Supplementary material for: Netcombin: An algorithm for constructing optimal phylogenetic network from rooted triplets
Source: PLoS One. 2020 Sep 18;15(9):e0227842. doi: 10.1371/journal.pone.0227842 (PMC7500971; doi:10.1371/journal.pone.0227842)
Supplement: S2 File — (ZIP) [file pone.0227842.s002.zip › tripletData/11/good triplets bound 0.6.txt]

5 10 3
5 10 6
5 10 8
1 6 5
4 6 10
6 7 5
6 7 10
6 8 10
6 9 10
1 3 6
1 9 5
1 9 10
2 3 5
2 4 5
2 4 6
2 9 6
2 9 10
3 7 6
3 7 10
4 7 5
4 7 6
4 7 10
7 9 10
8 9 6
1 7 10
1 8 9
1 8 10
2 7 5
2 7 9
2 7 10
2 8 5
7 8 3
7 8 4
7 8 6
1 2 6
1 2 7
3 9 1
3 9 2
3 9 8
4 9 2
4 9 5
4 9 6
3 4 5
3 4 6
3 4 8
3 4 9
3 4 10
3 5 2
3 5 9
4 5 2
4 5 7
4 5 8
10 1 5
10 1 6
10 1 9
10 2 3
10 2 5
10 8 5
