# Supplementary material for: Netcombin: An algorithm for constructing optimal phylogenetic network from rooted triplets
Source: PLoS One. 2020 Sep 18;15(9):e0227842. doi: 10.1371/journal.pone.0227842 (PMC7500971; doi:10.1371/journal.pone.0227842)
Supplement: S2 File — (ZIP) [file pone.0227842.s002.zip › tripletData/11/good triplets bound 0.8.txt]

5 10 7
5 10 8
1 6 5
2 6 10
6 8 5
2 4 6
2 4 10
4 7 6
8 9 5
1 7 3
1 8 9
2 7 5
2 7 6
2 7 9
2 8 3
2 8 4
2 8 10
1 2 5
1 2 7
1 2 8
3 5 6
3 5 9
4 5 9
10 1 5
10 2 5
10 2 6
10 7 4
10 8 4
10 8 6
