# Supplementary material for: Netcombin: An algorithm for constructing optimal phylogenetic network from rooted triplets
Source: PLoS One. 2020 Sep 18;15(9):e0227842. doi: 10.1371/journal.pone.0227842 (PMC7500971; doi:10.1371/journal.pone.0227842)
Supplement: S2 File — (ZIP) [file pone.0227842.s002.zip › tripletData/11/good triplets bound 0.txt]

5	10	1
5	10	2
5	10	3
5	10	4
5	10	6
5	10	7
5	10	8
5	10	9
1	6	5
1	6	10
2	6	5
2	6	10
3	6	5
3	6	10
4	6	5
4	6	10
6	7	5
6	7	10
6	8	5
6	8	10
6	9	5
6	9	10
1	3	5
1	3	6
1	3	10
1	4	5
1	4	6
1	4	10
1	9	5
1	9	6
1	9	10
2	3	5
2	3	6
2	3	10
2	4	5
2	4	6
2	4	10
2	9	5
2	9	6
2	9	10
3	7	5
3	7	6
3	7	10
3	8	5
3	8	6
3	8	10
4	7	5
4	7	6
4	7	10
4	8	5
4	8	6
4	8	10
7	9	5
7	9	6
7	9	10
8	9	5
8	9	6
8	9	10
1	7	3
1	7	4
1	7	5
1	7	6
1	7	9
1	7	10
1	8	3
1	8	4
1	8	5
1	8	6
1	8	9
1	8	10
2	7	3
2	7	4
2	7	5
2	7	6
2	7	9
2	7	10
2	8	3
2	8	4
2	8	5
2	8	6
2	8	9
2	8	10
7	8	1
7	8	2
7	8	3
7	8	4
7	8	5
7	8	6
7	8	9
7	8	10
1	2	3
1	2	4
1	2	5
1	2	6
1	2	7
1	2	8
1	2	9
1	2	10
3	9	1
3	9	2
3	9	5
3	9	6
3	9	7
3	9	8
3	9	10
4	9	1
4	9	2
4	9	5
4	9	6
4	9	7
4	9	8
4	9	10
3	4	1
3	4	2
3	4	5
3	4	6
3	4	7
3	4	8
3	4	9
3	4	10
3	5	1
3	5	2
3	5	6
3	5	7
3	5	8
3	5	9
3	5	10
4	5	1
4	5	2
4	5	6
4	5	7
4	5	8
4	5	9
4	5	10
10	1	3
10	1	4
10	1	5
10	1	6
10	1	9
10	2	3
10	2	4
10	2	5
10	2	6
10	2	9
10	7	3
10	7	4
10	7	5
10	7	6
10	7	9
10	8	3
10	8	4
10	8	5
10	8	6
10	8	9
