# Supplementary material for: Netcombin: An algorithm for constructing optimal phylogenetic network from rooted triplets
Source: PLoS One. 2020 Sep 18;15(9):e0227842. doi: 10.1371/journal.pone.0227842 (PMC7500971; doi:10.1371/journal.pone.0227842)
Supplement: S2 File — (ZIP) [file pone.0227842.s002.zip › tripletData/12/good triplets bound 0.4.txt]

1 5 2
1 5 3
1 5 6
1 5 7
1 5 8
1 5 9
4 5 6
4 5 7
4 5 9
1 4 3
1 4 5
1 4 6
1 4 8
1 4 9
1 4 10
2 3 4
2 3 5
3 6 1
3 6 4
3 6 5
3 8 1
3 8 5
3 9 1
3 9 4
3 9 5
3 10 4
7 8 1
7 8 4
7 8 5
7 10 1
7 10 4
3 7 4
3 7 6
3 7 8
3 7 10
2 6 5
2 6 7
2 8 7
2 10 1
2 10 3
2 10 4
6 9 1
6 9 3
6 9 4
6 9 5
6 9 7
8 9 1
8 9 3
8 9 4
8 9 5
8 9 7
9 10 1
9 10 4
9 10 5
9 10 7
2 9 1
2 9 3
2 9 4
2 9 6
2 9 7
2 9 10
6 10 3
6 10 4
8 10 1
8 10 2
8 10 3
6 8 2
6 8 3
6 8 5
6 8 7
5 3 2
5 3 6
5 3 8
5 3 10
5 7 4
5 7 6
5 7 10
4 2 5
4 2 6
4 2 7
4 2 10
4 9 3
4 9 5
4 9 7
4 9 8
2 1 3
2 1 6
2 1 7
2 1 8
