# Supplementary material for: Netcombin: An algorithm for constructing optimal phylogenetic network from rooted triplets
Source: PLoS One. 2020 Sep 18;15(9):e0227842. doi: 10.1371/journal.pone.0227842 (PMC7500971; doi:10.1371/journal.pone.0227842)
Supplement: S2 File — (ZIP) [file pone.0227842.s002.zip › tripletData/12/good triplets bound 0.6.txt]

1 5 3
1 5 6
1 5 8
1 5 10
4 5 10
1 4 5
1 4 6
1 4 7
1 4 10
2 3 5
2 7 4
2 7 5
3 6 4
3 6 5
3 8 1
3 8 4
3 8 5
3 9 4
3 9 5
3 10 4
6 7 1
6 7 4
6 7 5
7 8 4
7 8 5
7 9 1
7 9 5
7 10 1
7 10 4
7 10 5
3 7 2
3 7 8
3 7 9
3 7 10
2 6 1
2 6 7
2 8 1
2 8 4
2 10 3
2 10 5
8 9 3
9 10 5
9 10 7
2 9 3
2 9 4
2 9 8
2 9 10
6 10 1
6 10 2
6 10 7
8 10 1
8 10 7
8 10 9
6 8 4
6 8 5
6 8 9
6 8 10
5 3 1
5 3 6
5 3 10
5 7 1
5 7 2
5 7 4
4 2 5
4 2 6
2 1 4
2 1 8
2 1 10
