# Supplementary material for: Netcombin: An algorithm for constructing optimal phylogenetic network from rooted triplets
Source: PLoS One. 2020 Sep 18;15(9):e0227842. doi: 10.1371/journal.pone.0227842 (PMC7500971; doi:10.1371/journal.pone.0227842)
Supplement: S2 File — (ZIP) [file pone.0227842.s002.zip › tripletData/12/good triplets bound 0.8.txt]

1 5 10
4 5 2
4 5 3
4 5 10
1 4 9
2 3 4
2 7 1
2 7 4
3 10 1
3 7 2
3 7 4
3 7 6
2 6 1
2 8 5
2 10 3
8 9 1
9 10 4
9 10 5
2 9 4
6 10 1
6 10 2
6 10 7
8 10 1
5 3 1
5 7 8
5 7 9
4 2 1
4 2 3
4 9 3
