# Supplementary material for: Netcombin: An algorithm for constructing optimal phylogenetic network from rooted triplets
Source: PLoS One. 2020 Sep 18;15(9):e0227842. doi: 10.1371/journal.pone.0227842 (PMC7500971; doi:10.1371/journal.pone.0227842)
Supplement: S2 File — (ZIP) [file pone.0227842.s002.zip › tripletData/12/good triplets bound 0.txt]

1	5	2
1	5	3
1	5	6
1	5	7
1	5	8
1	5	9
1	5	10
4	5	2
4	5	3
4	5	6
4	5	7
4	5	8
4	5	9
4	5	10
1	4	2
1	4	3
1	4	5
1	4	6
1	4	7
1	4	8
1	4	9
1	4	10
2	3	1
2	3	4
2	3	5
2	7	1
2	7	4
2	7	5
3	6	1
3	6	4
3	6	5
3	8	1
3	8	4
3	8	5
3	9	1
3	9	4
3	9	5
3	10	1
3	10	4
3	10	5
6	7	1
6	7	4
6	7	5
7	8	1
7	8	4
7	8	5
7	9	1
7	9	4
7	9	5
7	10	1
7	10	4
7	10	5
3	7	1
3	7	2
3	7	4
3	7	5
3	7	6
3	7	8
3	7	9
3	7	10
2	6	1
2	6	3
2	6	4
2	6	5
2	6	7
2	8	1
2	8	3
2	8	4
2	8	5
2	8	7
2	10	1
2	10	3
2	10	4
2	10	5
2	10	7
6	9	1
6	9	3
6	9	4
6	9	5
6	9	7
8	9	1
8	9	3
8	9	4
8	9	5
8	9	7
9	10	1
9	10	3
9	10	4
9	10	5
9	10	7
2	9	1
2	9	3
2	9	4
2	9	5
2	9	6
2	9	7
2	9	8
2	9	10
6	10	1
6	10	2
6	10	3
6	10	4
6	10	5
6	10	7
6	10	9
8	10	1
8	10	2
8	10	3
8	10	4
8	10	5
8	10	7
8	10	9
6	8	1
6	8	2
6	8	3
6	8	4
6	8	5
6	8	7
6	8	9
6	8	10
5	3	1
5	3	2
5	3	4
5	3	6
5	3	8
5	3	9
5	3	10
5	7	1
5	7	2
5	7	4
5	7	6
5	7	8
5	7	9
5	7	10
4	2	1
4	2	3
4	2	5
4	2	6
4	2	7
4	2	8
4	2	10
4	9	1
4	9	3
4	9	5
4	9	6
4	9	7
4	9	8
4	9	10
2	1	3
2	1	4
2	1	5
2	1	6
2	1	7
2	1	8
2	1	9
2	1	10
