# Supplementary material for: Netcombin: An algorithm for constructing optimal phylogenetic network from rooted triplets
Source: PLoS One. 2020 Sep 18;15(9):e0227842. doi: 10.1371/journal.pone.0227842 (PMC7500971; doi:10.1371/journal.pone.0227842)
Supplement: S2 File — (ZIP) [file pone.0227842.s002.zip › tripletData/13/good triplets bound 0.4.txt]

3 5 6
3 5 7
3 5 8
3 5 9
4 5 6
4 5 8
4 5 10
3 4 1
3 4 2
3 4 7
3 4 8
3 4 9
3 4 10
1 7 3
1 7 4
1 7 5
2 7 3
2 7 4
6 7 3
6 7 4
7 8 3
7 8 5
7 9 3
7 9 4
7 9 5
7 10 3
1 6 3
1 6 5
1 10 3
1 10 7
2 6 4
2 6 5
2 6 7
2 10 5
6 8 4
6 8 5
6 9 3
6 9 4
8 10 3
8 10 7
9 10 3
9 10 4
9 10 5
9 10 7
6 10 3
6 10 8
6 10 9
1 2 5
1 2 6
1 2 10
2 8 5
2 8 7
2 8 10
2 9 3
2 9 5
2 9 7
2 9 10
1 8 3
1 8 4
1 8 5
1 8 6
1 8 7
8 9 2
8 9 3
8 9 4
8 9 7
8 9 10
1 9 6
1 9 7
1 9 8
1 9 10
3 2 1
3 2 4
3 2 9
7 5 2
7 5 3
7 5 4
7 5 6
7 5 8
7 5 9
7 5 10
