# Supplementary material for: Netcombin: An algorithm for constructing optimal phylogenetic network from rooted triplets
Source: PLoS One. 2020 Sep 18;15(9):e0227842. doi: 10.1371/journal.pone.0227842 (PMC7500971; doi:10.1371/journal.pone.0227842)
Supplement: S2 File — (ZIP) [file pone.0227842.s002.zip › tripletData/13/good triplets bound 0.6.txt]

3 5 2
3 5 6
3 5 9
4 5 6
4 5 8
4 5 10
3 4 2
3 4 6
2 7 4
6 7 4
6 7 5
7 10 4
7 10 5
1 6 5
1 10 7
2 10 4
2 10 7
6 8 7
6 9 3
8 10 3
8 10 4
9 10 4
9 10 7
6 10 1
6 10 2
6 10 3
6 10 9
1 2 4
1 2 7
2 8 4
2 9 7
1 8 3
1 8 4
1 8 5
1 8 7
8 9 2
8 9 4
8 9 10
1 9 2
1 9 4
1 9 5
1 9 6
1 9 10
3 2 8
3 2 9
3 2 10
7 5 1
7 5 3
7 5 8
