# Supplementary material for: Netcombin: An algorithm for constructing optimal phylogenetic network from rooted triplets
Source: PLoS One. 2020 Sep 18;15(9):e0227842. doi: 10.1371/journal.pone.0227842 (PMC7500971; doi:10.1371/journal.pone.0227842)
Supplement: S2 File — (ZIP) [file pone.0227842.s002.zip › tripletData/13/good triplets bound 0.8.txt]

3 5 1
3 5 6
3 5 8
3 5 10
4 5 1
4 5 8
3 4 8
2 7 5
7 8 5
7 9 5
7 10 3
2 6 4
2 6 5
6 9 4
6 9 5
9 10 3
6 10 5
6 10 7
2 8 6
2 9 4
2 9 6
1 8 2
8 9 4
8 9 10
1 9 2
1 9 3
1 9 6
1 9 7
1 9 10
7 5 2
7 5 3
7 5 4
7 5 8
