# Supplementary material for: Netcombin: An algorithm for constructing optimal phylogenetic network from rooted triplets
Source: PLoS One. 2020 Sep 18;15(9):e0227842. doi: 10.1371/journal.pone.0227842 (PMC7500971; doi:10.1371/journal.pone.0227842)
Supplement: S2 File — (ZIP) [file pone.0227842.s002.zip › tripletData/13/good triplets bound 0.txt]

3	5	1
3	5	2
3	5	6
3	5	7
3	5	8
3	5	9
3	5	10
4	5	1
4	5	2
4	5	6
4	5	7
4	5	8
4	5	9
4	5	10
3	4	1
3	4	2
3	4	5
3	4	6
3	4	7
3	4	8
3	4	9
3	4	10
1	7	3
1	7	4
1	7	5
2	7	3
2	7	4
2	7	5
6	7	3
6	7	4
6	7	5
7	8	3
7	8	4
7	8	5
7	9	3
7	9	4
7	9	5
7	10	3
7	10	4
7	10	5
1	6	3
1	6	4
1	6	5
1	6	7
1	10	3
1	10	4
1	10	5
1	10	7
2	6	3
2	6	4
2	6	5
2	6	7
2	10	3
2	10	4
2	10	5
2	10	7
6	8	3
6	8	4
6	8	5
6	8	7
6	9	3
6	9	4
6	9	5
6	9	7
8	10	3
8	10	4
8	10	5
8	10	7
9	10	3
9	10	4
9	10	5
9	10	7
6	10	1
6	10	2
6	10	3
6	10	4
6	10	5
6	10	7
6	10	8
6	10	9
1	2	3
1	2	4
1	2	5
1	2	6
1	2	7
1	2	10
2	8	3
2	8	4
2	8	5
2	8	6
2	8	7
2	8	10
2	9	3
2	9	4
2	9	5
2	9	6
2	9	7
2	9	10
1	8	2
1	8	3
1	8	4
1	8	5
1	8	6
1	8	7
1	8	10
8	9	2
8	9	3
8	9	4
8	9	5
8	9	6
8	9	7
8	9	10
1	9	2
1	9	3
1	9	4
1	9	5
1	9	6
1	9	7
1	9	8
1	9	10
3	2	1
3	2	4
3	2	5
3	2	6
3	2	7
3	2	8
3	2	9
3	2	10
7	5	1
7	5	2
7	5	3
7	5	4
7	5	6
7	5	8
7	5	9
7	5	10
