# Supplementary material for: Netcombin: An algorithm for constructing optimal phylogenetic network from rooted triplets
Source: PLoS One. 2020 Sep 18;15(9):e0227842. doi: 10.1371/journal.pone.0227842 (PMC7500971; doi:10.1371/journal.pone.0227842)
Supplement: S2 File — (ZIP) [file pone.0227842.s002.zip › tripletData/14/good triplets bound 0.2.txt]

1 4 2
1 4 3
1 4 6
1 4 8
1 4 9
1 4 10
1 5 2
1 5 8
1 5 10
1 7 2
1 7 3
1 7 6
1 7 8
1 7 9
1 7 10
4 7 1
4 7 3
4 7 8
4 7 9
4 7 10
5 7 1
5 7 2
5 7 3
5 7 6
4 5 1
4 5 2
4 5 3
4 5 6
4 5 7
4 5 8
4 5 10
2 3 1
2 3 4
2 3 5
2 3 7
3 6 1
3 6 4
3 6 5
3 6 7
3 8 1
3 8 5
3 9 4
3 9 7
3 10 4
3 10 7
2 6 1
2 6 4
2 6 5
2 6 7
2 8 4
2 8 5
2 8 7
2 9 1
2 9 4
2 9 5
2 9 7
2 10 1
2 10 3
2 10 4
2 10 7
6 8 1
6 8 2
6 8 3
6 8 4
6 8 5
6 8 7
8 9 2
8 9 3
8 9 4
8 9 5
8 10 1
8 10 2
8 10 3
8 10 4
8 10 5
6 10 1
6 10 2
6 10 3
6 10 4
6 10 5
6 10 8
9 10 2
9 10 3
9 10 4
9 10 5
9 10 7
9 10 8
6 9 2
6 9 3
6 9 4
6 9 5
6 9 7
6 9 8
6 9 10
1 2 3
1 2 4
1 2 5
1 2 6
1 2 7
1 2 8
1 2 9
1 2 10
4 3 2
4 3 5
4 3 6
4 3 7
4 3 8
4 3 9
4 3 10
8 5 1
8 5 2
8 5 3
8 5 4
8 5 6
8 5 7
8 5 9
8 5 10
