# Supplementary material for: Netcombin: An algorithm for constructing optimal phylogenetic network from rooted triplets
Source: PLoS One. 2020 Sep 18;15(9):e0227842. doi: 10.1371/journal.pone.0227842 (PMC7500971; doi:10.1371/journal.pone.0227842)
Supplement: S2 File — (ZIP) [file pone.0227842.s002.zip › tripletData/14/good triplets bound 0.8.txt]

1 4 9
1 5 3
1 5 9
1 5 10
1 7 8
4 7 3
5 7 1
5 7 3
5 7 6
5 7 8
5 7 10
4 5 8
2 3 5
3 6 1
3 6 5
3 10 1
2 6 5
2 8 5
2 8 7
2 10 4
8 9 5
6 10 4
9 10 1
6 9 5
1 2 8
4 3 7
4 3 10
8 5 3
