# Supplementary material for: Netcombin: An algorithm for constructing optimal phylogenetic network from rooted triplets
Source: PLoS One. 2020 Sep 18;15(9):e0227842. doi: 10.1371/journal.pone.0227842 (PMC7500971; doi:10.1371/journal.pone.0227842)
Supplement: S2 File — (ZIP) [file pone.0227842.s002.zip › tripletData/14/good triplets bound 0.txt]

1	4	2
1	4	3
1	4	6
1	4	8
1	4	9
1	4	10
1	5	2
1	5	3
1	5	6
1	5	8
1	5	9
1	5	10
1	7	2
1	7	3
1	7	6
1	7	8
1	7	9
1	7	10
4	7	1
4	7	2
4	7	3
4	7	6
4	7	8
4	7	9
4	7	10
5	7	1
5	7	2
5	7	3
5	7	6
5	7	8
5	7	9
5	7	10
4	5	1
4	5	2
4	5	3
4	5	6
4	5	7
4	5	8
4	5	9
4	5	10
2	3	1
2	3	4
2	3	5
2	3	7
3	6	1
3	6	4
3	6	5
3	6	7
3	8	1
3	8	4
3	8	5
3	8	7
3	9	1
3	9	4
3	9	5
3	9	7
3	10	1
3	10	4
3	10	5
3	10	7
2	6	1
2	6	3
2	6	4
2	6	5
2	6	7
2	8	1
2	8	3
2	8	4
2	8	5
2	8	7
2	9	1
2	9	3
2	9	4
2	9	5
2	9	7
2	10	1
2	10	3
2	10	4
2	10	5
2	10	7
6	8	1
6	8	2
6	8	3
6	8	4
6	8	5
6	8	7
8	9	1
8	9	2
8	9	3
8	9	4
8	9	5
8	9	7
8	10	1
8	10	2
8	10	3
8	10	4
8	10	5
8	10	7
6	10	1
6	10	2
6	10	3
6	10	4
6	10	5
6	10	7
6	10	8
9	10	1
9	10	2
9	10	3
9	10	4
9	10	5
9	10	7
9	10	8
6	9	1
6	9	2
6	9	3
6	9	4
6	9	5
6	9	7
6	9	8
6	9	10
1	2	3
1	2	4
1	2	5
1	2	6
1	2	7
1	2	8
1	2	9
1	2	10
4	3	1
4	3	2
4	3	5
4	3	6
4	3	7
4	3	8
4	3	9
4	3	10
8	5	1
8	5	2
8	5	3
8	5	4
8	5	6
8	5	7
8	5	9
8	5	10
