# Supplementary material for: Netcombin: An algorithm for constructing optimal phylogenetic network from rooted triplets
Source: PLoS One. 2020 Sep 18;15(9):e0227842. doi: 10.1371/journal.pone.0227842 (PMC7500971; doi:10.1371/journal.pone.0227842)
Supplement: S2 File — (ZIP) [file pone.0227842.s002.zip › tripletData/15/good triplets bound 0.4.txt]

1 2 10
1 3 10
1 6 10
2 4 10
2 5 10
3 5 10
4 6 10
6 7 10
1 4 10
1 5 2
1 5 6
1 5 10
1 7 6
1 9 2
1 9 3
4 8 3
4 8 10
5 8 6
7 8 2
7 8 3
7 8 6
7 8 10
8 9 2
8 9 3
8 9 6
4 7 8
4 9 1
4 9 2
4 9 6
4 9 10
5 7 2
5 7 10
5 9 1
5 9 2
5 9 6
5 9 8
5 9 10
7 9 3
7 9 5
7 9 6
4 5 1
4 5 2
4 5 3
4 5 7
4 5 9
1 8 2
1 8 3
1 8 5
1 8 6
1 8 7
1 8 9
1 8 10
2 6 4
2 6 5
2 6 7
2 6 10
3 6 4
3 6 5
3 6 7
3 6 8
3 6 9
3 6 10
2 3 1
2 3 5
2 3 7
2 3 8
4 3 1
4 3 2
4 3 6
4 3 7
4 3 8
4 3 9
5 3 2
5 3 6
5 3 9
10 7 1
10 7 3
10 7 5
10 7 8
10 9 5
10 9 8
2 1 5
2 1 8
