# Supplementary material for: Netcombin: An algorithm for constructing optimal phylogenetic network from rooted triplets
Source: PLoS One. 2020 Sep 18;15(9):e0227842. doi: 10.1371/journal.pone.0227842 (PMC7500971; doi:10.1371/journal.pone.0227842)
Supplement: S2 File — (ZIP) [file pone.0227842.s002.zip › tripletData/15/good triplets bound 0.8.txt]

1 3 10
1 6 10
2 5 10
3 4 10
3 5 10
6 8 10
1 5 10
5 8 6
7 8 2
7 8 10
4 7 1
4 7 8
4 9 8
5 7 3
7 9 2
7 9 3
7 9 5
4 5 1
1 8 10
2 6 4
2 6 7
3 6 4
3 6 10
2 3 4
2 3 6
2 3 9
4 3 8
4 3 9
5 3 9
10 7 2
10 7 3
10 9 8
2 1 6
2 1 9
