# Supplementary material for: Netcombin: An algorithm for constructing optimal phylogenetic network from rooted triplets
Source: PLoS One. 2020 Sep 18;15(9):e0227842. doi: 10.1371/journal.pone.0227842 (PMC7500971; doi:10.1371/journal.pone.0227842)
Supplement: S2 File — (ZIP) [file pone.0227842.s002.zip › tripletData/15/good triplets bound 0.txt]

1	2	10
1	3	10
1	6	10
2	4	10
2	5	10
2	7	10
2	8	10
2	9	10
3	4	10
3	5	10
3	7	10
3	8	10
3	9	10
4	6	10
5	6	10
6	7	10
6	8	10
6	9	10
1	4	2
1	4	3
1	4	6
1	4	10
1	5	2
1	5	3
1	5	6
1	5	10
1	7	2
1	7	3
1	7	6
1	7	10
1	9	2
1	9	3
1	9	6
1	9	10
4	8	2
4	8	3
4	8	6
4	8	10
5	8	2
5	8	3
5	8	6
5	8	10
7	8	2
7	8	3
7	8	6
7	8	10
8	9	2
8	9	3
8	9	6
8	9	10
4	7	1
4	7	2
4	7	3
4	7	6
4	7	8
4	7	10
4	9	1
4	9	2
4	9	3
4	9	6
4	9	8
4	9	10
5	7	1
5	7	2
5	7	3
5	7	6
5	7	8
5	7	10
5	9	1
5	9	2
5	9	3
5	9	6
5	9	8
5	9	10
7	9	1
7	9	2
7	9	3
7	9	4
7	9	5
7	9	6
7	9	8
7	9	10
4	5	1
4	5	2
4	5	3
4	5	6
4	5	7
4	5	8
4	5	9
4	5	10
1	8	2
1	8	3
1	8	4
1	8	5
1	8	6
1	8	7
1	8	9
1	8	10
2	6	1
2	6	4
2	6	5
2	6	7
2	6	8
2	6	9
2	6	10
3	6	1
3	6	4
3	6	5
3	6	7
3	6	8
3	6	9
3	6	10
2	3	1
2	3	4
2	3	5
2	3	6
2	3	7
2	3	8
2	3	9
2	3	10
4	3	1
4	3	2
4	3	6
4	3	7
4	3	8
4	3	9
5	3	1
5	3	2
5	3	6
5	3	7
5	3	8
5	3	9
10	7	1
10	7	2
10	7	3
10	7	4
10	7	5
10	7	6
10	7	8
10	9	1
10	9	2
10	9	3
10	9	4
10	9	5
10	9	6
10	9	8
2	1	3
2	1	4
2	1	5
2	1	6
2	1	7
2	1	8
2	1	9
