# Supplementary material for: Netcombin: An algorithm for constructing optimal phylogenetic network from rooted triplets
Source: PLoS One. 2020 Sep 18;15(9):e0227842. doi: 10.1371/journal.pone.0227842 (PMC7500971; doi:10.1371/journal.pone.0227842)
Supplement: S2 File — (ZIP) [file pone.0227842.s002.zip › tripletData/16/good triplets bound 0.2.txt]

3 5 1
3 5 2
3 5 4
3 5 9
3 5 10
3 7 2
3 7 4
3 7 9
3 7 10
3 8 1
3 8 2
3 8 4
3 8 6
3 8 9
5 8 1
5 8 2
5 8 4
5 8 6
5 8 10
7 8 1
7 8 2
7 8 3
7 8 4
7 8 6
7 8 9
7 8 10
5 7 1
5 7 3
5 7 8
5 7 9
1 10 5
1 10 7
1 10 8
2 10 3
2 10 5
2 10 7
4 10 3
4 10 5
4 10 8
6 10 3
6 10 5
6 10 7
6 10 8
9 10 3
9 10 7
9 10 8
1 4 3
1 4 10
1 6 3
1 6 5
1 6 8
1 6 10
2 4 3
2 4 5
2 4 7
2 4 8
2 6 7
2 6 8
4 9 5
4 9 8
4 9 10
6 9 3
6 9 5
6 9 7
6 9 8
1 2 3
1 2 5
1 2 6
1 2 7
1 2 8
1 2 10
2 9 3
2 9 4
2 9 5
2 9 6
2 9 7
2 9 8
2 9 10
1 9 2
1 9 3
1 9 4
1 9 5
1 9 6
1 9 7
1 9 8
4 6 1
4 6 2
4 6 3
4 6 5
4 6 7
4 6 8
4 6 10
3 6 2
3 6 4
3 6 9
3 6 10
5 6 1
5 6 2
5 6 4
5 6 10
7 6 1
7 6 2
7 6 9
7 6 10
8 6 2
8 6 9
8 6 10
1 7 3
1 7 5
1 7 8
2 7 3
2 7 5
2 7 8
2 7 10
4 7 3
4 7 10
6 7 3
6 7 5
6 7 8
9 7 3
9 7 8
1 3 4
1 3 5
1 3 7
1 3 8
1 3 10
2 3 4
2 3 5
2 3 6
2 3 7
2 3 8
9 3 5
9 3 6
9 3 7
9 3 8
9 3 10
10 1 4
10 1 6
10 2 4
10 2 6
10 9 4
10 9 6
10 3 4
10 3 5
10 3 6
10 3 7
