# Supplementary material for: Netcombin: An algorithm for constructing optimal phylogenetic network from rooted triplets
Source: PLoS One. 2020 Sep 18;15(9):e0227842. doi: 10.1371/journal.pone.0227842 (PMC7500971; doi:10.1371/journal.pone.0227842)
Supplement: S2 File — (ZIP) [file pone.0227842.s002.zip › tripletData/16/good triplets bound 0.4.txt]

3 5 1
3 5 2
3 7 1
3 7 2
3 7 6
3 7 9
3 7 10
3 8 4
3 8 6
3 8 9
5 8 1
5 8 2
5 8 4
7 8 1
7 8 2
7 8 9
7 8 10
5 7 1
5 7 2
5 7 8
5 7 10
1 10 3
1 10 5
1 10 7
1 10 8
2 10 7
4 10 5
6 10 3
6 10 7
6 10 8
9 10 3
9 10 5
9 10 8
1 4 5
1 4 7
1 4 8
1 4 10
1 6 5
1 6 7
1 6 8
1 6 10
2 4 5
2 4 7
2 4 8
2 6 5
2 6 8
2 6 10
4 9 7
4 9 10
6 9 3
6 9 5
6 9 7
6 9 8
6 9 10
1 2 4
1 2 5
1 2 6
1 2 7
2 9 4
2 9 5
2 9 6
2 9 7
2 9 8
2 9 10
1 9 2
1 9 4
1 9 5
1 9 6
1 9 7
1 9 8
1 9 10
4 6 2
4 6 3
4 6 5
3 6 2
3 6 4
3 6 9
5 6 10
7 6 2
7 6 9
7 6 10
8 6 2
8 6 4
1 7 3
1 7 5
1 7 10
2 7 5
4 7 3
4 7 5
6 7 5
6 7 8
9 7 3
9 7 5
9 7 10
1 3 4
1 3 6
1 3 7
2 3 4
2 3 6
2 3 7
2 3 10
9 3 6
9 3 8
9 3 10
10 1 4
10 1 6
10 2 4
10 9 4
10 9 6
10 3 5
10 3 6
