# Supplementary material for: Netcombin: An algorithm for constructing optimal phylogenetic network from rooted triplets
Source: PLoS One. 2020 Sep 18;15(9):e0227842. doi: 10.1371/journal.pone.0227842 (PMC7500971; doi:10.1371/journal.pone.0227842)
Supplement: S2 File — (ZIP) [file pone.0227842.s002.zip › tripletData/16/good triplets bound 0.6.txt]

3 5 6
3 5 9
3 7 4
3 8 9
3 8 10
5 8 1
5 8 6
5 8 9
7 8 2
7 8 3
7 8 4
7 8 6
5 7 6
5 7 8
5 7 10
1 10 5
2 10 5
2 10 7
4 10 5
4 10 7
6 10 3
6 10 7
6 10 8
9 10 3
1 4 3
1 6 5
1 6 7
2 4 5
2 6 3
2 6 7
2 6 8
6 9 3
6 9 10
1 2 3
1 2 4
1 2 8
2 9 6
1 9 3
1 9 6
1 9 10
4 6 2
4 6 3
4 6 7
3 6 1
3 6 2
5 6 2
5 6 4
7 6 1
7 6 2
7 6 4
7 6 9
8 6 1
8 6 2
8 6 10
1 7 5
1 7 8
2 7 8
4 7 8
9 7 8
9 7 10
1 3 6
1 3 7
2 3 4
2 3 7
2 3 10
9 3 4
9 3 5
9 3 7
9 3 8
10 1 4
10 1 6
10 3 5
10 3 6
