# Supplementary material for: Netcombin: An algorithm for constructing optimal phylogenetic network from rooted triplets
Source: PLoS One. 2020 Sep 18;15(9):e0227842. doi: 10.1371/journal.pone.0227842 (PMC7500971; doi:10.1371/journal.pone.0227842)
Supplement: S2 File — (ZIP) [file pone.0227842.s002.zip › tripletData/16/good triplets bound 0.8.txt]

3 5 4
3 5 10
3 7 1
3 8 10
5 8 1
7 8 6
5 7 1
5 7 2
5 7 9
1 10 8
2 10 8
6 10 3
6 10 8
9 10 3
9 10 5
1 4 7
1 4 8
1 6 10
2 4 7
2 4 10
2 6 10
4 9 8
6 9 5
6 9 7
6 9 8
1 2 7
2 9 3
2 9 4
2 9 6
1 9 4
1 9 6
1 9 8
3 6 4
5 6 2
7 6 4
7 6 10
8 6 4
8 6 10
1 7 8
2 7 3
9 7 8
2 3 6
9 3 5
