# Supplementary material for: Netcombin: An algorithm for constructing optimal phylogenetic network from rooted triplets
Source: PLoS One. 2020 Sep 18;15(9):e0227842. doi: 10.1371/journal.pone.0227842 (PMC7500971; doi:10.1371/journal.pone.0227842)
Supplement: S2 File — (ZIP) [file pone.0227842.s002.zip › tripletData/16/good triplets bound 0.txt]

3	5	1
3	5	2
3	5	4
3	5	6
3	5	9
3	5	10
3	7	1
3	7	2
3	7	4
3	7	6
3	7	9
3	7	10
3	8	1
3	8	2
3	8	4
3	8	6
3	8	9
3	8	10
5	8	1
5	8	2
5	8	3
5	8	4
5	8	6
5	8	9
5	8	10
7	8	1
7	8	2
7	8	3
7	8	4
7	8	6
7	8	9
7	8	10
5	7	1
5	7	2
5	7	3
5	7	4
5	7	6
5	7	8
5	7	9
5	7	10
1	10	3
1	10	5
1	10	7
1	10	8
2	10	3
2	10	5
2	10	7
2	10	8
4	10	3
4	10	5
4	10	7
4	10	8
6	10	3
6	10	5
6	10	7
6	10	8
9	10	3
9	10	5
9	10	7
9	10	8
1	4	3
1	4	5
1	4	7
1	4	8
1	4	10
1	6	3
1	6	5
1	6	7
1	6	8
1	6	10
2	4	3
2	4	5
2	4	7
2	4	8
2	4	10
2	6	3
2	6	5
2	6	7
2	6	8
2	6	10
4	9	3
4	9	5
4	9	7
4	9	8
4	9	10
6	9	3
6	9	5
6	9	7
6	9	8
6	9	10
1	2	3
1	2	4
1	2	5
1	2	6
1	2	7
1	2	8
1	2	10
2	9	3
2	9	4
2	9	5
2	9	6
2	9	7
2	9	8
2	9	10
1	9	2
1	9	3
1	9	4
1	9	5
1	9	6
1	9	7
1	9	8
1	9	10
4	6	1
4	6	2
4	6	3
4	6	5
4	6	7
4	6	8
4	6	9
4	6	10
3	6	1
3	6	2
3	6	4
3	6	9
3	6	10
5	6	1
5	6	2
5	6	4
5	6	9
5	6	10
7	6	1
7	6	2
7	6	4
7	6	9
7	6	10
8	6	1
8	6	2
8	6	4
8	6	9
8	6	10
1	7	3
1	7	5
1	7	8
1	7	10
2	7	3
2	7	5
2	7	8
2	7	10
4	7	3
4	7	5
4	7	8
4	7	10
6	7	3
6	7	5
6	7	8
9	7	3
9	7	5
9	7	8
9	7	10
1	3	4
1	3	5
1	3	6
1	3	7
1	3	8
1	3	10
2	3	4
2	3	5
2	3	6
2	3	7
2	3	8
2	3	10
9	3	4
9	3	5
9	3	6
9	3	7
9	3	8
9	3	10
10	1	4
10	1	6
10	2	4
10	2	6
10	9	4
10	9	6
10	3	4
10	3	5
10	3	6
10	3	7
10	3	8
