# Supplementary material for: Netcombin: An algorithm for constructing optimal phylogenetic network from rooted triplets
Source: PLoS One. 2020 Sep 18;15(9):e0227842. doi: 10.1371/journal.pone.0227842 (PMC7500971; doi:10.1371/journal.pone.0227842)
Supplement: S2 File — (ZIP) [file pone.0227842.s002.zip › tripletData/17/good triplets bound 0.2.txt]

1 7 9
4 7 9
5 7 9
6 7 9
7 8 9
7 10 9
1 10 7
1 10 9
2 10 7
2 10 9
3 10 7
3 10 9
4 10 9
5 10 7
5 10 9
6 10 7
6 10 9
8 10 7
8 10 9
1 3 7
1 3 9
1 3 10
1 5 7
1 5 9
2 3 7
2 3 9
2 3 10
2 5 7
2 5 9
2 5 10
3 4 7
3 4 9
3 4 10
3 6 7
3 6 9
3 6 10
3 8 7
3 8 9
3 8 10
4 5 7
4 5 9
4 5 10
5 6 7
5 6 9
5 6 10
5 8 9
5 8 10
3 5 2
3 5 4
3 5 6
3 5 8
3 5 10
1 4 3
1 4 5
1 4 7
1 4 9
1 4 10
2 4 3
2 4 5
2 4 7
2 4 9
2 4 10
4 6 3
4 6 7
4 6 9
4 8 3
4 8 7
4 8 10
1 6 3
1 6 4
1 6 5
1 6 7
1 6 9
1 6 10
2 6 3
2 6 5
2 6 7
2 6 10
6 8 3
6 8 4
6 8 5
6 8 7
6 8 9
6 8 10
1 8 3
1 8 4
1 8 5
1 8 6
1 8 7
1 8 9
1 8 10
2 8 3
2 8 4
2 8 6
2 8 7
2 8 10
1 2 3
1 2 4
1 2 5
1 2 6
1 2 8
7 10 1
7 10 2
7 10 3
7 10 4
7 10 6
7 10 8
6 7 1
6 7 2
6 7 3
6 7 4
6 7 5
6 7 8
6 7 10
8 10 1
8 10 2
8 10 3
8 10 4
8 10 5
8 10 6
