# Supplementary material for: Netcombin: An algorithm for constructing optimal phylogenetic network from rooted triplets
Source: PLoS One. 2020 Sep 18;15(9):e0227842. doi: 10.1371/journal.pone.0227842 (PMC7500971; doi:10.1371/journal.pone.0227842)
Supplement: S2 File — (ZIP) [file pone.0227842.s002.zip › tripletData/17/good triplets bound 0.6.txt]

4 7 9
5 7 9
6 7 9
7 8 9
1 10 7
1 10 9
2 10 7
4 10 9
6 10 7
6 10 9
8 10 7
8 10 9
1 3 10
1 5 10
2 3 7
2 5 9
2 5 10
3 6 10
3 8 7
4 5 7
4 5 9
5 8 10
3 5 1
3 5 6
3 5 7
3 5 9
1 4 3
1 4 7
1 4 10
2 4 7
2 4 9
4 6 3
4 6 7
4 8 7
4 8 9
1 6 4
1 6 5
1 6 7
2 6 3
2 6 5
2 6 7
2 6 9
2 6 10
6 8 3
1 8 5
1 8 7
1 8 9
2 8 3
2 8 6
1 2 4
1 2 5
1 2 6
1 2 8
1 2 9
1 2 10
7 10 3
7 10 5
7 10 8
6 7 2
6 7 10
8 10 3
