# Supplementary material for: Netcombin: An algorithm for constructing optimal phylogenetic network from rooted triplets
Source: PLoS One. 2020 Sep 18;15(9):e0227842. doi: 10.1371/journal.pone.0227842 (PMC7500971; doi:10.1371/journal.pone.0227842)
Supplement: S2 File — (ZIP) [file pone.0227842.s002.zip › tripletData/17/good triplets bound 0.8.txt]

2 7 9
4 7 9
3 10 9
5 10 7
2 3 7
3 6 10
5 6 10
1 4 3
2 4 3
4 6 5
4 6 10
4 8 5
4 8 7
2 6 3
2 6 7
2 6 9
2 6 10
6 8 10
1 8 3
1 8 5
2 8 3
2 8 6
7 10 2
7 10 5
6 7 4
6 7 10
