# Supplementary material for: Netcombin: An algorithm for constructing optimal phylogenetic network from rooted triplets
Source: PLoS One. 2020 Sep 18;15(9):e0227842. doi: 10.1371/journal.pone.0227842 (PMC7500971; doi:10.1371/journal.pone.0227842)
Supplement: S2 File — (ZIP) [file pone.0227842.s002.zip › tripletData/17/good triplets bound 0.txt]

1	7	9
2	7	9
3	7	9
4	7	9
5	7	9
6	7	9
7	8	9
7	10	9
1	10	7
1	10	9
2	10	7
2	10	9
3	10	7
3	10	9
4	10	7
4	10	9
5	10	7
5	10	9
6	10	7
6	10	9
8	10	7
8	10	9
1	3	7
1	3	9
1	3	10
1	5	7
1	5	9
1	5	10
2	3	7
2	3	9
2	3	10
2	5	7
2	5	9
2	5	10
3	4	7
3	4	9
3	4	10
3	6	7
3	6	9
3	6	10
3	8	7
3	8	9
3	8	10
4	5	7
4	5	9
4	5	10
5	6	7
5	6	9
5	6	10
5	8	7
5	8	9
5	8	10
3	5	1
3	5	2
3	5	4
3	5	6
3	5	7
3	5	8
3	5	9
3	5	10
1	4	3
1	4	5
1	4	7
1	4	9
1	4	10
2	4	3
2	4	5
2	4	7
2	4	9
2	4	10
4	6	3
4	6	5
4	6	7
4	6	9
4	6	10
4	8	3
4	8	5
4	8	7
4	8	9
4	8	10
1	6	3
1	6	4
1	6	5
1	6	7
1	6	9
1	6	10
2	6	3
2	6	4
2	6	5
2	6	7
2	6	9
2	6	10
6	8	3
6	8	4
6	8	5
6	8	7
6	8	9
6	8	10
1	8	3
1	8	4
1	8	5
1	8	6
1	8	7
1	8	9
1	8	10
2	8	3
2	8	4
2	8	5
2	8	6
2	8	7
2	8	9
2	8	10
1	2	3
1	2	4
1	2	5
1	2	6
1	2	7
1	2	8
1	2	9
1	2	10
7	10	1
7	10	2
7	10	3
7	10	4
7	10	5
7	10	6
7	10	8
6	7	1
6	7	2
6	7	3
6	7	4
6	7	5
6	7	8
6	7	10
8	10	1
8	10	2
8	10	3
8	10	4
8	10	5
8	10	6
