# Supplementary material for: Netcombin: An algorithm for constructing optimal phylogenetic network from rooted triplets
Source: PLoS One. 2020 Sep 18;15(9):e0227842. doi: 10.1371/journal.pone.0227842 (PMC7500971; doi:10.1371/journal.pone.0227842)
Supplement: S2 File — (ZIP) [file pone.0227842.s002.zip › tripletData/18/good triplets bound 0.2.txt]

1 10 4
2 10 4
3 10 4
5 10 4
6 10 4
7 10 4
8 10 4
9 10 4
1 5 10
2 5 4
2 5 10
3 5 4
3 5 10
5 6 4
5 7 4
5 7 10
5 8 4
5 8 10
5 9 4
5 9 10
1 2 5
1 2 10
1 6 4
1 6 10
1 7 4
1 7 10
1 8 5
1 9 4
1 9 5
1 9 10
2 3 4
2 3 5
3 6 4
3 6 5
3 6 10
3 7 4
3 7 5
3 7 10
3 8 4
3 8 5
3 8 10
3 9 5
1 3 2
1 3 4
1 3 5
1 3 6
1 3 7
1 3 8
1 3 9
1 3 10
2 6 1
2 6 3
2 6 4
2 6 5
2 6 10
6 7 1
6 7 3
6 7 4
6 7 5
6 8 1
6 8 3
6 8 5
6 8 10
6 9 3
6 9 4
6 9 5
6 9 10
2 9 1
2 9 3
2 9 4
2 9 5
2 9 6
2 9 10
7 9 4
7 9 5
7 9 6
7 9 10
8 9 1
8 9 3
8 9 4
2 7 1
2 7 3
2 7 4
2 7 5
7 8 1
7 8 3
7 8 4
7 8 9
7 8 10
2 8 1
2 8 4
2 8 5
2 8 6
2 8 7
2 8 9
2 8 10
2 6 9
7 6 9
2 1 3
2 1 6
2 1 7
2 1 9
8 1 3
8 1 6
8 1 9
10 5 1
10 5 2
10 5 3
10 5 6
10 5 7
10 5 8
10 5 9
5 4 2
5 4 3
5 4 6
5 4 7
5 4 8
5 4 9
5 4 10
3 2 6
3 2 9
3 7 1
3 7 6
3 7 9
3 8 1
3 8 6
3 8 9
