# Supplementary material for: Netcombin: An algorithm for constructing optimal phylogenetic network from rooted triplets
Source: PLoS One. 2020 Sep 18;15(9):e0227842. doi: 10.1371/journal.pone.0227842 (PMC7500971; doi:10.1371/journal.pone.0227842)
Supplement: S2 File — (ZIP) [file pone.0227842.s002.zip › tripletData/18/good triplets bound 0.8.txt]

1 10 4
5 10 4
5 7 4
1 2 5
1 7 4
1 7 5
3 6 10
3 8 10
3 9 10
1 3 10
6 7 10
6 8 3
2 9 5
7 9 10
8 9 1
8 9 3
2 7 4
2 7 6
2 7 10
7 8 5
7 8 10
2 8 1
2 8 7
2 1 6
10 5 1
5 4 8
