# Supplementary material for: Netcombin: An algorithm for constructing optimal phylogenetic network from rooted triplets
Source: PLoS One. 2020 Sep 18;15(9):e0227842. doi: 10.1371/journal.pone.0227842 (PMC7500971; doi:10.1371/journal.pone.0227842)
Supplement: S2 File — (ZIP) [file pone.0227842.s002.zip › tripletData/18/good triplets bound 0.txt]

1	10	4
2	10	4
3	10	4
5	10	4
6	10	4
7	10	4
8	10	4
9	10	4
1	5	4
1	5	10
2	5	4
2	5	10
3	5	4
3	5	10
5	6	4
5	6	10
5	7	4
5	7	10
5	8	4
5	8	10
5	9	4
5	9	10
1	2	4
1	2	5
1	2	10
1	6	4
1	6	5
1	6	10
1	7	4
1	7	5
1	7	10
1	8	4
1	8	5
1	8	10
1	9	4
1	9	5
1	9	10
2	3	4
2	3	5
2	3	10
3	6	4
3	6	5
3	6	10
3	7	4
3	7	5
3	7	10
3	8	4
3	8	5
3	8	10
3	9	4
3	9	5
3	9	10
1	3	2
1	3	4
1	3	5
1	3	6
1	3	7
1	3	8
1	3	9
1	3	10
2	6	1
2	6	3
2	6	4
2	6	5
2	6	10
6	7	1
6	7	3
6	7	4
6	7	5
6	7	10
6	8	1
6	8	3
6	8	4
6	8	5
6	8	10
6	9	1
6	9	3
6	9	4
6	9	5
6	9	10
2	9	1
2	9	3
2	9	4
2	9	5
2	9	6
2	9	10
7	9	1
7	9	3
7	9	4
7	9	5
7	9	6
7	9	10
8	9	1
8	9	3
8	9	4
8	9	5
8	9	6
8	9	10
2	7	1
2	7	3
2	7	4
2	7	5
2	7	6
2	7	9
2	7	10
7	8	1
7	8	3
7	8	4
7	8	5
7	8	6
7	8	9
7	8	10
2	8	1
2	8	3
2	8	4
2	8	5
2	8	6
2	8	7
2	8	9
2	8	10
2	6	9
7	6	9
8	6	9
2	1	3
2	1	6
2	1	7
2	1	9
8	1	3
8	1	6
8	1	7
8	1	9
10	5	1
10	5	2
10	5	3
10	5	6
10	5	7
10	5	8
10	5	9
5	4	1
5	4	2
5	4	3
5	4	6
5	4	7
5	4	8
5	4	9
5	4	10
3	2	1
3	2	6
3	2	9
3	7	1
3	7	6
3	7	9
3	8	1
3	8	6
3	8	9
9	7	2
9	7	8
