# Supplementary material for: Netcombin: An algorithm for constructing optimal phylogenetic network from rooted triplets
Source: PLoS One. 2020 Sep 18;15(9):e0227842. doi: 10.1371/journal.pone.0227842 (PMC7500971; doi:10.1371/journal.pone.0227842)
Supplement: S2 File — (ZIP) [file pone.0227842.s002.zip › tripletData/19/good triplets bound 0.4.txt]

1 4 3
1 5 3
2 9 3
4 7 3
4 9 3
5 7 3
6 7 3
6 8 3
9 10 3
2 6 1
2 6 3
2 6 7
2 10 3
2 10 8
2 10 9
4 6 1
4 6 3
4 6 7
4 6 8
4 6 9
4 10 7
4 10 9
5 6 1
5 6 7
5 6 8
5 6 9
5 10 1
5 10 3
5 10 7
5 10 8
6 10 3
6 10 5
6 10 7
6 10 9
2 4 1
2 4 7
2 4 8
2 4 9
2 4 10
2 5 1
2 5 3
2 5 6
2 5 9
4 5 1
4 5 2
4 5 3
4 5 6
4 5 7
4 5 10
1 9 5
1 9 6
1 9 10
7 9 5
8 9 5
8 9 6
8 9 10
1 8 6
1 8 10
7 8 3
7 8 4
1 7 3
1 7 4
1 7 5
1 7 6
1 7 8
1 7 10
6 1 9
6 7 9
6 8 9
10 1 9
10 7 9
4 3 1
4 3 6
5 3 6
5 3 7
5 3 9
1 2 6
1 4 6
1 4 9
1 4 10
1 5 6
1 5 9
7 2 6
7 2 10
7 4 9
7 4 10
7 5 6
7 5 9
8 2 6
8 2 9
8 2 10
8 4 6
8 4 9
2 1 4
2 1 5
2 1 8
2 7 4
2 7 5
