# Supplementary material for: Netcombin: An algorithm for constructing optimal phylogenetic network from rooted triplets
Source: PLoS One. 2020 Sep 18;15(9):e0227842. doi: 10.1371/journal.pone.0227842 (PMC7500971; doi:10.1371/journal.pone.0227842)
Supplement: S2 File — (ZIP) [file pone.0227842.s002.zip › tripletData/19/good triplets bound 0.6.txt]

1 2 3
1 4 3
1 5 3
1 6 3
1 10 3
2 7 3
2 8 3
2 9 3
5 9 3
6 8 3
2 6 3
2 6 9
2 10 8
4 6 3
4 10 8
5 6 1
5 6 3
5 6 9
5 10 1
5 10 8
5 10 9
6 10 2
6 10 3
6 10 5
6 10 7
2 4 1
2 4 9
2 4 10
2 5 3
2 5 8
4 5 1
4 5 7
4 5 8
1 9 2
1 9 4
1 9 5
1 9 6
1 9 10
7 9 2
7 9 6
8 9 5
8 9 10
1 8 3
1 8 4
1 8 5
1 8 9
7 8 3
7 8 5
7 8 9
7 8 10
1 7 2
1 7 3
1 7 4
1 7 5
1 7 6
1 7 9
6 8 9
10 1 9
10 7 9
4 3 7
4 3 10
5 3 1
5 3 6
5 3 7
5 3 8
5 3 10
1 4 9
1 5 10
7 4 10
7 5 9
7 5 10
2 1 4
2 1 8
2 7 4
