# Supplementary material for: Netcombin: An algorithm for constructing optimal phylogenetic network from rooted triplets
Source: PLoS One. 2020 Sep 18;15(9):e0227842. doi: 10.1371/journal.pone.0227842 (PMC7500971; doi:10.1371/journal.pone.0227842)
Supplement: S2 File — (ZIP) [file pone.0227842.s002.zip › tripletData/19/good triplets bound 0.8.txt]

1 4 3
4 8 3
5 7 3
2 6 7
2 10 7
4 6 1
4 6 8
4 10 3
4 10 8
5 6 8
5 6 9
5 10 7
2 4 3
2 4 8
2 5 10
4 5 3
4 5 6
1 9 5
7 9 2
7 9 6
8 9 4
8 9 10
1 8 5
7 8 3
1 7 5
1 7 6
6 7 9
5 3 7
5 3 10
1 2 6
1 4 10
7 4 6
2 1 5
