# Supplementary material for: Netcombin: An algorithm for constructing optimal phylogenetic network from rooted triplets
Source: PLoS One. 2020 Sep 18;15(9):e0227842. doi: 10.1371/journal.pone.0227842 (PMC7500971; doi:10.1371/journal.pone.0227842)
Supplement: S2 File — (ZIP) [file pone.0227842.s002.zip › tripletData/19/good triplets bound 0.txt]

1	2	3
1	4	3
1	5	3
1	6	3
1	10	3
2	7	3
2	8	3
2	9	3
4	7	3
4	8	3
4	9	3
5	7	3
5	8	3
5	9	3
6	7	3
6	8	3
6	9	3
7	10	3
8	10	3
9	10	3
2	6	1
2	6	3
2	6	7
2	6	8
2	6	9
2	10	1
2	10	3
2	10	7
2	10	8
2	10	9
4	6	1
4	6	3
4	6	7
4	6	8
4	6	9
4	10	1
4	10	3
4	10	7
4	10	8
4	10	9
5	6	1
5	6	3
5	6	7
5	6	8
5	6	9
5	10	1
5	10	3
5	10	7
5	10	8
5	10	9
6	10	1
6	10	2
6	10	3
6	10	4
6	10	5
6	10	7
6	10	8
6	10	9
2	4	1
2	4	3
2	4	6
2	4	7
2	4	8
2	4	9
2	4	10
2	5	1
2	5	3
2	5	6
2	5	7
2	5	8
2	5	9
2	5	10
4	5	1
4	5	2
4	5	3
4	5	6
4	5	7
4	5	8
4	5	9
4	5	10
1	9	2
1	9	3
1	9	4
1	9	5
1	9	6
1	9	10
7	9	2
7	9	3
7	9	4
7	9	5
7	9	6
7	9	10
8	9	2
8	9	3
8	9	4
8	9	5
8	9	6
8	9	10
1	8	2
1	8	3
1	8	4
1	8	5
1	8	6
1	8	9
1	8	10
7	8	2
7	8	3
7	8	4
7	8	5
7	8	6
7	8	9
7	8	10
1	7	2
1	7	3
1	7	4
1	7	5
1	7	6
1	7	8
1	7	9
1	7	10
6	1	9
6	7	9
6	8	9
10	1	9
10	7	9
10	8	9
4	3	1
4	3	2
4	3	6
4	3	7
4	3	8
4	3	9
4	3	10
5	3	1
5	3	2
5	3	6
5	3	7
5	3	8
5	3	9
5	3	10
1	2	6
1	2	9
1	2	10
1	4	6
1	4	9
1	4	10
1	5	6
1	5	9
1	5	10
7	2	6
7	2	9
7	2	10
7	4	6
7	4	9
7	4	10
7	5	6
7	5	9
7	5	10
8	2	6
8	2	9
8	2	10
8	4	6
8	4	9
8	4	10
8	5	6
8	5	9
8	5	10
2	1	4
2	1	5
2	1	8
2	7	4
2	7	5
2	7	8
