# Supplementary material for: Netcombin: An algorithm for constructing optimal phylogenetic network from rooted triplets
Source: PLoS One. 2020 Sep 18;15(9):e0227842. doi: 10.1371/journal.pone.0227842 (PMC7500971; doi:10.1371/journal.pone.0227842)
Supplement: S2 File — (ZIP) [file pone.0227842.s002.zip › tripletData/2/good triplets bound 0.2.txt]

1 3 4
1 3 5
1 3 6
1 3 7
1 3 8
1 3 10
1 9 4
1 9 5
1 9 6
1 9 7
1 9 8
1 9 10
2 3 4
2 3 5
2 3 6
2 3 7
2 3 10
2 9 4
2 9 5
2 9 6
2 9 7
2 9 8
2 9 10
3 9 1
3 9 2
3 9 5
3 9 6
3 9 7
3 9 8
3 9 10
1 2 3
1 2 4
1 2 8
1 2 9
1 2 10
4 5 1
4 5 2
4 5 3
4 5 9
4 7 2
4 7 3
4 7 9
4 10 1
4 10 2
4 10 3
4 10 9
5 6 1
5 6 2
5 6 3
5 8 1
5 8 2
5 8 3
5 8 9
6 7 1
6 7 2
6 7 3
6 7 9
6 10 1
6 10 2
6 10 3
6 10 9
7 8 1
7 8 2
7 8 3
7 8 9
8 10 1
8 10 2
8 10 3
4 6 2
4 6 5
4 6 7
4 6 10
4 8 1
4 8 2
4 8 3
4 8 5
6 8 1
6 8 2
6 8 3
6 8 4
6 8 5
6 8 7
6 8 10
5 10 2
5 10 4
5 10 8
5 10 9
7 10 1
7 10 4
7 10 6
7 10 8
7 10 9
5 7 1
5 7 2
5 7 3
5 7 4
5 7 8
5 7 9
5 7 10
4 3 1
4 3 2
4 9 1
4 9 2
5 3 1
5 3 2
5 9 1
5 9 2
6 3 1
6 9 1
6 9 2
7 3 1
7 3 2
7 9 1
7 9 2
8 3 1
8 3 2
8 9 1
8 9 2
10 3 1
10 3 2
10 9 2
