# Supplementary material for: Netcombin: An algorithm for constructing optimal phylogenetic network from rooted triplets
Source: PLoS One. 2020 Sep 18;15(9):e0227842. doi: 10.1371/journal.pone.0227842 (PMC7500971; doi:10.1371/journal.pone.0227842)
Supplement: S2 File — (ZIP) [file pone.0227842.s002.zip › tripletData/2/good triplets bound 0.4.txt]

1 3 6
1 3 10
1 9 4
1 9 7
1 9 10
2 3 4
2 3 5
2 3 6
2 3 7
2 3 8
2 3 10
2 9 5
2 9 10
3 9 4
3 9 7
3 9 10
1 2 3
1 2 5
1 2 6
1 2 7
1 2 8
1 2 9
1 2 10
4 5 1
4 5 3
4 5 9
4 7 1
4 7 2
4 7 3
4 7 9
4 10 2
5 6 1
5 6 2
5 6 3
5 6 9
5 8 1
5 8 9
6 7 1
6 10 2
6 10 3
6 10 9
7 8 1
7 8 9
8 10 1
8 10 2
8 10 9
4 6 2
4 6 3
4 6 5
4 6 9
4 6 10
4 8 1
6 8 2
6 8 4
6 8 7
6 8 10
5 10 2
5 10 3
5 10 4
5 10 6
5 10 9
7 10 2
7 10 3
7 10 4
5 7 1
5 7 2
5 7 3
5 7 6
5 7 8
5 7 9
5 7 10
4 3 1
4 9 2
5 3 1
5 3 2
5 9 1
6 3 1
6 3 2
6 9 1
7 3 1
7 9 2
8 3 1
8 9 1
8 9 2
10 3 1
10 9 1
