# Supplementary material for: Netcombin: An algorithm for constructing optimal phylogenetic network from rooted triplets
Source: PLoS One. 2020 Sep 18;15(9):e0227842. doi: 10.1371/journal.pone.0227842 (PMC7500971; doi:10.1371/journal.pone.0227842)
Supplement: S2 File — (ZIP) [file pone.0227842.s002.zip › tripletData/2/good triplets bound 0.6.txt]

1 3 8
1 3 10
1 9 5
1 9 6
1 9 8
2 3 4
2 3 5
2 3 6
2 3 7
2 9 5
2 9 10
3 9 6
3 9 8
3 9 10
1 2 7
1 2 8
1 2 10
4 5 2
4 7 3
4 10 1
4 10 2
4 10 3
5 6 1
5 6 2
5 6 3
5 6 9
5 8 1
7 8 1
7 8 9
8 10 9
4 8 1
4 8 5
4 8 10
6 8 1
6 8 9
5 10 3
5 10 4
5 10 9
7 10 8
4 3 1
4 3 2
5 3 1
5 9 1
6 9 1
6 9 2
7 9 2
8 3 2
8 9 2
10 3 1
10 3 2
10 9 1
