# Supplementary material for: Netcombin: An algorithm for constructing optimal phylogenetic network from rooted triplets
Source: PLoS One. 2020 Sep 18;15(9):e0227842. doi: 10.1371/journal.pone.0227842 (PMC7500971; doi:10.1371/journal.pone.0227842)
Supplement: S2 File — (ZIP) [file pone.0227842.s002.zip › tripletData/2/good triplets bound 0.8.txt]

1 3 8
1 3 10
2 3 4
2 9 6
2 9 7
3 9 4
3 9 7
3 9 8
1 2 6
1 2 8
4 5 1
4 7 3
4 10 3
5 6 2
5 8 2
5 8 3
5 8 9
7 8 9
4 6 1
4 6 9
4 8 1
4 8 5
4 8 7
6 8 1
5 10 2
5 10 6
5 10 9
5 7 4
5 7 10
4 9 1
6 3 1
6 9 2
