# Supplementary material for: Netcombin: An algorithm for constructing optimal phylogenetic network from rooted triplets
Source: PLoS One. 2020 Sep 18;15(9):e0227842. doi: 10.1371/journal.pone.0227842 (PMC7500971; doi:10.1371/journal.pone.0227842)
Supplement: S2 File — (ZIP) [file pone.0227842.s002.zip › tripletData/2/good triplets bound 0.txt]

1	3	4
1	3	5
1	3	6
1	3	7
1	3	8
1	3	10
1	9	4
1	9	5
1	9	6
1	9	7
1	9	8
1	9	10
2	3	4
2	3	5
2	3	6
2	3	7
2	3	8
2	3	10
2	9	4
2	9	5
2	9	6
2	9	7
2	9	8
2	9	10
3	9	1
3	9	2
3	9	4
3	9	5
3	9	6
3	9	7
3	9	8
3	9	10
1	2	3
1	2	4
1	2	5
1	2	6
1	2	7
1	2	8
1	2	9
1	2	10
4	5	1
4	5	2
4	5	3
4	5	9
4	7	1
4	7	2
4	7	3
4	7	9
4	10	1
4	10	2
4	10	3
4	10	9
5	6	1
5	6	2
5	6	3
5	6	9
5	8	1
5	8	2
5	8	3
5	8	9
6	7	1
6	7	2
6	7	3
6	7	9
6	10	1
6	10	2
6	10	3
6	10	9
7	8	1
7	8	2
7	8	3
7	8	9
8	10	1
8	10	2
8	10	3
8	10	9
4	6	1
4	6	2
4	6	3
4	6	5
4	6	7
4	6	9
4	6	10
4	8	1
4	8	2
4	8	3
4	8	5
4	8	7
4	8	9
4	8	10
6	8	1
6	8	2
6	8	3
6	8	4
6	8	5
6	8	7
6	8	9
6	8	10
5	10	1
5	10	2
5	10	3
5	10	4
5	10	6
5	10	8
5	10	9
7	10	1
7	10	2
7	10	3
7	10	4
7	10	6
7	10	8
7	10	9
5	7	1
5	7	2
5	7	3
5	7	4
5	7	6
5	7	8
5	7	9
5	7	10
4	3	1
4	3	2
4	9	1
4	9	2
5	3	1
5	3	2
5	9	1
5	9	2
6	3	1
6	3	2
6	9	1
6	9	2
7	3	1
7	3	2
7	9	1
7	9	2
8	3	1
8	3	2
8	9	1
8	9	2
10	3	1
10	3	2
10	9	1
10	9	2
