# Supplementary material for: Netcombin: An algorithm for constructing optimal phylogenetic network from rooted triplets
Source: PLoS One. 2020 Sep 18;15(9):e0227842. doi: 10.1371/journal.pone.0227842 (PMC7500971; doi:10.1371/journal.pone.0227842)
Supplement: S2 File — (ZIP) [file pone.0227842.s002.zip › tripletData/20/good triplets bound 0.2.txt]

1 2 5
2 3 5
2 4 5
2 6 5
2 8 5
2 9 5
1 10 2
1 10 5
3 10 2
3 10 5
4 10 2
4 10 5
6 10 2
6 10 5
7 10 2
8 10 2
8 10 5
9 10 5
1 3 2
1 3 5
1 3 10
1 4 2
1 4 5
1 4 10
1 6 2
1 6 5
1 6 10
1 7 2
1 7 5
1 8 2
1 8 5
1 8 10
1 9 2
1 9 5
1 9 10
3 8 1
3 8 2
3 8 5
3 8 10
3 9 5
3 9 10
4 8 1
4 8 2
4 8 5
4 8 10
4 9 1
4 9 2
4 9 5
6 8 1
6 8 2
6 8 5
6 8 10
6 9 1
6 9 2
6 9 5
6 9 10
7 8 1
7 8 5
7 8 10
7 9 1
7 9 2
7 9 5
7 9 10
8 9 1
8 9 2
8 9 3
8 9 4
8 9 6
8 9 10
3 4 1
3 4 2
3 4 5
3 4 8
3 4 10
3 6 1
3 6 2
3 6 5
3 6 8
3 6 9
4 7 2
4 7 5
4 7 8
4 7 9
4 7 10
6 7 1
6 7 2
6 7 8
3 7 4
3 7 5
3 7 6
3 7 8
3 7 9
3 7 10
4 6 1
4 6 3
4 6 5
4 6 7
4 6 8
4 6 10
3 2 1
4 2 1
4 2 10
6 2 1
6 2 10
7 2 1
7 2 10
8 2 1
8 2 10
9 2 10
5 4 1
5 4 2
5 4 7
5 4 8
5 4 10
5 6 1
5 6 3
5 6 8
5 6 9
5 6 10
2 1 3
2 1 4
2 1 6
2 1 7
2 1 8
2 1 10
10 8 1
10 8 3
10 8 4
10 8 7
10 9 1
10 9 3
10 9 4
10 9 6
10 9 7
8 3 4
8 3 6
8 3 9
