# Supplementary material for: Netcombin: An algorithm for constructing optimal phylogenetic network from rooted triplets
Source: PLoS One. 2020 Sep 18;15(9):e0227842. doi: 10.1371/journal.pone.0227842 (PMC7500971; doi:10.1371/journal.pone.0227842)
Supplement: S2 File — (ZIP) [file pone.0227842.s002.zip › tripletData/20/good triplets bound 0.4.txt]

2 6 5
2 8 5
2 9 5
3 10 2
3 10 5
4 10 2
6 10 2
7 10 5
9 10 5
1 3 2
1 3 10
1 4 10
1 6 2
1 6 5
1 6 10
1 7 2
1 7 5
1 8 2
1 9 2
3 8 1
3 8 2
3 8 5
3 9 1
3 9 2
4 8 1
4 8 2
4 8 10
4 9 1
4 9 2
4 9 5
6 8 1
6 8 10
6 9 1
6 9 2
6 9 10
7 8 1
7 9 10
8 9 4
8 9 5
8 9 10
3 4 2
3 4 5
3 4 9
3 4 10
3 6 1
3 6 2
4 7 5
4 7 9
6 7 1
6 7 5
6 7 8
6 7 9
6 7 10
3 7 1
3 7 2
3 7 4
3 7 5
3 7 10
4 6 3
4 6 5
3 2 10
4 2 1
4 2 10
6 2 1
6 2 10
8 2 1
8 2 10
5 4 3
5 4 8
5 4 9
5 4 10
5 6 1
5 6 3
5 6 8
5 6 9
5 6 10
2 1 3
2 1 6
2 1 10
10 8 3
10 8 4
10 9 6
10 9 7
8 7 9
