# Supplementary material for: Netcombin: An algorithm for constructing optimal phylogenetic network from rooted triplets
Source: PLoS One. 2020 Sep 18;15(9):e0227842. doi: 10.1371/journal.pone.0227842 (PMC7500971; doi:10.1371/journal.pone.0227842)
Supplement: S2 File — (ZIP) [file pone.0227842.s002.zip › tripletData/20/good triplets bound 0.6.txt]

1 2 5
2 4 5
2 8 5
2 10 5
1 10 5
3 10 5
4 10 2
4 10 5
6 10 2
8 10 5
9 10 5
1 3 2
1 3 10
1 4 2
1 4 5
1 4 10
1 6 2
1 6 5
1 7 2
1 7 5
1 9 2
3 9 1
3 9 2
3 9 5
4 8 1
4 8 5
4 8 10
4 9 2
4 9 5
6 8 2
6 8 10
6 9 1
6 9 5
7 9 2
7 9 5
7 9 10
8 9 1
8 9 2
8 9 3
8 9 10
3 4 1
3 4 8
3 6 2
3 6 5
3 6 9
4 7 5
6 7 5
6 7 10
3 7 1
3 7 4
3 7 6
3 7 8
3 7 10
4 6 5
4 6 9
4 6 10
3 2 1
3 2 10
4 2 10
6 2 10
7 2 1
8 2 10
9 2 10
5 4 1
5 4 2
5 4 3
5 4 7
5 6 1
5 6 8
2 1 3
2 1 4
10 8 1
10 8 3
10 8 7
10 9 4
8 3 4
8 3 6
8 7 9
