# Supplementary material for: Netcombin: An algorithm for constructing optimal phylogenetic network from rooted triplets
Source: PLoS One. 2020 Sep 18;15(9):e0227842. doi: 10.1371/journal.pone.0227842 (PMC7500971; doi:10.1371/journal.pone.0227842)
Supplement: S2 File — (ZIP) [file pone.0227842.s002.zip › tripletData/20/good triplets bound 0.8.txt]

2 3 5
6 10 5
1 6 10
1 7 2
3 8 1
4 8 2
4 9 1
4 9 10
6 8 1
6 9 5
6 9 10
7 8 1
3 4 2
3 4 5
3 6 5
3 6 10
4 7 9
6 7 1
6 7 10
4 6 10
6 2 1
9 2 10
5 4 7
5 6 9
10 8 3
10 9 3
10 9 6
8 3 4
8 3 9
