# Supplementary material for: Netcombin: An algorithm for constructing optimal phylogenetic network from rooted triplets
Source: PLoS One. 2020 Sep 18;15(9):e0227842. doi: 10.1371/journal.pone.0227842 (PMC7500971; doi:10.1371/journal.pone.0227842)
Supplement: S2 File — (ZIP) [file pone.0227842.s002.zip › tripletData/20/good triplets bound 0.txt]

1	2	5
2	3	5
2	4	5
2	6	5
2	7	5
2	8	5
2	9	5
2	10	5
1	10	2
1	10	5
3	10	2
3	10	5
4	10	2
4	10	5
6	10	2
6	10	5
7	10	2
7	10	5
8	10	2
8	10	5
9	10	2
9	10	5
1	3	2
1	3	5
1	3	10
1	4	2
1	4	5
1	4	10
1	6	2
1	6	5
1	6	10
1	7	2
1	7	5
1	7	10
1	8	2
1	8	5
1	8	10
1	9	2
1	9	5
1	9	10
3	8	1
3	8	2
3	8	5
3	8	10
3	9	1
3	9	2
3	9	5
3	9	10
4	8	1
4	8	2
4	8	5
4	8	10
4	9	1
4	9	2
4	9	5
4	9	10
6	8	1
6	8	2
6	8	5
6	8	10
6	9	1
6	9	2
6	9	5
6	9	10
7	8	1
7	8	2
7	8	5
7	8	10
7	9	1
7	9	2
7	9	5
7	9	10
8	9	1
8	9	2
8	9	3
8	9	4
8	9	5
8	9	6
8	9	7
8	9	10
3	4	1
3	4	2
3	4	5
3	4	8
3	4	9
3	4	10
3	6	1
3	6	2
3	6	5
3	6	8
3	6	9
3	6	10
4	7	1
4	7	2
4	7	5
4	7	8
4	7	9
4	7	10
6	7	1
6	7	2
6	7	5
6	7	8
6	7	9
6	7	10
3	7	1
3	7	2
3	7	4
3	7	5
3	7	6
3	7	8
3	7	9
3	7	10
4	6	1
4	6	2
4	6	3
4	6	5
4	6	7
4	6	8
4	6	9
4	6	10
3	2	1
3	2	10
4	2	1
4	2	10
6	2	1
6	2	10
7	2	1
7	2	10
8	2	1
8	2	10
9	2	1
9	2	10
5	4	1
5	4	2
5	4	3
5	4	7
5	4	8
5	4	9
5	4	10
5	6	1
5	6	2
5	6	3
5	6	7
5	6	8
5	6	9
5	6	10
2	1	3
2	1	4
2	1	6
2	1	7
2	1	8
2	1	9
2	1	10
10	8	1
10	8	3
10	8	4
10	8	6
10	8	7
10	9	1
10	9	3
10	9	4
10	9	6
10	9	7
8	3	4
8	3	6
8	3	9
8	7	4
8	7	6
8	7	9
