# Supplementary material for: Netcombin: An algorithm for constructing optimal phylogenetic network from rooted triplets
Source: PLoS One. 2020 Sep 18;15(9):e0227842. doi: 10.1371/journal.pone.0227842 (PMC7500971; doi:10.1371/journal.pone.0227842)
Supplement: S2 File — (ZIP) [file pone.0227842.s002.zip › tripletData/21/good triplets bound 0.2.txt]

2 5 3
2 5 4
2 5 6
2 5 7
2 5 10
1 3 2
1 3 5
3 4 2
3 4 5
3 6 2
3 6 5
3 7 2
3 7 5
3 8 2
3 8 5
3 9 2
3 9 5
3 10 5
1 4 2
1 4 3
1 6 2
1 6 3
1 6 5
1 7 2
1 7 5
1 8 2
1 8 3
1 8 5
1 9 2
1 9 3
1 9 5
1 10 2
1 10 3
4 10 1
4 10 2
4 10 3
4 10 5
6 10 1
6 10 2
6 10 3
6 10 5
7 10 1
7 10 3
7 10 5
8 10 2
8 10 5
9 10 1
9 10 2
9 10 3
9 10 5
4 9 2
4 9 3
4 9 5
4 9 10
6 9 1
6 9 3
6 9 10
7 9 1
7 9 2
7 9 3
7 9 10
8 9 1
8 9 2
8 9 3
8 9 5
8 9 10
4 6 1
4 6 2
4 6 5
4 6 9
4 7 1
4 7 2
4 7 3
4 7 5
4 7 9
6 8 1
6 8 2
6 8 3
6 8 5
7 8 1
7 8 2
7 8 3
7 8 5
7 8 9
7 8 10
4 8 1
4 8 2
4 8 6
4 8 7
4 8 10
6 7 1
6 7 2
6 7 3
6 7 4
6 7 5
6 7 10
4 5 2
4 5 3
4 5 10
6 5 2
6 5 3
6 5 10
7 5 1
7 5 2
7 5 3
7 5 10
8 5 2
8 5 3
8 5 10
9 5 1
9 5 2
9 5 3
9 5 10
4 9 6
8 9 6
8 9 7
6 10 4
6 10 8
6 10 9
7 10 4
7 10 8
3 4 1
3 4 7
3 4 9
3 4 10
3 8 1
3 8 6
3 8 7
3 8 9
3 8 10
1 2 3
1 2 4
1 2 5
1 2 6
1 2 7
1 2 8
1 2 10
