# Supplementary material for: Netcombin: An algorithm for constructing optimal phylogenetic network from rooted triplets
Source: PLoS One. 2020 Sep 18;15(9):e0227842. doi: 10.1371/journal.pone.0227842 (PMC7500971; doi:10.1371/journal.pone.0227842)
Supplement: S2 File — (ZIP) [file pone.0227842.s002.zip › tripletData/21/good triplets bound 0.4.txt]

2 5 1
2 5 3
2 5 4
2 5 6
2 5 7
2 5 8
2 5 10
1 3 2
1 3 5
3 4 2
3 4 5
3 6 5
3 7 2
3 8 5
3 9 2
3 10 2
1 4 2
1 4 3
1 6 2
1 6 3
1 6 5
1 7 2
1 7 5
1 8 3
1 9 5
1 10 2
1 10 3
4 10 1
4 10 2
4 10 5
6 10 1
6 10 2
6 10 5
7 10 1
7 10 2
7 10 5
8 10 3
8 10 5
9 10 3
4 9 1
4 9 2
4 9 5
4 9 10
6 9 2
6 9 5
6 9 10
7 9 10
8 9 1
8 9 2
8 9 3
8 9 5
4 6 2
4 6 3
4 7 1
4 7 5
4 7 9
4 7 10
6 8 3
6 8 10
7 8 2
7 8 10
4 8 2
4 8 3
4 8 9
4 8 10
6 7 2
6 7 4
6 7 5
6 7 8
6 7 10
4 5 1
4 5 2
4 5 3
6 5 1
6 5 2
6 5 3
6 5 10
7 5 1
7 5 2
7 5 3
8 5 2
8 5 3
9 5 3
4 9 7
8 9 6
7 10 4
7 10 8
7 10 9
3 4 1
3 4 6
3 4 7
3 4 10
3 8 6
1 2 5
1 2 8
1 2 9
1 2 10
