# Supplementary material for: Netcombin: An algorithm for constructing optimal phylogenetic network from rooted triplets
Source: PLoS One. 2020 Sep 18;15(9):e0227842. doi: 10.1371/journal.pone.0227842 (PMC7500971; doi:10.1371/journal.pone.0227842)
Supplement: S2 File — (ZIP) [file pone.0227842.s002.zip › tripletData/21/good triplets bound 0.6.txt]

2 5 1
2 5 6
2 5 8
2 5 10
3 6 2
3 8 5
3 9 5
1 4 3
1 4 5
1 6 3
1 6 5
1 7 3
1 8 3
1 9 5
1 10 5
4 10 3
4 10 5
6 10 5
8 10 1
9 10 1
9 10 3
4 9 1
4 9 2
6 9 3
6 9 10
7 9 5
7 9 10
4 6 1
4 6 10
4 7 2
4 7 9
4 7 10
6 8 2
7 8 1
7 8 9
4 8 1
4 8 6
4 8 9
6 7 1
4 5 10
7 5 2
7 5 3
8 5 1
8 5 3
8 5 10
9 5 3
8 9 6
6 10 4
6 10 8
7 10 8
7 10 9
3 4 10
1 2 3
1 2 4
1 2 6
