# Supplementary material for: Netcombin: An algorithm for constructing optimal phylogenetic network from rooted triplets
Source: PLoS One. 2020 Sep 18;15(9):e0227842. doi: 10.1371/journal.pone.0227842 (PMC7500971; doi:10.1371/journal.pone.0227842)
Supplement: S2 File — (ZIP) [file pone.0227842.s002.zip › tripletData/21/good triplets bound 0.8.txt]

2 5 1
2 5 7
2 5 8
2 5 9
3 4 5
3 6 5
3 8 5
1 6 3
4 10 1
6 10 1
6 10 3
8 10 2
9 10 2
9 10 3
9 10 5
4 9 3
4 9 5
6 9 3
4 7 5
6 8 2
7 8 10
4 8 6
4 8 7
6 7 2
6 7 4
7 5 1
7 5 3
4 9 7
6 10 4
6 10 9
7 10 8
