# Supplementary material for: Netcombin: An algorithm for constructing optimal phylogenetic network from rooted triplets
Source: PLoS One. 2020 Sep 18;15(9):e0227842. doi: 10.1371/journal.pone.0227842 (PMC7500971; doi:10.1371/journal.pone.0227842)
Supplement: S2 File — (ZIP) [file pone.0227842.s002.zip › tripletData/21/good triplets bound 0.txt]

2	5	1
2	5	3
2	5	4
2	5	6
2	5	7
2	5	8
2	5	9
2	5	10
1	3	2
1	3	5
3	4	2
3	4	5
3	6	2
3	6	5
3	7	2
3	7	5
3	8	2
3	8	5
3	9	2
3	9	5
3	10	2
3	10	5
1	4	2
1	4	3
1	4	5
1	6	2
1	6	3
1	6	5
1	7	2
1	7	3
1	7	5
1	8	2
1	8	3
1	8	5
1	9	2
1	9	3
1	9	5
1	10	2
1	10	3
1	10	5
4	10	1
4	10	2
4	10	3
4	10	5
6	10	1
6	10	2
6	10	3
6	10	5
7	10	1
7	10	2
7	10	3
7	10	5
8	10	1
8	10	2
8	10	3
8	10	5
9	10	1
9	10	2
9	10	3
9	10	5
4	9	1
4	9	2
4	9	3
4	9	5
4	9	10
6	9	1
6	9	2
6	9	3
6	9	5
6	9	10
7	9	1
7	9	2
7	9	3
7	9	5
7	9	10
8	9	1
8	9	2
8	9	3
8	9	5
8	9	10
4	6	1
4	6	2
4	6	3
4	6	5
4	6	9
4	6	10
4	7	1
4	7	2
4	7	3
4	7	5
4	7	9
4	7	10
6	8	1
6	8	2
6	8	3
6	8	5
6	8	9
6	8	10
7	8	1
7	8	2
7	8	3
7	8	5
7	8	9
7	8	10
4	8	1
4	8	2
4	8	3
4	8	5
4	8	6
4	8	7
4	8	9
4	8	10
6	7	1
6	7	2
6	7	3
6	7	4
6	7	5
6	7	8
6	7	9
6	7	10
4	5	1
4	5	2
4	5	3
4	5	10
6	5	1
6	5	2
6	5	3
6	5	10
7	5	1
7	5	2
7	5	3
7	5	10
8	5	1
8	5	2
8	5	3
8	5	10
9	5	1
9	5	2
9	5	3
9	5	10
4	9	6
4	9	7
8	9	6
8	9	7
6	10	4
6	10	8
6	10	9
7	10	4
7	10	8
7	10	9
3	4	1
3	4	6
3	4	7
3	4	9
3	4	10
3	8	1
3	8	6
3	8	7
3	8	9
3	8	10
1	2	3
1	2	4
1	2	5
1	2	6
1	2	7
1	2	8
1	2	9
1	2	10
