# Supplementary material for: Netcombin: An algorithm for constructing optimal phylogenetic network from rooted triplets
Source: PLoS One. 2020 Sep 18;15(9):e0227842. doi: 10.1371/journal.pone.0227842 (PMC7500971; doi:10.1371/journal.pone.0227842)
Supplement: S2 File — (ZIP) [file pone.0227842.s002.zip › tripletData/22/good triplets bound 0.2.txt]

1 2 4
1 2 7
1 2 9
1 2 11
1 2 12
1 2 13
1 3 6
1 3 7
1 3 9
1 3 11
1 3 12
1 14 4
1 14 6
1 14 9
1 14 11
1 14 12
1 14 13
1 15 4
1 15 7
1 15 9
1 15 12
1 15 13
2 5 4
2 5 6
2 5 7
2 5 9
2 5 11
2 5 12
2 5 13
2 8 4
2 8 6
2 8 7
2 8 9
2 8 12
2 8 13
2 10 4
2 10 6
2 10 7
2 10 9
2 10 11
2 10 12
2 10 13
3 5 4
3 5 6
3 5 9
3 5 11
3 5 12
3 5 13
3 8 4
3 8 6
3 8 7
3 8 11
3 8 12
3 8 13
3 10 7
3 10 12
3 10 13
5 14 6
5 14 7
5 14 9
5 14 11
5 14 12
5 14 13
5 15 4
5 15 6
5 15 7
5 15 9
5 15 11
5 15 12
5 15 13
8 14 4
8 14 6
8 14 7
8 14 9
8 14 11
8 14 12
8 15 4
8 15 6
8 15 7
8 15 9
8 15 11
8 15 12
8 15 13
10 14 4
10 14 6
10 14 9
10 14 11
10 14 13
10 15 7
10 15 9
10 15 11
10 15 12
10 15 13
1 8 2
1 8 3
1 8 4
1 8 7
1 8 9
1 8 12
1 8 14
1 8 15
5 8 2
5 8 3
5 8 6
5 8 7
5 8 9
5 8 11
5 8 12
5 8 13
5 8 14
5 8 15
8 10 2
8 10 3
8 10 4
8 10 7
8 10 9
8 10 11
8 10 12
8 10 13
8 10 14
8 10 15
1 5 2
1 5 3
1 5 6
1 5 8
1 5 11
1 5 12
1 5 15
5 10 2
5 10 4
5 10 8
5 10 11
5 10 12
5 10 13
5 10 14
1 10 2
1 10 3
1 10 4
1 10 5
1 10 6
1 10 8
1 10 9
1 10 11
1 10 12
1 10 14
1 10 15
2 14 1
2 14 4
2 14 6
2 14 7
2 14 8
2 14 9
2 14 10
2 14 11
2 14 13
2 15 1
2 15 5
2 15 6
2 15 7
2 15 8
2 15 9
2 15 11
2 15 12
2 15 13
3 14 6
3 14 7
3 14 8
3 14 9
3 14 10
3 14 11
3 14 12
3 14 13
3 15 1
3 15 5
3 15 7
3 15 8
3 15 9
3 15 10
3 15 11
3 15 12
3 15 13
14 15 1
14 15 2
14 15 3
14 15 4
14 15 5
14 15 6
14 15 8
14 15 9
14 15 12
14 15 13
2 3 1
2 3 4
2 3 5
2 3 6
2 3 7
2 3 9
2 3 10
2 3 11
2 3 12
2 3 13
2 3 14
2 3 15
4 7 3
4 7 5
4 7 8
4 7 10
4 7 14
4 7 15
4 9 1
4 9 2
4 9 3
4 9 5
4 9 8
4 9 10
4 9 14
4 9 15
4 11 1
4 11 2
4 11 3
4 11 5
4 11 8
4 11 10
4 11 14
4 11 15
4 12 2
4 12 3
4 12 5
4 12 8
4 12 14
4 12 15
4 13 1
4 13 2
4 13 3
4 13 5
4 13 8
4 13 10
4 13 14
6 7 3
6 7 5
6 7 8
6 7 10
6 7 14
6 9 1
6 9 3
6 9 5
6 9 8
6 9 10
6 11 1
6 11 3
6 11 10
6 11 14
6 12 3
6 12 5
6 12 8
6 12 10
6 12 14
6 12 15
6 13 1
6 13 2
6 13 5
6 13 8
6 13 10
6 13 14
6 13 15
4 6 1
4 6 3
4 6 5
4 6 8
4 6 9
4 6 10
4 6 11
4 6 12
4 6 15
7 13 1
7 13 2
7 13 3
7 13 4
7 13 6
7 13 8
7 13 14
7 13 15
9 13 1
9 13 2
9 13 3
9 13 4
9 13 5
9 13 6
9 13 8
9 13 14
9 13 15
11 13 1
11 13 2
11 13 3
11 13 4
11 13 5
11 13 6
11 13 8
11 13 10
11 13 14
11 13 15
12 13 1
12 13 2
12 13 4
12 13 5
12 13 6
12 13 8
12 13 10
12 13 14
7 9 1
7 9 2
7 9 3
7 9 4
7 9 5
7 9 6
7 9 8
7 9 10
7 9 14
7 9 15
7 11 1
7 11 2
7 11 3
7 11 4
7 11 5
7 11 6
7 11 8
7 11 13
7 11 15
9 12 1
9 12 2
9 12 3
9 12 4
9 12 5
9 12 6
9 12 10
9 12 13
9 12 14
9 12 15
11 12 1
11 12 2
11 12 5
11 12 10
11 12 15
7 12 1
7 12 2
7 12 3
7 12 5
7 12 6
7 12 9
7 12 10
7 12 11
7 12 13
7 12 14
7 12 15
9 11 1
9 11 2
9 11 4
9 11 5
9 11 6
9 11 7
9 11 8
9 11 10
9 11 13
9 11 14
4 1 3
4 1 14
4 1 15
4 5 3
4 5 8
4 5 14
4 5 15
4 10 2
4 10 3
4 10 14
4 10 15
6 1 2
6 1 3
6 1 14
6 1 15
6 5 3
6 5 8
6 5 14
6 5 15
6 10 2
6 10 3
6 10 8
6 10 14
6 10 15
7 1 2
7 1 3
7 1 8
7 1 14
7 1 15
7 5 2
7 5 3
7 5 14
7 5 15
7 10 2
7 10 3
7 10 8
7 10 14
7 10 15
9 1 2
9 1 3
9 1 8
9 1 14
9 1 15
9 5 2
9 5 14
9 5 15
9 10 2
9 10 3
9 10 8
9 10 15
11 1 2
11 1 3
11 1 14
11 1 15
11 5 2
11 5 3
11 5 15
11 10 3
11 10 8
11 10 15
12 1 2
12 1 3
12 1 8
12 1 14
12 5 2
12 5 3
12 5 8
12 5 14
12 5 15
12 10 2
12 10 3
12 10 8
12 10 14
12 10 15
13 1 2
13 1 8
13 1 14
13 1 15
13 5 2
13 5 3
13 5 8
13 5 14
13 5 15
13 10 2
13 10 3
13 10 15
7 2 1
7 2 4
7 2 5
7 2 6
7 2 8
7 2 10
7 2 14
7 2 15
7 3 4
7 3 5
7 3 6
7 3 8
7 3 10
7 3 15
9 2 1
9 2 4
9 2 5
9 2 6
9 2 8
9 2 14
9 2 15
9 3 1
9 3 4
9 3 5
9 3 6
9 3 8
9 3 10
9 3 15
11 2 4
11 2 5
11 2 8
11 2 10
11 2 15
11 3 1
11 3 4
11 3 6
11 3 8
11 3 10
11 3 14
11 3 15
12 2 1
12 2 4
12 2 5
12 2 8
12 2 10
12 2 14
12 2 15
12 3 1
12 3 4
12 3 5
12 3 6
12 3 8
12 3 10
12 3 14
12 3 15
13 2 1
13 2 4
13 2 5
13 2 6
13 2 8
13 2 10
13 2 15
13 3 1
13 3 4
13 3 5
13 3 6
13 3 8
13 3 10
13 3 14
13 3 15
