# Supplementary material for: Netcombin: An algorithm for constructing optimal phylogenetic network from rooted triplets
Source: PLoS One. 2020 Sep 18;15(9):e0227842. doi: 10.1371/journal.pone.0227842 (PMC7500971; doi:10.1371/journal.pone.0227842)
Supplement: S2 File — (ZIP) [file pone.0227842.s002.zip › tripletData/22/good triplets bound 0.8.txt]

1 2 11
1 2 12
1 3 4
1 3 11
1 3 13
1 14 4
1 14 9
1 14 12
1 15 12
2 8 4
2 10 4
2 10 13
3 5 11
3 8 4
3 8 6
3 10 4
5 14 9
8 14 9
8 14 11
8 15 6
10 14 4
10 14 9
1 8 14
5 8 15
8 10 4
1 5 4
5 10 9
5 10 13
1 10 5
2 14 7
2 14 10
2 14 13
2 15 5
2 15 6
2 15 10
3 14 4
3 14 6
3 15 13
14 15 5
14 15 7
2 3 1
2 3 6
2 3 7
2 3 12
4 9 2
4 9 5
4 9 8
4 9 15
4 12 1
4 13 2
4 13 3
6 7 2
6 7 8
6 7 10
6 9 5
6 9 14
6 11 1
6 11 2
6 11 8
6 12 5
6 12 10
6 12 14
4 6 2
4 6 7
4 6 11
4 6 12
4 6 15
7 13 1
7 13 8
7 13 10
9 13 6
9 13 14
11 13 1
11 13 6
11 13 8
11 13 10
12 13 5
7 9 3
7 11 2
7 11 6
7 11 13
9 12 1
9 12 2
9 12 10
9 12 14
11 12 2
7 12 5
4 1 15
4 5 2
4 5 14
4 10 8
4 10 14
6 1 2
6 1 8
6 5 2
6 10 3
7 1 3
7 1 8
7 5 2
7 10 2
7 10 15
9 1 2
9 10 2
11 1 2
11 5 8
11 10 2
12 1 8
13 1 2
13 1 3
13 1 8
13 1 14
13 10 15
7 2 4
7 2 10
7 3 5
7 3 10
9 2 1
9 2 6
9 3 6
11 2 6
11 3 8
11 3 10
12 2 10
12 2 14
12 2 15
12 3 10
12 3 15
13 2 5
13 2 15
13 3 10
