# Supplementary material for: Netcombin: An algorithm for constructing optimal phylogenetic network from rooted triplets
Source: PLoS One. 2020 Sep 18;15(9):e0227842. doi: 10.1371/journal.pone.0227842 (PMC7500971; doi:10.1371/journal.pone.0227842)
Supplement: S2 File — (ZIP) [file pone.0227842.s002.zip › tripletData/22/good triplets bound 0.txt]

1	2	4
1	2	6
1	2	7
1	2	9
1	2	11
1	2	12
1	2	13
1	3	4
1	3	6
1	3	7
1	3	9
1	3	11
1	3	12
1	3	13
1	14	4
1	14	6
1	14	7
1	14	9
1	14	11
1	14	12
1	14	13
1	15	4
1	15	6
1	15	7
1	15	9
1	15	11
1	15	12
1	15	13
2	5	4
2	5	6
2	5	7
2	5	9
2	5	11
2	5	12
2	5	13
2	8	4
2	8	6
2	8	7
2	8	9
2	8	11
2	8	12
2	8	13
2	10	4
2	10	6
2	10	7
2	10	9
2	10	11
2	10	12
2	10	13
3	5	4
3	5	6
3	5	7
3	5	9
3	5	11
3	5	12
3	5	13
3	8	4
3	8	6
3	8	7
3	8	9
3	8	11
3	8	12
3	8	13
3	10	4
3	10	6
3	10	7
3	10	9
3	10	11
3	10	12
3	10	13
5	14	4
5	14	6
5	14	7
5	14	9
5	14	11
5	14	12
5	14	13
5	15	4
5	15	6
5	15	7
5	15	9
5	15	11
5	15	12
5	15	13
8	14	4
8	14	6
8	14	7
8	14	9
8	14	11
8	14	12
8	14	13
8	15	4
8	15	6
8	15	7
8	15	9
8	15	11
8	15	12
8	15	13
10	14	4
10	14	6
10	14	7
10	14	9
10	14	11
10	14	12
10	14	13
10	15	4
10	15	6
10	15	7
10	15	9
10	15	11
10	15	12
10	15	13
1	8	2
1	8	3
1	8	4
1	8	6
1	8	7
1	8	9
1	8	11
1	8	12
1	8	13
1	8	14
1	8	15
5	8	2
5	8	3
5	8	4
5	8	6
5	8	7
5	8	9
5	8	11
5	8	12
5	8	13
5	8	14
5	8	15
8	10	2
8	10	3
8	10	4
8	10	6
8	10	7
8	10	9
8	10	11
8	10	12
8	10	13
8	10	14
8	10	15
1	5	2
1	5	3
1	5	4
1	5	6
1	5	7
1	5	8
1	5	9
1	5	11
1	5	12
1	5	13
1	5	14
1	5	15
5	10	2
5	10	3
5	10	4
5	10	6
5	10	7
5	10	8
5	10	9
5	10	11
5	10	12
5	10	13
5	10	14
5	10	15
1	10	2
1	10	3
1	10	4
1	10	5
1	10	6
1	10	7
1	10	8
1	10	9
1	10	11
1	10	12
1	10	13
1	10	14
1	10	15
2	14	1
2	14	4
2	14	5
2	14	6
2	14	7
2	14	8
2	14	9
2	14	10
2	14	11
2	14	12
2	14	13
2	15	1
2	15	4
2	15	5
2	15	6
2	15	7
2	15	8
2	15	9
2	15	10
2	15	11
2	15	12
2	15	13
3	14	1
3	14	4
3	14	5
3	14	6
3	14	7
3	14	8
3	14	9
3	14	10
3	14	11
3	14	12
3	14	13
3	15	1
3	15	4
3	15	5
3	15	6
3	15	7
3	15	8
3	15	9
3	15	10
3	15	11
3	15	12
3	15	13
14	15	1
14	15	2
14	15	3
14	15	4
14	15	5
14	15	6
14	15	7
14	15	8
14	15	9
14	15	10
14	15	11
14	15	12
14	15	13
2	3	1
2	3	4
2	3	5
2	3	6
2	3	7
2	3	8
2	3	9
2	3	10
2	3	11
2	3	12
2	3	13
2	3	14
2	3	15
4	7	1
4	7	2
4	7	3
4	7	5
4	7	8
4	7	10
4	7	14
4	7	15
4	9	1
4	9	2
4	9	3
4	9	5
4	9	8
4	9	10
4	9	14
4	9	15
4	11	1
4	11	2
4	11	3
4	11	5
4	11	8
4	11	10
4	11	14
4	11	15
4	12	1
4	12	2
4	12	3
4	12	5
4	12	8
4	12	10
4	12	14
4	12	15
4	13	1
4	13	2
4	13	3
4	13	5
4	13	8
4	13	10
4	13	14
4	13	15
6	7	1
6	7	2
6	7	3
6	7	5
6	7	8
6	7	10
6	7	14
6	7	15
6	9	1
6	9	2
6	9	3
6	9	5
6	9	8
6	9	10
6	9	14
6	9	15
6	11	1
6	11	2
6	11	3
6	11	5
6	11	8
6	11	10
6	11	14
6	11	15
6	12	1
6	12	2
6	12	3
6	12	5
6	12	8
6	12	10
6	12	14
6	12	15
6	13	1
6	13	2
6	13	3
6	13	5
6	13	8
6	13	10
6	13	14
6	13	15
4	6	1
4	6	2
4	6	3
4	6	5
4	6	7
4	6	8
4	6	9
4	6	10
4	6	11
4	6	12
4	6	13
4	6	14
4	6	15
7	13	1
7	13	2
7	13	3
7	13	4
7	13	5
7	13	6
7	13	8
7	13	10
7	13	14
7	13	15
9	13	1
9	13	2
9	13	3
9	13	4
9	13	5
9	13	6
9	13	8
9	13	10
9	13	14
9	13	15
11	13	1
11	13	2
11	13	3
11	13	4
11	13	5
11	13	6
11	13	8
11	13	10
11	13	14
11	13	15
12	13	1
12	13	2
12	13	3
12	13	4
12	13	5
12	13	6
12	13	8
12	13	10
12	13	14
12	13	15
7	9	1
7	9	2
7	9	3
7	9	4
7	9	5
7	9	6
7	9	8
7	9	10
7	9	13
7	9	14
7	9	15
7	11	1
7	11	2
7	11	3
7	11	4
7	11	5
7	11	6
7	11	8
7	11	10
7	11	13
7	11	14
7	11	15
9	12	1
9	12	2
9	12	3
9	12	4
9	12	5
9	12	6
9	12	8
9	12	10
9	12	13
9	12	14
9	12	15
11	12	1
11	12	2
11	12	3
11	12	4
11	12	5
11	12	6
11	12	8
11	12	10
11	12	13
11	12	14
11	12	15
7	12	1
7	12	2
7	12	3
7	12	4
7	12	5
7	12	6
7	12	8
7	12	9
7	12	10
7	12	11
7	12	13
7	12	14
7	12	15
9	11	1
9	11	2
9	11	3
9	11	4
9	11	5
9	11	6
9	11	7
9	11	8
9	11	10
9	11	12
9	11	13
9	11	14
9	11	15
4	1	2
4	1	3
4	1	8
4	1	14
4	1	15
4	5	2
4	5	3
4	5	8
4	5	14
4	5	15
4	10	2
4	10	3
4	10	8
4	10	14
4	10	15
6	1	2
6	1	3
6	1	8
6	1	14
6	1	15
6	5	2
6	5	3
6	5	8
6	5	14
6	5	15
6	10	2
6	10	3
6	10	8
6	10	14
6	10	15
7	1	2
7	1	3
7	1	8
7	1	14
7	1	15
7	5	2
7	5	3
7	5	8
7	5	14
7	5	15
7	10	2
7	10	3
7	10	8
7	10	14
7	10	15
9	1	2
9	1	3
9	1	8
9	1	14
9	1	15
9	5	2
9	5	3
9	5	8
9	5	14
9	5	15
9	10	2
9	10	3
9	10	8
9	10	14
9	10	15
11	1	2
11	1	3
11	1	8
11	1	14
11	1	15
11	5	2
11	5	3
11	5	8
11	5	14
11	5	15
11	10	2
11	10	3
11	10	8
11	10	14
11	10	15
12	1	2
12	1	3
12	1	8
12	1	14
12	1	15
12	5	2
12	5	3
12	5	8
12	5	14
12	5	15
12	10	2
12	10	3
12	10	8
12	10	14
12	10	15
13	1	2
13	1	3
13	1	8
13	1	14
13	1	15
13	5	2
13	5	3
13	5	8
13	5	14
13	5	15
13	10	2
13	10	3
13	10	8
13	10	14
13	10	15
7	2	1
7	2	4
7	2	5
7	2	6
7	2	8
7	2	10
7	2	14
7	2	15
7	3	1
7	3	4
7	3	5
7	3	6
7	3	8
7	3	10
7	3	14
7	3	15
9	2	1
9	2	4
9	2	5
9	2	6
9	2	8
9	2	10
9	2	14
9	2	15
9	3	1
9	3	4
9	3	5
9	3	6
9	3	8
9	3	10
9	3	14
9	3	15
11	2	1
11	2	4
11	2	5
11	2	6
11	2	8
11	2	10
11	2	14
11	2	15
11	3	1
11	3	4
11	3	5
11	3	6
11	3	8
11	3	10
11	3	14
11	3	15
12	2	1
12	2	4
12	2	5
12	2	6
12	2	8
12	2	10
12	2	14
12	2	15
12	3	1
12	3	4
12	3	5
12	3	6
12	3	8
12	3	10
12	3	14
12	3	15
13	2	1
13	2	4
13	2	5
13	2	6
13	2	8
13	2	10
13	2	14
13	2	15
13	3	1
13	3	4
13	3	5
13	3	6
13	3	8
13	3	10
13	3	14
13	3	15
