# Supplementary material for: Netcombin: An algorithm for constructing optimal phylogenetic network from rooted triplets
Source: PLoS One. 2020 Sep 18;15(9):e0227842. doi: 10.1371/journal.pone.0227842 (PMC7500971; doi:10.1371/journal.pone.0227842)
Supplement: S2 File — (ZIP) [file pone.0227842.s002.zip › tripletData/23/good triplets bound 0.2.txt]

2 7 6
2 7 11
2 7 14
2 7 15
2 8 1
2 8 5
2 8 6
2 8 9
2 8 11
2 8 12
2 8 14
2 8 15
2 13 1
2 13 5
2 13 6
2 13 9
2 13 12
2 13 14
2 13 15
3 7 1
3 7 5
3 7 6
3 7 9
3 7 11
3 7 12
3 8 5
3 8 6
3 8 9
3 8 11
3 8 12
3 8 15
3 13 1
3 13 6
3 13 9
3 13 11
3 13 12
4 7 1
4 7 5
4 7 6
4 7 9
4 7 11
4 7 12
4 7 14
4 7 15
4 8 1
4 8 5
4 8 6
4 8 11
4 8 14
4 8 15
4 13 1
4 13 5
4 13 6
4 13 9
4 13 12
4 13 14
7 10 9
7 10 14
7 10 15
8 10 1
8 10 5
8 10 6
8 10 9
8 10 11
8 10 12
8 10 14
8 10 15
10 13 1
10 13 5
10 13 6
10 13 9
10 13 11
10 13 14
10 13 15
7 13 1
7 13 2
7 13 3
7 13 4
7 13 6
7 13 9
7 13 10
7 13 11
7 13 12
7 13 14
7 13 15
8 13 1
8 13 2
8 13 3
8 13 4
8 13 9
8 13 10
8 13 11
8 13 12
8 13 14
7 8 1
7 8 2
7 8 3
7 8 4
7 8 5
7 8 6
7 8 9
7 8 10
7 8 12
7 8 13
7 8 14
2 10 1
2 10 6
2 10 7
2 10 8
2 10 9
2 10 11
2 10 12
2 10 13
3 10 1
3 10 5
3 10 6
3 10 7
3 10 8
3 10 11
3 10 12
3 10 13
3 10 14
3 10 15
4 10 5
4 10 6
4 10 7
4 10 8
4 10 9
4 10 11
4 10 12
4 10 13
4 10 14
4 10 15
2 4 1
2 4 6
2 4 7
2 4 8
2 4 9
2 4 10
2 4 11
2 4 12
2 4 13
2 4 14
2 4 15
3 4 1
3 4 5
3 4 6
3 4 7
3 4 8
3 4 9
3 4 11
3 4 12
3 4 13
3 4 14
3 4 15
2 3 1
2 3 4
2 3 5
2 3 6
2 3 7
2 3 8
2 3 9
2 3 10
2 3 13
2 3 14
2 3 15
1 5 2
1 5 3
1 5 4
1 5 7
1 5 8
1 5 13
1 6 2
1 6 3
1 6 4
1 6 7
1 6 13
1 9 2
1 9 4
1 9 7
1 9 8
1 9 10
1 9 13
1 12 2
1 12 13
1 14 2
1 14 4
1 14 8
1 14 10
1 14 13
1 15 2
1 15 3
1 15 4
1 15 7
1 15 8
1 15 10
5 11 2
5 11 3
5 11 4
5 11 7
5 11 8
5 11 13
6 11 4
6 11 7
6 11 8
6 11 10
6 11 13
9 11 2
9 11 3
9 11 4
9 11 7
9 11 8
9 11 10
11 12 2
11 12 3
11 12 4
11 12 7
11 12 8
11 12 10
11 12 13
11 14 3
11 14 4
11 14 8
11 14 10
11 14 13
11 15 2
11 15 3
11 15 4
11 15 8
11 15 10
11 15 13
5 6 1
5 6 2
5 6 3
5 6 4
5 6 7
5 6 8
5 6 10
5 6 11
5 6 13
5 12 2
5 12 3
5 12 4
5 12 7
5 12 10
5 12 11
6 9 1
6 9 2
6 9 3
6 9 7
6 9 8
6 9 10
6 9 11
6 9 13
6 14 2
6 14 4
6 14 8
6 14 10
6 14 13
6 15 1
6 15 2
6 15 3
6 15 4
6 15 8
6 15 10
6 15 11
6 15 13
9 12 1
9 12 3
9 12 4
9 12 7
9 12 11
12 14 1
12 14 2
12 14 4
12 14 8
12 14 10
12 14 11
12 14 13
12 15 1
12 15 2
12 15 3
12 15 4
12 15 7
12 15 10
12 15 11
12 15 13
5 9 1
5 9 2
5 9 3
5 9 4
5 9 6
5 9 7
5 9 8
5 9 10
5 9 11
5 9 12
5 9 13
9 14 1
9 14 2
9 14 3
9 14 4
9 14 6
9 14 8
9 14 10
9 14 12
9 14 13
9 15 1
9 15 3
9 15 4
9 15 6
9 15 7
9 15 8
9 15 10
9 15 12
9 15 13
5 15 2
5 15 3
5 15 4
5 15 7
5 15 8
5 15 9
5 15 10
5 15 11
5 15 12
5 15 13
14 15 2
14 15 3
14 15 6
14 15 8
14 15 9
14 15 10
14 15 11
14 15 13
5 14 1
5 14 2
5 14 3
5 14 4
5 14 6
5 14 7
5 14 8
5 14 9
5 14 10
5 14 11
5 14 12
5 14 13
5 14 15
6 12 1
6 12 2
6 12 4
6 12 5
6 12 7
6 12 8
6 12 9
6 12 10
6 12 11
6 12 15
1 11 2
1 11 3
1 11 4
1 11 6
1 11 8
1 11 9
1 11 10
1 11 13
1 11 14
1 11 15
6 1 11
9 1 11
14 1 11
15 1 11
5 7 1
5 7 2
5 7 3
5 7 8
5 7 10
5 7 11
5 7 12
5 7 13
5 7 15
14 7 1
14 7 6
14 7 8
14 7 9
14 7 10
14 7 12
14 7 13
14 7 15
1 13 2
1 13 4
1 13 5
1 13 6
1 13 8
1 13 9
11 13 2
11 13 3
11 13 4
11 13 5
11 13 7
11 13 8
11 13 9
11 13 10
11 13 12
11 13 14
11 13 15
7 9 1
7 9 2
7 9 3
7 9 4
7 9 5
7 9 6
7 9 8
7 9 10
7 9 11
7 9 13
7 9 14
7 9 15
10 2 4
10 3 4
