# Supplementary material for: Netcombin: An algorithm for constructing optimal phylogenetic network from rooted triplets
Source: PLoS One. 2020 Sep 18;15(9):e0227842. doi: 10.1371/journal.pone.0227842 (PMC7500971; doi:10.1371/journal.pone.0227842)
Supplement: S2 File — (ZIP) [file pone.0227842.s002.zip › tripletData/23/good triplets bound 0.4.txt]

2 7 1
2 7 9
2 7 11
2 7 15
2 8 9
2 8 11
2 8 12
2 8 14
2 8 15
2 13 1
2 13 5
2 13 9
2 13 14
2 13 15
3 7 1
3 7 5
3 7 6
3 7 9
3 7 11
3 7 12
3 7 15
3 8 1
3 8 9
3 8 14
3 13 1
3 13 5
3 13 6
3 13 12
4 7 1
4 7 5
4 7 6
4 7 9
4 7 11
4 8 1
4 8 5
4 8 9
4 8 12
4 13 1
4 13 6
4 13 9
4 13 12
4 13 14
7 10 1
7 10 6
7 10 9
7 10 15
8 10 1
8 10 5
8 10 6
8 10 9
10 13 12
10 13 14
10 13 15
7 13 1
7 13 3
7 13 4
7 13 5
7 13 9
7 13 10
7 13 12
7 13 15
8 13 1
8 13 3
8 13 4
8 13 5
8 13 9
8 13 12
8 13 15
7 8 2
7 8 3
7 8 4
7 8 9
7 8 11
7 8 12
7 8 14
7 8 15
2 10 5
2 10 6
2 10 7
2 10 15
3 10 1
3 10 5
3 10 8
3 10 13
3 10 14
3 10 15
4 10 1
4 10 5
4 10 8
4 10 11
4 10 12
4 10 13
4 10 14
4 10 15
2 4 1
2 4 6
2 4 8
2 4 9
2 4 10
2 4 11
2 4 12
2 4 13
2 4 14
3 4 5
3 4 6
3 4 7
3 4 12
3 4 13
3 4 14
3 4 15
2 3 4
2 3 6
2 3 7
2 3 8
2 3 9
2 3 10
2 3 11
2 3 14
2 3 15
1 5 2
1 5 7
1 5 8
1 6 2
1 6 8
1 9 4
1 9 7
1 9 8
1 9 13
1 12 2
1 12 4
1 12 7
1 12 8
1 12 10
1 12 13
1 14 2
1 14 4
1 14 7
1 14 8
1 14 13
1 15 2
1 15 3
1 15 4
1 15 7
1 15 8
5 11 2
5 11 13
6 11 2
6 11 7
6 11 10
6 11 13
9 11 2
9 11 3
9 11 8
9 11 10
11 12 4
11 12 8
11 12 10
11 12 13
11 14 2
11 14 3
11 14 4
11 14 7
11 14 8
11 14 13
11 15 2
11 15 3
11 15 4
11 15 7
11 15 8
5 6 1
5 6 2
5 6 4
5 6 8
5 6 10
5 6 13
5 12 1
5 12 2
5 12 4
5 12 10
5 12 11
5 12 13
6 9 1
6 9 4
6 9 8
6 9 10
6 9 11
6 9 13
6 14 1
6 14 2
6 14 4
6 14 7
6 14 8
6 14 13
6 15 1
6 15 3
6 15 4
6 15 7
6 15 8
6 15 10
6 15 11
6 15 13
9 12 1
9 12 2
9 12 3
9 12 4
9 12 7
9 12 10
9 12 11
12 14 1
12 14 2
12 14 4
12 14 7
12 14 8
12 14 10
12 14 11
12 15 10
12 15 11
12 15 13
5 9 1
5 9 4
5 9 6
5 9 7
5 9 12
9 14 1
9 14 3
9 14 4
9 14 7
9 14 10
9 14 11
9 14 12
9 14 13
9 15 1
9 15 2
9 15 3
9 15 4
9 15 7
9 15 8
9 15 11
9 15 12
9 15 13
5 15 1
5 15 6
5 15 7
5 15 8
5 15 9
5 15 10
5 15 11
5 15 12
5 15 13
14 15 6
14 15 9
14 15 10
14 15 11
14 15 12
14 15 13
5 14 2
5 14 3
5 14 6
5 14 8
5 14 11
5 14 12
5 14 15
6 12 1
6 12 2
6 12 4
6 12 5
6 12 7
6 12 9
6 12 10
6 12 11
6 12 14
6 12 15
1 11 4
1 11 6
1 11 8
1 11 10
1 11 12
1 11 13
1 11 15
5 1 11
6 1 11
9 1 11
12 1 11
14 1 11
5 7 1
5 7 3
5 7 4
5 7 6
5 7 8
5 7 9
5 7 10
5 7 11
5 7 12
5 7 13
14 7 1
14 7 2
14 7 3
14 7 6
14 7 10
14 7 11
14 7 12
14 7 13
14 7 15
1 13 4
1 13 5
1 13 7
1 13 8
1 13 10
1 13 12
1 13 14
11 13 2
11 13 10
11 13 14
11 13 15
7 9 1
7 9 2
7 9 3
7 9 5
7 9 6
7 9 10
7 9 13
7 9 14
7 9 15
10 3 4
