# Supplementary material for: Netcombin: An algorithm for constructing optimal phylogenetic network from rooted triplets
Source: PLoS One. 2020 Sep 18;15(9):e0227842. doi: 10.1371/journal.pone.0227842 (PMC7500971; doi:10.1371/journal.pone.0227842)
Supplement: S2 File — (ZIP) [file pone.0227842.s002.zip › tripletData/23/good triplets bound 0.6.txt]

2 7 5
2 7 11
2 7 12
2 7 15
2 8 1
2 8 6
2 8 11
2 8 14
2 13 1
2 13 5
2 13 6
2 13 11
2 13 12
3 7 1
3 7 5
3 7 11
3 7 14
3 7 15
3 8 6
3 8 14
3 13 6
3 13 11
4 7 5
4 7 11
4 7 12
4 8 1
4 8 6
4 8 11
4 8 14
4 8 15
4 13 5
4 13 9
7 10 5
7 10 6
7 10 9
7 10 12
7 10 15
8 10 1
8 10 6
10 13 1
10 13 5
7 13 2
7 13 4
7 13 5
7 13 15
8 13 3
8 13 6
8 13 10
8 13 14
7 8 1
7 8 4
7 8 6
7 8 9
7 8 10
7 8 13
2 10 5
2 10 8
3 10 5
3 10 6
3 10 14
4 10 6
4 10 7
4 10 8
4 10 12
4 10 15
2 4 7
2 4 9
2 4 11
2 4 12
2 4 15
3 4 6
3 4 8
3 4 11
3 4 12
3 4 13
2 3 7
2 3 8
2 3 11
2 3 14
1 5 4
1 6 3
1 6 7
1 6 10
1 9 2
1 9 8
1 9 10
1 12 2
1 12 7
1 12 8
1 12 10
1 14 2
1 14 3
1 14 4
1 14 7
1 15 2
1 15 7
1 15 13
5 11 8
5 11 13
6 11 4
6 11 7
6 11 8
6 11 10
6 11 13
9 11 7
9 11 8
11 12 3
11 12 4
11 14 7
11 14 8
11 14 10
11 15 2
11 15 3
11 15 7
5 6 3
5 6 8
5 6 10
5 12 1
5 12 2
5 12 4
5 12 10
5 12 11
6 9 3
6 9 7
6 9 13
6 14 8
6 14 10
6 15 7
6 15 8
6 15 10
6 15 13
9 12 1
9 12 3
9 12 4
9 12 10
12 14 1
12 14 13
12 15 4
12 15 7
5 9 6
5 9 12
9 14 2
9 14 3
9 14 4
9 14 6
9 14 10
9 14 13
9 15 1
9 15 7
9 15 8
9 15 11
5 15 1
5 15 3
5 15 4
5 15 6
5 15 7
5 15 8
5 15 9
5 15 10
5 15 11
5 15 13
14 15 2
14 15 4
14 15 8
14 15 11
5 14 2
5 14 8
5 14 9
5 14 12
6 12 1
6 12 3
6 12 4
6 12 5
6 12 7
6 12 10
1 11 5
1 11 8
1 11 12
1 11 13
1 11 15
5 1 11
9 1 11
14 1 11
15 1 11
5 7 4
5 7 8
5 7 9
5 7 10
5 7 12
5 7 13
14 7 2
14 7 3
14 7 4
14 7 8
14 7 12
14 7 13
1 13 4
1 13 5
1 13 6
1 13 7
1 13 12
1 13 15
11 13 2
11 13 3
11 13 8
11 13 14
11 13 15
7 9 2
7 9 5
7 9 6
7 9 10
7 9 11
7 9 14
7 9 15
10 2 4
10 3 4
