# Supplementary material for: Netcombin: An algorithm for constructing optimal phylogenetic network from rooted triplets
Source: PLoS One. 2020 Sep 18;15(9):e0227842. doi: 10.1371/journal.pone.0227842 (PMC7500971; doi:10.1371/journal.pone.0227842)
Supplement: S2 File — (ZIP) [file pone.0227842.s002.zip › tripletData/23/good triplets bound 0.8.txt]

2 7 11
2 7 15
2 8 1
2 13 15
3 7 5
3 7 12
3 7 14
3 7 15
3 13 6
3 13 14
4 7 9
4 7 11
4 7 14
4 13 5
4 13 9
4 13 14
7 10 11
7 10 14
8 10 11
8 10 15
10 13 1
10 13 12
7 13 4
7 13 15
8 13 1
8 13 4
8 13 9
8 13 11
8 13 15
7 8 4
7 8 6
7 8 10
2 10 9
2 10 12
2 10 13
2 10 14
2 10 15
3 10 5
4 10 13
4 10 14
2 4 5
2 4 10
2 4 12
3 4 6
3 4 12
2 3 1
2 3 5
2 3 7
2 3 8
2 3 11
1 5 3
1 5 7
1 6 8
1 9 2
1 12 10
1 14 4
6 11 8
11 12 4
11 12 7
11 12 13
11 15 2
5 6 1
5 12 3
6 9 7
6 9 13
6 14 8
6 14 11
6 15 2
6 15 11
9 12 7
12 14 2
12 15 1
12 15 3
12 15 4
12 15 13
5 9 7
5 9 8
9 14 6
9 14 8
9 14 12
5 15 1
5 15 4
5 15 10
14 15 10
5 14 12
5 14 15
6 12 11
6 12 13
6 12 15
1 11 6
5 7 11
14 7 1
14 7 2
14 7 6
1 13 5
1 13 8
11 13 3
11 13 4
11 13 5
11 13 12
7 9 4
7 9 5
7 9 11
7 9 13
7 9 14
10 2 4
