# Supplementary material for: Netcombin: An algorithm for constructing optimal phylogenetic network from rooted triplets
Source: PLoS One. 2020 Sep 18;15(9):e0227842. doi: 10.1371/journal.pone.0227842 (PMC7500971; doi:10.1371/journal.pone.0227842)
Supplement: S2 File — (ZIP) [file pone.0227842.s002.zip › tripletData/23/good triplets bound 0.txt]

2	7	1
2	7	5
2	7	6
2	7	9
2	7	11
2	7	12
2	7	14
2	7	15
2	8	1
2	8	5
2	8	6
2	8	9
2	8	11
2	8	12
2	8	14
2	8	15
2	13	1
2	13	5
2	13	6
2	13	9
2	13	11
2	13	12
2	13	14
2	13	15
3	7	1
3	7	5
3	7	6
3	7	9
3	7	11
3	7	12
3	7	14
3	7	15
3	8	1
3	8	5
3	8	6
3	8	9
3	8	11
3	8	12
3	8	14
3	8	15
3	13	1
3	13	5
3	13	6
3	13	9
3	13	11
3	13	12
3	13	14
3	13	15
4	7	1
4	7	5
4	7	6
4	7	9
4	7	11
4	7	12
4	7	14
4	7	15
4	8	1
4	8	5
4	8	6
4	8	9
4	8	11
4	8	12
4	8	14
4	8	15
4	13	1
4	13	5
4	13	6
4	13	9
4	13	11
4	13	12
4	13	14
4	13	15
7	10	1
7	10	5
7	10	6
7	10	9
7	10	11
7	10	12
7	10	14
7	10	15
8	10	1
8	10	5
8	10	6
8	10	9
8	10	11
8	10	12
8	10	14
8	10	15
10	13	1
10	13	5
10	13	6
10	13	9
10	13	11
10	13	12
10	13	14
10	13	15
7	13	1
7	13	2
7	13	3
7	13	4
7	13	5
7	13	6
7	13	9
7	13	10
7	13	11
7	13	12
7	13	14
7	13	15
8	13	1
8	13	2
8	13	3
8	13	4
8	13	5
8	13	6
8	13	9
8	13	10
8	13	11
8	13	12
8	13	14
8	13	15
7	8	1
7	8	2
7	8	3
7	8	4
7	8	5
7	8	6
7	8	9
7	8	10
7	8	11
7	8	12
7	8	13
7	8	14
7	8	15
2	10	1
2	10	5
2	10	6
2	10	7
2	10	8
2	10	9
2	10	11
2	10	12
2	10	13
2	10	14
2	10	15
3	10	1
3	10	5
3	10	6
3	10	7
3	10	8
3	10	9
3	10	11
3	10	12
3	10	13
3	10	14
3	10	15
4	10	1
4	10	5
4	10	6
4	10	7
4	10	8
4	10	9
4	10	11
4	10	12
4	10	13
4	10	14
4	10	15
2	4	1
2	4	5
2	4	6
2	4	7
2	4	8
2	4	9
2	4	10
2	4	11
2	4	12
2	4	13
2	4	14
2	4	15
3	4	1
3	4	5
3	4	6
3	4	7
3	4	8
3	4	9
3	4	10
3	4	11
3	4	12
3	4	13
3	4	14
3	4	15
2	3	1
2	3	4
2	3	5
2	3	6
2	3	7
2	3	8
2	3	9
2	3	10
2	3	11
2	3	12
2	3	13
2	3	14
2	3	15
1	5	2
1	5	3
1	5	4
1	5	7
1	5	8
1	5	10
1	5	13
1	6	2
1	6	3
1	6	4
1	6	7
1	6	8
1	6	10
1	6	13
1	9	2
1	9	3
1	9	4
1	9	7
1	9	8
1	9	10
1	9	13
1	12	2
1	12	3
1	12	4
1	12	7
1	12	8
1	12	10
1	12	13
1	14	2
1	14	3
1	14	4
1	14	7
1	14	8
1	14	10
1	14	13
1	15	2
1	15	3
1	15	4
1	15	7
1	15	8
1	15	10
1	15	13
5	11	2
5	11	3
5	11	4
5	11	7
5	11	8
5	11	10
5	11	13
6	11	2
6	11	3
6	11	4
6	11	7
6	11	8
6	11	10
6	11	13
9	11	2
9	11	3
9	11	4
9	11	7
9	11	8
9	11	10
9	11	13
11	12	2
11	12	3
11	12	4
11	12	7
11	12	8
11	12	10
11	12	13
11	14	2
11	14	3
11	14	4
11	14	7
11	14	8
11	14	10
11	14	13
11	15	2
11	15	3
11	15	4
11	15	7
11	15	8
11	15	10
11	15	13
5	6	1
5	6	2
5	6	3
5	6	4
5	6	7
5	6	8
5	6	10
5	6	11
5	6	13
5	12	1
5	12	2
5	12	3
5	12	4
5	12	7
5	12	8
5	12	10
5	12	11
5	12	13
6	9	1
6	9	2
6	9	3
6	9	4
6	9	7
6	9	8
6	9	10
6	9	11
6	9	13
6	14	1
6	14	2
6	14	3
6	14	4
6	14	7
6	14	8
6	14	10
6	14	11
6	14	13
6	15	1
6	15	2
6	15	3
6	15	4
6	15	7
6	15	8
6	15	10
6	15	11
6	15	13
9	12	1
9	12	2
9	12	3
9	12	4
9	12	7
9	12	8
9	12	10
9	12	11
9	12	13
12	14	1
12	14	2
12	14	3
12	14	4
12	14	7
12	14	8
12	14	10
12	14	11
12	14	13
12	15	1
12	15	2
12	15	3
12	15	4
12	15	7
12	15	8
12	15	10
12	15	11
12	15	13
5	9	1
5	9	2
5	9	3
5	9	4
5	9	6
5	9	7
5	9	8
5	9	10
5	9	11
5	9	12
5	9	13
9	14	1
9	14	2
9	14	3
9	14	4
9	14	6
9	14	7
9	14	8
9	14	10
9	14	11
9	14	12
9	14	13
9	15	1
9	15	2
9	15	3
9	15	4
9	15	6
9	15	7
9	15	8
9	15	10
9	15	11
9	15	12
9	15	13
5	15	1
5	15	2
5	15	3
5	15	4
5	15	6
5	15	7
5	15	8
5	15	9
5	15	10
5	15	11
5	15	12
5	15	13
14	15	1
14	15	2
14	15	3
14	15	4
14	15	6
14	15	7
14	15	8
14	15	9
14	15	10
14	15	11
14	15	12
14	15	13
5	14	1
5	14	2
5	14	3
5	14	4
5	14	6
5	14	7
5	14	8
5	14	9
5	14	10
5	14	11
5	14	12
5	14	13
5	14	15
6	12	1
6	12	2
6	12	3
6	12	4
6	12	5
6	12	7
6	12	8
6	12	9
6	12	10
6	12	11
6	12	13
6	12	14
6	12	15
1	11	2
1	11	3
1	11	4
1	11	5
1	11	6
1	11	7
1	11	8
1	11	9
1	11	10
1	11	12
1	11	13
1	11	14
1	11	15
5	1	11
6	1	11
9	1	11
12	1	11
14	1	11
15	1	11
5	7	1
5	7	2
5	7	3
5	7	4
5	7	6
5	7	8
5	7	9
5	7	10
5	7	11
5	7	12
5	7	13
5	7	15
14	7	1
14	7	2
14	7	3
14	7	4
14	7	6
14	7	8
14	7	9
14	7	10
14	7	11
14	7	12
14	7	13
14	7	15
1	13	2
1	13	3
1	13	4
1	13	5
1	13	6
1	13	7
1	13	8
1	13	9
1	13	10
1	13	12
1	13	14
1	13	15
11	13	2
11	13	3
11	13	4
11	13	5
11	13	6
11	13	7
11	13	8
11	13	9
11	13	10
11	13	12
11	13	14
11	13	15
7	9	1
7	9	2
7	9	3
7	9	4
7	9	5
7	9	6
7	9	8
7	9	10
7	9	11
7	9	12
7	9	13
7	9	14
7	9	15
10	2	4
10	3	4
