# Supplementary material for: Netcombin: An algorithm for constructing optimal phylogenetic network from rooted triplets
Source: PLoS One. 2020 Sep 18;15(9):e0227842. doi: 10.1371/journal.pone.0227842 (PMC7500971; doi:10.1371/journal.pone.0227842)
Supplement: S2 File — (ZIP) [file pone.0227842.s002.zip › tripletData/24/good triplets bound 0.2.txt]

1 6 2
1 6 4
1 6 5
1 6 8
1 6 10
1 6 12
1 6 14
1 6 15
3 6 5
3 6 8
3 6 9
3 6 10
3 6 12
3 6 15
6 7 4
6 7 5
6 7 10
6 7 11
6 7 12
6 7 14
6 7 15
6 13 2
6 13 5
6 13 8
6 13 9
6 13 11
6 13 12
6 13 14
1 13 2
1 13 4
1 13 5
1 13 6
1 13 9
1 13 10
1 13 11
1 13 12
1 13 14
1 13 15
3 13 2
3 13 4
3 13 5
3 13 6
3 13 8
3 13 9
3 13 10
3 13 11
3 13 12
7 13 2
7 13 4
7 13 5
7 13 6
7 13 8
7 13 9
7 13 10
7 13 11
7 13 15
1 3 2
1 3 4
1 3 5
1 3 6
1 3 8
1 3 9
1 3 10
1 3 12
1 3 13
1 3 14
1 3 15
3 7 4
3 7 5
3 7 8
3 7 9
3 7 10
3 7 11
3 7 12
3 7 13
3 7 14
3 7 15
1 7 2
1 7 3
1 7 4
1 7 5
1 7 6
1 7 8
1 7 9
1 7 11
1 7 12
1 7 13
1 7 14
2 4 6
2 4 7
2 4 13
2 10 1
2 10 3
2 10 6
2 10 7
2 10 13
2 11 1
2 11 7
2 11 13
4 5 3
4 5 7
4 5 13
4 8 3
4 8 6
4 8 13
4 9 1
4 9 3
4 9 6
4 9 13
4 12 1
4 12 6
4 12 7
4 12 13
4 14 1
4 14 6
4 14 7
4 14 13
4 15 1
4 15 3
4 15 6
4 15 7
5 10 1
5 10 3
5 10 6
5 10 7
5 10 13
5 11 3
5 11 13
8 10 1
8 10 3
8 10 6
8 10 7
8 11 1
8 11 3
8 11 6
9 10 1
9 10 3
9 10 6
9 10 7
9 10 13
9 11 1
9 11 7
10 12 1
10 12 3
10 12 6
10 12 7
10 14 1
10 14 6
10 14 7
10 14 13
10 15 6
10 15 7
10 15 13
11 12 1
11 12 3
11 12 6
11 12 7
11 12 13
11 14 1
11 14 3
11 14 6
11 14 7
11 14 13
11 15 1
11 15 3
11 15 6
11 15 7
4 11 1
4 11 5
4 11 6
4 11 7
4 11 9
4 11 12
4 11 13
4 11 14
4 11 15
10 11 1
10 11 2
10 11 5
10 11 6
10 11 7
10 11 8
10 11 9
10 11 12
10 11 13
10 11 14
10 11 15
4 10 1
4 10 2
4 10 3
4 10 5
4 10 7
4 10 8
4 10 9
4 10 11
4 10 12
4 10 14
2 8 1
2 8 3
2 8 4
2 8 6
2 8 7
2 8 10
2 8 13
5 8 3
5 8 4
5 8 6
5 8 10
5 8 11
5 8 13
8 9 3
8 9 6
8 9 7
8 9 10
8 9 11
8 9 13
8 12 3
8 12 4
8 12 6
8 12 7
8 12 10
8 12 11
8 12 13
8 14 3
8 14 4
8 14 6
8 14 7
8 14 10
8 14 11
8 14 13
8 15 1
8 15 3
8 15 4
8 15 7
8 15 10
8 15 11
8 15 13
2 5 1
2 5 4
2 5 6
2 5 7
2 5 8
2 5 11
2 9 1
2 9 4
2 9 6
2 9 7
2 9 10
2 9 11
2 9 13
2 12 3
2 12 4
2 12 6
2 12 7
2 12 11
2 12 13
2 14 1
2 14 6
2 14 7
2 14 8
2 14 10
2 14 13
2 15 1
2 15 3
2 15 4
2 15 7
2 15 8
2 15 10
2 15 13
5 9 1
5 9 2
5 9 3
5 9 4
5 9 6
5 9 7
5 9 8
5 9 10
5 9 11
5 9 13
5 14 1
5 14 2
5 14 3
5 14 4
5 14 6
5 14 7
5 14 8
5 14 10
5 14 11
9 12 1
9 12 3
9 12 7
9 12 8
9 12 11
9 15 1
9 15 2
9 15 3
9 15 4
9 15 6
9 15 7
9 15 8
9 15 11
12 14 1
12 14 2
12 14 3
12 14 6
12 14 7
12 14 8
12 14 11
12 14 13
14 15 1
14 15 2
14 15 3
14 15 4
14 15 7
14 15 8
14 15 10
14 15 11
14 15 13
9 14 3
9 14 4
9 14 5
9 14 6
9 14 8
9 14 10
9 14 11
9 14 12
9 14 13
9 14 15
5 15 1
5 15 2
5 15 3
5 15 4
5 15 6
5 15 7
5 15 8
5 15 9
5 15 10
5 15 11
5 15 13
5 15 14
12 15 1
12 15 2
12 15 3
12 15 4
12 15 6
12 15 7
12 15 8
12 15 10
12 15 11
12 15 13
12 15 14
5 12 2
5 12 3
5 12 4
5 12 6
5 12 7
5 12 8
5 12 10
5 12 11
5 12 13
5 12 14
5 12 15
5 3 2
5 3 4
5 3 6
5 3 7
5 3 10
5 3 11
5 3 13
9 3 2
9 3 6
9 3 7
9 3 8
9 3 10
9 3 11
9 3 13
12 3 2
12 3 4
12 3 6
12 3 7
12 3 8
12 3 10
14 3 1
14 3 6
14 3 7
14 3 8
14 3 10
14 3 11
14 3 13
15 3 1
15 3 4
15 3 6
15 3 7
15 3 8
15 3 10
15 3 11
15 3 13
13 3 1
13 3 7
6 3 1
6 3 7
6 3 13
4 1 2
4 1 3
4 1 5
4 1 7
4 1 8
4 1 10
4 1 11
4 1 12
4 1 13
4 1 14
