# Supplementary material for: Netcombin: An algorithm for constructing optimal phylogenetic network from rooted triplets
Source: PLoS One. 2020 Sep 18;15(9):e0227842. doi: 10.1371/journal.pone.0227842 (PMC7500971; doi:10.1371/journal.pone.0227842)
Supplement: S2 File — (ZIP) [file pone.0227842.s002.zip › tripletData/24/good triplets bound 0.6.txt]

1 6 4
1 6 9
1 6 14
1 6 15
3 6 5
3 6 8
3 6 9
3 6 10
6 7 11
6 7 12
6 7 14
6 7 15
6 13 5
6 13 8
6 13 9
6 13 10
6 13 12
6 13 14
6 13 15
1 13 2
1 13 12
1 13 14
1 13 15
3 13 6
3 13 8
3 13 10
3 13 12
3 13 15
7 13 2
7 13 5
7 13 8
1 3 5
1 3 8
1 3 10
1 3 12
1 3 13
1 3 14
1 3 15
3 7 2
3 7 6
3 7 13
1 7 2
1 7 4
1 7 5
1 7 8
1 7 11
1 7 14
1 7 15
2 4 1
2 4 3
2 4 6
2 4 7
2 4 13
2 10 3
2 11 1
2 11 6
2 11 13
4 5 1
4 5 6
4 5 13
4 8 1
4 8 6
4 9 1
4 9 3
4 9 7
4 12 13
4 14 1
4 14 3
4 14 6
4 14 7
4 14 13
4 15 1
4 15 3
4 15 6
4 15 7
5 10 3
5 10 7
5 11 1
5 11 3
5 11 6
5 11 13
8 11 1
8 11 6
8 11 7
9 10 3
9 10 6
9 10 7
9 11 1
9 11 6
9 11 13
10 12 1
10 12 6
10 14 1
10 15 6
10 15 13
11 12 7
11 14 3
11 14 6
11 14 13
11 15 3
4 11 1
4 11 5
4 11 6
4 11 12
10 11 3
10 11 6
10 11 8
10 11 15
4 10 1
4 10 3
4 10 5
4 10 6
4 10 7
4 10 15
2 8 1
2 8 4
2 8 10
2 8 11
5 8 1
5 8 3
5 8 7
5 8 11
5 8 13
8 9 3
8 9 7
8 9 10
8 12 1
8 12 3
8 12 6
8 12 7
8 12 11
8 12 13
8 14 6
8 14 11
8 15 7
8 15 11
2 5 1
2 5 3
2 5 7
2 9 4
2 9 7
2 12 1
2 12 3
2 12 7
2 12 8
2 12 10
2 12 11
2 14 11
2 15 4
2 15 7
2 15 8
5 9 1
5 9 8
5 9 10
5 9 13
5 14 1
5 14 2
5 14 7
5 14 10
9 12 6
9 12 7
9 12 11
9 12 13
9 15 2
9 15 3
9 15 4
9 15 7
9 15 8
9 15 11
12 14 1
12 14 2
12 14 8
12 14 10
12 14 11
14 15 3
14 15 8
14 15 11
9 14 2
9 14 4
9 14 6
9 14 7
9 14 8
9 14 10
9 14 13
5 15 3
5 15 4
5 15 8
5 15 9
12 15 9
5 12 1
5 12 6
5 12 8
5 3 7
5 3 8
5 3 10
5 3 13
9 3 7
9 3 10
9 3 13
12 3 10
12 3 11
14 3 2
14 3 4
14 3 10
14 3 13
15 3 2
15 3 6
15 3 7
15 3 10
15 3 11
15 3 13
4 1 2
4 1 3
4 1 8
4 1 12
4 1 13
4 1 15
