# Supplementary material for: Netcombin: An algorithm for constructing optimal phylogenetic network from rooted triplets
Source: PLoS One. 2020 Sep 18;15(9):e0227842. doi: 10.1371/journal.pone.0227842 (PMC7500971; doi:10.1371/journal.pone.0227842)
Supplement: S2 File — (ZIP) [file pone.0227842.s002.zip › tripletData/24/good triplets bound 0.8.txt]

1 6 10
3 6 12
6 13 9
6 13 14
3 13 10
3 13 15
7 13 6
7 13 14
1 3 2
1 3 10
1 3 15
3 7 15
1 7 8
2 4 6
2 10 3
2 11 3
2 11 13
4 8 7
4 9 1
4 14 3
4 14 7
4 15 1
5 11 1
5 11 13
9 10 6
10 15 3
10 15 7
11 12 1
11 15 3
4 11 3
4 11 9
4 11 15
10 11 2
10 11 9
4 10 5
4 10 13
4 10 15
2 8 4
2 8 10
5 8 4
5 8 13
8 9 7
8 9 11
8 14 1
8 14 4
8 14 6
8 14 13
8 15 7
8 15 10
8 15 13
2 5 6
2 5 7
2 9 1
2 9 6
2 9 11
2 12 3
2 12 8
2 12 10
2 14 1
2 14 4
2 15 4
2 15 7
5 9 1
5 14 1
5 14 2
5 14 4
5 14 13
9 12 8
9 15 4
12 14 1
12 14 2
12 14 11
12 14 13
14 15 2
9 14 13
5 15 3
5 15 6
12 15 6
12 15 13
5 3 1
5 3 13
12 3 6
12 3 7
12 3 10
12 3 11
12 3 13
14 3 7
15 3 7
15 3 10
13 3 7
6 3 7
4 1 2
4 1 15
