# Supplementary material for: Netcombin: An algorithm for constructing optimal phylogenetic network from rooted triplets
Source: PLoS One. 2020 Sep 18;15(9):e0227842. doi: 10.1371/journal.pone.0227842 (PMC7500971; doi:10.1371/journal.pone.0227842)
Supplement: S2 File — (ZIP) [file pone.0227842.s002.zip › tripletData/24/good triplets bound 0.txt]

1	6	2
1	6	4
1	6	5
1	6	8
1	6	9
1	6	10
1	6	11
1	6	12
1	6	14
1	6	15
3	6	2
3	6	4
3	6	5
3	6	8
3	6	9
3	6	10
3	6	11
3	6	12
3	6	14
3	6	15
6	7	2
6	7	4
6	7	5
6	7	8
6	7	9
6	7	10
6	7	11
6	7	12
6	7	14
6	7	15
6	13	2
6	13	4
6	13	5
6	13	8
6	13	9
6	13	10
6	13	11
6	13	12
6	13	14
6	13	15
1	13	2
1	13	4
1	13	5
1	13	6
1	13	8
1	13	9
1	13	10
1	13	11
1	13	12
1	13	14
1	13	15
3	13	2
3	13	4
3	13	5
3	13	6
3	13	8
3	13	9
3	13	10
3	13	11
3	13	12
3	13	14
3	13	15
7	13	2
7	13	4
7	13	5
7	13	6
7	13	8
7	13	9
7	13	10
7	13	11
7	13	12
7	13	14
7	13	15
1	3	2
1	3	4
1	3	5
1	3	6
1	3	8
1	3	9
1	3	10
1	3	11
1	3	12
1	3	13
1	3	14
1	3	15
3	7	2
3	7	4
3	7	5
3	7	6
3	7	8
3	7	9
3	7	10
3	7	11
3	7	12
3	7	13
3	7	14
3	7	15
1	7	2
1	7	3
1	7	4
1	7	5
1	7	6
1	7	8
1	7	9
1	7	10
1	7	11
1	7	12
1	7	13
1	7	14
1	7	15
2	4	1
2	4	3
2	4	6
2	4	7
2	4	13
2	10	1
2	10	3
2	10	6
2	10	7
2	10	13
2	11	1
2	11	3
2	11	6
2	11	7
2	11	13
4	5	1
4	5	3
4	5	6
4	5	7
4	5	13
4	8	1
4	8	3
4	8	6
4	8	7
4	8	13
4	9	1
4	9	3
4	9	6
4	9	7
4	9	13
4	12	1
4	12	3
4	12	6
4	12	7
4	12	13
4	14	1
4	14	3
4	14	6
4	14	7
4	14	13
4	15	1
4	15	3
4	15	6
4	15	7
4	15	13
5	10	1
5	10	3
5	10	6
5	10	7
5	10	13
5	11	1
5	11	3
5	11	6
5	11	7
5	11	13
8	10	1
8	10	3
8	10	6
8	10	7
8	10	13
8	11	1
8	11	3
8	11	6
8	11	7
8	11	13
9	10	1
9	10	3
9	10	6
9	10	7
9	10	13
9	11	1
9	11	3
9	11	6
9	11	7
9	11	13
10	12	1
10	12	3
10	12	6
10	12	7
10	12	13
10	14	1
10	14	3
10	14	6
10	14	7
10	14	13
10	15	1
10	15	3
10	15	6
10	15	7
10	15	13
11	12	1
11	12	3
11	12	6
11	12	7
11	12	13
11	14	1
11	14	3
11	14	6
11	14	7
11	14	13
11	15	1
11	15	3
11	15	6
11	15	7
11	15	13
4	11	1
4	11	2
4	11	3
4	11	5
4	11	6
4	11	7
4	11	8
4	11	9
4	11	12
4	11	13
4	11	14
4	11	15
10	11	1
10	11	2
10	11	3
10	11	5
10	11	6
10	11	7
10	11	8
10	11	9
10	11	12
10	11	13
10	11	14
10	11	15
4	10	1
4	10	2
4	10	3
4	10	5
4	10	6
4	10	7
4	10	8
4	10	9
4	10	11
4	10	12
4	10	13
4	10	14
4	10	15
2	8	1
2	8	3
2	8	4
2	8	6
2	8	7
2	8	10
2	8	11
2	8	13
5	8	1
5	8	3
5	8	4
5	8	6
5	8	7
5	8	10
5	8	11
5	8	13
8	9	1
8	9	3
8	9	4
8	9	6
8	9	7
8	9	10
8	9	11
8	9	13
8	12	1
8	12	3
8	12	4
8	12	6
8	12	7
8	12	10
8	12	11
8	12	13
8	14	1
8	14	3
8	14	4
8	14	6
8	14	7
8	14	10
8	14	11
8	14	13
8	15	1
8	15	3
8	15	4
8	15	6
8	15	7
8	15	10
8	15	11
8	15	13
2	5	1
2	5	3
2	5	4
2	5	6
2	5	7
2	5	8
2	5	10
2	5	11
2	5	13
2	9	1
2	9	3
2	9	4
2	9	6
2	9	7
2	9	8
2	9	10
2	9	11
2	9	13
2	12	1
2	12	3
2	12	4
2	12	6
2	12	7
2	12	8
2	12	10
2	12	11
2	12	13
2	14	1
2	14	3
2	14	4
2	14	6
2	14	7
2	14	8
2	14	10
2	14	11
2	14	13
2	15	1
2	15	3
2	15	4
2	15	6
2	15	7
2	15	8
2	15	10
2	15	11
2	15	13
5	9	1
5	9	2
5	9	3
5	9	4
5	9	6
5	9	7
5	9	8
5	9	10
5	9	11
5	9	13
5	14	1
5	14	2
5	14	3
5	14	4
5	14	6
5	14	7
5	14	8
5	14	10
5	14	11
5	14	13
9	12	1
9	12	2
9	12	3
9	12	4
9	12	6
9	12	7
9	12	8
9	12	10
9	12	11
9	12	13
9	15	1
9	15	2
9	15	3
9	15	4
9	15	6
9	15	7
9	15	8
9	15	10
9	15	11
9	15	13
12	14	1
12	14	2
12	14	3
12	14	4
12	14	6
12	14	7
12	14	8
12	14	10
12	14	11
12	14	13
14	15	1
14	15	2
14	15	3
14	15	4
14	15	6
14	15	7
14	15	8
14	15	10
14	15	11
14	15	13
9	14	1
9	14	2
9	14	3
9	14	4
9	14	5
9	14	6
9	14	7
9	14	8
9	14	10
9	14	11
9	14	12
9	14	13
9	14	15
5	15	1
5	15	2
5	15	3
5	15	4
5	15	6
5	15	7
5	15	8
5	15	9
5	15	10
5	15	11
5	15	13
5	15	14
12	15	1
12	15	2
12	15	3
12	15	4
12	15	6
12	15	7
12	15	8
12	15	9
12	15	10
12	15	11
12	15	13
12	15	14
5	12	1
5	12	2
5	12	3
5	12	4
5	12	6
5	12	7
5	12	8
5	12	9
5	12	10
5	12	11
5	12	13
5	12	14
5	12	15
5	3	1
5	3	2
5	3	4
5	3	6
5	3	7
5	3	8
5	3	10
5	3	11
5	3	13
9	3	1
9	3	2
9	3	4
9	3	6
9	3	7
9	3	8
9	3	10
9	3	11
9	3	13
12	3	1
12	3	2
12	3	4
12	3	6
12	3	7
12	3	8
12	3	10
12	3	11
12	3	13
14	3	1
14	3	2
14	3	4
14	3	6
14	3	7
14	3	8
14	3	10
14	3	11
14	3	13
15	3	1
15	3	2
15	3	4
15	3	6
15	3	7
15	3	8
15	3	10
15	3	11
15	3	13
13	3	1
13	3	7
6	3	1
6	3	7
6	3	13
4	1	2
4	1	3
4	1	5
4	1	6
4	1	7
4	1	8
4	1	9
4	1	10
4	1	11
4	1	12
4	1	13
4	1	14
4	1	15
