# Supplementary material for: Netcombin: An algorithm for constructing optimal phylogenetic network from rooted triplets
Source: PLoS One. 2020 Sep 18;15(9):e0227842. doi: 10.1371/journal.pone.0227842 (PMC7500971; doi:10.1371/journal.pone.0227842)
Supplement: S2 File — (ZIP) [file pone.0227842.s002.zip › tripletData/25/good triplets boun 0.txt]

2	12	1
2	12	3
2	12	4
2	12	5
2	12	6
2	12	7
2	12	8
2	12	9
2	12	10
2	12	11
2	12	13
2	12	14
2	12	15
1	7	2
1	7	12
1	10	2
1	10	12
1	11	2
1	11	12
1	15	2
1	15	12
3	7	2
3	7	12
3	10	2
3	10	12
3	11	2
3	11	12
3	15	2
3	15	12
4	7	2
4	7	12
4	10	2
4	10	12
4	11	2
4	11	12
4	15	2
4	15	12
5	7	2
5	7	12
5	10	2
5	10	12
5	11	2
5	11	12
5	15	2
5	15	12
6	7	2
6	7	12
6	10	2
6	10	12
6	11	2
6	11	12
6	15	2
6	15	12
7	8	2
7	8	12
7	9	2
7	9	12
7	13	2
7	13	12
7	14	2
7	14	12
8	10	2
8	10	12
8	11	2
8	11	12
8	15	2
8	15	12
9	10	2
9	10	12
9	11	2
9	11	12
9	15	2
9	15	12
10	13	2
10	13	12
10	14	2
10	14	12
11	13	2
11	13	12
11	14	2
11	14	12
13	15	2
13	15	12
14	15	2
14	15	12
7	10	1
7	10	2
7	10	3
7	10	4
7	10	5
7	10	6
7	10	8
7	10	9
7	10	12
7	10	13
7	10	14
7	11	1
7	11	2
7	11	3
7	11	4
7	11	5
7	11	6
7	11	8
7	11	9
7	11	12
7	11	13
7	11	14
7	15	1
7	15	2
7	15	3
7	15	4
7	15	5
7	15	6
7	15	8
7	15	9
7	15	12
7	15	13
7	15	14
10	11	1
10	11	2
10	11	3
10	11	4
10	11	5
10	11	6
10	11	7
10	11	8
10	11	9
10	11	12
10	11	13
10	11	14
11	15	1
11	15	2
11	15	3
11	15	4
11	15	5
11	15	6
11	15	7
11	15	8
11	15	9
11	15	12
11	15	13
11	15	14
10	15	1
10	15	2
10	15	3
10	15	4
10	15	5
10	15	6
10	15	7
10	15	8
10	15	9
10	15	11
10	15	12
10	15	13
10	15	14
1	4	2
1	4	7
1	4	10
1	4	11
1	4	12
1	4	15
1	6	2
1	6	7
1	6	10
1	6	11
1	6	12
1	6	15
1	13	2
1	13	7
1	13	10
1	13	11
1	13	12
1	13	15
1	14	2
1	14	7
1	14	10
1	14	11
1	14	12
1	14	15
3	4	2
3	4	7
3	4	10
3	4	11
3	4	12
3	4	15
3	6	2
3	6	7
3	6	10
3	6	11
3	6	12
3	6	15
3	13	2
3	13	7
3	13	10
3	13	11
3	13	12
3	13	15
3	14	2
3	14	7
3	14	10
3	14	11
3	14	12
3	14	15
4	5	2
4	5	7
4	5	10
4	5	11
4	5	12
4	5	15
4	8	2
4	8	7
4	8	10
4	8	11
4	8	12
4	8	15
4	9	2
4	9	7
4	9	10
4	9	11
4	9	12
4	9	15
5	6	2
5	6	7
5	6	10
5	6	11
5	6	12
5	6	15
5	13	2
5	13	7
5	13	10
5	13	11
5	13	12
5	13	15
5	14	2
5	14	7
5	14	10
5	14	11
5	14	12
5	14	15
6	8	2
6	8	7
6	8	10
6	8	11
6	8	12
6	8	15
6	9	2
6	9	7
6	9	10
6	9	11
6	9	12
6	9	15
8	13	2
8	13	7
8	13	10
8	13	11
8	13	12
8	13	15
8	14	2
8	14	7
8	14	10
8	14	11
8	14	12
8	14	15
9	13	2
9	13	7
9	13	10
9	13	11
9	13	12
9	13	15
9	14	2
9	14	7
9	14	10
9	14	11
9	14	12
9	14	15
4	14	1
4	14	2
4	14	3
4	14	5
4	14	7
4	14	8
4	14	9
4	14	10
4	14	11
4	14	12
4	14	15
6	14	1
6	14	2
6	14	3
6	14	5
6	14	7
6	14	8
6	14	9
6	14	10
6	14	11
6	14	12
6	14	15
13	14	1
13	14	2
13	14	3
13	14	5
13	14	7
13	14	8
13	14	9
13	14	10
13	14	11
13	14	12
13	14	15
4	13	1
4	13	2
4	13	3
4	13	5
4	13	7
4	13	8
4	13	9
4	13	10
4	13	11
4	13	12
4	13	14
4	13	15
6	13	1
6	13	2
6	13	3
6	13	5
6	13	7
6	13	8
6	13	9
6	13	10
6	13	11
6	13	12
6	13	14
6	13	15
4	6	1
4	6	2
4	6	3
4	6	5
4	6	7
4	6	8
4	6	9
4	6	10
4	6	11
4	6	12
4	6	13
4	6	14
4	6	15
1	3	2
1	3	4
1	3	6
1	3	7
1	3	10
1	3	11
1	3	12
1	3	13
1	3	14
1	3	15
3	5	2
3	5	4
3	5	6
3	5	7
3	5	10
3	5	11
3	5	12
3	5	13
3	5	14
3	5	15
3	8	2
3	8	4
3	8	6
3	8	7
3	8	10
3	8	11
3	8	12
3	8	13
3	8	14
3	8	15
3	9	2
3	9	4
3	9	6
3	9	7
3	9	10
3	9	11
3	9	12
3	9	13
3	9	14
3	9	15
1	9	2
1	9	3
1	9	4
1	9	6
1	9	7
1	9	10
1	9	11
1	9	12
1	9	13
1	9	14
1	9	15
5	9	2
5	9	3
5	9	4
5	9	6
5	9	7
5	9	10
5	9	11
5	9	12
5	9	13
5	9	14
5	9	15
8	9	2
8	9	3
8	9	4
8	9	6
8	9	7
8	9	10
8	9	11
8	9	12
8	9	13
8	9	14
8	9	15
1	8	2
1	8	3
1	8	4
1	8	6
1	8	7
1	8	9
1	8	10
1	8	11
1	8	12
1	8	13
1	8	14
1	8	15
5	8	2
5	8	3
5	8	4
5	8	6
5	8	7
5	8	9
5	8	10
5	8	11
5	8	12
5	8	13
5	8	14
5	8	15
1	5	2
1	5	3
1	5	4
1	5	6
1	5	7
1	5	8
1	5	9
1	5	10
1	5	11
1	5	12
1	5	13
1	5	14
1	5	15
10	14	1
10	14	3
10	14	4
10	14	5
10	14	6
10	14	7
10	14	8
10	14	9
10	14	13
11	14	1
11	14	3
11	14	4
11	14	5
11	14	6
11	14	7
11	14	8
11	14	9
11	14	13
15	14	1
15	14	3
15	14	4
15	14	5
15	14	6
15	14	7
15	14	8
15	14	9
15	14	13
10	8	1
10	8	3
10	8	4
10	8	5
10	8	6
10	8	7
10	8	9
10	8	11
10	8	13
10	8	14
15	8	1
15	8	3
15	8	4
15	8	5
15	8	6
15	8	7
15	8	9
15	8	11
15	8	13
15	8	14
1	12	2
1	12	7
1	12	10
1	12	11
1	12	15
3	12	2
3	12	7
3	12	10
3	12	11
3	12	15
4	12	2
4	12	7
4	12	10
4	12	11
4	12	15
5	12	2
5	12	7
5	12	10
5	12	11
5	12	15
6	12	2
6	12	7
6	12	10
6	12	11
6	12	15
8	12	2
8	12	7
8	12	10
8	12	11
8	12	15
9	12	2
9	12	7
9	12	10
9	12	11
9	12	15
13	12	2
13	12	7
13	12	10
13	12	11
13	12	15
14	12	2
14	12	7
14	12	10
14	12	11
14	12	15
1	7	3
1	7	4
1	7	6
1	7	10
1	7	11
1	7	13
1	7	14
1	7	15
5	7	3
5	7	4
5	7	6
5	7	10
5	7	11
5	7	13
5	7	14
5	7	15
8	7	3
8	7	4
8	7	6
8	7	10
8	7	11
8	7	13
8	7	14
8	7	15
9	7	3
9	7	4
9	7	6
9	7	10
9	7	11
9	7	13
9	7	14
9	7	15
4	1	3
4	1	6
4	1	8
4	1	9
4	1	13
4	1	14
4	5	3
4	5	6
4	5	8
4	5	9
4	5	13
4	5	14
3	4	1
3	4	5
3	4	6
3	4	8
3	4	9
3	4	13
3	4	14
