# Supplementary material for: Netcombin: An algorithm for constructing optimal phylogenetic network from rooted triplets
Source: PLoS One. 2020 Sep 18;15(9):e0227842. doi: 10.1371/journal.pone.0227842 (PMC7500971; doi:10.1371/journal.pone.0227842)
Supplement: S2 File — (ZIP) [file pone.0227842.s002.zip › tripletData/25/good triplets bound 0.2.txt]

2 12 1
2 12 3
2 12 4
2 12 7
2 12 9
2 12 10
2 12 13
2 12 15
1 7 2
1 7 12
1 11 2
1 11 12
1 15 2
1 15 12
3 7 12
3 10 2
3 10 12
3 11 2
3 11 12
3 15 2
3 15 12
4 7 2
4 7 12
4 10 2
4 10 12
4 11 2
4 11 12
4 15 2
5 7 2
5 7 12
5 10 2
5 11 2
5 11 12
5 15 2
5 15 12
6 7 2
6 7 12
6 10 2
6 10 12
6 11 2
6 11 12
6 15 2
6 15 12
7 8 2
7 9 2
7 13 2
7 13 12
7 14 2
7 14 12
8 10 2
8 10 12
8 11 2
8 11 12
8 15 2
9 10 2
9 10 12
9 15 2
9 15 12
10 13 2
10 13 12
10 14 2
10 14 12
11 13 2
11 13 12
11 14 2
11 14 12
13 15 2
13 15 12
14 15 2
14 15 12
7 10 1
7 10 2
7 10 3
7 10 4
7 10 5
7 10 12
7 10 13
7 11 1
7 11 4
7 11 8
7 11 12
7 11 13
7 11 14
7 15 1
7 15 2
7 15 4
7 15 5
7 15 6
7 15 8
7 15 9
7 15 12
7 15 13
10 11 1
10 11 2
10 11 3
10 11 5
10 11 6
10 11 7
10 11 8
10 11 9
10 11 12
10 11 13
10 11 14
11 15 1
11 15 3
11 15 4
11 15 5
11 15 6
11 15 7
11 15 8
11 15 9
11 15 12
11 15 13
11 15 14
10 15 1
10 15 2
10 15 4
10 15 6
10 15 7
10 15 9
10 15 12
10 15 13
10 15 14
1 4 2
1 4 7
1 4 10
1 4 11
1 4 12
1 4 15
1 6 2
1 6 7
1 13 2
1 13 7
1 13 10
1 13 11
1 13 12
1 13 15
1 14 2
1 14 12
1 14 15
3 4 10
3 4 11
3 4 15
3 6 2
3 6 7
3 6 10
3 6 11
3 6 12
3 6 15
3 13 2
3 13 7
3 13 11
3 13 12
3 13 15
3 14 7
3 14 10
3 14 11
3 14 12
3 14 15
4 5 7
4 5 10
4 5 12
4 5 15
4 8 2
4 8 7
4 8 11
4 8 12
4 8 15
4 9 2
4 9 7
4 9 10
4 9 11
4 9 12
4 9 15
5 6 2
5 6 7
5 6 10
5 6 11
5 6 12
5 6 15
5 13 2
5 13 7
5 13 10
5 13 11
5 13 12
5 14 2
5 14 10
5 14 11
5 14 12
5 14 15
6 8 2
6 8 10
6 8 11
6 8 12
6 9 7
6 9 11
6 9 12
6 9 15
8 13 2
8 13 7
8 13 10
8 13 11
8 13 12
8 13 15
8 14 2
8 14 7
8 14 10
8 14 12
8 14 15
9 13 2
9 13 7
9 13 10
9 13 11
9 13 12
9 13 15
9 14 2
9 14 7
9 14 10
9 14 12
9 14 15
4 14 2
4 14 3
4 14 5
4 14 7
4 14 8
4 14 10
4 14 11
4 14 12
4 14 15
6 14 1
6 14 2
6 14 3
6 14 5
6 14 7
6 14 8
6 14 9
6 14 10
6 14 15
13 14 1
13 14 3
13 14 5
13 14 7
13 14 10
13 14 11
13 14 12
13 14 15
4 13 5
4 13 7
4 13 9
4 13 10
4 13 11
4 13 14
4 13 15
6 13 1
6 13 2
6 13 3
6 13 5
6 13 7
6 13 8
6 13 9
6 13 10
6 13 11
6 13 12
6 13 14
6 13 15
4 6 1
4 6 2
4 6 3
4 6 5
4 6 8
4 6 9
4 6 12
4 6 13
4 6 15
1 3 2
1 3 4
1 3 6
1 3 10
1 3 11
1 3 12
1 3 15
3 5 2
3 5 4
3 5 6
3 5 7
3 5 11
3 5 12
3 5 13
3 5 14
3 5 15
3 8 2
3 8 6
3 8 7
3 8 10
3 8 11
3 8 12
3 8 13
3 8 14
3 8 15
3 9 2
3 9 6
3 9 7
3 9 10
3 9 11
3 9 12
3 9 13
1 9 2
1 9 3
1 9 4
1 9 6
1 9 10
1 9 11
1 9 13
1 9 14
5 9 2
5 9 3
5 9 4
5 9 7
5 9 10
5 9 11
5 9 12
5 9 13
5 9 14
5 9 15
8 9 2
8 9 3
8 9 6
8 9 10
8 9 11
8 9 12
8 9 14
8 9 15
1 8 2
1 8 3
1 8 4
1 8 6
1 8 7
1 8 9
1 8 10
1 8 11
1 8 12
1 8 13
1 8 14
1 8 15
5 8 2
5 8 3
5 8 7
5 8 9
5 8 10
5 8 12
5 8 13
5 8 15
1 5 2
1 5 3
1 5 7
1 5 10
1 5 11
1 5 12
1 5 14
1 5 15
10 14 1
10 14 3
10 14 4
10 14 5
10 14 6
10 14 7
10 14 8
10 14 13
11 14 1
11 14 4
11 14 5
11 14 6
11 14 7
11 14 9
11 14 13
15 14 1
15 14 3
15 14 4
15 14 5
15 14 6
15 14 7
15 14 8
15 14 9
15 14 13
10 8 1
10 8 3
10 8 5
10 8 7
10 8 9
10 8 11
10 8 13
10 8 14
15 8 1
15 8 3
15 8 5
15 8 7
15 8 9
15 8 11
15 8 13
15 8 14
1 12 7
1 12 15
3 12 2
3 12 10
3 12 11
3 12 15
4 12 2
4 12 7
4 12 10
4 12 11
4 12 15
5 12 2
5 12 7
5 12 10
5 12 15
6 12 2
6 12 7
6 12 10
6 12 11
6 12 15
8 12 2
8 12 10
8 12 11
8 12 15
9 12 2
9 12 7
9 12 15
13 12 2
13 12 7
13 12 10
13 12 11
13 12 15
14 12 7
14 12 10
14 12 11
14 12 15
1 7 3
1 7 4
1 7 6
1 7 10
1 7 11
1 7 13
1 7 14
5 7 3
5 7 4
5 7 10
5 7 13
5 7 14
5 7 15
8 7 4
8 7 6
8 7 10
8 7 11
8 7 13
8 7 14
9 7 3
9 7 4
9 7 11
9 7 13
9 7 15
4 1 3
4 1 9
4 1 13
4 5 3
4 5 6
4 5 8
4 5 9
4 5 14
3 4 1
3 4 5
3 4 6
3 4 8
3 4 9
3 4 13
3 4 14
