# Supplementary material for: Netcombin: An algorithm for constructing optimal phylogenetic network from rooted triplets
Source: PLoS One. 2020 Sep 18;15(9):e0227842. doi: 10.1371/journal.pone.0227842 (PMC7500971; doi:10.1371/journal.pone.0227842)
Supplement: S2 File — (ZIP) [file pone.0227842.s002.zip › tripletData/25/good triplets bound 0.4.txt]

2 12 5
2 12 6
2 12 7
2 12 10
2 12 13
2 12 14
2 12 15
1 7 2
1 7 12
1 10 12
1 11 12
3 7 2
3 10 2
3 10 12
3 11 2
3 11 12
3 15 2
4 11 2
4 15 2
5 7 2
5 7 12
5 10 2
5 10 12
5 11 2
5 11 12
5 15 2
5 15 12
6 7 2
6 7 12
6 10 2
6 10 12
6 11 2
6 11 12
6 15 2
6 15 12
7 8 2
7 13 12
7 14 2
7 14 12
8 10 2
8 10 12
8 11 2
8 15 2
8 15 12
9 10 2
9 10 12
9 11 2
9 15 2
9 15 12
10 14 2
11 13 2
11 13 12
13 15 2
14 15 2
14 15 12
7 10 1
7 10 3
7 10 4
7 10 8
7 10 9
7 10 14
7 11 1
7 11 2
7 11 3
7 11 5
7 11 8
7 11 9
7 11 14
7 15 3
7 15 4
7 15 13
10 11 2
10 11 3
10 11 4
10 11 5
10 11 6
10 11 7
10 11 9
10 11 14
11 15 1
11 15 4
11 15 5
11 15 6
11 15 7
11 15 8
11 15 12
11 15 13
10 15 2
10 15 4
10 15 6
10 15 8
10 15 9
10 15 11
10 15 12
1 4 2
1 4 7
1 4 11
1 4 12
1 6 10
1 6 11
1 6 12
1 6 15
1 13 2
1 13 11
1 13 12
1 13 15
1 14 2
1 14 7
1 14 10
1 14 11
1 14 12
1 14 15
3 4 2
3 4 7
3 4 10
3 4 12
3 6 7
3 6 10
3 6 11
3 6 15
3 13 2
3 13 7
3 13 10
3 13 11
3 13 12
3 13 15
3 14 10
3 14 11
3 14 12
3 14 15
4 5 2
4 5 11
4 8 2
4 8 7
4 8 11
4 8 15
4 9 2
4 9 7
4 9 11
4 9 12
4 9 15
5 6 11
5 6 15
5 13 10
5 13 15
5 14 7
5 14 10
5 14 11
5 14 15
6 8 2
6 8 7
6 8 11
6 8 15
6 9 12
8 13 7
8 13 12
8 14 2
8 14 11
8 14 12
9 13 2
9 13 11
9 13 12
9 14 2
9 14 7
9 14 12
9 14 15
4 14 2
4 14 3
4 14 7
4 14 10
4 14 11
4 14 12
4 14 15
6 14 2
6 14 3
6 14 7
6 14 8
6 14 10
6 14 11
6 14 15
13 14 1
13 14 2
13 14 3
13 14 8
13 14 9
13 14 12
4 13 3
4 13 5
4 13 7
4 13 11
4 13 14
6 13 1
6 13 3
6 13 5
6 13 7
6 13 8
6 13 9
6 13 12
6 13 14
6 13 15
4 6 1
4 6 2
4 6 3
4 6 7
4 6 9
4 6 10
4 6 12
4 6 14
4 6 15
1 3 6
1 3 7
1 3 10
1 3 12
1 3 13
1 3 14
3 5 2
3 5 6
3 5 10
3 5 11
3 5 13
3 5 14
3 8 2
3 8 7
3 8 10
3 8 11
3 8 12
3 8 13
3 8 14
3 8 15
3 9 2
3 9 4
3 9 6
3 9 10
3 9 11
3 9 13
3 9 14
3 9 15
1 9 2
1 9 3
1 9 4
1 9 6
1 9 7
1 9 11
1 9 12
1 9 14
5 9 2
5 9 3
5 9 4
5 9 6
5 9 10
5 9 11
5 9 12
5 9 14
8 9 4
8 9 7
8 9 10
8 9 11
8 9 13
8 9 14
1 8 2
1 8 7
1 8 9
1 8 10
1 8 11
1 8 13
1 8 14
5 8 4
5 8 6
5 8 7
5 8 10
5 8 13
5 8 14
5 8 15
1 5 3
1 5 4
1 5 6
1 5 7
1 5 8
1 5 14
10 14 1
10 14 4
10 14 6
10 14 7
10 14 13
11 14 1
11 14 5
11 14 7
11 14 13
15 14 1
15 14 4
15 14 5
15 14 6
15 14 8
15 14 9
15 14 13
10 8 3
10 8 5
10 8 7
10 8 9
15 8 1
15 8 3
15 8 4
15 8 5
15 8 6
15 8 13
1 12 2
1 12 10
3 12 2
3 12 7
3 12 10
3 12 11
3 12 15
4 12 7
4 12 11
4 12 15
5 12 10
5 12 11
5 12 15
6 12 2
6 12 7
6 12 11
6 12 15
8 12 2
8 12 10
8 12 11
9 12 2
9 12 7
9 12 10
9 12 11
13 12 2
13 12 7
13 12 10
13 12 15
14 12 2
14 12 7
14 12 10
14 12 15
1 7 3
1 7 4
1 7 11
1 7 13
1 7 14
1 7 15
5 7 4
5 7 10
5 7 14
5 7 15
8 7 3
8 7 10
8 7 11
8 7 14
8 7 15
9 7 3
9 7 10
9 7 11
9 7 14
4 1 6
4 1 13
4 5 3
4 5 8
4 5 9
4 5 13
4 5 14
3 4 1
3 4 5
3 4 9
3 4 13
