# Supplementary material for: Netcombin: An algorithm for constructing optimal phylogenetic network from rooted triplets
Source: PLoS One. 2020 Sep 18;15(9):e0227842. doi: 10.1371/journal.pone.0227842 (PMC7500971; doi:10.1371/journal.pone.0227842)
Supplement: S2 File — (ZIP) [file pone.0227842.s002.zip › tripletData/25/good triplets bound 0.6.txt]

2 12 4
2 12 8
2 12 9
2 12 13
1 7 2
1 10 2
1 11 2
1 15 2
1 15 12
3 7 2
3 10 2
3 11 2
3 11 12
3 15 12
4 7 2
4 11 12
4 15 2
5 10 2
5 11 2
5 11 12
6 7 2
6 7 12
6 11 2
7 8 2
7 9 2
7 13 2
7 14 2
8 10 2
9 11 12
10 13 2
10 13 12
13 15 12
14 15 2
7 10 2
7 10 8
7 11 2
7 11 4
7 11 9
7 11 12
7 15 2
7 15 3
7 15 8
7 15 12
7 15 13
7 15 14
10 11 1
10 11 6
10 11 8
10 11 13
11 15 2
11 15 13
10 15 2
10 15 3
10 15 4
10 15 6
10 15 8
10 15 11
1 4 2
1 4 7
1 4 11
1 4 12
1 4 15
1 6 10
1 13 10
1 13 11
1 13 12
1 13 15
1 14 7
1 14 12
3 4 7
3 4 11
3 6 7
3 6 11
3 6 15
3 13 7
3 13 10
3 13 15
3 14 7
3 14 15
4 5 10
4 5 12
4 8 2
4 8 10
4 9 7
4 9 15
5 6 2
5 13 7
5 13 11
5 13 12
5 14 11
6 8 2
6 8 7
6 8 12
6 9 12
8 13 2
8 13 12
9 13 2
9 13 10
9 13 11
9 14 7
9 14 10
9 14 12
4 14 1
4 14 2
4 14 5
4 14 7
4 14 8
4 14 9
4 14 10
4 14 12
6 14 3
6 14 5
6 14 7
6 14 8
6 14 9
6 14 11
6 14 12
6 14 15
13 14 2
13 14 3
13 14 5
13 14 10
13 14 11
4 13 1
4 13 3
4 13 5
4 13 7
4 13 8
4 13 10
4 13 11
4 13 14
6 13 1
6 13 3
6 13 5
6 13 10
6 13 15
4 6 1
4 6 3
4 6 5
4 6 12
4 6 14
1 3 10
1 3 13
1 3 14
3 5 6
3 8 2
3 8 4
3 8 6
3 8 11
3 8 15
3 9 2
3 9 6
3 9 7
3 9 14
3 9 15
1 9 3
1 9 12
1 9 13
5 9 3
5 9 7
5 9 11
5 9 12
5 9 14
8 9 4
8 9 7
8 9 12
8 9 14
8 9 15
1 8 3
1 8 9
1 8 13
1 8 14
1 8 15
5 8 3
5 8 4
5 8 6
5 8 9
5 8 10
1 5 2
1 5 3
1 5 6
1 5 7
1 5 8
1 5 9
1 5 10
1 5 11
10 14 3
10 14 7
10 14 8
10 14 9
10 14 13
11 14 1
11 14 7
11 14 8
11 14 9
11 14 13
15 14 3
15 14 5
15 14 8
15 14 13
10 8 11
10 8 13
15 8 1
15 8 6
15 8 11
15 8 13
1 12 7
3 12 2
3 12 10
3 12 11
4 12 2
4 12 10
4 12 15
5 12 10
5 12 11
5 12 15
6 12 10
6 12 11
8 12 7
8 12 10
8 12 11
9 12 7
9 12 11
13 12 2
14 12 2
14 12 7
14 12 15
1 7 3
1 7 4
1 7 14
1 7 15
5 7 6
5 7 13
5 7 14
8 7 4
8 7 10
8 7 13
8 7 15
9 7 3
9 7 13
9 7 14
4 1 9
4 5 3
4 5 6
4 5 14
3 4 1
3 4 8
