# Supplementary material for: Netcombin: An algorithm for constructing optimal phylogenetic network from rooted triplets
Source: PLoS One. 2020 Sep 18;15(9):e0227842. doi: 10.1371/journal.pone.0227842 (PMC7500971; doi:10.1371/journal.pone.0227842)
Supplement: S2 File — (ZIP) [file pone.0227842.s002.zip › tripletData/25/good triplets bound 0.8.txt]

2 12 1
1 11 2
1 15 12
3 7 12
3 10 12
4 10 12
5 7 2
6 10 12
6 11 2
6 11 12
7 14 2
8 10 12
8 11 12
9 11 2
10 14 12
13 15 2
7 10 6
7 10 9
7 11 8
7 15 1
10 11 1
10 11 9
10 11 12
10 11 13
11 15 2
11 15 6
11 15 7
11 15 12
10 15 5
10 15 9
10 15 11
1 4 10
1 13 2
1 14 12
3 4 15
3 13 2
3 13 15
3 14 12
4 5 7
4 5 10
4 5 11
4 8 2
4 8 11
4 8 15
5 6 7
5 6 10
5 14 10
6 8 10
8 13 2
8 14 10
9 13 2
9 13 12
9 14 11
9 14 12
9 14 15
4 14 15
6 14 10
13 14 3
13 14 10
4 13 1
4 13 11
6 13 8
6 13 10
4 6 13
1 3 12
1 3 14
3 5 11
3 8 7
3 8 12
3 9 14
3 9 15
1 9 3
1 9 7
1 9 10
1 9 15
5 9 2
5 9 3
5 9 7
8 9 2
8 9 11
8 9 12
8 9 13
1 8 6
1 8 7
1 8 12
1 8 13
1 8 15
5 8 3
5 8 7
5 8 15
1 5 2
1 5 8
10 14 4
11 14 7
11 14 8
15 14 4
15 14 5
15 14 9
10 8 3
10 8 5
10 8 6
10 8 9
10 8 13
15 8 1
15 8 3
1 12 11
4 12 2
4 12 10
5 12 10
5 12 15
6 12 2
8 12 15
14 12 10
8 7 6
8 7 14
8 7 15
9 7 4
9 7 10
4 1 6
4 5 6
3 4 5
3 4 8
