# Supplementary material for: Netcombin: An algorithm for constructing optimal phylogenetic network from rooted triplets
Source: PLoS One. 2020 Sep 18;15(9):e0227842. doi: 10.1371/journal.pone.0227842 (PMC7500971; doi:10.1371/journal.pone.0227842)
Supplement: S2 File — (ZIP) [file pone.0227842.s002.zip › tripletData/26/good triplets bound 0.2.txt]

2 15 1
2 15 3
2 15 4
2 15 5
2 15 7
2 15 8
2 15 9
2 15 10
2 15 11
2 15 12
2 15 13
2 15 14
1 5 2
1 5 15
1 6 2
3 5 2
3 5 15
3 6 2
4 5 15
4 6 2
4 6 15
5 7 2
5 8 2
5 8 15
5 9 2
5 9 15
5 10 2
5 10 15
5 11 2
5 11 15
5 12 2
5 12 15
5 13 15
5 14 2
5 14 15
6 7 2
6 8 2
6 9 2
6 9 15
6 10 2
6 10 15
6 12 2
6 13 15
6 14 2
6 14 15
5 6 2
5 6 3
5 6 4
5 6 8
5 6 9
5 6 10
5 6 11
5 6 13
5 6 14
5 6 15
1 9 2
1 9 5
1 9 6
1 9 15
3 9 2
3 9 5
3 9 6
3 9 15
4 9 2
4 9 5
4 9 6
4 9 15
7 9 2
7 9 5
7 9 15
8 9 2
8 9 15
9 10 2
9 10 5
9 10 6
9 10 15
9 11 2
9 11 5
9 11 6
9 12 5
9 12 6
9 12 15
9 13 5
9 13 6
9 13 15
9 14 2
1 12 2
1 12 5
1 12 9
1 13 2
1 13 5
1 13 6
1 13 9
1 13 15
3 12 6
3 12 9
3 12 15
3 13 2
3 13 5
3 13 6
3 13 9
3 13 15
4 12 2
4 12 5
4 12 15
4 13 2
4 13 6
4 13 9
4 13 15
7 12 2
7 12 5
7 12 6
7 12 9
7 12 15
7 13 2
7 13 5
7 13 6
7 13 9
7 13 15
8 12 2
8 12 5
8 12 6
8 12 9
8 12 15
8 13 5
8 13 6
8 13 9
8 13 15
10 12 2
10 12 5
10 12 9
10 12 15
10 13 6
10 13 9
10 13 15
11 12 2
11 12 5
11 12 6
11 12 9
11 12 15
11 13 2
11 13 5
11 13 6
11 13 9
11 13 15
12 14 5
12 14 9
12 14 15
13 14 2
13 14 5
13 14 6
13 14 9
13 14 15
12 13 1
12 13 2
12 13 3
12 13 4
12 13 5
12 13 6
12 13 7
12 13 9
12 13 10
12 13 11
12 13 15
1 14 5
1 14 6
1 14 9
1 14 12
1 14 13
1 14 15
3 14 2
3 14 5
3 14 12
3 14 15
4 14 5
4 14 6
4 14 9
4 14 12
4 14 13
7 14 5
7 14 6
7 14 12
7 14 13
7 14 15
8 14 5
8 14 6
8 14 9
10 14 2
10 14 5
10 14 6
10 14 9
10 14 12
10 14 13
10 14 15
11 14 5
11 14 6
11 14 12
11 14 13
11 14 15
1 3 2
1 3 5
1 3 6
1 3 9
1 3 13
1 3 14
1 4 2
1 4 5
1 4 6
1 4 9
1 4 12
1 4 13
1 4 14
1 4 15
1 7 5
1 7 6
1 7 9
1 7 13
1 7 14
1 7 15
1 8 2
1 8 5
1 8 6
1 8 9
1 8 12
1 8 13
1 8 14
1 8 15
1 10 2
1 10 5
1 10 6
1 10 9
1 10 12
1 10 14
1 10 15
1 11 2
1 11 5
1 11 6
1 11 9
1 11 12
1 11 13
1 11 14
1 11 15
3 4 2
3 4 6
3 4 9
3 4 12
3 4 13
3 4 14
4 7 2
4 7 5
4 7 6
4 7 9
4 7 13
4 7 14
4 7 15
4 8 1
4 8 5
4 8 9
4 8 12
4 8 13
4 8 15
4 10 1
4 10 2
4 10 5
4 10 6
4 10 9
4 10 12
4 10 13
4 10 14
4 11 1
4 11 2
4 11 5
4 11 6
4 11 9
4 11 12
4 11 13
4 11 14
4 11 15
3 11 1
3 11 2
3 11 5
3 11 6
3 11 9
3 11 12
3 11 13
3 11 14
7 11 2
7 11 5
7 11 6
7 11 9
7 11 12
7 11 14
7 11 15
8 11 1
8 11 2
8 11 4
8 11 5
8 11 9
8 11 12
8 11 13
8 11 14
8 11 15
10 11 2
10 11 4
10 11 5
10 11 6
10 11 9
10 11 12
10 11 13
10 11 15
3 10 1
3 10 2
3 10 4
3 10 5
3 10 6
3 10 9
3 10 12
3 10 15
7 10 1
7 10 2
7 10 4
7 10 5
7 10 6
7 10 9
7 10 11
7 10 12
7 10 15
8 10 1
8 10 2
8 10 4
8 10 6
8 10 11
8 10 12
8 10 13
8 10 14
3 8 2
3 8 4
3 8 5
3 8 6
3 8 9
3 8 10
3 8 11
3 8 12
3 8 13
3 8 14
3 8 15
7 8 1
7 8 2
7 8 4
7 8 5
7 8 9
7 8 10
7 8 13
7 8 14
7 8 15
3 7 4
3 7 6
3 7 8
3 7 9
3 7 10
3 7 11
3 7 12
3 7 13
3 7 14
3 7 15
1 2 5
1 2 6
1 2 9
1 2 13
1 2 15
3 2 5
3 2 6
3 2 9
3 2 13
3 2 15
4 2 6
4 2 9
4 2 13
4 2 15
7 2 5
7 2 6
7 2 9
7 2 12
7 2 13
8 2 5
8 2 6
8 2 12
8 2 13
10 2 5
10 2 6
10 2 9
10 2 12
10 2 13
10 2 15
11 2 5
11 2 6
11 2 9
11 2 13
14 2 6
14 2 9
14 2 15
3 2 1
3 2 14
4 2 1
4 2 14
7 2 1
8 2 1
8 2 14
10 2 14
11 2 1
11 2 14
15 9 1
15 9 2
15 9 3
15 9 5
15 9 6
15 9 7
15 9 12
15 9 13
15 9 14
