# Supplementary material for: Netcombin: An algorithm for constructing optimal phylogenetic network from rooted triplets
Source: PLoS One. 2020 Sep 18;15(9):e0227842. doi: 10.1371/journal.pone.0227842 (PMC7500971; doi:10.1371/journal.pone.0227842)
Supplement: S2 File — (ZIP) [file pone.0227842.s002.zip › tripletData/26/good triplets bound 0.4.txt]

2 15 1
2 15 3
2 15 5
2 15 6
2 15 7
2 15 8
2 15 11
2 15 12
2 15 14
1 5 2
1 5 15
1 6 15
3 5 2
3 5 15
3 6 2
3 6 15
4 5 2
4 6 15
5 8 2
5 9 15
5 10 15
5 11 2
5 11 15
5 12 2
5 12 15
6 7 15
6 8 2
6 8 15
6 9 15
6 10 15
6 11 15
6 12 2
6 12 15
6 13 2
6 13 15
6 14 2
5 6 1
5 6 3
5 6 4
5 6 7
5 6 9
5 6 10
5 6 11
5 6 12
5 6 13
5 6 14
1 9 2
1 9 6
1 9 15
3 9 2
3 9 6
3 9 15
4 9 2
4 9 6
7 9 2
7 9 6
8 9 2
8 9 15
9 11 2
9 11 5
9 11 15
9 12 2
9 13 2
9 13 15
9 14 2
9 14 5
9 14 15
1 12 5
1 12 6
1 12 9
1 13 6
1 13 9
3 12 2
3 12 5
3 12 9
3 13 5
3 13 6
3 13 9
4 12 2
4 12 5
4 12 6
4 13 15
7 12 9
7 13 2
7 13 5
7 13 6
7 13 9
8 12 2
8 12 5
8 12 6
8 12 9
8 13 6
8 13 9
8 13 15
10 12 2
10 12 5
10 12 6
10 12 15
10 13 2
10 13 9
10 13 15
11 12 5
11 12 6
11 13 5
11 13 9
11 13 15
12 14 2
12 14 6
12 14 9
12 14 15
13 14 5
13 14 6
12 13 2
12 13 5
12 13 6
12 13 7
12 13 9
12 13 10
12 13 14
1 14 2
1 14 5
1 14 9
1 14 12
1 14 13
3 14 5
4 14 6
4 14 9
4 14 13
4 14 15
7 14 5
7 14 6
7 14 9
7 14 12
7 14 13
7 14 15
8 14 2
8 14 6
8 14 9
8 14 15
10 14 2
10 14 6
10 14 9
10 14 12
10 14 13
10 14 15
11 14 9
11 14 13
11 14 15
1 3 2
1 3 5
1 3 6
1 3 9
1 3 15
1 4 2
1 4 12
1 4 15
1 7 2
1 7 5
1 7 6
1 7 9
1 7 13
1 8 2
1 8 5
1 8 6
1 8 9
1 8 14
1 8 15
1 10 6
1 10 13
1 10 14
1 11 6
1 11 9
1 11 12
1 11 14
3 4 2
3 4 5
3 4 6
3 4 12
3 4 13
3 4 14
4 7 1
4 7 2
4 7 5
4 7 6
4 7 9
4 8 1
4 8 5
4 8 6
4 8 9
4 8 12
4 8 13
4 10 2
4 10 6
4 10 9
4 10 15
4 11 2
4 11 12
4 11 13
4 11 15
3 11 1
3 11 4
3 11 5
3 11 6
3 11 12
3 11 13
3 11 14
3 11 15
7 11 1
7 11 2
7 11 5
7 11 13
7 11 15
8 11 1
8 11 5
8 11 9
8 11 14
10 11 2
10 11 6
10 11 9
10 11 12
10 11 14
3 10 1
3 10 2
3 10 6
3 10 9
3 10 11
3 10 13
7 10 2
7 10 4
7 10 5
7 10 6
7 10 9
7 10 13
7 10 14
7 10 15
8 10 1
8 10 2
8 10 6
8 10 11
8 10 13
8 10 14
8 10 15
3 8 4
3 8 5
3 8 9
3 8 11
3 8 12
3 8 13
7 8 2
7 8 4
7 8 5
7 8 11
7 8 12
7 8 14
7 8 15
3 7 2
3 7 4
3 7 8
3 7 9
3 7 10
3 7 11
3 7 12
3 7 13
3 7 14
3 7 15
1 2 9
1 2 12
1 2 15
3 2 6
3 2 9
3 2 13
3 2 15
4 2 6
4 2 9
4 2 12
4 2 15
7 2 5
7 2 6
7 2 9
7 2 13
8 2 9
8 2 12
8 2 15
10 2 5
10 2 6
10 2 9
10 2 13
10 2 15
11 2 5
11 2 15
14 2 9
14 2 12
14 2 13
14 2 15
3 2 1
4 2 1
7 2 14
8 2 1
10 2 1
11 2 1
11 2 14
15 9 1
15 9 3
15 9 4
15 9 6
15 9 7
15 9 8
15 9 11
15 9 12
