# Supplementary material for: Netcombin: An algorithm for constructing optimal phylogenetic network from rooted triplets
Source: PLoS One. 2020 Sep 18;15(9):e0227842. doi: 10.1371/journal.pone.0227842 (PMC7500971; doi:10.1371/journal.pone.0227842)
Supplement: S2 File — (ZIP) [file pone.0227842.s002.zip › tripletData/26/good triplets bound 0.6.txt]

2 15 1
2 15 5
2 15 8
2 15 11
2 15 12
2 15 14
1 6 15
4 5 2
4 5 15
5 9 15
5 10 2
5 11 2
5 12 2
5 13 2
5 13 15
5 14 15
6 8 2
6 8 15
6 9 2
6 11 2
6 11 15
6 14 15
5 6 3
5 6 7
5 6 8
5 6 9
5 6 14
5 6 15
1 9 6
3 9 5
3 9 6
3 9 15
4 9 5
7 9 15
8 9 2
8 9 5
8 9 6
8 9 15
9 10 5
9 10 6
9 10 15
9 11 2
9 11 5
9 12 5
9 12 6
9 12 15
9 13 5
9 14 2
9 14 6
1 12 6
1 13 5
1 13 9
3 12 5
3 12 6
3 13 15
4 12 6
4 12 9
4 12 15
7 12 2
7 12 6
7 12 15
7 13 2
7 13 5
7 13 9
8 13 9
10 13 2
10 13 5
10 13 9
11 12 2
11 12 5
11 13 5
12 14 5
12 14 9
12 14 15
13 14 5
12 13 1
12 13 4
12 13 10
12 13 14
12 13 15
1 14 2
1 14 5
1 14 6
1 14 13
3 14 5
3 14 9
7 14 2
7 14 5
8 14 5
8 14 6
8 14 9
8 14 12
8 14 15
10 14 12
10 14 15
11 14 5
11 14 13
11 14 15
1 3 5
1 3 6
1 3 15
1 4 14
1 7 6
1 7 13
1 7 14
1 8 2
1 8 5
1 10 5
1 10 15
1 11 2
1 11 12
1 11 15
3 4 1
3 4 2
4 7 1
4 7 6
4 7 12
4 7 14
4 8 9
4 8 12
4 8 13
4 8 15
4 10 2
4 10 5
4 10 9
4 10 12
4 10 15
4 11 1
4 11 2
4 11 9
4 11 14
4 11 15
3 11 5
3 11 13
3 11 15
7 11 6
7 11 13
7 11 14
8 11 1
8 11 2
8 11 4
8 11 5
8 11 6
8 11 13
8 11 14
8 11 15
10 11 1
10 11 4
10 11 6
10 11 12
10 11 15
3 10 1
3 10 4
3 10 5
3 10 9
3 10 15
7 10 2
7 10 4
7 10 6
7 10 9
7 10 11
7 10 12
7 10 13
7 10 15
8 10 1
8 10 2
8 10 4
8 10 9
8 10 11
8 10 14
8 10 15
3 8 2
3 8 5
3 8 11
3 8 12
7 8 1
7 8 4
7 8 5
7 8 6
7 8 9
7 8 10
7 8 11
7 8 13
7 8 14
7 8 15
3 7 4
3 7 8
3 7 9
3 7 10
3 7 14
3 7 15
1 2 6
1 2 12
1 2 13
1 2 15
3 2 9
3 2 12
3 2 15
4 2 6
4 2 13
4 2 15
7 2 5
7 2 9
7 2 12
7 2 15
8 2 13
8 2 15
10 2 5
10 2 6
10 2 9
10 2 12
10 2 15
11 2 5
11 2 6
11 2 9
11 2 13
14 2 6
14 2 9
3 2 1
4 2 14
7 2 14
8 2 1
15 9 1
15 9 2
15 9 3
15 9 4
15 9 5
15 9 6
15 9 7
15 9 11
15 9 14
