# Supplementary material for: Netcombin: An algorithm for constructing optimal phylogenetic network from rooted triplets
Source: PLoS One. 2020 Sep 18;15(9):e0227842. doi: 10.1371/journal.pone.0227842 (PMC7500971; doi:10.1371/journal.pone.0227842)
Supplement: S2 File — (ZIP) [file pone.0227842.s002.zip › tripletData/26/good triplets bound 0.8.txt]

2 15 11
2 15 13
1 6 2
4 6 2
5 8 15
5 11 2
6 9 2
5 6 9
5 6 12
3 9 2
3 9 6
4 9 2
4 9 15
7 9 5
9 10 5
9 10 6
9 10 15
9 11 6
9 13 2
9 14 2
1 13 5
3 13 6
4 12 15
4 13 2
7 13 9
8 12 9
8 13 5
10 12 5
10 12 9
11 12 5
11 13 2
11 13 5
11 13 9
11 13 15
12 13 4
12 13 7
1 14 5
1 14 6
1 14 12
3 14 12
4 14 5
4 14 9
4 14 15
7 14 12
8 14 5
8 14 9
10 14 15
11 14 2
11 14 6
11 14 9
11 14 13
1 3 9
1 4 6
1 4 14
1 7 9
1 8 6
1 8 9
1 10 2
1 10 5
1 10 9
1 10 13
1 10 14
1 11 5
1 11 9
1 11 14
3 4 9
4 7 5
4 8 2
4 8 15
4 10 2
4 10 9
3 11 5
7 11 9
7 11 13
8 11 1
8 11 2
8 11 9
3 10 6
7 10 12
8 10 6
8 10 13
3 8 5
3 8 11
7 8 2
7 8 9
7 8 10
7 8 12
7 8 14
7 8 15
3 7 2
4 2 9
8 2 6
10 2 9
10 2 12
14 2 5
14 2 12
3 2 14
7 2 14
15 9 2
15 9 4
15 9 6
15 9 8
