# Supplementary material for: Netcombin: An algorithm for constructing optimal phylogenetic network from rooted triplets
Source: PLoS One. 2020 Sep 18;15(9):e0227842. doi: 10.1371/journal.pone.0227842 (PMC7500971; doi:10.1371/journal.pone.0227842)
Supplement: S2 File — (ZIP) [file pone.0227842.s002.zip › tripletData/26/good triplets bound 0.txt]

2	15	1
2	15	3
2	15	4
2	15	5
2	15	6
2	15	7
2	15	8
2	15	9
2	15	10
2	15	11
2	15	12
2	15	13
2	15	14
1	5	2
1	5	15
1	6	2
1	6	15
3	5	2
3	5	15
3	6	2
3	6	15
4	5	2
4	5	15
4	6	2
4	6	15
5	7	2
5	7	15
5	8	2
5	8	15
5	9	2
5	9	15
5	10	2
5	10	15
5	11	2
5	11	15
5	12	2
5	12	15
5	13	2
5	13	15
5	14	2
5	14	15
6	7	2
6	7	15
6	8	2
6	8	15
6	9	2
6	9	15
6	10	2
6	10	15
6	11	2
6	11	15
6	12	2
6	12	15
6	13	2
6	13	15
6	14	2
6	14	15
5	6	1
5	6	2
5	6	3
5	6	4
5	6	7
5	6	8
5	6	9
5	6	10
5	6	11
5	6	12
5	6	13
5	6	14
5	6	15
1	9	2
1	9	5
1	9	6
1	9	15
3	9	2
3	9	5
3	9	6
3	9	15
4	9	2
4	9	5
4	9	6
4	9	15
7	9	2
7	9	5
7	9	6
7	9	15
8	9	2
8	9	5
8	9	6
8	9	15
9	10	2
9	10	5
9	10	6
9	10	15
9	11	2
9	11	5
9	11	6
9	11	15
9	12	2
9	12	5
9	12	6
9	12	15
9	13	2
9	13	5
9	13	6
9	13	15
9	14	2
9	14	5
9	14	6
9	14	15
1	12	2
1	12	5
1	12	6
1	12	9
1	12	15
1	13	2
1	13	5
1	13	6
1	13	9
1	13	15
3	12	2
3	12	5
3	12	6
3	12	9
3	12	15
3	13	2
3	13	5
3	13	6
3	13	9
3	13	15
4	12	2
4	12	5
4	12	6
4	12	9
4	12	15
4	13	2
4	13	5
4	13	6
4	13	9
4	13	15
7	12	2
7	12	5
7	12	6
7	12	9
7	12	15
7	13	2
7	13	5
7	13	6
7	13	9
7	13	15
8	12	2
8	12	5
8	12	6
8	12	9
8	12	15
8	13	2
8	13	5
8	13	6
8	13	9
8	13	15
10	12	2
10	12	5
10	12	6
10	12	9
10	12	15
10	13	2
10	13	5
10	13	6
10	13	9
10	13	15
11	12	2
11	12	5
11	12	6
11	12	9
11	12	15
11	13	2
11	13	5
11	13	6
11	13	9
11	13	15
12	14	2
12	14	5
12	14	6
12	14	9
12	14	15
13	14	2
13	14	5
13	14	6
13	14	9
13	14	15
12	13	1
12	13	2
12	13	3
12	13	4
12	13	5
12	13	6
12	13	7
12	13	8
12	13	9
12	13	10
12	13	11
12	13	14
12	13	15
1	14	2
1	14	5
1	14	6
1	14	9
1	14	12
1	14	13
1	14	15
3	14	2
3	14	5
3	14	6
3	14	9
3	14	12
3	14	13
3	14	15
4	14	2
4	14	5
4	14	6
4	14	9
4	14	12
4	14	13
4	14	15
7	14	2
7	14	5
7	14	6
7	14	9
7	14	12
7	14	13
7	14	15
8	14	2
8	14	5
8	14	6
8	14	9
8	14	12
8	14	13
8	14	15
10	14	2
10	14	5
10	14	6
10	14	9
10	14	12
10	14	13
10	14	15
11	14	2
11	14	5
11	14	6
11	14	9
11	14	12
11	14	13
11	14	15
1	3	2
1	3	5
1	3	6
1	3	9
1	3	12
1	3	13
1	3	14
1	3	15
1	4	2
1	4	5
1	4	6
1	4	9
1	4	12
1	4	13
1	4	14
1	4	15
1	7	2
1	7	5
1	7	6
1	7	9
1	7	12
1	7	13
1	7	14
1	7	15
1	8	2
1	8	5
1	8	6
1	8	9
1	8	12
1	8	13
1	8	14
1	8	15
1	10	2
1	10	5
1	10	6
1	10	9
1	10	12
1	10	13
1	10	14
1	10	15
1	11	2
1	11	5
1	11	6
1	11	9
1	11	12
1	11	13
1	11	14
1	11	15
3	4	1
3	4	2
3	4	5
3	4	6
3	4	9
3	4	12
3	4	13
3	4	14
3	4	15
4	7	1
4	7	2
4	7	5
4	7	6
4	7	9
4	7	12
4	7	13
4	7	14
4	7	15
4	8	1
4	8	2
4	8	5
4	8	6
4	8	9
4	8	12
4	8	13
4	8	14
4	8	15
4	10	1
4	10	2
4	10	5
4	10	6
4	10	9
4	10	12
4	10	13
4	10	14
4	10	15
4	11	1
4	11	2
4	11	5
4	11	6
4	11	9
4	11	12
4	11	13
4	11	14
4	11	15
3	11	1
3	11	2
3	11	4
3	11	5
3	11	6
3	11	9
3	11	12
3	11	13
3	11	14
3	11	15
7	11	1
7	11	2
7	11	4
7	11	5
7	11	6
7	11	9
7	11	12
7	11	13
7	11	14
7	11	15
8	11	1
8	11	2
8	11	4
8	11	5
8	11	6
8	11	9
8	11	12
8	11	13
8	11	14
8	11	15
10	11	1
10	11	2
10	11	4
10	11	5
10	11	6
10	11	9
10	11	12
10	11	13
10	11	14
10	11	15
3	10	1
3	10	2
3	10	4
3	10	5
3	10	6
3	10	9
3	10	11
3	10	12
3	10	13
3	10	14
3	10	15
7	10	1
7	10	2
7	10	4
7	10	5
7	10	6
7	10	9
7	10	11
7	10	12
7	10	13
7	10	14
7	10	15
8	10	1
8	10	2
8	10	4
8	10	5
8	10	6
8	10	9
8	10	11
8	10	12
8	10	13
8	10	14
8	10	15
3	8	1
3	8	2
3	8	4
3	8	5
3	8	6
3	8	9
3	8	10
3	8	11
3	8	12
3	8	13
3	8	14
3	8	15
7	8	1
7	8	2
7	8	4
7	8	5
7	8	6
7	8	9
7	8	10
7	8	11
7	8	12
7	8	13
7	8	14
7	8	15
3	7	1
3	7	2
3	7	4
3	7	5
3	7	6
3	7	8
3	7	9
3	7	10
3	7	11
3	7	12
3	7	13
3	7	14
3	7	15
1	2	5
1	2	6
1	2	9
1	2	12
1	2	13
1	2	15
3	2	5
3	2	6
3	2	9
3	2	12
3	2	13
3	2	15
4	2	5
4	2	6
4	2	9
4	2	12
4	2	13
4	2	15
7	2	5
7	2	6
7	2	9
7	2	12
7	2	13
7	2	15
8	2	5
8	2	6
8	2	9
8	2	12
8	2	13
8	2	15
10	2	5
10	2	6
10	2	9
10	2	12
10	2	13
10	2	15
11	2	5
11	2	6
11	2	9
11	2	12
11	2	13
11	2	15
14	2	5
14	2	6
14	2	9
14	2	12
14	2	13
14	2	15
3	2	1
3	2	14
4	2	1
4	2	14
7	2	1
7	2	14
8	2	1
8	2	14
10	2	1
10	2	14
11	2	1
11	2	14
15	9	1
15	9	2
15	9	3
15	9	4
15	9	5
15	9	6
15	9	7
15	9	8
15	9	10
15	9	11
15	9	12
15	9	13
15	9	14
