# Supplementary material for: Netcombin: An algorithm for constructing optimal phylogenetic network from rooted triplets
Source: PLoS One. 2020 Sep 18;15(9):e0227842. doi: 10.1371/journal.pone.0227842 (PMC7500971; doi:10.1371/journal.pone.0227842)
Supplement: S2 File — (ZIP) [file pone.0227842.s002.zip › tripletData/27/good triplets bound 0.2.txt]

2 7 1
2 7 6
2 7 10
2 7 11
2 7 12
2 7 14
2 7 15
3 7 5
3 7 6
3 7 10
3 7 11
3 7 12
3 7 13
3 7 14
3 7 15
4 7 1
4 7 5
4 7 6
4 7 10
4 7 12
4 7 14
4 7 15
7 8 5
7 8 6
7 8 10
7 8 11
7 8 12
7 8 13
7 8 14
7 8 15
7 9 1
7 9 11
7 9 12
7 9 13
7 9 14
7 9 15
2 8 1
2 8 5
2 8 6
2 8 7
2 8 10
2 8 11
2 8 12
2 8 14
2 8 15
3 8 1
3 8 5
3 8 10
3 8 11
3 8 12
3 8 13
3 8 14
3 8 15
4 8 1
4 8 6
4 8 7
4 8 10
4 8 11
4 8 12
4 8 13
4 8 14
4 8 15
8 9 1
8 9 5
8 9 6
8 9 7
8 9 10
8 9 11
8 9 12
8 9 13
8 9 15
2 3 1
2 3 5
2 3 6
2 3 7
2 3 8
2 3 10
2 3 11
2 3 12
2 3 13
2 3 14
2 4 5
2 4 6
2 4 7
2 4 8
2 4 10
2 4 11
2 4 12
2 4 13
2 4 14
2 4 15
2 9 6
2 9 7
2 9 8
2 9 11
2 9 12
2 9 14
2 9 15
3 4 7
3 4 10
3 4 11
3 4 12
3 4 13
3 4 14
3 4 15
3 9 1
3 9 2
3 9 5
3 9 6
3 9 7
3 9 8
3 9 11
3 9 12
3 9 13
3 9 14
3 9 15
4 9 2
4 9 5
4 9 10
4 9 11
4 9 12
4 9 13
4 9 15
1 5 2
1 5 3
1 5 4
1 5 7
1 5 8
1 5 9
1 14 4
1 14 9
5 6 2
5 6 3
5 6 4
5 6 7
5 6 9
5 10 2
5 10 7
5 10 9
5 11 3
5 11 4
5 11 9
5 12 2
5 12 4
5 12 7
5 12 8
5 13 2
5 13 3
5 13 9
5 15 2
5 15 3
5 15 4
5 15 8
5 15 9
6 14 2
6 14 4
6 14 7
6 14 8
6 14 9
10 14 2
10 14 3
10 14 4
10 14 7
10 14 8
10 14 9
11 14 2
11 14 3
11 14 4
11 14 7
12 14 2
12 14 4
12 14 7
12 14 8
12 14 9
13 14 3
13 14 4
13 14 8
13 14 9
14 15 2
14 15 3
14 15 4
14 15 7
14 15 8
14 15 9
5 14 1
5 14 2
5 14 3
5 14 4
5 14 6
5 14 7
5 14 10
5 14 11
5 14 12
5 14 13
5 14 15
1 15 2
1 15 3
1 15 4
1 15 5
1 15 7
1 15 8
1 15 9
6 15 3
6 15 7
6 15 8
6 15 9
6 15 14
10 15 2
10 15 3
10 15 4
10 15 7
10 15 8
10 15 9
10 15 14
11 15 2
11 15 4
11 15 7
11 15 8
11 15 9
11 15 14
12 15 2
12 15 3
12 15 4
12 15 5
12 15 7
12 15 8
12 15 9
12 15 14
13 15 2
13 15 4
13 15 5
13 15 7
13 15 8
13 15 9
13 15 14
1 6 2
1 6 4
1 6 5
1 6 7
1 6 8
1 6 9
1 6 15
6 10 2
6 10 4
6 10 5
6 10 7
6 10 8
6 10 9
6 10 14
6 10 15
6 11 2
6 11 4
6 11 5
6 11 8
6 11 9
6 11 14
6 11 15
6 12 2
6 12 4
6 12 5
6 12 7
6 12 8
6 12 9
6 12 14
6 13 2
6 13 3
6 13 4
6 13 5
6 13 7
6 13 8
6 13 9
6 13 15
1 12 2
1 12 3
1 12 4
1 12 5
1 12 6
1 12 7
1 12 8
1 12 9
1 12 14
1 12 15
1 13 2
1 13 3
1 13 5
1 13 7
1 13 8
1 13 9
1 13 15
10 12 3
10 12 5
10 12 6
10 12 7
10 12 8
10 12 9
10 12 14
10 12 15
10 13 2
10 13 3
10 13 4
10 13 5
10 13 7
10 13 8
10 13 9
10 13 14
10 13 15
11 12 2
11 12 3
11 12 4
11 12 7
11 12 9
11 12 14
11 12 15
11 13 2
11 13 3
11 13 4
11 13 6
11 13 9
11 13 14
1 11 2
1 11 4
1 11 5
1 11 6
1 11 7
1 11 8
1 11 9
1 11 12
1 11 14
1 11 15
10 11 2
10 11 3
10 11 4
10 11 6
10 11 7
10 11 8
10 11 9
10 11 12
10 11 13
10 11 14
10 11 15
1 10 2
1 10 3
1 10 4
1 10 8
1 10 9
1 10 12
1 10 13
1 10 14
1 10 15
12 13 2
12 13 3
12 13 4
12 13 5
12 13 8
12 13 9
12 13 10
12 13 14
12 13 15
1 4 2
1 4 3
1 4 5
1 4 7
1 4 8
1 9 3
1 9 5
1 9 7
1 9 8
1 9 14
6 4 8
6 4 14
6 9 2
6 9 3
6 9 5
6 9 8
6 9 14
10 4 2
10 4 3
10 4 5
10 4 7
10 4 8
10 4 14
10 9 2
10 9 3
10 9 5
10 9 7
10 9 8
10 9 14
11 4 2
11 4 5
11 4 8
11 4 14
11 9 2
11 9 3
11 9 5
11 9 7
11 9 8
11 9 14
12 4 2
12 4 3
12 4 5
12 4 7
12 4 8
12 4 14
12 9 2
12 9 5
12 9 8
13 4 2
13 4 3
13 4 5
13 4 8
13 9 2
13 9 3
13 9 5
13 9 7
13 9 14
15 4 2
15 4 3
15 4 5
15 4 7
15 4 8
15 4 14
15 9 2
15 9 7
15 9 14
1 15 6
10 15 6
11 15 6
13 15 6
1 8 2
1 8 3
1 8 7
1 8 9
1 8 12
1 8 13
1 8 14
10 8 2
10 8 3
10 8 4
10 8 5
10 8 7
10 8 9
10 8 12
10 8 13
10 8 14
10 8 15
11 8 3
11 8 4
11 8 5
11 8 7
11 8 9
11 8 12
11 8 13
11 8 14
11 8 15
7 3 2
7 3 4
7 3 8
2 4 9
15 12 1
15 12 10
15 12 11
15 12 13
