# Supplementary material for: Netcombin: An algorithm for constructing optimal phylogenetic network from rooted triplets
Source: PLoS One. 2020 Sep 18;15(9):e0227842. doi: 10.1371/journal.pone.0227842 (PMC7500971; doi:10.1371/journal.pone.0227842)
Supplement: S2 File — (ZIP) [file pone.0227842.s002.zip › tripletData/27/good triplets bound 0.4.txt]

2 7 6
2 7 10
2 7 13
2 7 15
3 7 1
3 7 6
3 7 10
3 7 11
3 7 12
4 7 10
4 7 12
4 7 14
7 8 1
7 8 5
7 8 6
7 8 10
7 8 11
7 8 12
7 8 13
7 8 14
7 9 6
7 9 12
7 9 13
2 8 7
2 8 10
2 8 11
2 8 12
2 8 13
3 8 1
3 8 5
3 8 12
3 8 14
3 8 15
4 8 1
4 8 5
4 8 7
4 8 11
4 8 12
4 8 13
4 8 14
8 9 1
8 9 10
8 9 12
8 9 13
2 3 7
2 3 8
2 3 15
2 4 1
2 4 5
2 4 7
2 4 8
2 4 10
2 4 11
2 4 12
2 4 13
2 4 14
2 4 15
2 9 1
2 9 5
2 9 6
2 9 7
2 9 8
2 9 12
2 9 13
2 9 14
2 9 15
3 4 1
3 4 2
3 4 6
3 4 7
3 4 8
3 4 10
3 4 11
3 4 12
3 4 13
3 4 14
3 4 15
3 9 1
3 9 5
3 9 6
3 9 8
3 9 10
3 9 11
3 9 12
3 9 13
3 9 14
3 9 15
4 9 2
4 9 8
4 9 10
4 9 11
4 9 12
4 9 14
4 9 15
1 5 2
1 5 3
1 5 7
1 5 8
1 14 2
1 14 3
1 14 4
1 14 7
5 6 2
5 6 3
5 6 4
5 6 7
5 6 8
5 6 9
5 10 4
5 10 8
5 11 2
5 11 3
5 11 4
5 11 8
5 11 9
5 12 4
5 12 9
5 13 2
5 13 3
5 13 4
5 13 7
5 13 8
5 13 9
5 15 3
5 15 4
5 15 7
6 14 3
6 14 4
6 14 9
10 14 2
10 14 4
10 14 7
10 14 8
10 14 9
11 14 2
11 14 3
11 14 4
11 14 7
11 14 8
12 14 2
12 14 4
12 14 8
12 14 9
13 14 4
13 14 7
13 14 8
14 15 3
14 15 4
14 15 7
14 15 8
14 15 9
5 14 6
5 14 7
5 14 8
5 14 10
5 14 13
1 15 2
1 15 4
1 15 7
1 15 8
1 15 14
6 15 2
6 15 4
6 15 5
6 15 7
6 15 9
6 15 14
10 15 2
10 15 4
10 15 9
10 15 14
11 15 2
11 15 4
11 15 7
11 15 14
12 15 5
12 15 7
12 15 8
12 15 9
13 15 4
13 15 5
13 15 7
13 15 14
1 6 2
1 6 3
1 6 7
1 6 8
1 6 14
1 6 15
6 10 4
6 10 5
6 10 15
6 11 2
6 11 3
6 11 5
6 11 7
6 11 8
6 11 9
6 11 14
6 11 15
6 12 2
6 12 3
6 12 8
6 12 9
6 12 14
6 12 15
6 13 3
6 13 4
6 13 9
6 13 15
1 12 3
1 12 5
1 12 7
1 12 9
1 12 14
1 12 15
1 13 2
1 13 5
1 13 6
1 13 7
1 13 8
1 13 9
1 13 14
10 12 3
10 12 8
10 12 9
10 12 14
10 13 2
10 13 3
10 13 4
10 13 7
10 13 8
10 13 9
10 13 15
11 12 4
11 12 5
11 12 6
11 12 8
11 12 9
11 12 14
11 13 3
11 13 4
11 13 5
11 13 14
11 13 15
1 11 5
1 11 6
1 11 7
1 11 8
1 11 9
1 11 12
1 11 13
10 11 2
10 11 3
10 11 4
10 11 8
10 11 9
10 11 12
10 11 14
1 10 2
1 10 8
1 10 11
1 10 12
1 10 13
1 10 14
12 13 1
12 13 3
12 13 5
12 13 6
12 13 7
12 13 10
12 13 14
12 13 15
1 4 2
1 4 3
1 4 5
1 4 7
1 4 8
1 4 14
1 9 3
1 9 5
1 9 7
1 9 8
1 9 14
6 4 2
6 4 3
6 4 5
6 4 8
6 4 14
6 9 2
6 9 3
6 9 7
10 4 3
10 4 7
10 4 14
10 9 3
10 9 5
10 9 7
10 9 8
11 4 2
11 4 3
11 4 5
11 4 8
11 9 2
11 9 3
11 9 5
11 9 8
11 9 14
12 4 2
12 4 3
12 4 5
12 4 7
12 4 14
12 9 7
12 9 8
13 4 3
13 4 5
13 4 7
13 4 8
13 9 3
13 9 5
13 9 14
15 4 3
15 4 7
15 4 8
15 9 2
15 9 8
15 9 14
1 15 6
13 15 6
1 8 3
1 8 5
1 8 6
1 8 7
1 8 12
1 8 14
10 8 5
10 8 6
10 8 7
10 8 12
10 8 13
10 8 14
10 8 15
11 8 2
11 8 3
11 8 6
11 8 9
11 8 15
7 3 4
7 3 8
7 3 9
15 12 11
