# Supplementary material for: Netcombin: An algorithm for constructing optimal phylogenetic network from rooted triplets
Source: PLoS One. 2020 Sep 18;15(9):e0227842. doi: 10.1371/journal.pone.0227842 (PMC7500971; doi:10.1371/journal.pone.0227842)
Supplement: S2 File — (ZIP) [file pone.0227842.s002.zip › tripletData/27/good triplets bound 0.6.txt]

2 7 6
2 7 14
2 7 15
3 7 1
3 7 6
3 7 12
3 7 13
4 7 11
4 7 12
4 7 13
7 8 10
7 8 12
7 9 6
7 9 14
7 9 15
2 8 7
2 8 11
2 8 13
2 8 14
2 8 15
3 8 1
3 8 6
3 8 7
3 8 10
3 8 11
3 8 12
3 8 14
4 8 5
4 8 6
4 8 12
4 8 15
8 9 11
8 9 14
8 9 15
2 3 1
2 3 6
2 4 6
2 4 7
2 4 8
2 9 5
2 9 10
2 9 12
3 4 8
3 4 12
3 4 13
3 4 14
3 4 15
3 9 5
3 9 10
3 9 14
4 9 1
4 9 2
4 9 6
4 9 14
1 5 3
1 5 4
1 14 4
5 6 7
5 10 3
5 10 4
5 10 9
5 11 3
5 11 7
5 11 8
5 11 9
5 12 7
5 12 8
5 12 9
5 13 2
5 13 4
5 13 7
5 13 8
5 13 9
5 15 2
5 15 3
5 15 4
5 15 7
10 14 3
10 14 9
11 14 2
11 14 7
11 14 9
12 14 2
12 14 7
12 14 8
12 14 9
13 14 2
13 14 3
14 15 3
14 15 7
14 15 9
5 14 3
5 14 4
5 14 7
5 14 8
5 14 9
5 14 12
5 14 15
1 15 2
1 15 5
1 15 9
6 15 2
6 15 9
10 15 3
10 15 7
10 15 9
11 15 2
11 15 8
12 15 4
12 15 7
13 15 2
13 15 3
13 15 5
13 15 7
13 15 9
1 6 3
1 6 8
1 6 15
6 10 4
6 10 5
6 10 14
6 11 5
6 11 14
6 12 2
6 12 4
6 12 5
6 13 2
6 13 4
6 13 9
6 13 14
1 12 6
1 12 15
1 13 3
1 13 6
1 13 7
1 13 9
10 12 4
10 12 8
10 12 14
10 13 4
10 13 6
10 13 8
11 12 9
11 13 5
11 13 6
11 13 8
11 13 14
11 13 15
1 11 4
1 11 8
1 11 12
1 11 13
10 11 2
10 11 3
10 11 8
1 10 2
1 10 3
1 10 5
1 10 11
1 10 13
1 10 14
12 13 3
12 13 9
12 13 10
12 13 11
12 13 14
12 13 15
1 4 5
1 4 8
1 9 2
1 9 8
6 4 7
6 9 5
6 9 7
10 4 3
10 9 5
11 4 5
11 4 8
11 4 14
11 9 2
11 9 14
12 4 7
12 9 8
13 4 2
13 4 14
13 9 5
13 9 7
13 9 14
15 4 2
15 9 3
15 9 5
10 15 6
12 15 6
13 15 6
1 8 5
1 8 6
1 8 7
1 8 14
10 8 12
10 8 15
11 8 4
11 8 5
11 8 13
11 8 15
7 3 4
7 3 8
2 4 9
15 12 1
15 12 10
15 12 11
