# Supplementary material for: Netcombin: An algorithm for constructing optimal phylogenetic network from rooted triplets
Source: PLoS One. 2020 Sep 18;15(9):e0227842. doi: 10.1371/journal.pone.0227842 (PMC7500971; doi:10.1371/journal.pone.0227842)
Supplement: S2 File — (ZIP) [file pone.0227842.s002.zip › tripletData/27/good triplets bound 0.8.txt]

2 7 1
2 7 5
2 7 11
3 7 10
3 7 14
4 7 6
4 7 12
4 7 14
7 8 10
7 9 6
2 8 12
3 8 1
3 8 15
8 9 1
8 9 6
8 9 13
2 3 1
2 3 12
2 4 10
2 4 11
2 9 10
2 9 11
3 4 1
3 4 11
4 9 11
4 9 13
4 9 15
1 14 2
1 14 3
5 6 7
5 6 8
5 10 4
5 10 9
5 11 7
5 12 8
11 14 3
11 14 8
11 14 9
12 14 2
12 14 3
13 14 2
14 15 7
14 15 8
5 14 1
5 14 4
5 14 9
5 14 12
1 15 4
6 15 5
10 15 3
10 15 5
11 15 3
11 15 9
12 15 4
12 15 14
13 15 5
6 10 4
6 10 8
6 11 5
6 11 14
6 12 3
6 12 4
6 13 2
6 13 4
6 13 7
6 13 8
1 12 2
1 12 3
1 12 7
1 13 9
10 12 2
10 13 2
10 13 7
10 13 15
11 12 2
11 12 3
11 12 7
11 12 15
11 13 8
1 11 2
1 11 7
10 11 3
10 11 5
10 11 8
1 10 2
1 10 12
12 13 4
12 13 6
12 13 11
1 9 2
1 9 7
6 4 2
10 4 5
10 9 3
11 4 8
11 9 3
11 9 7
12 4 2
12 4 14
12 9 3
12 9 8
13 4 3
13 4 14
13 9 2
13 9 7
15 9 3
15 9 7
15 9 14
1 15 6
11 15 6
13 15 6
1 8 7
1 8 12
10 8 5
10 8 7
10 8 9
10 8 12
10 8 13
7 3 2
15 12 11
