# Supplementary material for: Netcombin: An algorithm for constructing optimal phylogenetic network from rooted triplets
Source: PLoS One. 2020 Sep 18;15(9):e0227842. doi: 10.1371/journal.pone.0227842 (PMC7500971; doi:10.1371/journal.pone.0227842)
Supplement: S2 File — (ZIP) [file pone.0227842.s002.zip › tripletData/27/good triplets bound 0.txt]

2	7	1
2	7	5
2	7	6
2	7	10
2	7	11
2	7	12
2	7	13
2	7	14
2	7	15
3	7	1
3	7	5
3	7	6
3	7	10
3	7	11
3	7	12
3	7	13
3	7	14
3	7	15
4	7	1
4	7	5
4	7	6
4	7	10
4	7	11
4	7	12
4	7	13
4	7	14
4	7	15
7	8	1
7	8	5
7	8	6
7	8	10
7	8	11
7	8	12
7	8	13
7	8	14
7	8	15
7	9	1
7	9	5
7	9	6
7	9	10
7	9	11
7	9	12
7	9	13
7	9	14
7	9	15
2	8	1
2	8	5
2	8	6
2	8	7
2	8	10
2	8	11
2	8	12
2	8	13
2	8	14
2	8	15
3	8	1
3	8	5
3	8	6
3	8	7
3	8	10
3	8	11
3	8	12
3	8	13
3	8	14
3	8	15
4	8	1
4	8	5
4	8	6
4	8	7
4	8	10
4	8	11
4	8	12
4	8	13
4	8	14
4	8	15
8	9	1
8	9	5
8	9	6
8	9	7
8	9	10
8	9	11
8	9	12
8	9	13
8	9	14
8	9	15
2	3	1
2	3	5
2	3	6
2	3	7
2	3	8
2	3	10
2	3	11
2	3	12
2	3	13
2	3	14
2	3	15
2	4	1
2	4	5
2	4	6
2	4	7
2	4	8
2	4	10
2	4	11
2	4	12
2	4	13
2	4	14
2	4	15
2	9	1
2	9	5
2	9	6
2	9	7
2	9	8
2	9	10
2	9	11
2	9	12
2	9	13
2	9	14
2	9	15
3	4	1
3	4	2
3	4	5
3	4	6
3	4	7
3	4	8
3	4	10
3	4	11
3	4	12
3	4	13
3	4	14
3	4	15
3	9	1
3	9	2
3	9	5
3	9	6
3	9	7
3	9	8
3	9	10
3	9	11
3	9	12
3	9	13
3	9	14
3	9	15
4	9	1
4	9	2
4	9	3
4	9	5
4	9	6
4	9	7
4	9	8
4	9	10
4	9	11
4	9	12
4	9	13
4	9	14
4	9	15
1	5	2
1	5	3
1	5	4
1	5	7
1	5	8
1	5	9
1	14	2
1	14	3
1	14	4
1	14	7
1	14	8
1	14	9
5	6	2
5	6	3
5	6	4
5	6	7
5	6	8
5	6	9
5	10	2
5	10	3
5	10	4
5	10	7
5	10	8
5	10	9
5	11	2
5	11	3
5	11	4
5	11	7
5	11	8
5	11	9
5	12	2
5	12	3
5	12	4
5	12	7
5	12	8
5	12	9
5	13	2
5	13	3
5	13	4
5	13	7
5	13	8
5	13	9
5	15	2
5	15	3
5	15	4
5	15	7
5	15	8
5	15	9
6	14	2
6	14	3
6	14	4
6	14	7
6	14	8
6	14	9
10	14	2
10	14	3
10	14	4
10	14	7
10	14	8
10	14	9
11	14	2
11	14	3
11	14	4
11	14	7
11	14	8
11	14	9
12	14	2
12	14	3
12	14	4
12	14	7
12	14	8
12	14	9
13	14	2
13	14	3
13	14	4
13	14	7
13	14	8
13	14	9
14	15	2
14	15	3
14	15	4
14	15	7
14	15	8
14	15	9
5	14	1
5	14	2
5	14	3
5	14	4
5	14	6
5	14	7
5	14	8
5	14	9
5	14	10
5	14	11
5	14	12
5	14	13
5	14	15
1	15	2
1	15	3
1	15	4
1	15	5
1	15	7
1	15	8
1	15	9
1	15	14
6	15	2
6	15	3
6	15	4
6	15	5
6	15	7
6	15	8
6	15	9
6	15	14
10	15	2
10	15	3
10	15	4
10	15	5
10	15	7
10	15	8
10	15	9
10	15	14
11	15	2
11	15	3
11	15	4
11	15	5
11	15	7
11	15	8
11	15	9
11	15	14
12	15	2
12	15	3
12	15	4
12	15	5
12	15	7
12	15	8
12	15	9
12	15	14
13	15	2
13	15	3
13	15	4
13	15	5
13	15	7
13	15	8
13	15	9
13	15	14
1	6	2
1	6	3
1	6	4
1	6	5
1	6	7
1	6	8
1	6	9
1	6	14
1	6	15
6	10	2
6	10	3
6	10	4
6	10	5
6	10	7
6	10	8
6	10	9
6	10	14
6	10	15
6	11	2
6	11	3
6	11	4
6	11	5
6	11	7
6	11	8
6	11	9
6	11	14
6	11	15
6	12	2
6	12	3
6	12	4
6	12	5
6	12	7
6	12	8
6	12	9
6	12	14
6	12	15
6	13	2
6	13	3
6	13	4
6	13	5
6	13	7
6	13	8
6	13	9
6	13	14
6	13	15
1	12	2
1	12	3
1	12	4
1	12	5
1	12	6
1	12	7
1	12	8
1	12	9
1	12	14
1	12	15
1	13	2
1	13	3
1	13	4
1	13	5
1	13	6
1	13	7
1	13	8
1	13	9
1	13	14
1	13	15
10	12	2
10	12	3
10	12	4
10	12	5
10	12	6
10	12	7
10	12	8
10	12	9
10	12	14
10	12	15
10	13	2
10	13	3
10	13	4
10	13	5
10	13	6
10	13	7
10	13	8
10	13	9
10	13	14
10	13	15
11	12	2
11	12	3
11	12	4
11	12	5
11	12	6
11	12	7
11	12	8
11	12	9
11	12	14
11	12	15
11	13	2
11	13	3
11	13	4
11	13	5
11	13	6
11	13	7
11	13	8
11	13	9
11	13	14
11	13	15
1	11	2
1	11	3
1	11	4
1	11	5
1	11	6
1	11	7
1	11	8
1	11	9
1	11	12
1	11	13
1	11	14
1	11	15
10	11	2
10	11	3
10	11	4
10	11	5
10	11	6
10	11	7
10	11	8
10	11	9
10	11	12
10	11	13
10	11	14
10	11	15
1	10	2
1	10	3
1	10	4
1	10	5
1	10	6
1	10	7
1	10	8
1	10	9
1	10	11
1	10	12
1	10	13
1	10	14
1	10	15
12	13	1
12	13	2
12	13	3
12	13	4
12	13	5
12	13	6
12	13	7
12	13	8
12	13	9
12	13	10
12	13	11
12	13	14
12	13	15
1	4	2
1	4	3
1	4	5
1	4	7
1	4	8
1	4	14
1	9	2
1	9	3
1	9	5
1	9	7
1	9	8
1	9	14
6	4	2
6	4	3
6	4	5
6	4	7
6	4	8
6	4	14
6	9	2
6	9	3
6	9	5
6	9	7
6	9	8
6	9	14
10	4	2
10	4	3
10	4	5
10	4	7
10	4	8
10	4	14
10	9	2
10	9	3
10	9	5
10	9	7
10	9	8
10	9	14
11	4	2
11	4	3
11	4	5
11	4	7
11	4	8
11	4	14
11	9	2
11	9	3
11	9	5
11	9	7
11	9	8
11	9	14
12	4	2
12	4	3
12	4	5
12	4	7
12	4	8
12	4	14
12	9	2
12	9	3
12	9	5
12	9	7
12	9	8
12	9	14
13	4	2
13	4	3
13	4	5
13	4	7
13	4	8
13	4	14
13	9	2
13	9	3
13	9	5
13	9	7
13	9	8
13	9	14
15	4	2
15	4	3
15	4	5
15	4	7
15	4	8
15	4	14
15	9	2
15	9	3
15	9	5
15	9	7
15	9	8
15	9	14
1	15	6
10	15	6
11	15	6
12	15	6
13	15	6
1	8	2
1	8	3
1	8	4
1	8	5
1	8	6
1	8	7
1	8	9
1	8	12
1	8	13
1	8	14
1	8	15
10	8	2
10	8	3
10	8	4
10	8	5
10	8	6
10	8	7
10	8	9
10	8	12
10	8	13
10	8	14
10	8	15
11	8	2
11	8	3
11	8	4
11	8	5
11	8	6
11	8	7
11	8	9
11	8	12
11	8	13
11	8	14
11	8	15
7	3	2
7	3	4
7	3	8
7	3	9
2	4	3
2	4	9
15	12	1
15	12	10
15	12	11
15	12	13
