# Supplementary material for: Netcombin: An algorithm for constructing optimal phylogenetic network from rooted triplets
Source: PLoS One. 2020 Sep 18;15(9):e0227842. doi: 10.1371/journal.pone.0227842 (PMC7500971; doi:10.1371/journal.pone.0227842)
Supplement: S2 File — (ZIP) [file pone.0227842.s002.zip › tripletData/28/good triplets bound 0.4.txt]

6 8 1
6 8 3
6 8 4
6 8 7
6 12 2
6 12 3
6 12 5
6 13 1
6 13 2
6 13 3
6 13 4
6 13 7
8 9 2
8 9 3
8 9 4
8 10 5
8 10 7
8 11 1
8 11 2
8 11 3
8 11 4
8 11 5
8 11 7
8 14 1
8 14 2
8 14 4
8 15 1
8 15 4
8 15 7
9 12 1
9 12 2
9 12 3
9 12 5
9 12 7
9 13 1
9 13 2
9 13 3
9 13 4
9 13 5
9 13 7
10 12 3
10 12 4
10 12 5
10 13 1
10 13 3
10 13 4
10 13 7
11 12 7
11 13 1
11 13 4
11 13 5
11 13 7
12 14 4
12 15 2
12 15 3
12 15 4
12 15 5
12 15 7
13 14 1
13 14 2
13 14 4
13 14 5
13 14 7
13 15 1
13 15 2
13 15 4
13 15 5
8 12 1
8 12 3
8 12 4
8 12 7
8 12 9
8 12 10
8 12 14
8 12 15
8 13 1
8 13 3
8 13 4
8 13 7
8 13 15
12 13 1
12 13 3
12 13 6
12 13 7
12 13 10
12 13 11
12 13 14
6 11 1
6 11 7
6 15 3
6 15 7
6 15 8
9 11 1
9 11 2
9 11 3
9 11 4
9 11 7
9 11 8
9 11 13
9 15 1
9 15 2
9 15 3
9 15 4
9 15 5
9 15 7
9 15 13
10 11 2
10 11 7
10 11 8
10 11 12
10 11 13
10 15 1
10 15 2
10 15 4
10 15 5
10 15 7
10 15 8
10 15 13
11 14 1
11 14 2
11 14 4
11 14 7
11 14 8
11 14 12
11 14 13
14 15 2
14 15 3
14 15 4
14 15 7
14 15 8
14 15 12
14 15 13
11 15 1
11 15 2
11 15 3
11 15 5
11 15 7
11 15 8
11 15 9
11 15 10
11 15 12
11 15 13
11 15 14
6 10 1
6 10 5
6 10 7
6 10 11
6 14 1
6 14 3
6 14 4
6 14 7
6 14 11
6 14 12
6 14 13
6 14 15
9 10 1
9 10 2
9 10 3
9 10 4
9 10 5
9 10 8
9 10 11
9 10 15
9 14 3
9 14 4
9 14 5
9 14 8
9 14 11
9 14 13
6 9 2
6 9 7
6 9 8
6 9 10
6 9 11
6 9 12
6 9 13
6 9 15
10 14 3
10 14 4
10 14 5
10 14 6
10 14 7
10 14 8
10 14 9
10 14 12
10 14 13
10 14 15
1 7 6
1 7 8
1 7 10
1 7 11
1 7 12
1 7 13
1 7 14
2 7 8
2 7 9
2 7 10
2 7 12
2 7 13
3 7 6
3 7 12
3 7 14
3 7 15
4 7 8
4 7 10
4 7 11
4 7 12
4 7 13
4 7 15
5 7 8
5 7 10
5 7 12
5 7 13
5 7 14
1 2 6
1 2 7
1 2 9
1 2 10
1 2 14
1 2 15
1 3 6
1 3 7
1 3 8
1 3 9
1 3 10
1 3 11
1 3 13
1 3 14
2 4 6
2 4 7
2 4 9
2 4 10
2 4 12
2 5 10
2 5 11
2 5 12
2 5 14
2 5 15
3 4 6
3 4 7
3 4 8
3 4 9
3 4 11
3 4 13
3 4 14
3 5 6
3 5 7
3 5 8
3 5 9
2 3 1
2 3 4
2 3 5
2 3 10
2 3 11
2 3 12
2 3 15
1 4 2
1 4 8
1 4 9
1 4 10
1 4 12
1 4 14
1 4 15
4 5 6
4 5 7
4 5 11
4 5 14
1 5 2
1 5 4
1 5 8
1 5 9
1 5 10
1 5 11
1 5 12
1 5 14
1 5 15
8 7 2
8 7 3
8 7 5
9 7 1
9 7 2
9 7 3
9 7 5
10 7 1
10 7 2
10 7 3
10 7 4
11 7 2
11 7 3
11 7 4
11 7 5
12 7 3
13 7 1
13 7 3
13 7 5
14 7 2
14 7 3
14 7 5
15 7 1
15 7 2
15 7 4
15 7 5
11 8 10
11 8 12
15 8 6
15 8 9
15 8 13
15 8 14
2 7 5
3 7 4
1 3 2
2 1 4
2 5 3
2 5 4
