# Supplementary material for: Netcombin: An algorithm for constructing optimal phylogenetic network from rooted triplets
Source: PLoS One. 2020 Sep 18;15(9):e0227842. doi: 10.1371/journal.pone.0227842 (PMC7500971; doi:10.1371/journal.pone.0227842)
Supplement: S2 File — (ZIP) [file pone.0227842.s002.zip › tripletData/28/good triplets bound 0.6.txt]

6 8 1
6 8 7
6 12 2
6 13 4
6 13 5
8 10 1
8 10 4
8 10 5
8 10 7
8 11 1
8 14 5
8 14 7
8 15 1
8 15 3
9 12 1
9 12 5
9 12 7
9 13 3
9 13 4
9 13 5
10 12 1
10 12 4
10 13 1
10 13 3
11 12 1
11 12 5
11 13 1
11 13 2
12 14 2
12 15 1
12 15 3
12 15 4
13 14 1
13 14 4
13 14 5
13 14 7
13 15 2
13 15 7
8 12 5
8 12 6
8 12 7
8 12 9
8 12 11
8 12 14
8 13 2
8 13 5
8 13 6
8 13 7
8 13 9
8 13 11
8 13 15
12 13 8
12 13 9
12 13 11
6 11 2
6 11 3
6 11 7
6 15 2
6 15 8
6 15 12
9 11 1
9 11 2
9 11 3
9 11 4
9 11 5
9 11 12
9 11 13
9 15 1
9 15 3
9 15 8
9 15 13
10 11 1
10 11 2
10 11 4
10 11 5
10 11 8
10 15 7
10 15 8
10 15 12
11 14 1
11 14 4
11 14 5
14 15 5
14 15 8
14 15 12
14 15 13
11 15 1
11 15 2
11 15 3
11 15 6
11 15 9
11 15 14
6 10 3
6 10 5
6 10 7
6 10 13
6 10 15
6 14 1
6 14 2
6 14 3
6 14 5
6 14 7
6 14 12
6 14 13
9 10 1
9 10 3
9 10 4
9 14 1
9 14 4
9 14 5
9 14 7
9 14 8
9 14 15
6 9 2
6 9 5
10 14 4
10 14 7
10 14 13
10 14 15
1 7 9
1 7 10
1 7 11
2 7 11
2 7 12
2 7 14
2 7 15
3 7 10
3 7 12
3 7 14
4 7 8
4 7 9
4 7 10
4 7 12
4 7 13
5 7 6
5 7 13
1 2 9
1 3 6
1 3 8
1 3 10
1 3 11
1 3 12
1 3 14
1 3 15
2 4 8
2 4 9
2 4 10
2 4 11
2 4 12
2 4 14
2 4 15
2 5 10
3 4 7
3 4 8
3 4 15
3 5 7
3 5 13
3 5 14
3 5 15
2 3 1
2 3 5
2 3 7
2 3 12
2 3 15
1 4 2
1 4 9
1 4 12
1 4 14
4 5 6
4 5 11
4 5 12
4 5 14
4 5 15
1 5 6
1 5 7
1 5 9
1 5 13
6 7 2
8 7 3
9 7 1
9 7 2
9 7 3
9 7 4
9 7 5
11 7 2
12 7 2
12 7 4
13 7 4
14 7 1
14 7 2
14 7 3
14 7 4
15 7 5
11 8 9
11 8 12
11 8 14
15 8 9
15 8 10
15 8 12
15 8 13
2 7 4
2 7 5
3 7 4
1 3 2
1 3 4
5 3 4
2 1 3
2 1 4
