# Supplementary material for: Netcombin: An algorithm for constructing optimal phylogenetic network from rooted triplets
Source: PLoS One. 2020 Sep 18;15(9):e0227842. doi: 10.1371/journal.pone.0227842 (PMC7500971; doi:10.1371/journal.pone.0227842)
Supplement: S2 File — (ZIP) [file pone.0227842.s002.zip › tripletData/28/good triplets bound 0.8.txt]

6 8 4
6 12 5
6 13 2
8 10 2
8 14 4
8 14 5
8 15 2
8 15 3
9 12 3
9 12 5
10 12 4
10 12 7
10 13 5
11 12 1
11 12 4
11 12 5
12 14 3
12 15 4
12 15 5
13 15 2
13 15 5
8 12 6
8 12 11
8 13 1
12 13 6
12 13 7
6 11 2
6 11 7
6 15 5
9 11 2
9 15 4
10 11 4
10 15 13
11 14 8
14 15 1
14 15 8
11 15 1
11 15 8
6 10 1
6 10 5
9 10 13
9 14 3
9 14 8
9 14 12
9 14 13
6 9 4
6 9 5
6 9 8
6 9 13
1 7 9
1 7 10
1 7 12
2 7 12
3 7 6
3 7 14
3 7 15
5 7 12
5 7 13
1 2 9
1 2 12
1 3 7
2 4 10
2 5 10
3 4 6
3 5 6
3 5 7
3 5 11
3 5 15
2 3 5
2 3 8
2 3 11
1 4 8
1 4 10
1 4 14
4 5 8
1 5 4
1 5 8
1 5 9
1 5 12
8 7 2
9 7 3
10 7 1
10 7 3
10 7 5
11 8 14
15 8 9
15 8 14
3 7 5
5 3 2
2 5 3
