# Supplementary material for: Netcombin: An algorithm for constructing optimal phylogenetic network from rooted triplets
Source: PLoS One. 2020 Sep 18;15(9):e0227842. doi: 10.1371/journal.pone.0227842 (PMC7500971; doi:10.1371/journal.pone.0227842)
Supplement: S2 File — (ZIP) [file pone.0227842.s002.zip › tripletData/28/good triplets bound 0.txt]

6	8	1
6	8	2
6	8	3
6	8	4
6	8	5
6	8	7
6	12	1
6	12	2
6	12	3
6	12	4
6	12	5
6	12	7
6	13	1
6	13	2
6	13	3
6	13	4
6	13	5
6	13	7
8	9	1
8	9	2
8	9	3
8	9	4
8	9	5
8	9	7
8	10	1
8	10	2
8	10	3
8	10	4
8	10	5
8	10	7
8	11	1
8	11	2
8	11	3
8	11	4
8	11	5
8	11	7
8	14	1
8	14	2
8	14	3
8	14	4
8	14	5
8	14	7
8	15	1
8	15	2
8	15	3
8	15	4
8	15	5
8	15	7
9	12	1
9	12	2
9	12	3
9	12	4
9	12	5
9	12	7
9	13	1
9	13	2
9	13	3
9	13	4
9	13	5
9	13	7
10	12	1
10	12	2
10	12	3
10	12	4
10	12	5
10	12	7
10	13	1
10	13	2
10	13	3
10	13	4
10	13	5
10	13	7
11	12	1
11	12	2
11	12	3
11	12	4
11	12	5
11	12	7
11	13	1
11	13	2
11	13	3
11	13	4
11	13	5
11	13	7
12	14	1
12	14	2
12	14	3
12	14	4
12	14	5
12	14	7
12	15	1
12	15	2
12	15	3
12	15	4
12	15	5
12	15	7
13	14	1
13	14	2
13	14	3
13	14	4
13	14	5
13	14	7
13	15	1
13	15	2
13	15	3
13	15	4
13	15	5
13	15	7
8	12	1
8	12	2
8	12	3
8	12	4
8	12	5
8	12	6
8	12	7
8	12	9
8	12	10
8	12	11
8	12	14
8	12	15
8	13	1
8	13	2
8	13	3
8	13	4
8	13	5
8	13	6
8	13	7
8	13	9
8	13	10
8	13	11
8	13	14
8	13	15
12	13	1
12	13	2
12	13	3
12	13	4
12	13	5
12	13	6
12	13	7
12	13	8
12	13	9
12	13	10
12	13	11
12	13	14
12	13	15
6	11	1
6	11	2
6	11	3
6	11	4
6	11	5
6	11	7
6	11	8
6	11	12
6	11	13
6	15	1
6	15	2
6	15	3
6	15	4
6	15	5
6	15	7
6	15	8
6	15	12
6	15	13
9	11	1
9	11	2
9	11	3
9	11	4
9	11	5
9	11	7
9	11	8
9	11	12
9	11	13
9	15	1
9	15	2
9	15	3
9	15	4
9	15	5
9	15	7
9	15	8
9	15	12
9	15	13
10	11	1
10	11	2
10	11	3
10	11	4
10	11	5
10	11	7
10	11	8
10	11	12
10	11	13
10	15	1
10	15	2
10	15	3
10	15	4
10	15	5
10	15	7
10	15	8
10	15	12
10	15	13
11	14	1
11	14	2
11	14	3
11	14	4
11	14	5
11	14	7
11	14	8
11	14	12
11	14	13
14	15	1
14	15	2
14	15	3
14	15	4
14	15	5
14	15	7
14	15	8
14	15	12
14	15	13
11	15	1
11	15	2
11	15	3
11	15	4
11	15	5
11	15	6
11	15	7
11	15	8
11	15	9
11	15	10
11	15	12
11	15	13
11	15	14
6	10	1
6	10	2
6	10	3
6	10	4
6	10	5
6	10	7
6	10	8
6	10	11
6	10	12
6	10	13
6	10	15
6	14	1
6	14	2
6	14	3
6	14	4
6	14	5
6	14	7
6	14	8
6	14	11
6	14	12
6	14	13
6	14	15
9	10	1
9	10	2
9	10	3
9	10	4
9	10	5
9	10	7
9	10	8
9	10	11
9	10	12
9	10	13
9	10	15
9	14	1
9	14	2
9	14	3
9	14	4
9	14	5
9	14	7
9	14	8
9	14	11
9	14	12
9	14	13
9	14	15
6	9	1
6	9	2
6	9	3
6	9	4
6	9	5
6	9	7
6	9	8
6	9	10
6	9	11
6	9	12
6	9	13
6	9	14
6	9	15
10	14	1
10	14	2
10	14	3
10	14	4
10	14	5
10	14	6
10	14	7
10	14	8
10	14	9
10	14	11
10	14	12
10	14	13
10	14	15
1	7	6
1	7	8
1	7	9
1	7	10
1	7	11
1	7	12
1	7	13
1	7	14
1	7	15
2	7	6
2	7	8
2	7	9
2	7	10
2	7	11
2	7	12
2	7	13
2	7	14
2	7	15
3	7	6
3	7	8
3	7	9
3	7	10
3	7	11
3	7	12
3	7	13
3	7	14
3	7	15
4	7	6
4	7	8
4	7	9
4	7	10
4	7	11
4	7	12
4	7	13
4	7	14
4	7	15
5	7	6
5	7	8
5	7	9
5	7	10
5	7	11
5	7	12
5	7	13
5	7	14
5	7	15
1	2	6
1	2	7
1	2	8
1	2	9
1	2	10
1	2	11
1	2	12
1	2	13
1	2	14
1	2	15
1	3	6
1	3	7
1	3	8
1	3	9
1	3	10
1	3	11
1	3	12
1	3	13
1	3	14
1	3	15
2	4	6
2	4	7
2	4	8
2	4	9
2	4	10
2	4	11
2	4	12
2	4	13
2	4	14
2	4	15
2	5	6
2	5	7
2	5	8
2	5	9
2	5	10
2	5	11
2	5	12
2	5	13
2	5	14
2	5	15
3	4	6
3	4	7
3	4	8
3	4	9
3	4	10
3	4	11
3	4	12
3	4	13
3	4	14
3	4	15
3	5	6
3	5	7
3	5	8
3	5	9
3	5	10
3	5	11
3	5	12
3	5	13
3	5	14
3	5	15
2	3	1
2	3	4
2	3	5
2	3	6
2	3	7
2	3	8
2	3	9
2	3	10
2	3	11
2	3	12
2	3	13
2	3	14
2	3	15
1	4	2
1	4	3
1	4	6
1	4	7
1	4	8
1	4	9
1	4	10
1	4	11
1	4	12
1	4	13
1	4	14
1	4	15
4	5	2
4	5	3
4	5	6
4	5	7
4	5	8
4	5	9
4	5	10
4	5	11
4	5	12
4	5	13
4	5	14
4	5	15
1	5	2
1	5	3
1	5	4
1	5	6
1	5	7
1	5	8
1	5	9
1	5	10
1	5	11
1	5	12
1	5	13
1	5	14
1	5	15
6	7	1
6	7	2
6	7	3
6	7	4
6	7	5
8	7	1
8	7	2
8	7	3
8	7	4
8	7	5
9	7	1
9	7	2
9	7	3
9	7	4
9	7	5
10	7	1
10	7	2
10	7	3
10	7	4
10	7	5
11	7	1
11	7	2
11	7	3
11	7	4
11	7	5
12	7	1
12	7	2
12	7	3
12	7	4
12	7	5
13	7	1
13	7	2
13	7	3
13	7	4
13	7	5
14	7	1
14	7	2
14	7	3
14	7	4
14	7	5
15	7	1
15	7	2
15	7	3
15	7	4
15	7	5
11	8	6
11	8	9
11	8	10
11	8	12
11	8	13
11	8	14
15	8	6
15	8	9
15	8	10
15	8	12
15	8	13
15	8	14
2	7	1
2	7	4
2	7	5
3	7	1
3	7	4
3	7	5
1	3	2
1	3	4
5	3	2
5	3	4
2	1	3
2	1	4
2	5	3
2	5	4
