# Supplementary material for: Netcombin: An algorithm for constructing optimal phylogenetic network from rooted triplets
Source: PLoS One. 2020 Sep 18;15(9):e0227842. doi: 10.1371/journal.pone.0227842 (PMC7500971; doi:10.1371/journal.pone.0227842)
Supplement: S2 File — (ZIP) [file pone.0227842.s002.zip › tripletData/29/good triplets bound 0.4.txt]

4 10 2
4 10 3
4 10 7
4 10 8
4 10 9
4 10 11
4 10 14
5 10 1
5 10 6
5 10 7
5 10 8
5 10 9
5 10 11
5 10 14
5 10 15
10 12 6
10 12 11
10 12 14
10 12 15
10 13 1
10 13 3
10 13 7
10 13 8
10 13 9
10 13 11
10 13 14
10 13 15
4 13 2
4 13 7
4 13 8
4 13 9
4 13 10
5 13 3
5 13 6
5 13 8
5 13 9
5 13 11
5 13 14
12 13 7
12 13 8
12 13 9
12 13 14
4 12 1
4 12 3
4 12 6
4 12 7
4 12 8
4 12 9
4 12 10
4 12 11
4 12 13
4 12 14
4 12 15
5 12 8
5 12 9
5 12 10
4 5 1
4 5 2
4 5 9
4 5 10
4 5 11
4 5 13
4 5 15
1 2 4
1 2 5
1 2 12
1 2 13
1 9 4
1 9 12
1 14 12
1 14 13
2 3 5
2 3 10
2 3 12
2 3 13
2 6 4
2 6 5
2 6 10
2 6 12
2 7 4
2 7 12
2 7 13
2 8 4
2 8 10
2 8 12
2 8 13
2 11 5
2 11 10
2 11 13
2 15 4
2 15 5
2 15 10
3 9 5
3 9 10
3 9 12
3 9 13
3 14 5
3 14 13
6 9 4
6 9 5
6 9 10
6 9 12
6 9 13
6 14 4
6 14 10
6 14 12
6 14 13
7 9 10
7 9 12
7 9 13
7 14 4
7 14 5
7 14 12
7 14 13
8 9 4
8 9 5
8 9 10
8 9 12
8 14 4
8 14 5
8 14 10
8 14 13
9 11 4
9 15 4
9 15 5
9 15 13
11 14 10
11 14 13
14 15 5
14 15 12
14 15 13
2 14 6
9 14 1
9 14 3
9 14 4
9 14 5
9 14 6
9 14 8
9 14 10
9 14 11
9 14 12
9 14 13
9 14 15
2 9 1
2 9 6
2 9 8
2 9 10
2 9 11
2 9 15
1 6 12
1 6 14
1 7 4
1 7 5
1 7 10
1 7 13
1 7 14
1 8 2
1 8 5
1 8 9
1 8 10
1 8 12
1 8 13
1 15 2
1 15 4
1 15 5
1 15 9
1 15 10
1 15 12
1 15 14
3 6 2
3 6 5
3 6 9
3 6 13
3 6 14
3 7 2
3 7 5
3 7 10
3 7 12
3 7 13
3 8 2
3 8 4
3 8 5
3 8 9
3 8 10
3 8 12
3 8 13
3 8 14
3 15 2
3 15 4
3 15 5
3 15 9
3 15 12
6 11 2
6 11 4
6 11 5
6 11 9
6 11 13
7 11 9
7 11 10
7 11 12
7 11 13
8 11 2
8 11 4
8 11 5
8 11 10
8 11 12
11 15 2
11 15 4
11 15 5
11 15 10
11 15 12
11 15 14
1 11 4
1 11 5
1 11 6
1 11 7
1 11 10
1 11 12
1 11 13
1 11 14
1 11 15
3 11 2
3 11 4
3 11 5
3 11 7
3 11 9
3 11 10
3 11 12
3 11 14
1 3 2
1 3 4
1 3 5
1 3 6
1 3 8
1 3 11
1 3 12
1 3 13
1 3 14
1 3 15
6 8 1
6 8 2
6 8 4
6 8 5
6 8 12
6 8 13
6 15 2
6 15 4
6 15 9
6 15 10
6 15 11
6 15 12
6 15 13
6 15 14
7 8 1
7 8 3
7 8 5
7 8 9
7 8 10
7 8 12
7 8 13
7 15 1
7 15 2
7 15 3
7 15 4
7 15 5
7 15 9
7 15 11
6 7 4
6 7 9
6 7 10
6 7 12
6 7 13
8 15 1
8 15 2
8 15 3
8 15 4
8 15 5
8 15 10
8 15 11
8 15 12
8 15 14
4 6 1
4 6 2
4 6 3
4 6 8
4 6 9
4 6 11
4 6 14
4 7 1
4 7 8
4 7 11
4 7 15
5 6 1
5 6 2
5 6 3
5 6 11
5 6 15
5 7 1
5 7 3
5 7 9
5 7 11
5 7 14
10 6 2
10 6 3
10 6 8
10 6 15
10 7 1
10 7 2
10 7 3
10 7 11
10 7 14
10 7 15
12 6 8
12 6 9
12 6 14
12 7 1
12 7 3
12 7 9
12 7 14
12 7 15
13 6 2
13 6 3
13 6 11
13 6 14
13 6 15
13 7 1
13 7 2
13 7 3
13 7 9
13 7 14
13 7 15
4 7 10
4 8 2
4 8 3
4 8 10
4 8 14
4 15 2
4 15 3
4 15 9
4 15 14
5 8 1
5 8 2
5 8 9
5 8 10
5 8 11
5 8 14
5 15 1
5 15 2
5 15 9
5 15 10
5 15 14
12 8 1
12 8 3
12 8 10
12 8 11
12 15 9
12 15 10
12 15 11
12 15 14
13 6 10
13 7 10
13 8 1
13 8 9
13 8 11
13 8 14
13 15 9
13 15 11
4 10 12
5 10 12
5 10 13
2 8 1
2 8 6
2 8 7
2 15 1
2 15 6
2 15 7
2 15 11
9 8 1
9 8 3
9 8 6
9 8 7
9 8 11
9 15 3
9 15 6
9 15 11
14 8 3
14 8 6
14 8 7
14 8 11
14 15 1
14 15 3
14 15 6
14 15 7
10 2 1
10 2 4
10 2 5
10 2 7
10 2 11
10 2 12
10 2 13
10 2 14
10 2 15
10 9 3
10 9 6
10 9 8
10 9 11
10 9 12
10 9 13
10 9 15
2 3 7
2 3 9
2 3 11
2 3 14
