# Supplementary material for: Netcombin: An algorithm for constructing optimal phylogenetic network from rooted triplets
Source: PLoS One. 2020 Sep 18;15(9):e0227842. doi: 10.1371/journal.pone.0227842 (PMC7500971; doi:10.1371/journal.pone.0227842)
Supplement: S2 File — (ZIP) [file pone.0227842.s002.zip › tripletData/29/good triplets bound 0.6.txt]

4 10 1
4 10 3
4 10 6
4 10 7
4 10 14
4 10 15
5 10 7
5 10 11
5 10 15
10 12 1
10 12 6
10 12 7
10 12 14
10 12 15
10 13 8
10 13 9
10 13 15
4 13 1
4 13 15
5 13 3
5 13 7
5 13 10
5 13 14
12 13 1
12 13 8
12 13 11
4 12 1
4 12 2
4 12 3
4 12 6
4 12 7
4 12 14
5 12 1
5 12 2
5 12 7
5 12 9
5 12 11
5 12 13
5 12 15
4 5 1
4 5 2
4 5 7
4 5 9
4 5 15
1 2 4
1 2 5
1 2 12
1 2 13
1 9 5
1 9 10
1 9 12
1 14 5
2 3 4
2 6 4
2 6 5
2 6 13
2 7 5
2 8 4
2 8 12
2 11 4
2 11 10
2 11 12
2 11 13
2 15 4
2 15 13
3 9 4
3 9 5
3 9 12
3 14 4
3 14 5
6 9 4
6 9 13
6 14 5
6 14 12
7 9 4
7 9 12
7 9 13
7 14 4
7 14 5
7 14 10
7 14 12
7 14 13
8 9 4
8 9 5
8 9 10
8 9 13
8 14 4
9 11 5
9 11 13
9 15 4
9 15 5
9 15 10
9 15 12
11 14 12
14 15 5
14 15 12
2 14 1
2 14 6
2 14 8
2 14 12
2 14 15
9 14 3
9 14 4
9 14 6
9 14 7
9 14 11
9 14 13
2 9 1
2 9 5
2 9 10
2 9 11
2 9 13
1 6 5
1 6 9
1 6 13
1 7 2
1 7 4
1 7 10
1 7 12
1 8 2
1 8 4
1 8 5
1 8 10
1 8 12
1 8 14
1 15 2
1 15 5
1 15 14
3 6 14
3 7 2
3 7 4
3 7 12
3 7 13
3 7 14
3 8 5
3 8 10
3 8 14
3 15 2
3 15 5
3 15 9
3 15 10
3 15 12
3 15 13
3 15 14
6 11 2
6 11 5
6 11 13
6 11 14
7 11 2
7 11 5
7 11 9
7 11 10
7 11 12
8 11 2
8 11 4
8 11 5
8 11 9
8 11 10
8 11 12
8 11 14
11 15 13
1 11 6
1 11 13
1 11 15
3 11 4
3 11 8
3 11 9
3 11 10
3 11 12
3 11 14
1 3 12
6 8 3
6 8 5
6 8 9
6 8 12
6 15 5
6 15 9
7 8 1
7 8 5
7 8 10
7 8 12
7 8 14
7 15 1
7 15 3
7 15 4
7 15 9
7 15 10
7 15 11
7 15 14
6 7 1
6 7 2
6 7 8
6 7 9
6 7 11
8 15 2
8 15 4
8 15 5
8 15 9
8 15 10
8 15 12
4 6 11
4 6 15
4 7 1
4 7 2
4 7 3
5 6 11
5 7 1
5 7 8
5 7 11
5 7 14
10 6 8
10 6 9
10 6 15
10 7 1
10 7 2
10 7 9
10 7 11
12 6 1
12 6 8
12 7 9
12 7 11
12 7 14
12 7 15
13 6 2
13 6 8
13 6 9
13 6 11
13 6 14
13 7 8
13 7 9
4 7 10
4 8 1
4 8 2
4 8 11
4 15 3
5 7 10
5 8 1
5 8 2
5 8 3
5 8 10
5 8 11
5 8 14
5 15 2
5 15 3
5 15 11
5 15 14
12 6 10
12 8 1
12 8 2
12 8 10
12 8 11
12 15 2
12 15 3
13 6 10
13 8 1
13 8 9
13 8 11
13 8 14
13 15 2
5 10 12
5 10 13
2 8 1
2 15 1
2 15 11
9 15 7
9 15 11
14 8 1
14 8 6
14 8 7
14 15 1
14 15 3
14 15 6
10 2 3
10 2 5
10 2 6
10 2 11
10 2 13
10 9 1
10 9 3
10 9 5
10 9 6
10 9 14
2 1 15
2 3 9
2 3 15
