# Supplementary material for: Netcombin: An algorithm for constructing optimal phylogenetic network from rooted triplets
Source: PLoS One. 2020 Sep 18;15(9):e0227842. doi: 10.1371/journal.pone.0227842 (PMC7500971; doi:10.1371/journal.pone.0227842)
Supplement: S2 File — (ZIP) [file pone.0227842.s002.zip › tripletData/29/good triplets bound 0.8.txt]

4 10 1
4 10 3
4 10 8
4 10 9
4 10 11
5 10 9
5 10 15
10 12 15
4 13 3
4 13 7
4 13 8
4 13 10
5 13 10
5 13 15
12 13 3
4 12 9
5 12 7
5 12 10
4 5 2
4 5 3
4 5 10
1 2 10
1 9 5
2 3 13
2 7 5
2 8 5
2 15 12
3 9 10
3 14 5
3 14 13
6 9 5
6 9 10
6 9 13
7 14 12
7 14 13
8 9 5
8 9 12
8 9 13
9 15 5
11 14 4
14 15 4
14 15 12
9 14 1
9 14 4
9 14 8
9 14 12
2 9 5
2 9 6
1 7 12
1 7 13
1 15 2
1 15 14
3 6 2
3 6 4
3 6 10
3 7 5
3 8 4
3 8 12
3 8 13
3 15 9
3 15 12
3 15 13
6 11 5
6 11 14
7 11 9
7 11 10
8 11 5
8 11 9
11 15 5
11 15 9
1 11 10
1 11 13
1 11 15
3 11 9
3 11 13
3 11 14
1 3 5
1 3 10
1 3 12
6 8 1
6 8 4
6 8 11
6 8 12
6 15 3
6 15 10
7 8 2
7 8 3
7 8 5
7 8 9
7 8 13
7 15 3
6 7 2
6 7 3
6 7 15
8 15 2
8 15 4
8 15 9
8 15 13
4 7 2
4 7 14
5 6 14
5 7 1
10 6 2
10 6 11
10 6 15
10 7 3
10 7 15
12 6 3
12 6 9
12 7 3
12 7 11
4 8 2
4 15 1
4 15 10
5 8 1
5 8 3
5 8 14
5 15 9
5 15 10
5 15 11
12 8 3
12 8 10
12 15 1
12 15 3
13 6 10
13 7 10
13 15 2
5 10 13
2 8 3
2 15 7
9 15 1
14 8 1
14 15 7
10 2 4
10 2 5
10 2 13
10 2 14
10 2 15
10 9 3
10 9 6
10 9 8
10 9 14
2 1 14
2 3 8
2 3 9
