# Supplementary material for: Netcombin: An algorithm for constructing optimal phylogenetic network from rooted triplets
Source: PLoS One. 2020 Sep 18;15(9):e0227842. doi: 10.1371/journal.pone.0227842 (PMC7500971; doi:10.1371/journal.pone.0227842)
Supplement: S2 File — (ZIP) [file pone.0227842.s002.zip › tripletData/29/good triplets bound 0.txt]

4	10	1
4	10	2
4	10	3
4	10	6
4	10	7
4	10	8
4	10	9
4	10	11
4	10	14
4	10	15
5	10	1
5	10	2
5	10	3
5	10	6
5	10	7
5	10	8
5	10	9
5	10	11
5	10	14
5	10	15
10	12	1
10	12	2
10	12	3
10	12	6
10	12	7
10	12	8
10	12	9
10	12	11
10	12	14
10	12	15
10	13	1
10	13	2
10	13	3
10	13	6
10	13	7
10	13	8
10	13	9
10	13	11
10	13	14
10	13	15
4	13	1
4	13	2
4	13	3
4	13	6
4	13	7
4	13	8
4	13	9
4	13	10
4	13	11
4	13	14
4	13	15
5	13	1
5	13	2
5	13	3
5	13	6
5	13	7
5	13	8
5	13	9
5	13	10
5	13	11
5	13	14
5	13	15
12	13	1
12	13	2
12	13	3
12	13	6
12	13	7
12	13	8
12	13	9
12	13	10
12	13	11
12	13	14
12	13	15
4	12	1
4	12	2
4	12	3
4	12	6
4	12	7
4	12	8
4	12	9
4	12	10
4	12	11
4	12	13
4	12	14
4	12	15
5	12	1
5	12	2
5	12	3
5	12	6
5	12	7
5	12	8
5	12	9
5	12	10
5	12	11
5	12	13
5	12	14
5	12	15
4	5	1
4	5	2
4	5	3
4	5	6
4	5	7
4	5	8
4	5	9
4	5	10
4	5	11
4	5	12
4	5	13
4	5	14
4	5	15
1	2	4
1	2	5
1	2	10
1	2	12
1	2	13
1	9	4
1	9	5
1	9	10
1	9	12
1	9	13
1	14	4
1	14	5
1	14	10
1	14	12
1	14	13
2	3	4
2	3	5
2	3	10
2	3	12
2	3	13
2	6	4
2	6	5
2	6	10
2	6	12
2	6	13
2	7	4
2	7	5
2	7	10
2	7	12
2	7	13
2	8	4
2	8	5
2	8	10
2	8	12
2	8	13
2	11	4
2	11	5
2	11	10
2	11	12
2	11	13
2	15	4
2	15	5
2	15	10
2	15	12
2	15	13
3	9	4
3	9	5
3	9	10
3	9	12
3	9	13
3	14	4
3	14	5
3	14	10
3	14	12
3	14	13
6	9	4
6	9	5
6	9	10
6	9	12
6	9	13
6	14	4
6	14	5
6	14	10
6	14	12
6	14	13
7	9	4
7	9	5
7	9	10
7	9	12
7	9	13
7	14	4
7	14	5
7	14	10
7	14	12
7	14	13
8	9	4
8	9	5
8	9	10
8	9	12
8	9	13
8	14	4
8	14	5
8	14	10
8	14	12
8	14	13
9	11	4
9	11	5
9	11	10
9	11	12
9	11	13
9	15	4
9	15	5
9	15	10
9	15	12
9	15	13
11	14	4
11	14	5
11	14	10
11	14	12
11	14	13
14	15	4
14	15	5
14	15	10
14	15	12
14	15	13
2	14	1
2	14	3
2	14	4
2	14	5
2	14	6
2	14	7
2	14	8
2	14	10
2	14	11
2	14	12
2	14	13
2	14	15
9	14	1
9	14	3
9	14	4
9	14	5
9	14	6
9	14	7
9	14	8
9	14	10
9	14	11
9	14	12
9	14	13
9	14	15
2	9	1
2	9	3
2	9	4
2	9	5
2	9	6
2	9	7
2	9	8
2	9	10
2	9	11
2	9	12
2	9	13
2	9	14
2	9	15
1	6	2
1	6	4
1	6	5
1	6	9
1	6	10
1	6	12
1	6	13
1	6	14
1	7	2
1	7	4
1	7	5
1	7	9
1	7	10
1	7	12
1	7	13
1	7	14
1	8	2
1	8	4
1	8	5
1	8	9
1	8	10
1	8	12
1	8	13
1	8	14
1	15	2
1	15	4
1	15	5
1	15	9
1	15	10
1	15	12
1	15	13
1	15	14
3	6	2
3	6	4
3	6	5
3	6	9
3	6	10
3	6	12
3	6	13
3	6	14
3	7	2
3	7	4
3	7	5
3	7	9
3	7	10
3	7	12
3	7	13
3	7	14
3	8	2
3	8	4
3	8	5
3	8	9
3	8	10
3	8	12
3	8	13
3	8	14
3	15	2
3	15	4
3	15	5
3	15	9
3	15	10
3	15	12
3	15	13
3	15	14
6	11	2
6	11	4
6	11	5
6	11	9
6	11	10
6	11	12
6	11	13
6	11	14
7	11	2
7	11	4
7	11	5
7	11	9
7	11	10
7	11	12
7	11	13
7	11	14
8	11	2
8	11	4
8	11	5
8	11	9
8	11	10
8	11	12
8	11	13
8	11	14
11	15	2
11	15	4
11	15	5
11	15	9
11	15	10
11	15	12
11	15	13
11	15	14
1	11	2
1	11	4
1	11	5
1	11	6
1	11	7
1	11	8
1	11	9
1	11	10
1	11	12
1	11	13
1	11	14
1	11	15
3	11	2
3	11	4
3	11	5
3	11	6
3	11	7
3	11	8
3	11	9
3	11	10
3	11	12
3	11	13
3	11	14
3	11	15
1	3	2
1	3	4
1	3	5
1	3	6
1	3	7
1	3	8
1	3	9
1	3	10
1	3	11
1	3	12
1	3	13
1	3	14
1	3	15
6	8	1
6	8	2
6	8	3
6	8	4
6	8	5
6	8	9
6	8	10
6	8	11
6	8	12
6	8	13
6	8	14
6	15	1
6	15	2
6	15	3
6	15	4
6	15	5
6	15	9
6	15	10
6	15	11
6	15	12
6	15	13
6	15	14
7	8	1
7	8	2
7	8	3
7	8	4
7	8	5
7	8	9
7	8	10
7	8	11
7	8	12
7	8	13
7	8	14
7	15	1
7	15	2
7	15	3
7	15	4
7	15	5
7	15	9
7	15	10
7	15	11
7	15	12
7	15	13
7	15	14
6	7	1
6	7	2
6	7	3
6	7	4
6	7	5
6	7	8
6	7	9
6	7	10
6	7	11
6	7	12
6	7	13
6	7	14
6	7	15
8	15	1
8	15	2
8	15	3
8	15	4
8	15	5
8	15	6
8	15	7
8	15	9
8	15	10
8	15	11
8	15	12
8	15	13
8	15	14
4	6	1
4	6	2
4	6	3
4	6	8
4	6	9
4	6	11
4	6	14
4	6	15
4	7	1
4	7	2
4	7	3
4	7	8
4	7	9
4	7	11
4	7	14
4	7	15
5	6	1
5	6	2
5	6	3
5	6	8
5	6	9
5	6	11
5	6	14
5	6	15
5	7	1
5	7	2
5	7	3
5	7	8
5	7	9
5	7	11
5	7	14
5	7	15
10	6	1
10	6	2
10	6	3
10	6	8
10	6	9
10	6	11
10	6	14
10	6	15
10	7	1
10	7	2
10	7	3
10	7	8
10	7	9
10	7	11
10	7	14
10	7	15
12	6	1
12	6	2
12	6	3
12	6	8
12	6	9
12	6	11
12	6	14
12	6	15
12	7	1
12	7	2
12	7	3
12	7	8
12	7	9
12	7	11
12	7	14
12	7	15
13	6	1
13	6	2
13	6	3
13	6	8
13	6	9
13	6	11
13	6	14
13	6	15
13	7	1
13	7	2
13	7	3
13	7	8
13	7	9
13	7	11
13	7	14
13	7	15
4	6	10
4	7	10
4	8	1
4	8	2
4	8	3
4	8	9
4	8	10
4	8	11
4	8	14
4	15	1
4	15	2
4	15	3
4	15	9
4	15	10
4	15	11
4	15	14
5	6	10
5	7	10
5	8	1
5	8	2
5	8	3
5	8	9
5	8	10
5	8	11
5	8	14
5	15	1
5	15	2
5	15	3
5	15	9
5	15	10
5	15	11
5	15	14
12	6	10
12	7	10
12	8	1
12	8	2
12	8	3
12	8	9
12	8	10
12	8	11
12	8	14
12	15	1
12	15	2
12	15	3
12	15	9
12	15	10
12	15	11
12	15	14
13	6	10
13	7	10
13	8	1
13	8	2
13	8	3
13	8	9
13	8	10
13	8	11
13	8	14
13	15	1
13	15	2
13	15	3
13	15	9
13	15	10
13	15	11
13	15	14
4	10	12
4	10	13
5	10	12
5	10	13
2	8	1
2	8	3
2	8	6
2	8	7
2	8	11
2	15	1
2	15	3
2	15	6
2	15	7
2	15	11
9	8	1
9	8	3
9	8	6
9	8	7
9	8	11
9	15	1
9	15	3
9	15	6
9	15	7
9	15	11
14	8	1
14	8	3
14	8	6
14	8	7
14	8	11
14	15	1
14	15	3
14	15	6
14	15	7
14	15	11
10	2	1
10	2	3
10	2	4
10	2	5
10	2	6
10	2	7
10	2	8
10	2	11
10	2	12
10	2	13
10	2	14
10	2	15
10	9	1
10	9	3
10	9	4
10	9	5
10	9	6
10	9	7
10	9	8
10	9	11
10	9	12
10	9	13
10	9	14
10	9	15
2	1	6
2	1	7
2	1	8
2	1	9
2	1	11
2	1	14
2	1	15
2	3	6
2	3	7
2	3	8
2	3	9
2	3	11
2	3	14
2	3	15
