# Supplementary material for: Netcombin: An algorithm for constructing optimal phylogenetic network from rooted triplets
Source: PLoS One. 2020 Sep 18;15(9):e0227842. doi: 10.1371/journal.pone.0227842 (PMC7500971; doi:10.1371/journal.pone.0227842)
Supplement: S2 File — (ZIP) [file pone.0227842.s002.zip › tripletData/3/good triplets bound 0.2.txt]

5 9 1
5 9 2
5 9 3
5 9 4
5 9 6
5 9 7
5 9 10
1 10 9
2 10 5
3 10 5
3 10 9
4 10 5
4 10 9
6 10 5
6 10 9
7 10 9
8 10 5
1 3 5
1 3 10
1 8 5
1 8 9
1 8 10
2 3 5
2 3 9
2 3 10
2 8 5
2 8 9
2 8 10
3 4 5
3 4 9
3 4 10
3 6 5
3 6 9
3 6 10
3 7 10
4 8 5
4 8 9
4 8 10
6 8 5
6 8 9
6 8 10
7 8 5
7 8 9
7 8 10
1 2 3
1 2 5
1 2 8
1 2 10
1 6 5
1 6 8
1 6 9
1 7 3
1 7 5
1 7 8
1 7 10
2 4 3
2 4 8
2 4 10
4 6 3
4 6 5
4 6 8
4 6 9
4 6 10
4 7 3
4 7 5
4 7 8
4 7 9
4 7 10
2 7 1
2 7 3
2 7 4
2 7 5
2 7 8
2 7 9
6 7 1
6 7 3
6 7 4
6 7 10
2 6 1
2 6 3
2 6 4
2 6 5
2 6 7
2 6 8
2 6 10
1 4 2
1 4 3
1 4 5
1 4 6
1 4 7
1 4 8
1 4 9
1 4 10
3 8 1
3 8 2
3 8 4
3 8 6
3 8 7
3 8 10
10 9 1
10 9 2
10 9 3
10 9 4
10 9 6
10 9 7
10 9 8
3 2 4
3 2 7
3 2 8
3 6 1
3 6 4
3 6 8
