# Supplementary material for: Netcombin: An algorithm for constructing optimal phylogenetic network from rooted triplets
Source: PLoS One. 2020 Sep 18;15(9):e0227842. doi: 10.1371/journal.pone.0227842 (PMC7500971; doi:10.1371/journal.pone.0227842)
Supplement: S2 File — (ZIP) [file pone.0227842.s002.zip › tripletData/3/good triplets bound 0.6.txt]

5 9 1
5 9 7
1 10 9
3 10 9
6 10 5
6 10 9
8 10 9
1 8 10
2 3 9
2 8 10
3 4 5
3 7 5
3 7 9
4 8 9
1 2 3
1 2 5
1 2 9
1 2 10
1 6 5
1 6 8
1 6 9
1 6 10
1 7 9
1 7 10
2 4 8
2 4 9
4 6 3
4 7 10
2 7 10
6 7 4
6 7 5
6 7 9
2 6 1
2 6 3
2 6 4
2 6 7
2 6 8
1 4 3
1 4 5
1 4 8
1 4 10
3 8 1
3 8 4
3 8 7
3 8 9
10 9 2
10 9 6
10 9 8
3 2 1
3 2 8
3 6 4
