# Supplementary material for: Netcombin: An algorithm for constructing optimal phylogenetic network from rooted triplets
Source: PLoS One. 2020 Sep 18;15(9):e0227842. doi: 10.1371/journal.pone.0227842 (PMC7500971; doi:10.1371/journal.pone.0227842)
Supplement: S2 File — (ZIP) [file pone.0227842.s002.zip › tripletData/3/good triplets bound 0.8.txt]

5 9 3
5 9 8
7 10 5
8 10 9
2 3 5
2 8 10
3 4 9
4 8 5
4 8 9
6 8 5
7 8 5
7 8 9
1 2 10
1 6 3
2 4 10
4 6 10
4 7 10
2 7 1
2 7 3
2 7 10
6 7 9
2 6 9
1 4 9
3 2 7
3 2 8
3 6 8
