# Supplementary material for: Netcombin: An algorithm for constructing optimal phylogenetic network from rooted triplets
Source: PLoS One. 2020 Sep 18;15(9):e0227842. doi: 10.1371/journal.pone.0227842 (PMC7500971; doi:10.1371/journal.pone.0227842)
Supplement: S2 File — (ZIP) [file pone.0227842.s002.zip › tripletData/3/good triplets bound 0.txt]

5	9	1
5	9	2
5	9	3
5	9	4
5	9	6
5	9	7
5	9	8
5	9	10
1	10	5
1	10	9
2	10	5
2	10	9
3	10	5
3	10	9
4	10	5
4	10	9
6	10	5
6	10	9
7	10	5
7	10	9
8	10	5
8	10	9
1	3	5
1	3	9
1	3	10
1	8	5
1	8	9
1	8	10
2	3	5
2	3	9
2	3	10
2	8	5
2	8	9
2	8	10
3	4	5
3	4	9
3	4	10
3	6	5
3	6	9
3	6	10
3	7	5
3	7	9
3	7	10
4	8	5
4	8	9
4	8	10
6	8	5
6	8	9
6	8	10
7	8	5
7	8	9
7	8	10
1	2	3
1	2	5
1	2	8
1	2	9
1	2	10
1	6	3
1	6	5
1	6	8
1	6	9
1	6	10
1	7	3
1	7	5
1	7	8
1	7	9
1	7	10
2	4	3
2	4	5
2	4	8
2	4	9
2	4	10
4	6	3
4	6	5
4	6	8
4	6	9
4	6	10
4	7	3
4	7	5
4	7	8
4	7	9
4	7	10
2	7	1
2	7	3
2	7	4
2	7	5
2	7	8
2	7	9
2	7	10
6	7	1
6	7	3
6	7	4
6	7	5
6	7	8
6	7	9
6	7	10
2	6	1
2	6	3
2	6	4
2	6	5
2	6	7
2	6	8
2	6	9
2	6	10
1	4	2
1	4	3
1	4	5
1	4	6
1	4	7
1	4	8
1	4	9
1	4	10
3	8	1
3	8	2
3	8	4
3	8	5
3	8	6
3	8	7
3	8	9
3	8	10
10	9	1
10	9	2
10	9	3
10	9	4
10	9	5
10	9	6
10	9	7
10	9	8
3	2	1
3	2	4
3	2	7
3	2	8
3	6	1
3	6	4
3	6	7
3	6	8
