# Supplementary material for: Netcombin: An algorithm for constructing optimal phylogenetic network from rooted triplets
Source: PLoS One. 2020 Sep 18;15(9):e0227842. doi: 10.1371/journal.pone.0227842 (PMC7500971; doi:10.1371/journal.pone.0227842)
Supplement: S2 File — (ZIP) [file pone.0227842.s002.zip › tripletData/30/good triplets bound 0.6.txt]

1 14 8
1 14 9
1 14 12
1 14 15
2 14 4
2 14 5
2 14 7
2 14 8
2 14 9
10 14 4
10 14 5
10 14 11
10 14 12
10 14 15
1 2 3
1 2 6
1 2 8
1 2 14
1 10 3
1 10 6
1 10 7
1 10 11
2 10 4
2 10 6
2 10 7
2 10 8
2 10 9
2 10 12
2 10 15
3 4 10
3 4 14
3 8 2
3 8 10
3 11 1
3 11 2
3 13 1
3 13 2
4 5 1
4 5 2
4 5 14
4 6 2
4 6 14
4 7 1
4 7 2
4 7 10
4 7 14
4 9 10
4 12 2
5 8 10
5 11 2
5 13 2
5 15 1
5 15 2
6 8 1
6 8 2
6 8 14
6 13 10
6 15 1
7 8 1
7 11 2
7 13 2
7 15 10
7 15 14
8 9 2
8 12 1
8 12 2
9 11 10
9 11 14
9 13 2
9 13 14
9 15 2
11 12 10
11 12 14
12 13 2
12 13 14
12 15 1
12 15 10
12 15 14
4 11 1
4 11 3
4 11 9
4 11 12
8 11 1
8 11 3
8 11 6
8 11 9
11 13 2
11 13 12
11 13 14
11 15 1
11 15 2
11 15 3
11 15 5
11 15 6
11 15 7
11 15 10
11 15 12
11 15 14
4 15 2
4 15 3
4 15 5
4 15 6
4 15 9
4 15 10
4 15 14
8 15 1
8 15 2
8 15 5
8 15 10
8 15 14
13 15 3
13 15 7
13 15 10
13 15 14
4 8 3
4 8 5
4 8 6
4 8 9
4 8 10
4 8 12
4 8 15
4 13 2
4 13 3
4 13 5
4 13 6
4 13 7
4 13 11
8 13 1
8 13 4
8 13 5
8 13 6
8 13 10
3 9 2
3 9 4
3 9 8
3 9 11
5 9 1
5 9 13
6 9 1
6 9 8
6 9 10
6 9 14
6 9 15
7 9 2
7 9 4
7 9 11
7 9 13
9 12 2
9 12 10
9 12 15
3 5 1
3 5 2
3 5 8
3 5 9
3 5 10
3 5 11
3 5 13
3 5 14
3 6 2
3 6 10
3 6 11
3 6 14
3 7 2
3 7 10
3 7 13
3 7 15
5 12 1
5 12 8
5 12 11
5 12 14
5 12 15
6 12 8
6 12 14
7 12 11
7 12 15
5 6 1
5 6 4
5 6 9
5 6 12
5 6 13
5 7 4
5 7 8
5 7 9
5 7 13
5 7 15
6 7 1
6 7 2
6 7 8
6 7 9
6 7 10
6 7 11
6 7 12
6 7 13
6 7 14
3 12 5
3 12 6
3 12 7
3 12 8
3 12 10
3 12 13
4 6 9
4 6 11
4 7 9
4 7 11
4 12 11
8 3 9
8 5 9
8 6 9
8 12 9
13 3 11
13 7 11
13 12 11
15 3 9
15 5 9
15 5 11
15 6 9
15 6 11
15 7 9
15 12 9
4 2 6
4 2 10
4 2 12
4 2 14
4 2 15
8 2 1
8 2 5
8 2 7
8 2 14
8 2 15
13 2 3
13 2 5
13 2 7
13 2 10
13 2 15
5 11 8
5 11 12
5 11 15
6 3 12
6 11 12
6 11 13
6 11 15
7 3 12
7 11 8
7 11 9
7 11 12
7 11 13
7 11 15
3 11 4
14 4 1
14 4 3
14 4 6
14 4 12
14 8 1
14 8 7
14 8 9
14 8 10
14 8 12
14 13 1
14 13 3
14 13 5
14 13 11
14 13 12
14 2 1
