# Supplementary material for: Netcombin: An algorithm for constructing optimal phylogenetic network from rooted triplets
Source: PLoS One. 2020 Sep 18;15(9):e0227842. doi: 10.1371/journal.pone.0227842 (PMC7500971; doi:10.1371/journal.pone.0227842)
Supplement: S2 File — (ZIP) [file pone.0227842.s002.zip › tripletData/30/good triplets bound 0.8.txt]

1 14 7
1 14 11
10 14 11
1 2 15
1 10 3
1 10 4
1 10 13
1 10 14
2 10 8
2 10 14
2 10 15
3 4 14
3 11 14
3 13 2
3 15 14
4 5 1
4 5 10
4 7 2
4 7 10
4 9 14
4 12 1
5 11 1
5 13 2
5 15 1
6 8 1
6 8 2
6 11 1
6 11 14
6 13 2
6 15 10
6 15 14
7 8 1
7 13 10
7 15 2
7 15 14
8 9 1
8 9 2
9 11 1
4 11 2
4 11 6
4 11 14
8 11 5
8 11 10
11 13 2
11 15 6
11 15 10
4 15 9
4 15 10
4 15 12
8 15 5
8 15 9
13 15 3
13 15 6
13 15 9
13 15 11
13 15 14
4 8 2
4 8 12
4 13 3
4 13 5
4 13 12
8 13 6
8 13 12
3 9 11
3 9 13
5 9 11
6 9 11
7 9 14
7 9 15
3 5 13
3 6 2
3 6 4
3 6 9
3 7 1
3 7 4
3 7 14
3 7 15
5 12 4
5 12 8
5 12 9
6 12 1
6 12 4
5 6 3
5 7 2
5 7 9
5 7 10
5 7 15
6 7 1
6 7 8
6 7 15
3 12 8
3 12 13
4 3 11
4 6 9
4 7 11
8 5 11
8 6 11
8 7 9
8 7 11
13 5 9
13 6 11
13 7 11
13 12 11
15 6 9
4 2 6
4 2 10
8 2 1
8 2 3
13 2 6
13 2 9
13 2 10
5 11 8
5 11 13
6 3 12
6 11 8
6 11 9
7 11 8
3 11 12
14 4 7
14 4 10
14 4 11
14 4 15
14 13 6
14 13 9
14 2 10
