# Supplementary material for: Netcombin: An algorithm for constructing optimal phylogenetic network from rooted triplets
Source: PLoS One. 2020 Sep 18;15(9):e0227842. doi: 10.1371/journal.pone.0227842 (PMC7500971; doi:10.1371/journal.pone.0227842)
Supplement: S2 File — (ZIP) [file pone.0227842.s002.zip › tripletData/30/good triplets bound 0.txt]

1	14	3
1	14	4
1	14	5
1	14	6
1	14	7
1	14	8
1	14	9
1	14	11
1	14	12
1	14	13
1	14	15
2	14	3
2	14	4
2	14	5
2	14	6
2	14	7
2	14	8
2	14	9
2	14	11
2	14	12
2	14	13
2	14	15
10	14	3
10	14	4
10	14	5
10	14	6
10	14	7
10	14	8
10	14	9
10	14	11
10	14	12
10	14	13
10	14	15
1	2	3
1	2	4
1	2	5
1	2	6
1	2	7
1	2	8
1	2	9
1	2	11
1	2	12
1	2	13
1	2	14
1	2	15
1	10	3
1	10	4
1	10	5
1	10	6
1	10	7
1	10	8
1	10	9
1	10	11
1	10	12
1	10	13
1	10	14
1	10	15
2	10	1
2	10	3
2	10	4
2	10	5
2	10	6
2	10	7
2	10	8
2	10	9
2	10	11
2	10	12
2	10	13
2	10	14
2	10	15
3	4	1
3	4	2
3	4	10
3	4	14
3	8	1
3	8	2
3	8	10
3	8	14
3	11	1
3	11	2
3	11	10
3	11	14
3	13	1
3	13	2
3	13	10
3	13	14
3	15	1
3	15	2
3	15	10
3	15	14
4	5	1
4	5	2
4	5	10
4	5	14
4	6	1
4	6	2
4	6	10
4	6	14
4	7	1
4	7	2
4	7	10
4	7	14
4	9	1
4	9	2
4	9	10
4	9	14
4	12	1
4	12	2
4	12	10
4	12	14
5	8	1
5	8	2
5	8	10
5	8	14
5	11	1
5	11	2
5	11	10
5	11	14
5	13	1
5	13	2
5	13	10
5	13	14
5	15	1
5	15	2
5	15	10
5	15	14
6	8	1
6	8	2
6	8	10
6	8	14
6	11	1
6	11	2
6	11	10
6	11	14
6	13	1
6	13	2
6	13	10
6	13	14
6	15	1
6	15	2
6	15	10
6	15	14
7	8	1
7	8	2
7	8	10
7	8	14
7	11	1
7	11	2
7	11	10
7	11	14
7	13	1
7	13	2
7	13	10
7	13	14
7	15	1
7	15	2
7	15	10
7	15	14
8	9	1
8	9	2
8	9	10
8	9	14
8	12	1
8	12	2
8	12	10
8	12	14
9	11	1
9	11	2
9	11	10
9	11	14
9	13	1
9	13	2
9	13	10
9	13	14
9	15	1
9	15	2
9	15	10
9	15	14
11	12	1
11	12	2
11	12	10
11	12	14
12	13	1
12	13	2
12	13	10
12	13	14
12	15	1
12	15	2
12	15	10
12	15	14
4	11	1
4	11	2
4	11	3
4	11	5
4	11	6
4	11	7
4	11	9
4	11	10
4	11	12
4	11	14
8	11	1
8	11	2
8	11	3
8	11	5
8	11	6
8	11	7
8	11	9
8	11	10
8	11	12
8	11	14
11	13	1
11	13	2
11	13	3
11	13	5
11	13	6
11	13	7
11	13	9
11	13	10
11	13	12
11	13	14
11	15	1
11	15	2
11	15	3
11	15	5
11	15	6
11	15	7
11	15	9
11	15	10
11	15	12
11	15	14
4	15	1
4	15	2
4	15	3
4	15	5
4	15	6
4	15	7
4	15	9
4	15	10
4	15	11
4	15	12
4	15	14
8	15	1
8	15	2
8	15	3
8	15	5
8	15	6
8	15	7
8	15	9
8	15	10
8	15	11
8	15	12
8	15	14
13	15	1
13	15	2
13	15	3
13	15	5
13	15	6
13	15	7
13	15	9
13	15	10
13	15	11
13	15	12
13	15	14
4	8	1
4	8	2
4	8	3
4	8	5
4	8	6
4	8	7
4	8	9
4	8	10
4	8	11
4	8	12
4	8	14
4	8	15
4	13	1
4	13	2
4	13	3
4	13	5
4	13	6
4	13	7
4	13	9
4	13	10
4	13	11
4	13	12
4	13	14
4	13	15
8	13	1
8	13	2
8	13	3
8	13	4
8	13	5
8	13	6
8	13	7
8	13	9
8	13	10
8	13	11
8	13	12
8	13	14
8	13	15
3	9	1
3	9	2
3	9	4
3	9	8
3	9	10
3	9	11
3	9	13
3	9	14
3	9	15
5	9	1
5	9	2
5	9	4
5	9	8
5	9	10
5	9	11
5	9	13
5	9	14
5	9	15
6	9	1
6	9	2
6	9	4
6	9	8
6	9	10
6	9	11
6	9	13
6	9	14
6	9	15
7	9	1
7	9	2
7	9	4
7	9	8
7	9	10
7	9	11
7	9	13
7	9	14
7	9	15
9	12	1
9	12	2
9	12	4
9	12	8
9	12	10
9	12	11
9	12	13
9	12	14
9	12	15
3	5	1
3	5	2
3	5	4
3	5	8
3	5	9
3	5	10
3	5	11
3	5	13
3	5	14
3	5	15
3	6	1
3	6	2
3	6	4
3	6	8
3	6	9
3	6	10
3	6	11
3	6	13
3	6	14
3	6	15
3	7	1
3	7	2
3	7	4
3	7	8
3	7	9
3	7	10
3	7	11
3	7	13
3	7	14
3	7	15
5	12	1
5	12	2
5	12	4
5	12	8
5	12	9
5	12	10
5	12	11
5	12	13
5	12	14
5	12	15
6	12	1
6	12	2
6	12	4
6	12	8
6	12	9
6	12	10
6	12	11
6	12	13
6	12	14
6	12	15
7	12	1
7	12	2
7	12	4
7	12	8
7	12	9
7	12	10
7	12	11
7	12	13
7	12	14
7	12	15
5	6	1
5	6	2
5	6	3
5	6	4
5	6	8
5	6	9
5	6	10
5	6	11
5	6	12
5	6	13
5	6	14
5	6	15
5	7	1
5	7	2
5	7	3
5	7	4
5	7	8
5	7	9
5	7	10
5	7	11
5	7	12
5	7	13
5	7	14
5	7	15
6	7	1
6	7	2
6	7	3
6	7	4
6	7	5
6	7	8
6	7	9
6	7	10
6	7	11
6	7	12
6	7	13
6	7	14
6	7	15
3	12	1
3	12	2
3	12	4
3	12	5
3	12	6
3	12	7
3	12	8
3	12	9
3	12	10
3	12	11
3	12	13
3	12	14
3	12	15
4	3	9
4	3	11
4	5	9
4	5	11
4	6	9
4	6	11
4	7	9
4	7	11
4	12	9
4	12	11
8	3	9
8	3	11
8	5	9
8	5	11
8	6	9
8	6	11
8	7	9
8	7	11
8	12	9
8	12	11
13	3	9
13	3	11
13	5	9
13	5	11
13	6	9
13	6	11
13	7	9
13	7	11
13	12	9
13	12	11
15	3	9
15	3	11
15	5	9
15	5	11
15	6	9
15	6	11
15	7	9
15	7	11
15	12	9
15	12	11
4	2	1
4	2	3
4	2	5
4	2	6
4	2	7
4	2	9
4	2	10
4	2	11
4	2	12
4	2	14
4	2	15
8	2	1
8	2	3
8	2	5
8	2	6
8	2	7
8	2	9
8	2	10
8	2	11
8	2	12
8	2	14
8	2	15
13	2	1
13	2	3
13	2	5
13	2	6
13	2	7
13	2	9
13	2	10
13	2	11
13	2	12
13	2	14
13	2	15
5	3	12
5	11	4
5	11	8
5	11	9
5	11	12
5	11	13
5	11	15
6	3	12
6	11	4
6	11	8
6	11	9
6	11	12
6	11	13
6	11	15
7	3	12
7	11	4
7	11	8
7	11	9
7	11	12
7	11	13
7	11	15
3	11	4
3	11	8
3	11	9
3	11	12
3	11	13
3	11	15
14	4	1
14	4	3
14	4	5
14	4	6
14	4	7
14	4	9
14	4	10
14	4	11
14	4	12
14	4	15
14	8	1
14	8	3
14	8	5
14	8	6
14	8	7
14	8	9
14	8	10
14	8	11
14	8	12
14	8	15
14	13	1
14	13	3
14	13	5
14	13	6
14	13	7
14	13	9
14	13	10
14	13	11
14	13	12
14	13	15
14	2	1
14	2	10
