# Supplementary material for: Netcombin: An algorithm for constructing optimal phylogenetic network from rooted triplets
Source: PLoS One. 2020 Sep 18;15(9):e0227842. doi: 10.1371/journal.pone.0227842 (PMC7500971; doi:10.1371/journal.pone.0227842)
Supplement: S2 File — (ZIP) [file pone.0227842.s002.zip › tripletData/31/good triplets bound 0.2.txt]

4 13 1
4 13 2
4 13 3
4 13 6
4 13 8
4 13 9
4 13 10
4 13 12
4 13 14
4 13 15
7 13 1
7 13 2
7 13 3
7 13 6
7 13 8
7 13 10
7 13 12
7 13 14
7 13 15
11 13 1
11 13 2
11 13 3
11 13 6
11 13 8
11 13 9
11 13 10
11 13 12
11 13 14
11 13 15
4 11 1
4 11 2
4 11 3
4 11 5
4 11 8
4 11 10
4 11 12
4 11 14
4 11 15
7 11 1
7 11 2
7 11 5
7 11 6
7 11 8
7 11 9
7 11 10
7 11 13
4 7 1
4 7 2
4 7 3
4 7 9
4 7 10
4 7 11
4 7 13
4 7 14
4 7 15
1 5 4
1 5 7
1 5 11
1 5 13
1 9 4
1 9 7
1 9 11
1 9 13
2 5 7
2 9 4
2 9 7
2 9 11
2 9 13
3 5 7
3 5 13
3 9 4
3 9 7
3 9 11
3 9 13
5 6 4
5 6 7
5 6 11
5 6 13
5 8 4
5 8 13
5 10 7
5 10 13
5 12 4
5 12 7
5 12 11
5 14 7
5 14 11
5 15 4
5 15 11
5 15 13
6 9 4
6 9 7
6 9 13
8 9 4
8 9 7
8 9 11
9 10 7
9 10 11
9 10 13
9 12 4
9 12 7
9 12 13
9 14 4
9 14 7
9 14 11
9 14 13
9 15 4
9 15 11
9 15 13
5 9 1
5 9 2
5 9 3
5 9 4
5 9 6
5 9 7
5 9 10
5 9 11
5 9 13
5 9 15
1 12 4
1 12 5
1 12 7
1 12 9
1 12 11
1 12 13
2 12 4
2 12 5
2 12 7
2 12 11
2 12 13
3 12 4
3 12 5
3 12 7
3 12 9
3 12 13
6 12 4
6 12 5
6 12 7
6 12 9
6 12 11
6 12 13
8 12 4
8 12 5
8 12 7
8 12 9
8 12 13
10 12 4
10 12 5
10 12 7
10 12 11
10 12 13
12 14 4
12 14 5
12 14 11
12 14 13
12 15 4
12 15 5
12 15 7
12 15 9
12 15 13
1 3 4
1 3 5
1 3 7
1 3 12
1 3 13
1 8 5
1 8 7
1 8 9
1 8 12
1 8 13
2 3 4
2 3 5
2 3 7
2 3 9
2 3 12
2 8 4
2 8 5
2 8 7
2 8 11
2 8 12
2 8 13
3 6 4
3 6 7
3 6 11
3 6 12
3 6 13
3 10 4
3 10 5
3 10 7
3 10 9
3 10 12
3 10 13
3 14 4
3 14 5
3 14 7
3 14 9
3 14 13
3 15 7
3 15 9
3 15 12
3 15 13
6 8 4
6 8 5
6 8 7
6 8 9
6 8 11
6 8 12
6 8 13
8 10 4
8 10 9
8 10 11
8 10 13
8 14 4
8 14 5
8 14 9
8 14 12
8 14 13
8 15 4
8 15 5
8 15 7
8 15 9
8 15 12
3 8 1
3 8 2
3 8 4
3 8 5
3 8 6
3 8 7
3 8 9
3 8 10
3 8 13
1 6 3
1 6 4
1 6 5
1 6 7
1 6 8
1 6 9
1 6 11
1 6 12
1 6 13
1 10 3
1 10 4
1 10 7
1 10 8
1 10 9
1 10 11
1 10 13
1 14 3
1 14 4
1 14 5
1 14 7
1 14 8
1 14 9
1 14 11
1 14 12
1 14 13
1 15 3
1 15 5
1 15 7
1 15 8
1 15 9
1 15 11
1 15 12
1 15 13
2 6 4
2 6 5
2 6 7
2 6 8
2 6 9
2 6 11
2 6 13
2 10 3
2 10 4
2 10 5
2 10 7
2 10 8
2 10 9
2 10 11
2 14 3
2 14 4
2 14 9
2 14 11
2 14 12
2 14 13
2 15 3
2 15 4
2 15 8
2 15 11
2 15 12
2 15 13
1 2 4
1 2 6
1 2 8
1 2 9
1 2 10
1 2 11
1 2 12
1 2 13
6 15 2
6 15 4
6 15 5
6 15 8
6 15 9
6 15 11
6 15 12
6 15 13
10 15 1
10 15 2
10 15 3
10 15 5
10 15 7
10 15 8
10 15 9
14 15 1
14 15 2
14 15 3
14 15 5
14 15 7
14 15 8
14 15 9
6 14 1
6 14 2
6 14 3
6 14 4
6 14 5
6 14 7
6 14 8
6 14 9
6 14 11
6 14 12
6 14 13
6 14 15
10 14 1
10 14 2
10 14 3
10 14 7
10 14 11
10 14 12
10 14 13
10 14 15
6 10 1
6 10 3
6 10 4
6 10 5
6 10 8
6 10 9
6 10 11
6 10 12
6 10 13
6 10 14
6 10 15
1 11 4
1 11 13
2 11 4
2 11 7
2 11 13
3 11 4
3 11 7
3 11 13
5 11 4
5 11 7
5 11 13
6 11 4
6 11 7
6 11 13
8 11 4
8 11 7
8 11 13
9 11 4
9 11 7
10 11 7
10 11 13
12 11 7
12 11 13
14 11 4
14 11 7
14 11 13
15 11 4
15 11 7
15 11 13
1 5 12
1 9 12
1 4 7
1 4 11
1 4 12
1 4 13
2 5 12
2 4 7
2 4 12
2 4 13
3 5 12
3 9 12
3 4 7
3 4 12
3 4 13
6 9 12
6 4 12
6 4 13
8 5 12
8 9 12
8 4 7
8 4 11
8 4 12
8 4 13
10 5 12
10 9 12
10 4 7
10 4 11
10 4 13
14 5 12
14 9 12
14 4 7
14 4 13
15 5 12
15 4 11
15 4 12
15 4 13
5 4 12
5 4 13
1 3 6
1 3 8
1 3 10
1 3 14
2 3 6
2 3 8
2 3 10
2 3 14
13 6 3
13 6 4
13 6 5
13 6 7
13 6 8
13 6 11
13 6 12
13 6 15
13 10 1
13 10 2
13 10 4
13 10 5
13 10 7
13 10 8
13 10 9
13 10 11
13 10 12
13 14 1
13 14 2
13 14 3
13 14 4
13 14 9
13 14 11
13 14 15
9 4 1
9 4 2
9 4 3
9 4 5
9 4 6
9 4 7
9 4 8
9 4 10
9 4 11
9 4 13
9 4 15
