# Supplementary material for: Netcombin: An algorithm for constructing optimal phylogenetic network from rooted triplets
Source: PLoS One. 2020 Sep 18;15(9):e0227842. doi: 10.1371/journal.pone.0227842 (PMC7500971; doi:10.1371/journal.pone.0227842)
Supplement: S2 File — (ZIP) [file pone.0227842.s002.zip › tripletData/31/good triplets bound 0.6.txt]

4 13 3
4 13 5
4 13 6
4 13 8
4 13 9
4 13 10
7 13 1
7 13 5
7 13 6
7 13 15
11 13 5
11 13 8
4 11 2
4 11 8
4 11 13
7 11 9
7 11 10
7 11 12
7 11 13
7 11 15
4 7 5
4 7 8
4 7 10
4 7 12
4 7 13
1 5 4
1 9 7
1 9 11
2 5 4
2 9 13
3 5 4
3 5 7
3 5 13
3 9 7
3 9 13
5 6 4
5 6 13
5 8 7
5 8 13
5 10 4
5 10 7
5 10 11
5 10 13
5 14 4
5 14 7
5 15 11
6 9 11
6 9 13
9 10 13
9 14 4
9 14 11
9 14 13
9 15 11
9 15 13
5 9 7
5 9 10
5 9 14
5 9 15
1 12 5
1 12 7
1 12 11
1 12 13
2 12 4
2 12 11
2 12 13
3 12 4
3 12 5
6 12 4
6 12 5
8 12 4
10 12 5
10 12 9
10 12 13
12 14 5
12 14 9
12 14 11
12 14 13
12 15 7
1 3 4
1 3 5
1 3 11
1 3 13
1 8 4
1 8 12
1 8 13
2 3 5
2 3 7
2 3 12
2 3 13
2 8 7
2 8 9
3 6 4
3 6 7
3 6 9
3 6 12
3 6 13
3 10 5
3 10 7
3 10 9
3 10 13
3 14 9
3 15 4
3 15 5
3 15 9
3 15 13
6 8 7
6 8 9
6 8 11
6 8 13
8 10 4
8 10 5
8 10 7
8 10 13
8 14 4
8 14 5
8 14 11
8 14 13
8 15 4
3 8 1
3 8 2
3 8 5
3 8 7
3 8 9
3 8 10
3 8 12
3 8 15
1 6 4
1 6 8
1 6 9
1 6 13
1 10 3
1 10 5
1 10 9
1 10 13
1 14 3
1 14 8
1 14 13
1 15 7
1 15 9
1 15 13
2 6 3
2 6 5
2 6 7
2 6 8
2 6 11
2 6 13
2 10 9
2 14 4
2 14 9
2 14 13
2 15 8
2 15 11
1 2 3
1 2 10
1 2 13
1 2 15
6 15 2
6 15 3
6 15 5
6 15 7
6 15 12
6 15 13
10 15 8
10 15 12
14 15 3
14 15 5
14 15 8
6 14 4
6 14 8
6 14 11
10 14 5
10 14 9
10 14 15
6 10 2
6 10 4
6 10 5
6 10 8
6 10 12
6 10 14
1 11 4
1 11 13
2 11 4
2 11 7
3 11 4
6 11 4
8 11 13
10 11 4
10 11 7
14 11 7
14 11 13
15 11 13
1 4 11
2 9 12
3 9 12
3 4 7
3 4 13
6 5 12
6 9 12
6 4 7
6 4 12
8 5 12
10 9 12
10 4 12
10 4 13
14 5 12
14 4 11
15 5 12
15 4 11
5 4 7
5 4 11
5 4 12
1 3 10
1 3 14
1 3 15
2 3 14
13 6 3
13 6 4
13 6 5
13 6 7
13 6 11
13 10 3
13 10 9
13 14 2
13 14 7
13 14 8
13 14 9
13 14 12
9 4 3
9 4 6
9 4 7
9 4 11
9 4 13
9 4 15
