# Supplementary material for: Netcombin: An algorithm for constructing optimal phylogenetic network from rooted triplets
Source: PLoS One. 2020 Sep 18;15(9):e0227842. doi: 10.1371/journal.pone.0227842 (PMC7500971; doi:10.1371/journal.pone.0227842)
Supplement: S2 File — (ZIP) [file pone.0227842.s002.zip › tripletData/31/good triplets bound 0.8.txt]

4 13 5
7 13 1
7 13 10
7 13 12
7 13 14
11 13 1
11 13 12
4 11 5
4 11 8
4 11 10
7 11 1
7 11 2
7 11 3
7 11 15
1 5 4
1 5 11
1 5 13
1 9 7
1 9 11
2 5 7
2 5 11
2 9 7
3 5 4
3 5 11
5 8 13
5 10 13
5 12 4
5 12 13
5 14 7
5 14 11
5 15 4
5 15 7
5 15 11
9 12 11
9 14 7
9 14 11
5 9 6
5 9 14
1 12 7
1 12 9
2 12 11
3 12 9
6 12 9
10 12 5
12 14 9
12 15 5
1 3 9
1 8 7
1 8 13
2 3 9
2 3 12
2 8 4
2 8 9
3 10 4
3 15 9
3 15 11
3 15 12
6 8 7
6 8 12
8 10 4
8 10 13
8 14 12
8 15 7
3 8 4
3 8 7
3 8 9
3 8 10
3 8 15
1 10 3
1 10 13
1 14 3
1 14 4
1 14 11
1 14 12
1 15 5
2 6 5
2 6 9
2 6 13
2 10 5
2 10 8
2 15 4
2 15 11
1 2 4
1 2 5
1 2 8
1 2 12
6 15 2
10 15 4
10 15 8
10 15 12
14 15 3
14 15 9
14 15 11
14 15 12
6 14 1
6 14 3
6 14 7
6 14 8
6 14 12
10 14 5
10 14 11
10 14 13
6 10 1
6 10 15
2 11 13
6 11 13
8 11 4
8 11 7
10 11 13
15 11 7
15 11 13
1 5 12
1 4 13
2 4 12
3 4 13
10 4 7
10 4 13
14 5 12
14 4 7
14 4 12
15 9 12
15 4 12
1 3 6
1 3 14
2 3 10
2 3 15
13 6 5
13 6 9
13 6 12
13 10 1
13 10 2
13 10 4
13 10 7
13 14 2
13 14 4
9 4 3
9 4 7
9 4 14
