# Supplementary material for: Netcombin: An algorithm for constructing optimal phylogenetic network from rooted triplets
Source: PLoS One. 2020 Sep 18;15(9):e0227842. doi: 10.1371/journal.pone.0227842 (PMC7500971; doi:10.1371/journal.pone.0227842)
Supplement: S2 File — (ZIP) [file pone.0227842.s002.zip › tripletData/31/good triplets bound 0.txt]

4	13	1
4	13	2
4	13	3
4	13	5
4	13	6
4	13	8
4	13	9
4	13	10
4	13	12
4	13	14
4	13	15
7	13	1
7	13	2
7	13	3
7	13	5
7	13	6
7	13	8
7	13	9
7	13	10
7	13	12
7	13	14
7	13	15
11	13	1
11	13	2
11	13	3
11	13	5
11	13	6
11	13	8
11	13	9
11	13	10
11	13	12
11	13	14
11	13	15
4	11	1
4	11	2
4	11	3
4	11	5
4	11	6
4	11	8
4	11	9
4	11	10
4	11	12
4	11	13
4	11	14
4	11	15
7	11	1
7	11	2
7	11	3
7	11	5
7	11	6
7	11	8
7	11	9
7	11	10
7	11	12
7	11	13
7	11	14
7	11	15
4	7	1
4	7	2
4	7	3
4	7	5
4	7	6
4	7	8
4	7	9
4	7	10
4	7	11
4	7	12
4	7	13
4	7	14
4	7	15
1	5	4
1	5	7
1	5	11
1	5	13
1	9	4
1	9	7
1	9	11
1	9	13
2	5	4
2	5	7
2	5	11
2	5	13
2	9	4
2	9	7
2	9	11
2	9	13
3	5	4
3	5	7
3	5	11
3	5	13
3	9	4
3	9	7
3	9	11
3	9	13
5	6	4
5	6	7
5	6	11
5	6	13
5	8	4
5	8	7
5	8	11
5	8	13
5	10	4
5	10	7
5	10	11
5	10	13
5	12	4
5	12	7
5	12	11
5	12	13
5	14	4
5	14	7
5	14	11
5	14	13
5	15	4
5	15	7
5	15	11
5	15	13
6	9	4
6	9	7
6	9	11
6	9	13
8	9	4
8	9	7
8	9	11
8	9	13
9	10	4
9	10	7
9	10	11
9	10	13
9	12	4
9	12	7
9	12	11
9	12	13
9	14	4
9	14	7
9	14	11
9	14	13
9	15	4
9	15	7
9	15	11
9	15	13
5	9	1
5	9	2
5	9	3
5	9	4
5	9	6
5	9	7
5	9	8
5	9	10
5	9	11
5	9	12
5	9	13
5	9	14
5	9	15
1	12	4
1	12	5
1	12	7
1	12	9
1	12	11
1	12	13
2	12	4
2	12	5
2	12	7
2	12	9
2	12	11
2	12	13
3	12	4
3	12	5
3	12	7
3	12	9
3	12	11
3	12	13
6	12	4
6	12	5
6	12	7
6	12	9
6	12	11
6	12	13
8	12	4
8	12	5
8	12	7
8	12	9
8	12	11
8	12	13
10	12	4
10	12	5
10	12	7
10	12	9
10	12	11
10	12	13
12	14	4
12	14	5
12	14	7
12	14	9
12	14	11
12	14	13
12	15	4
12	15	5
12	15	7
12	15	9
12	15	11
12	15	13
1	3	4
1	3	5
1	3	7
1	3	9
1	3	11
1	3	12
1	3	13
1	8	4
1	8	5
1	8	7
1	8	9
1	8	11
1	8	12
1	8	13
2	3	4
2	3	5
2	3	7
2	3	9
2	3	11
2	3	12
2	3	13
2	8	4
2	8	5
2	8	7
2	8	9
2	8	11
2	8	12
2	8	13
3	6	4
3	6	5
3	6	7
3	6	9
3	6	11
3	6	12
3	6	13
3	10	4
3	10	5
3	10	7
3	10	9
3	10	11
3	10	12
3	10	13
3	14	4
3	14	5
3	14	7
3	14	9
3	14	11
3	14	12
3	14	13
3	15	4
3	15	5
3	15	7
3	15	9
3	15	11
3	15	12
3	15	13
6	8	4
6	8	5
6	8	7
6	8	9
6	8	11
6	8	12
6	8	13
8	10	4
8	10	5
8	10	7
8	10	9
8	10	11
8	10	12
8	10	13
8	14	4
8	14	5
8	14	7
8	14	9
8	14	11
8	14	12
8	14	13
8	15	4
8	15	5
8	15	7
8	15	9
8	15	11
8	15	12
8	15	13
3	8	1
3	8	2
3	8	4
3	8	5
3	8	6
3	8	7
3	8	9
3	8	10
3	8	11
3	8	12
3	8	13
3	8	14
3	8	15
1	6	3
1	6	4
1	6	5
1	6	7
1	6	8
1	6	9
1	6	11
1	6	12
1	6	13
1	10	3
1	10	4
1	10	5
1	10	7
1	10	8
1	10	9
1	10	11
1	10	12
1	10	13
1	14	3
1	14	4
1	14	5
1	14	7
1	14	8
1	14	9
1	14	11
1	14	12
1	14	13
1	15	3
1	15	4
1	15	5
1	15	7
1	15	8
1	15	9
1	15	11
1	15	12
1	15	13
2	6	3
2	6	4
2	6	5
2	6	7
2	6	8
2	6	9
2	6	11
2	6	12
2	6	13
2	10	3
2	10	4
2	10	5
2	10	7
2	10	8
2	10	9
2	10	11
2	10	12
2	10	13
2	14	3
2	14	4
2	14	5
2	14	7
2	14	8
2	14	9
2	14	11
2	14	12
2	14	13
2	15	3
2	15	4
2	15	5
2	15	7
2	15	8
2	15	9
2	15	11
2	15	12
2	15	13
1	2	3
1	2	4
1	2	5
1	2	6
1	2	7
1	2	8
1	2	9
1	2	10
1	2	11
1	2	12
1	2	13
1	2	14
1	2	15
6	15	1
6	15	2
6	15	3
6	15	4
6	15	5
6	15	7
6	15	8
6	15	9
6	15	11
6	15	12
6	15	13
10	15	1
10	15	2
10	15	3
10	15	4
10	15	5
10	15	7
10	15	8
10	15	9
10	15	11
10	15	12
10	15	13
14	15	1
14	15	2
14	15	3
14	15	4
14	15	5
14	15	7
14	15	8
14	15	9
14	15	11
14	15	12
14	15	13
6	14	1
6	14	2
6	14	3
6	14	4
6	14	5
6	14	7
6	14	8
6	14	9
6	14	11
6	14	12
6	14	13
6	14	15
10	14	1
10	14	2
10	14	3
10	14	4
10	14	5
10	14	7
10	14	8
10	14	9
10	14	11
10	14	12
10	14	13
10	14	15
6	10	1
6	10	2
6	10	3
6	10	4
6	10	5
6	10	7
6	10	8
6	10	9
6	10	11
6	10	12
6	10	13
6	10	14
6	10	15
1	11	4
1	11	7
1	11	13
2	11	4
2	11	7
2	11	13
3	11	4
3	11	7
3	11	13
5	11	4
5	11	7
5	11	13
6	11	4
6	11	7
6	11	13
8	11	4
8	11	7
8	11	13
9	11	4
9	11	7
9	11	13
10	11	4
10	11	7
10	11	13
12	11	4
12	11	7
12	11	13
14	11	4
14	11	7
14	11	13
15	11	4
15	11	7
15	11	13
1	5	12
1	9	12
1	4	7
1	4	11
1	4	12
1	4	13
2	5	12
2	9	12
2	4	7
2	4	11
2	4	12
2	4	13
3	5	12
3	9	12
3	4	7
3	4	11
3	4	12
3	4	13
6	5	12
6	9	12
6	4	7
6	4	11
6	4	12
6	4	13
8	5	12
8	9	12
8	4	7
8	4	11
8	4	12
8	4	13
10	5	12
10	9	12
10	4	7
10	4	11
10	4	12
10	4	13
14	5	12
14	9	12
14	4	7
14	4	11
14	4	12
14	4	13
15	5	12
15	9	12
15	4	7
15	4	11
15	4	12
15	4	13
5	4	7
5	4	11
5	4	12
5	4	13
1	3	6
1	3	8
1	3	10
1	3	14
1	3	15
2	3	6
2	3	8
2	3	10
2	3	14
2	3	15
13	6	1
13	6	2
13	6	3
13	6	4
13	6	5
13	6	7
13	6	8
13	6	9
13	6	11
13	6	12
13	6	15
13	10	1
13	10	2
13	10	3
13	10	4
13	10	5
13	10	7
13	10	8
13	10	9
13	10	11
13	10	12
13	10	15
13	14	1
13	14	2
13	14	3
13	14	4
13	14	5
13	14	7
13	14	8
13	14	9
13	14	11
13	14	12
13	14	15
9	4	1
9	4	2
9	4	3
9	4	5
9	4	6
9	4	7
9	4	8
9	4	10
9	4	11
9	4	12
9	4	13
9	4	14
9	4	15
