# Supplementary material for: Netcombin: An algorithm for constructing optimal phylogenetic network from rooted triplets
Source: PLoS One. 2020 Sep 18;15(9):e0227842. doi: 10.1371/journal.pone.0227842 (PMC7500971; doi:10.1371/journal.pone.0227842)
Supplement: S2 File — (ZIP) [file pone.0227842.s002.zip › tripletData/32/good triplets bound 0.2.txt]

3 13 1
3 13 2
3 13 5
3 13 6
3 13 7
3 13 10
3 13 11
3 13 15
3 13 16
3 13 17
3 13 20
3 14 1
3 14 6
3 14 7
3 14 8
3 14 10
3 14 11
3 14 12
3 14 15
3 14 17
3 14 19
3 14 20
3 18 2
3 18 5
3 18 6
3 18 7
3 18 10
3 18 11
3 18 12
3 18 15
3 18 17
3 18 19
3 18 20
4 13 1
4 13 2
4 13 5
4 13 6
4 13 10
4 13 12
4 13 17
4 13 19
4 13 20
4 14 2
4 14 5
4 14 6
4 14 7
4 14 10
4 14 11
4 14 12
4 14 15
4 14 16
4 14 17
4 14 19
4 14 20
4 18 1
4 18 2
4 18 5
4 18 7
4 18 8
4 18 10
4 18 11
4 18 12
4 18 15
4 18 16
4 18 17
4 18 19
4 18 20
9 13 1
9 13 2
9 13 5
9 13 6
9 13 8
9 13 10
9 13 11
9 13 12
9 13 15
9 13 16
9 13 17
9 13 19
9 13 20
9 14 2
9 14 5
9 14 6
9 14 7
9 14 8
9 14 10
9 14 11
9 14 15
9 14 16
9 14 17
9 14 19
9 14 20
9 18 1
9 18 2
9 18 5
9 18 6
9 18 7
9 18 8
9 18 11
9 18 12
9 18 15
9 18 16
9 18 19
3 4 7
3 4 8
3 4 10
3 4 11
3 4 12
3 4 13
3 4 14
3 4 15
3 4 16
3 4 17
3 4 18
3 4 19
3 4 20
3 9 1
3 9 6
3 9 7
3 9 8
3 9 10
3 9 11
3 9 12
3 9 14
3 9 15
3 9 17
3 9 18
3 9 19
3 9 20
4 9 1
4 9 2
4 9 3
4 9 6
4 9 7
4 9 8
4 9 10
4 9 12
4 9 14
4 9 15
4 9 16
4 9 18
4 9 19
13 14 1
13 14 2
13 14 4
13 14 5
13 14 6
13 14 7
13 14 8
13 14 9
13 14 10
13 14 11
13 14 12
13 14 16
13 14 17
13 14 19
14 18 1
14 18 2
14 18 3
14 18 4
14 18 5
14 18 6
14 18 7
14 18 9
14 18 10
14 18 11
14 18 12
14 18 15
14 18 16
14 18 17
14 18 19
14 18 20
13 18 3
13 18 5
13 18 6
13 18 7
13 18 8
13 18 9
13 18 10
13 18 12
13 18 14
13 18 15
13 18 17
13 18 19
13 18 20
1 2 3
1 2 4
1 2 9
1 2 14
1 2 18
1 5 4
1 5 9
1 5 13
1 5 18
1 6 4
1 6 9
1 6 13
1 6 14
1 6 18
1 8 3
1 8 4
1 8 9
1 8 13
1 8 14
1 10 3
1 10 4
1 10 9
1 10 14
1 10 18
1 12 3
1 12 4
1 12 13
1 12 14
1 12 18
1 15 3
1 15 4
1 15 9
1 15 13
1 15 14
1 15 18
1 16 3
1 16 4
1 16 9
1 16 13
1 16 14
1 16 18
1 17 3
1 17 9
1 17 14
1 17 18
1 19 3
1 19 9
1 19 13
1 19 14
1 19 18
1 20 3
1 20 13
1 20 18
2 7 3
2 7 4
2 7 9
2 7 13
2 7 14
2 7 18
2 11 3
2 11 4
2 11 9
2 11 13
2 11 14
2 11 18
5 7 3
5 7 4
5 7 9
5 7 13
5 7 18
5 11 3
5 11 4
5 11 13
5 11 18
6 7 3
6 7 4
6 7 9
6 7 13
6 7 14
6 7 18
6 11 3
6 11 9
6 11 13
6 11 14
7 8 3
7 8 4
7 8 13
7 8 18
7 10 3
7 10 13
7 10 14
7 12 3
7 12 4
7 12 9
7 12 13
7 12 18
7 15 4
7 15 9
7 15 13
7 15 14
7 15 18
7 16 4
7 16 9
7 16 13
7 16 14
7 16 18
7 17 4
7 17 9
7 17 13
7 17 14
7 19 3
7 19 9
7 19 13
7 19 14
7 19 18
7 20 4
7 20 14
7 20 18
8 11 3
8 11 4
8 11 9
8 11 13
8 11 14
10 11 3
10 11 4
10 11 13
10 11 14
10 11 18
11 12 4
11 12 9
11 12 14
11 12 18
11 15 4
11 15 9
11 15 13
11 15 18
11 16 3
11 16 9
11 16 13
11 16 14
11 16 18
11 17 3
11 17 4
11 17 13
11 17 14
11 17 18
11 19 3
11 19 4
11 19 13
11 19 18
11 20 3
11 20 4
11 20 18
1 7 2
1 7 3
1 7 4
1 7 6
1 7 8
1 7 9
1 7 10
1 7 12
1 7 13
1 7 14
1 7 15
1 7 17
1 7 18
1 7 19
1 7 20
1 11 2
1 11 3
1 11 4
1 11 5
1 11 6
1 11 8
1 11 9
1 11 10
1 11 14
1 11 15
1 11 16
1 11 17
1 11 18
1 11 19
1 11 20
7 11 2
7 11 4
7 11 5
7 11 6
7 11 8
7 11 9
7 11 10
7 11 12
7 11 13
7 11 14
7 11 15
7 11 16
7 11 17
7 11 19
7 11 20
2 5 1
2 5 3
2 5 4
2 5 7
2 5 9
2 5 11
2 5 13
2 5 18
2 8 1
2 8 3
2 8 4
2 8 7
2 8 9
2 8 11
2 8 13
2 8 14
2 8 18
2 16 1
2 16 3
2 16 4
2 16 7
2 16 9
2 16 11
2 16 13
2 16 14
2 16 18
2 20 3
2 20 4
2 20 7
2 20 9
2 20 13
2 20 14
2 20 18
5 6 1
5 6 3
5 6 7
5 6 11
5 6 13
5 6 18
5 10 3
5 10 4
5 10 7
5 10 9
5 10 11
5 10 14
5 10 18
5 12 3
5 12 4
5 12 7
5 12 9
5 12 11
5 12 13
5 12 14
5 15 3
5 15 4
5 15 9
5 15 11
5 15 13
5 15 14
5 15 18
5 17 1
5 17 3
5 17 4
5 17 7
5 17 11
5 17 13
5 17 18
5 19 1
5 19 3
5 19 4
5 19 7
5 19 9
5 19 13
5 19 14
5 19 18
6 8 1
6 8 7
6 8 9
6 8 11
6 8 13
6 8 14
6 8 18
6 16 1
6 16 3
6 16 4
6 16 7
6 16 9
6 16 11
6 16 13
6 16 18
6 20 1
6 20 4
6 20 7
6 20 9
6 20 11
6 20 13
6 20 14
8 10 1
8 10 3
8 10 4
8 10 7
8 10 9
8 10 11
8 10 13
8 10 14
8 10 18
8 12 1
8 12 3
8 12 4
8 12 9
8 12 13
8 12 14
8 15 1
8 15 4
8 15 7
8 15 9
8 15 11
8 15 13
8 15 14
8 15 18
8 17 1
8 17 3
8 17 4
8 17 7
8 17 9
8 17 11
8 17 14
8 17 18
8 19 1
8 19 3
8 19 4
8 19 7
8 19 9
8 19 11
8 19 14
8 19 18
10 16 9
10 16 11
10 16 13
10 16 18
10 20 1
10 20 4
10 20 7
10 20 9
10 20 11
10 20 13
10 20 14
12 16 1
12 16 3
12 16 4
12 16 7
12 16 9
12 16 13
12 16 14
12 16 18
12 20 1
12 20 3
12 20 4
12 20 7
12 20 9
12 20 13
12 20 14
12 20 18
15 16 1
15 16 3
15 16 4
15 16 7
15 16 9
15 16 11
15 16 13
15 16 14
15 16 18
15 20 1
15 20 3
15 20 4
15 20 11
15 20 13
15 20 14
16 17 3
16 17 7
16 17 9
16 17 11
16 17 13
16 17 14
16 17 18
16 19 1
16 19 3
16 19 7
16 19 9
16 19 11
16 19 13
16 19 14
16 19 18
17 20 1
17 20 3
17 20 4
17 20 7
17 20 9
17 20 11
17 20 13
17 20 14
17 20 18
19 20 1
19 20 3
19 20 4
19 20 7
19 20 9
19 20 11
19 20 13
19 20 14
19 20 18
5 20 1
5 20 3
5 20 4
5 20 6
5 20 7
5 20 9
5 20 10
5 20 11
5 20 12
5 20 13
5 20 14
5 20 15
5 20 17
5 20 18
5 20 19
8 20 1
8 20 2
8 20 3
8 20 4
8 20 6
8 20 7
8 20 10
8 20 11
8 20 12
8 20 14
8 20 15
8 20 17
8 20 18
16 20 1
16 20 2
16 20 3
16 20 7
16 20 9
16 20 10
16 20 11
16 20 13
16 20 14
16 20 15
16 20 17
16 20 18
16 20 19
5 16 1
5 16 2
5 16 3
5 16 6
5 16 7
5 16 9
5 16 10
5 16 12
5 16 13
5 16 14
5 16 15
5 16 17
5 16 18
5 16 19
5 16 20
8 16 1
8 16 3
8 16 4
8 16 6
8 16 7
8 16 9
8 16 10
8 16 11
8 16 12
8 16 13
8 16 14
8 16 15
8 16 17
8 16 18
8 16 20
5 8 1
5 8 2
5 8 3
5 8 4
5 8 6
5 8 7
5 8 9
5 8 10
5 8 11
5 8 12
5 8 13
5 8 15
5 8 16
5 8 17
5 8 19
5 8 20
2 6 1
2 6 3
2 6 4
2 6 5
2 6 7
2 6 8
2 6 13
2 6 14
2 6 16
2 6 18
2 6 20
2 10 3
2 10 4
2 10 7
2 10 8
2 10 9
2 10 11
2 10 13
2 10 14
2 10 16
2 10 18
2 10 20
2 12 1
2 12 4
2 12 5
2 12 7
2 12 8
2 12 9
2 12 11
2 12 13
2 12 14
2 12 16
2 12 20
2 15 1
2 15 3
2 15 4
2 15 5
2 15 7
2 15 8
2 15 9
2 15 11
2 15 14
2 15 16
2 15 18
2 15 20
2 19 1
2 19 3
2 19 4
2 19 7
2 19 8
2 19 11
2 19 13
2 19 14
2 19 16
2 19 18
2 19 20
6 17 1
6 17 4
6 17 5
6 17 7
6 17 8
6 17 9
6 17 11
6 17 14
6 17 20
10 17 1
10 17 4
10 17 7
10 17 8
10 17 9
10 17 11
10 17 13
10 17 14
10 17 16
10 17 18
10 17 20
12 17 4
12 17 5
12 17 7
12 17 11
12 17 13
12 17 14
12 17 16
12 17 18
15 17 1
15 17 3
15 17 5
15 17 7
15 17 8
15 17 9
15 17 13
15 17 16
15 17 20
17 19 3
17 19 5
17 19 7
17 19 8
17 19 9
17 19 11
17 19 13
17 19 14
17 19 16
17 19 18
17 19 20
2 17 1
2 17 3
2 17 4
2 17 5
2 17 6
2 17 7
2 17 9
2 17 10
2 17 11
2 17 13
2 17 14
2 17 19
6 19 1
6 19 2
6 19 3
6 19 4
6 19 5
6 19 7
6 19 8
6 19 9
6 19 13
6 19 14
6 19 16
6 19 17
6 19 18
10 19 1
10 19 2
10 19 3
10 19 4
10 19 5
10 19 7
10 19 8
10 19 9
10 19 11
10 19 13
10 19 14
10 19 16
10 19 17
10 19 20
12 19 1
12 19 2
12 19 3
12 19 4
12 19 7
12 19 13
12 19 14
12 19 16
12 19 17
12 19 18
12 19 20
15 19 2
15 19 3
15 19 5
15 19 7
15 19 8
15 19 11
15 19 13
15 19 14
15 19 16
15 19 17
15 19 18
15 19 20
6 10 2
6 10 3
6 10 4
6 10 5
6 10 7
6 10 8
6 10 9
6 10 11
6 10 13
6 10 16
6 10 18
6 10 19
6 10 20
6 15 1
6 15 2
6 15 3
6 15 4
6 15 7
6 15 8
6 15 9
6 15 11
6 15 14
6 15 16
6 15 17
6 15 19
6 15 20
10 12 1
10 12 3
10 12 5
10 12 7
10 12 8
10 12 11
10 12 13
10 12 14
10 12 16
10 12 17
10 12 19
10 12 20
12 15 1
12 15 2
12 15 3
12 15 4
12 15 5
12 15 7
12 15 9
12 15 11
12 15 13
12 15 16
12 15 17
12 15 18
12 15 19
12 15 20
10 15 1
10 15 2
10 15 4
10 15 6
10 15 12
10 15 13
10 15 14
10 15 16
10 15 17
10 15 18
10 15 20
6 12 1
6 12 2
6 12 4
6 12 5
6 12 7
6 12 8
6 12 10
6 12 11
6 12 14
6 12 15
6 12 16
6 12 17
6 12 18
6 12 19
6 12 20
13 20 1
13 20 2
13 20 3
13 20 4
13 20 5
13 20 6
13 20 7
13 20 8
13 20 9
13 20 10
13 20 11
13 20 12
13 20 15
13 20 16
13 20 17
13 20 19
14 20 1
14 20 2
14 20 3
14 20 4
14 20 7
14 20 8
14 20 10
14 20 11
14 20 15
14 20 16
14 20 17
14 20 19
18 20 1
18 20 2
18 20 3
18 20 4
18 20 6
18 20 7
18 20 8
18 20 9
18 20 10
18 20 11
18 20 12
18 20 17
18 20 19
5 4 1
5 4 2
5 4 3
5 4 10
5 4 11
5 4 14
5 4 16
5 4 17
5 4 18
5 4 19
5 4 20
8 4 1
8 4 2
8 4 3
8 4 6
8 4 9
8 4 10
8 4 11
8 4 12
8 4 13
8 4 14
8 4 17
8 4 18
8 4 19
8 4 20
3 2 1
3 2 4
3 2 5
3 2 6
3 2 7
3 2 8
3 2 9
3 2 10
3 2 11
3 2 12
3 2 13
3 2 14
3 2 16
3 2 17
3 2 18
3 2 20
9 5 1
9 5 2
9 5 3
9 5 4
9 5 6
9 5 7
9 5 10
9 5 11
9 5 12
9 5 13
9 5 14
9 5 15
9 5 17
9 5 20
9 8 2
9 8 3
9 8 4
9 8 7
9 8 11
9 8 12
9 8 14
9 8 15
9 8 17
9 8 18
9 8 19
9 16 1
9 16 2
9 16 3
9 16 4
9 16 6
9 16 10
9 16 11
9 16 12
9 16 13
9 16 14
9 16 15
9 16 17
9 16 18
9 16 19
16 7 2
16 7 5
16 7 6
16 7 8
16 7 10
16 7 11
16 7 12
16 7 15
16 7 17
16 7 20
