# Supplementary material for: Netcombin: An algorithm for constructing optimal phylogenetic network from rooted triplets
Source: PLoS One. 2020 Sep 18;15(9):e0227842. doi: 10.1371/journal.pone.0227842 (PMC7500971; doi:10.1371/journal.pone.0227842)
Supplement: S2 File — (ZIP) [file pone.0227842.s002.zip › tripletData/32/good triplets bound 0.6.txt]

3 13 2
3 13 6
3 13 8
3 13 10
3 13 15
3 13 16
3 14 2
3 14 5
3 14 7
3 14 10
3 14 12
3 14 16
3 18 5
3 18 6
3 18 10
3 18 11
3 18 12
3 18 15
3 18 19
3 18 20
4 13 8
4 13 11
4 13 12
4 13 15
4 14 6
4 14 7
4 14 8
4 14 10
4 14 11
4 14 12
4 14 16
4 18 1
4 18 7
4 18 8
4 18 15
4 18 16
9 13 2
9 13 8
9 13 12
9 13 15
9 13 17
9 13 19
9 13 20
9 14 2
9 14 6
9 14 10
9 14 17
9 14 20
9 18 2
9 18 5
9 18 10
9 18 11
9 18 12
9 18 17
3 4 5
3 4 6
3 4 7
3 4 10
3 4 12
3 4 14
3 4 16
3 4 17
3 9 1
3 9 2
3 9 5
3 9 6
3 9 8
3 9 11
3 9 13
3 9 16
3 9 17
3 9 19
3 9 20
4 9 1
4 9 2
4 9 6
4 9 8
4 9 12
4 9 20
13 14 3
13 14 4
13 14 5
13 14 7
13 14 10
13 14 11
13 14 12
13 14 16
13 14 17
13 14 20
14 18 1
14 18 4
14 18 6
14 18 7
14 18 9
14 18 16
14 18 17
13 18 5
13 18 6
13 18 7
13 18 11
13 18 15
13 18 16
13 18 17
1 2 4
1 2 9
1 2 13
1 2 14
1 5 3
1 5 9
1 5 13
1 5 14
1 5 18
1 6 4
1 6 18
1 8 14
1 10 4
1 12 4
1 12 14
1 15 9
1 15 18
1 16 3
1 16 9
1 17 4
1 17 18
1 19 3
1 19 9
1 19 13
1 19 14
1 20 3
1 20 14
2 7 3
2 7 9
2 11 3
2 11 4
5 7 18
5 11 3
5 11 4
6 7 3
6 7 4
6 7 18
6 11 3
6 11 13
6 11 18
7 8 9
7 8 18
7 10 4
7 10 13
7 10 18
7 12 3
7 12 13
7 15 9
7 16 3
7 16 9
7 16 13
7 16 14
7 17 14
7 19 3
7 19 9
7 20 4
7 20 13
7 20 14
7 20 18
8 11 9
8 11 13
8 11 18
10 11 3
10 11 4
10 11 14
10 11 18
11 12 3
11 12 4
11 15 4
11 15 13
11 15 14
11 16 4
11 16 14
11 17 4
11 17 13
11 17 14
11 17 18
11 19 4
11 20 13
1 7 2
1 7 9
1 7 10
1 7 17
1 7 18
1 7 20
1 11 2
1 11 3
1 11 5
1 11 6
1 11 8
1 11 13
1 11 14
1 11 15
1 11 19
7 11 2
7 11 5
7 11 8
7 11 15
7 11 16
7 11 18
7 11 19
7 11 20
2 5 1
2 5 3
2 5 4
2 5 9
2 5 11
2 8 4
2 8 7
2 16 3
2 16 4
2 16 9
2 16 11
2 16 18
2 20 1
2 20 7
2 20 14
2 20 18
5 6 3
5 6 9
5 10 4
5 10 9
5 10 11
5 10 14
5 12 1
5 12 3
5 12 4
5 12 9
5 12 13
5 15 9
5 15 11
5 15 13
5 15 14
5 17 13
5 19 1
5 19 3
5 19 9
5 19 13
5 19 14
5 19 18
6 8 1
6 8 9
6 8 14
6 16 3
6 16 7
6 16 14
6 16 18
6 20 4
6 20 11
6 20 13
6 20 18
8 10 1
8 10 3
8 10 9
8 10 18
8 12 3
8 12 4
8 12 11
8 15 1
8 15 4
8 15 9
8 15 11
8 15 13
8 15 18
8 17 9
8 17 11
8 17 13
8 19 9
8 19 14
10 16 1
10 16 3
10 16 7
10 16 9
10 16 11
10 20 13
10 20 18
12 16 3
12 16 7
12 20 4
12 20 7
15 16 7
15 16 11
15 16 13
15 16 14
15 16 18
15 20 13
15 20 14
15 20 18
16 17 4
16 17 7
16 17 13
16 17 14
16 17 18
16 19 1
16 19 9
16 19 11
17 20 7
17 20 9
17 20 11
17 20 14
17 20 18
19 20 9
5 20 2
5 20 4
5 20 6
5 20 7
5 20 13
5 20 17
8 20 6
8 20 15
8 20 18
16 20 1
16 20 4
16 20 6
16 20 10
16 20 11
16 20 12
16 20 13
16 20 17
16 20 18
16 20 19
5 16 1
5 16 6
5 16 9
5 16 12
5 16 13
5 16 14
5 16 15
5 16 19
5 16 20
8 16 2
8 16 3
8 16 4
8 16 11
8 16 12
8 16 14
8 16 15
8 16 17
5 8 3
5 8 9
5 8 10
5 8 11
5 8 12
5 8 13
5 8 14
5 8 17
5 8 20
2 6 4
2 6 8
2 6 13
2 6 14
2 6 18
2 10 1
2 10 5
2 10 8
2 10 13
2 10 16
2 12 1
2 12 5
2 12 16
2 12 20
2 15 1
2 15 3
2 15 5
2 15 7
2 15 13
2 15 20
2 19 3
2 19 5
2 19 7
2 19 11
2 19 16
6 17 7
6 17 11
6 17 13
6 17 14
6 17 20
10 17 8
10 17 11
10 17 13
10 17 14
10 17 16
10 17 18
10 17 20
12 17 4
12 17 5
12 17 16
12 17 18
12 17 20
15 17 1
15 17 3
15 17 9
15 17 13
15 17 14
17 19 1
17 19 4
17 19 5
17 19 7
17 19 8
17 19 11
17 19 13
17 19 16
17 19 18
2 17 1
2 17 6
2 17 12
2 17 19
2 17 20
6 19 2
6 19 3
6 19 7
6 19 14
6 19 16
10 19 3
10 19 4
10 19 7
10 19 9
10 19 17
10 19 18
12 19 3
12 19 5
12 19 7
12 19 9
12 19 11
12 19 13
12 19 16
15 19 1
15 19 2
15 19 4
15 19 7
15 19 8
15 19 9
15 19 14
15 19 16
15 19 20
6 10 13
6 10 17
6 10 19
6 15 1
6 15 5
6 15 7
6 15 17
6 15 20
10 12 1
10 12 3
10 12 5
10 12 9
10 12 16
10 12 18
10 12 19
10 12 20
12 15 1
12 15 2
12 15 3
12 15 7
12 15 11
12 15 14
12 15 17
12 15 20
10 15 1
10 15 3
10 15 4
10 15 6
10 15 9
10 15 13
10 15 16
10 15 17
10 15 18
10 15 20
6 12 1
6 12 2
6 12 3
6 12 5
6 12 9
6 12 11
6 12 13
6 12 14
6 12 16
6 12 20
13 20 2
13 20 6
13 20 10
13 20 12
13 20 15
13 20 17
14 20 2
14 20 3
14 20 4
14 20 5
14 20 6
14 20 10
14 20 17
14 20 19
18 20 1
18 20 2
18 20 5
18 20 7
18 20 15
18 20 16
18 20 17
5 4 1
5 4 2
5 4 3
5 4 6
5 4 7
5 4 9
5 4 11
5 4 13
5 4 14
5 4 15
5 4 18
8 4 1
8 4 3
8 4 11
8 4 14
8 4 19
3 2 1
3 2 10
3 2 13
3 2 15
3 2 17
3 2 18
9 5 1
9 5 4
9 5 6
9 5 7
9 5 11
9 5 15
9 5 19
9 5 20
9 8 1
9 8 10
9 8 15
9 8 19
9 16 2
9 16 3
9 16 6
9 16 7
9 16 11
9 16 14
9 16 18
16 7 1
16 7 2
16 7 5
16 7 8
16 7 12
16 7 19
