# Supplementary material for: Netcombin: An algorithm for constructing optimal phylogenetic network from rooted triplets
Source: PLoS One. 2020 Sep 18;15(9):e0227842. doi: 10.1371/journal.pone.0227842 (PMC7500971; doi:10.1371/journal.pone.0227842)
Supplement: S2 File — (ZIP) [file pone.0227842.s002.zip › tripletData/32/good triplets bound 0.8.txt]

3 13 1
3 13 5
3 13 8
3 13 11
3 13 12
3 14 2
3 14 5
3 14 12
3 14 15
3 14 17
3 18 6
3 18 10
3 18 12
3 18 15
3 18 19
4 13 6
4 13 12
4 13 15
4 13 20
4 18 6
4 18 17
9 13 6
9 13 16
9 13 17
9 13 20
9 14 16
9 14 17
9 18 1
9 18 5
9 18 7
9 18 8
3 9 2
3 9 10
3 9 12
3 9 17
3 9 19
3 9 20
4 9 13
4 9 15
13 14 3
14 18 8
14 18 10
14 18 11
13 18 3
13 18 6
13 18 10
13 18 16
13 18 20
1 2 4
1 2 13
1 5 9
1 5 14
1 5 18
1 6 3
1 10 3
1 10 4
1 16 13
1 17 3
1 17 4
1 19 13
1 19 14
1 20 3
5 7 4
5 11 13
5 11 14
6 7 3
6 7 14
6 11 4
7 8 14
7 10 9
7 12 3
7 12 4
7 12 14
7 16 4
7 16 13
7 16 18
7 17 13
7 20 4
7 20 9
7 20 13
7 20 18
8 11 4
8 11 13
10 11 4
10 11 14
10 11 18
11 12 4
11 15 9
11 16 4
11 19 13
11 20 4
1 7 18
1 11 8
1 11 13
1 11 19
7 11 5
7 11 8
7 11 18
2 8 7
2 8 9
2 8 14
2 16 7
2 16 11
2 20 1
5 6 3
5 6 7
5 6 11
5 12 13
5 12 18
5 15 4
5 17 4
5 19 11
5 19 18
6 8 3
6 8 11
6 8 18
6 16 18
6 20 1
6 20 14
6 20 18
8 10 1
8 10 14
8 15 1
8 17 1
8 17 7
8 17 13
8 19 4
8 19 9
8 19 11
8 19 13
12 16 9
12 20 1
12 20 3
12 20 14
15 16 13
15 20 3
15 20 11
16 17 1
16 19 1
16 19 7
17 20 7
19 20 1
19 20 13
5 20 3
5 20 4
5 20 9
8 20 14
16 20 10
5 16 2
5 16 4
5 16 13
5 16 18
8 16 6
8 16 9
8 16 14
8 16 15
8 16 18
5 8 2
5 8 4
5 8 6
5 8 16
5 8 19
5 8 20
2 6 3
2 6 11
2 10 1
2 10 8
2 15 5
2 15 13
2 19 5
2 19 7
2 19 14
6 17 1
6 17 20
10 17 5
10 17 8
12 17 3
12 17 5
15 17 1
15 17 8
15 17 16
17 19 3
17 19 8
17 19 9
17 19 14
2 17 8
2 17 18
2 17 19
2 17 20
6 19 3
6 19 5
6 19 7
6 19 14
6 19 17
10 19 5
10 19 8
10 19 16
12 19 4
12 19 7
12 19 13
15 19 5
15 19 18
6 10 3
6 10 18
6 10 19
6 15 2
6 15 7
6 15 18
10 12 1
10 12 7
10 12 8
10 12 14
10 12 16
10 12 17
10 12 18
12 15 13
12 15 16
10 15 3
10 15 16
6 12 5
6 12 9
6 12 10
6 12 11
6 12 14
13 20 11
14 20 6
14 20 11
14 20 12
18 20 3
18 20 9
18 20 16
5 4 18
8 4 7
8 4 11
8 4 13
8 4 15
8 4 18
3 2 7
3 2 9
3 2 12
3 2 19
9 5 6
9 5 7
9 5 19
9 5 20
9 8 3
9 8 15
9 16 11
9 16 20
16 7 2
