# Supplementary material for: Netcombin: An algorithm for constructing optimal phylogenetic network from rooted triplets
Source: PLoS One. 2020 Sep 18;15(9):e0227842. doi: 10.1371/journal.pone.0227842 (PMC7500971; doi:10.1371/journal.pone.0227842)
Supplement: S2 File — (ZIP) [file pone.0227842.s002.zip › tripletData/32/good triplets bound 0.txt]

3	13	1
3	13	2
3	13	5
3	13	6
3	13	7
3	13	8
3	13	10
3	13	11
3	13	12
3	13	15
3	13	16
3	13	17
3	13	19
3	13	20
3	14	1
3	14	2
3	14	5
3	14	6
3	14	7
3	14	8
3	14	10
3	14	11
3	14	12
3	14	15
3	14	16
3	14	17
3	14	19
3	14	20
3	18	1
3	18	2
3	18	5
3	18	6
3	18	7
3	18	8
3	18	10
3	18	11
3	18	12
3	18	15
3	18	16
3	18	17
3	18	19
3	18	20
4	13	1
4	13	2
4	13	5
4	13	6
4	13	7
4	13	8
4	13	10
4	13	11
4	13	12
4	13	15
4	13	16
4	13	17
4	13	19
4	13	20
4	14	1
4	14	2
4	14	5
4	14	6
4	14	7
4	14	8
4	14	10
4	14	11
4	14	12
4	14	15
4	14	16
4	14	17
4	14	19
4	14	20
4	18	1
4	18	2
4	18	5
4	18	6
4	18	7
4	18	8
4	18	10
4	18	11
4	18	12
4	18	15
4	18	16
4	18	17
4	18	19
4	18	20
9	13	1
9	13	2
9	13	5
9	13	6
9	13	7
9	13	8
9	13	10
9	13	11
9	13	12
9	13	15
9	13	16
9	13	17
9	13	19
9	13	20
9	14	1
9	14	2
9	14	5
9	14	6
9	14	7
9	14	8
9	14	10
9	14	11
9	14	12
9	14	15
9	14	16
9	14	17
9	14	19
9	14	20
9	18	1
9	18	2
9	18	5
9	18	6
9	18	7
9	18	8
9	18	10
9	18	11
9	18	12
9	18	15
9	18	16
9	18	17
9	18	19
9	18	20
3	4	1
3	4	2
3	4	5
3	4	6
3	4	7
3	4	8
3	4	10
3	4	11
3	4	12
3	4	13
3	4	14
3	4	15
3	4	16
3	4	17
3	4	18
3	4	19
3	4	20
3	9	1
3	9	2
3	9	5
3	9	6
3	9	7
3	9	8
3	9	10
3	9	11
3	9	12
3	9	13
3	9	14
3	9	15
3	9	16
3	9	17
3	9	18
3	9	19
3	9	20
4	9	1
4	9	2
4	9	3
4	9	5
4	9	6
4	9	7
4	9	8
4	9	10
4	9	11
4	9	12
4	9	13
4	9	14
4	9	15
4	9	16
4	9	17
4	9	18
4	9	19
4	9	20
13	14	1
13	14	2
13	14	3
13	14	4
13	14	5
13	14	6
13	14	7
13	14	8
13	14	9
13	14	10
13	14	11
13	14	12
13	14	15
13	14	16
13	14	17
13	14	19
13	14	20
14	18	1
14	18	2
14	18	3
14	18	4
14	18	5
14	18	6
14	18	7
14	18	8
14	18	9
14	18	10
14	18	11
14	18	12
14	18	15
14	18	16
14	18	17
14	18	19
14	18	20
13	18	1
13	18	2
13	18	3
13	18	4
13	18	5
13	18	6
13	18	7
13	18	8
13	18	9
13	18	10
13	18	11
13	18	12
13	18	14
13	18	15
13	18	16
13	18	17
13	18	19
13	18	20
1	2	3
1	2	4
1	2	9
1	2	13
1	2	14
1	2	18
1	5	3
1	5	4
1	5	9
1	5	13
1	5	14
1	5	18
1	6	3
1	6	4
1	6	9
1	6	13
1	6	14
1	6	18
1	8	3
1	8	4
1	8	9
1	8	13
1	8	14
1	8	18
1	10	3
1	10	4
1	10	9
1	10	13
1	10	14
1	10	18
1	12	3
1	12	4
1	12	9
1	12	13
1	12	14
1	12	18
1	15	3
1	15	4
1	15	9
1	15	13
1	15	14
1	15	18
1	16	3
1	16	4
1	16	9
1	16	13
1	16	14
1	16	18
1	17	3
1	17	4
1	17	9
1	17	13
1	17	14
1	17	18
1	19	3
1	19	4
1	19	9
1	19	13
1	19	14
1	19	18
1	20	3
1	20	4
1	20	9
1	20	13
1	20	14
1	20	18
2	7	3
2	7	4
2	7	9
2	7	13
2	7	14
2	7	18
2	11	3
2	11	4
2	11	9
2	11	13
2	11	14
2	11	18
5	7	3
5	7	4
5	7	9
5	7	13
5	7	14
5	7	18
5	11	3
5	11	4
5	11	9
5	11	13
5	11	14
5	11	18
6	7	3
6	7	4
6	7	9
6	7	13
6	7	14
6	7	18
6	11	3
6	11	4
6	11	9
6	11	13
6	11	14
6	11	18
7	8	3
7	8	4
7	8	9
7	8	13
7	8	14
7	8	18
7	10	3
7	10	4
7	10	9
7	10	13
7	10	14
7	10	18
7	12	3
7	12	4
7	12	9
7	12	13
7	12	14
7	12	18
7	15	3
7	15	4
7	15	9
7	15	13
7	15	14
7	15	18
7	16	3
7	16	4
7	16	9
7	16	13
7	16	14
7	16	18
7	17	3
7	17	4
7	17	9
7	17	13
7	17	14
7	17	18
7	19	3
7	19	4
7	19	9
7	19	13
7	19	14
7	19	18
7	20	3
7	20	4
7	20	9
7	20	13
7	20	14
7	20	18
8	11	3
8	11	4
8	11	9
8	11	13
8	11	14
8	11	18
10	11	3
10	11	4
10	11	9
10	11	13
10	11	14
10	11	18
11	12	3
11	12	4
11	12	9
11	12	13
11	12	14
11	12	18
11	15	3
11	15	4
11	15	9
11	15	13
11	15	14
11	15	18
11	16	3
11	16	4
11	16	9
11	16	13
11	16	14
11	16	18
11	17	3
11	17	4
11	17	9
11	17	13
11	17	14
11	17	18
11	19	3
11	19	4
11	19	9
11	19	13
11	19	14
11	19	18
11	20	3
11	20	4
11	20	9
11	20	13
11	20	14
11	20	18
1	7	2
1	7	3
1	7	4
1	7	5
1	7	6
1	7	8
1	7	9
1	7	10
1	7	12
1	7	13
1	7	14
1	7	15
1	7	16
1	7	17
1	7	18
1	7	19
1	7	20
1	11	2
1	11	3
1	11	4
1	11	5
1	11	6
1	11	8
1	11	9
1	11	10
1	11	12
1	11	13
1	11	14
1	11	15
1	11	16
1	11	17
1	11	18
1	11	19
1	11	20
7	11	1
7	11	2
7	11	3
7	11	4
7	11	5
7	11	6
7	11	8
7	11	9
7	11	10
7	11	12
7	11	13
7	11	14
7	11	15
7	11	16
7	11	17
7	11	18
7	11	19
7	11	20
2	5	1
2	5	3
2	5	4
2	5	7
2	5	9
2	5	11
2	5	13
2	5	14
2	5	18
2	8	1
2	8	3
2	8	4
2	8	7
2	8	9
2	8	11
2	8	13
2	8	14
2	8	18
2	16	1
2	16	3
2	16	4
2	16	7
2	16	9
2	16	11
2	16	13
2	16	14
2	16	18
2	20	1
2	20	3
2	20	4
2	20	7
2	20	9
2	20	11
2	20	13
2	20	14
2	20	18
5	6	1
5	6	3
5	6	4
5	6	7
5	6	9
5	6	11
5	6	13
5	6	14
5	6	18
5	10	1
5	10	3
5	10	4
5	10	7
5	10	9
5	10	11
5	10	13
5	10	14
5	10	18
5	12	1
5	12	3
5	12	4
5	12	7
5	12	9
5	12	11
5	12	13
5	12	14
5	12	18
5	15	1
5	15	3
5	15	4
5	15	7
5	15	9
5	15	11
5	15	13
5	15	14
5	15	18
5	17	1
5	17	3
5	17	4
5	17	7
5	17	9
5	17	11
5	17	13
5	17	14
5	17	18
5	19	1
5	19	3
5	19	4
5	19	7
5	19	9
5	19	11
5	19	13
5	19	14
5	19	18
6	8	1
6	8	3
6	8	4
6	8	7
6	8	9
6	8	11
6	8	13
6	8	14
6	8	18
6	16	1
6	16	3
6	16	4
6	16	7
6	16	9
6	16	11
6	16	13
6	16	14
6	16	18
6	20	1
6	20	3
6	20	4
6	20	7
6	20	9
6	20	11
6	20	13
6	20	14
6	20	18
8	10	1
8	10	3
8	10	4
8	10	7
8	10	9
8	10	11
8	10	13
8	10	14
8	10	18
8	12	1
8	12	3
8	12	4
8	12	7
8	12	9
8	12	11
8	12	13
8	12	14
8	12	18
8	15	1
8	15	3
8	15	4
8	15	7
8	15	9
8	15	11
8	15	13
8	15	14
8	15	18
8	17	1
8	17	3
8	17	4
8	17	7
8	17	9
8	17	11
8	17	13
8	17	14
8	17	18
8	19	1
8	19	3
8	19	4
8	19	7
8	19	9
8	19	11
8	19	13
8	19	14
8	19	18
10	16	1
10	16	3
10	16	4
10	16	7
10	16	9
10	16	11
10	16	13
10	16	14
10	16	18
10	20	1
10	20	3
10	20	4
10	20	7
10	20	9
10	20	11
10	20	13
10	20	14
10	20	18
12	16	1
12	16	3
12	16	4
12	16	7
12	16	9
12	16	11
12	16	13
12	16	14
12	16	18
12	20	1
12	20	3
12	20	4
12	20	7
12	20	9
12	20	11
12	20	13
12	20	14
12	20	18
15	16	1
15	16	3
15	16	4
15	16	7
15	16	9
15	16	11
15	16	13
15	16	14
15	16	18
15	20	1
15	20	3
15	20	4
15	20	7
15	20	9
15	20	11
15	20	13
15	20	14
15	20	18
16	17	1
16	17	3
16	17	4
16	17	7
16	17	9
16	17	11
16	17	13
16	17	14
16	17	18
16	19	1
16	19	3
16	19	4
16	19	7
16	19	9
16	19	11
16	19	13
16	19	14
16	19	18
17	20	1
17	20	3
17	20	4
17	20	7
17	20	9
17	20	11
17	20	13
17	20	14
17	20	18
19	20	1
19	20	3
19	20	4
19	20	7
19	20	9
19	20	11
19	20	13
19	20	14
19	20	18
5	20	1
5	20	2
5	20	3
5	20	4
5	20	6
5	20	7
5	20	9
5	20	10
5	20	11
5	20	12
5	20	13
5	20	14
5	20	15
5	20	17
5	20	18
5	20	19
8	20	1
8	20	2
8	20	3
8	20	4
8	20	6
8	20	7
8	20	9
8	20	10
8	20	11
8	20	12
8	20	13
8	20	14
8	20	15
8	20	17
8	20	18
8	20	19
16	20	1
16	20	2
16	20	3
16	20	4
16	20	6
16	20	7
16	20	9
16	20	10
16	20	11
16	20	12
16	20	13
16	20	14
16	20	15
16	20	17
16	20	18
16	20	19
5	16	1
5	16	2
5	16	3
5	16	4
5	16	6
5	16	7
5	16	9
5	16	10
5	16	11
5	16	12
5	16	13
5	16	14
5	16	15
5	16	17
5	16	18
5	16	19
5	16	20
8	16	1
8	16	2
8	16	3
8	16	4
8	16	6
8	16	7
8	16	9
8	16	10
8	16	11
8	16	12
8	16	13
8	16	14
8	16	15
8	16	17
8	16	18
8	16	19
8	16	20
5	8	1
5	8	2
5	8	3
5	8	4
5	8	6
5	8	7
5	8	9
5	8	10
5	8	11
5	8	12
5	8	13
5	8	14
5	8	15
5	8	16
5	8	17
5	8	18
5	8	19
5	8	20
2	6	1
2	6	3
2	6	4
2	6	5
2	6	7
2	6	8
2	6	9
2	6	11
2	6	13
2	6	14
2	6	16
2	6	18
2	6	20
2	10	1
2	10	3
2	10	4
2	10	5
2	10	7
2	10	8
2	10	9
2	10	11
2	10	13
2	10	14
2	10	16
2	10	18
2	10	20
2	12	1
2	12	3
2	12	4
2	12	5
2	12	7
2	12	8
2	12	9
2	12	11
2	12	13
2	12	14
2	12	16
2	12	18
2	12	20
2	15	1
2	15	3
2	15	4
2	15	5
2	15	7
2	15	8
2	15	9
2	15	11
2	15	13
2	15	14
2	15	16
2	15	18
2	15	20
2	19	1
2	19	3
2	19	4
2	19	5
2	19	7
2	19	8
2	19	9
2	19	11
2	19	13
2	19	14
2	19	16
2	19	18
2	19	20
6	17	1
6	17	3
6	17	4
6	17	5
6	17	7
6	17	8
6	17	9
6	17	11
6	17	13
6	17	14
6	17	16
6	17	18
6	17	20
10	17	1
10	17	3
10	17	4
10	17	5
10	17	7
10	17	8
10	17	9
10	17	11
10	17	13
10	17	14
10	17	16
10	17	18
10	17	20
12	17	1
12	17	3
12	17	4
12	17	5
12	17	7
12	17	8
12	17	9
12	17	11
12	17	13
12	17	14
12	17	16
12	17	18
12	17	20
15	17	1
15	17	3
15	17	4
15	17	5
15	17	7
15	17	8
15	17	9
15	17	11
15	17	13
15	17	14
15	17	16
15	17	18
15	17	20
17	19	1
17	19	3
17	19	4
17	19	5
17	19	7
17	19	8
17	19	9
17	19	11
17	19	13
17	19	14
17	19	16
17	19	18
17	19	20
2	17	1
2	17	3
2	17	4
2	17	5
2	17	6
2	17	7
2	17	8
2	17	9
2	17	10
2	17	11
2	17	12
2	17	13
2	17	14
2	17	15
2	17	16
2	17	18
2	17	19
2	17	20
6	19	1
6	19	2
6	19	3
6	19	4
6	19	5
6	19	7
6	19	8
6	19	9
6	19	11
6	19	13
6	19	14
6	19	16
6	19	17
6	19	18
6	19	20
10	19	1
10	19	2
10	19	3
10	19	4
10	19	5
10	19	7
10	19	8
10	19	9
10	19	11
10	19	13
10	19	14
10	19	16
10	19	17
10	19	18
10	19	20
12	19	1
12	19	2
12	19	3
12	19	4
12	19	5
12	19	7
12	19	8
12	19	9
12	19	11
12	19	13
12	19	14
12	19	16
12	19	17
12	19	18
12	19	20
15	19	1
15	19	2
15	19	3
15	19	4
15	19	5
15	19	7
15	19	8
15	19	9
15	19	11
15	19	13
15	19	14
15	19	16
15	19	17
15	19	18
15	19	20
6	10	1
6	10	2
6	10	3
6	10	4
6	10	5
6	10	7
6	10	8
6	10	9
6	10	11
6	10	13
6	10	14
6	10	16
6	10	17
6	10	18
6	10	19
6	10	20
6	15	1
6	15	2
6	15	3
6	15	4
6	15	5
6	15	7
6	15	8
6	15	9
6	15	11
6	15	13
6	15	14
6	15	16
6	15	17
6	15	18
6	15	19
6	15	20
10	12	1
10	12	2
10	12	3
10	12	4
10	12	5
10	12	7
10	12	8
10	12	9
10	12	11
10	12	13
10	12	14
10	12	16
10	12	17
10	12	18
10	12	19
10	12	20
12	15	1
12	15	2
12	15	3
12	15	4
12	15	5
12	15	7
12	15	8
12	15	9
12	15	11
12	15	13
12	15	14
12	15	16
12	15	17
12	15	18
12	15	19
12	15	20
10	15	1
10	15	2
10	15	3
10	15	4
10	15	5
10	15	6
10	15	7
10	15	8
10	15	9
10	15	11
10	15	12
10	15	13
10	15	14
10	15	16
10	15	17
10	15	18
10	15	19
10	15	20
6	12	1
6	12	2
6	12	3
6	12	4
6	12	5
6	12	7
6	12	8
6	12	9
6	12	10
6	12	11
6	12	13
6	12	14
6	12	15
6	12	16
6	12	17
6	12	18
6	12	19
6	12	20
13	20	1
13	20	2
13	20	3
13	20	4
13	20	5
13	20	6
13	20	7
13	20	8
13	20	9
13	20	10
13	20	11
13	20	12
13	20	15
13	20	16
13	20	17
13	20	19
14	20	1
14	20	2
14	20	3
14	20	4
14	20	5
14	20	6
14	20	7
14	20	8
14	20	9
14	20	10
14	20	11
14	20	12
14	20	15
14	20	16
14	20	17
14	20	19
18	20	1
18	20	2
18	20	3
18	20	4
18	20	5
18	20	6
18	20	7
18	20	8
18	20	9
18	20	10
18	20	11
18	20	12
18	20	15
18	20	16
18	20	17
18	20	19
5	4	1
5	4	2
5	4	3
5	4	6
5	4	7
5	4	9
5	4	10
5	4	11
5	4	12
5	4	13
5	4	14
5	4	15
5	4	16
5	4	17
5	4	18
5	4	19
5	4	20
8	4	1
8	4	2
8	4	3
8	4	6
8	4	7
8	4	9
8	4	10
8	4	11
8	4	12
8	4	13
8	4	14
8	4	15
8	4	16
8	4	17
8	4	18
8	4	19
8	4	20
3	2	1
3	2	4
3	2	5
3	2	6
3	2	7
3	2	8
3	2	9
3	2	10
3	2	11
3	2	12
3	2	13
3	2	14
3	2	15
3	2	16
3	2	17
3	2	18
3	2	19
3	2	20
9	5	1
9	5	2
9	5	3
9	5	4
9	5	6
9	5	7
9	5	10
9	5	11
9	5	12
9	5	13
9	5	14
9	5	15
9	5	17
9	5	18
9	5	19
9	5	20
9	8	1
9	8	2
9	8	3
9	8	4
9	8	6
9	8	7
9	8	10
9	8	11
9	8	12
9	8	13
9	8	14
9	8	15
9	8	17
9	8	18
9	8	19
9	8	20
9	16	1
9	16	2
9	16	3
9	16	4
9	16	6
9	16	7
9	16	10
9	16	11
9	16	12
9	16	13
9	16	14
9	16	15
9	16	17
9	16	18
9	16	19
9	16	20
16	7	1
16	7	2
16	7	5
16	7	6
16	7	8
16	7	10
16	7	11
16	7	12
16	7	15
16	7	17
16	7	19
16	7	20
