# Supplementary material for: Netcombin: An algorithm for constructing optimal phylogenetic network from rooted triplets
Source: PLoS One. 2020 Sep 18;15(9):e0227842. doi: 10.1371/journal.pone.0227842 (PMC7500971; doi:10.1371/journal.pone.0227842)
Supplement: S2 File — (ZIP) [file pone.0227842.s002.zip › tripletData/33/good triplets bound 0.2.txt]

1 4 2
1 4 3
1 4 6
1 4 8
1 4 10
1 4 11
1 4 12
1 4 13
1 4 15
1 4 16
1 4 19
1 4 20
1 14 2
1 14 3
1 14 6
1 14 7
1 14 10
1 14 11
1 14 12
1 14 13
1 14 15
1 14 16
1 14 19
1 14 20
1 17 2
1 17 3
1 17 7
1 17 10
1 17 12
1 17 13
1 17 15
1 17 16
1 17 18
1 17 19
1 17 20
4 5 3
4 5 6
4 5 7
4 5 11
4 5 12
4 5 13
4 5 15
4 5 16
4 5 18
4 5 19
4 5 20
4 9 3
4 9 6
4 9 7
4 9 10
4 9 11
4 9 13
4 9 15
4 9 16
4 9 18
4 9 19
4 9 20
5 14 2
5 14 3
5 14 7
5 14 8
5 14 10
5 14 11
5 14 12
5 14 13
5 14 15
5 14 16
5 14 18
5 14 20
5 17 2
5 17 6
5 17 7
5 17 10
5 17 11
5 17 13
5 17 16
5 17 18
9 14 2
9 14 3
9 14 6
9 14 7
9 14 10
9 14 12
9 14 13
9 14 15
9 14 16
9 14 18
9 14 20
9 17 2
9 17 3
9 17 6
9 17 7
9 17 8
9 17 10
9 17 12
9 17 13
9 17 15
9 17 16
9 17 19
9 17 20
4 17 1
4 17 3
4 17 5
4 17 6
4 17 7
4 17 10
4 17 11
4 17 12
4 17 13
4 17 15
4 17 16
4 17 19
4 17 20
14 17 3
14 17 5
14 17 6
14 17 7
14 17 8
14 17 9
14 17 10
14 17 11
14 17 13
14 17 16
14 17 18
14 17 20
4 14 1
4 14 2
4 14 5
4 14 6
4 14 7
4 14 10
4 14 11
4 14 12
4 14 15
4 14 16
4 14 17
4 14 18
4 14 20
1 5 2
1 5 4
1 5 7
1 5 8
1 5 11
1 5 12
1 5 13
1 5 14
1 5 16
1 5 20
1 9 2
1 9 3
1 9 4
1 9 6
1 9 7
1 9 8
1 9 10
1 9 11
1 9 12
1 9 13
1 9 14
1 9 15
1 9 16
1 9 17
1 9 18
1 9 20
5 9 1
5 9 3
5 9 4
5 9 6
5 9 7
5 9 10
5 9 12
5 9 13
5 9 14
5 9 16
5 9 17
5 9 18
5 9 19
2 3 1
2 3 4
2 3 14
2 3 17
2 10 1
2 10 4
2 10 9
2 10 14
2 10 17
2 15 1
2 15 14
2 15 17
2 18 1
2 18 4
2 18 5
2 18 9
2 18 14
2 18 17
2 20 1
2 20 4
2 20 5
2 20 9
2 20 14
2 20 17
3 6 4
3 6 5
3 6 9
3 6 17
3 7 1
3 7 9
3 7 14
3 7 17
3 8 1
3 8 5
3 8 9
3 8 17
3 11 1
3 11 4
3 11 9
3 11 14
3 11 17
3 12 1
3 12 4
3 12 5
3 12 9
3 12 14
3 12 17
3 13 1
3 13 4
3 13 9
3 13 14
3 13 17
3 16 1
3 16 4
3 16 9
3 16 14
3 16 17
3 19 1
3 19 4
3 19 5
3 19 9
3 19 14
3 19 17
6 10 1
6 10 4
6 10 5
6 10 9
6 10 14
6 10 17
6 15 1
6 15 4
6 15 5
6 15 14
6 15 17
6 18 4
6 18 5
6 18 9
6 18 14
6 20 1
6 20 4
6 20 5
6 20 9
6 20 14
6 20 17
7 10 1
7 10 4
7 10 5
7 10 9
7 10 17
7 15 1
7 15 4
7 15 9
7 15 14
7 15 17
7 18 1
7 18 4
7 18 5
7 18 9
7 18 14
7 20 1
7 20 4
7 20 9
7 20 14
7 20 17
8 10 1
8 10 4
8 10 5
8 10 9
8 10 17
8 15 1
8 15 4
8 15 5
8 15 9
8 15 14
8 15 17
8 18 1
8 18 5
8 18 9
8 20 1
8 20 4
8 20 14
8 20 17
10 11 4
10 11 5
10 11 14
10 12 1
10 12 4
10 12 5
10 12 9
10 12 14
10 12 17
10 13 1
10 13 4
10 13 9
10 13 14
10 13 17
10 16 1
10 16 4
10 16 5
10 16 9
10 16 17
10 19 1
10 19 4
10 19 5
10 19 17
11 15 4
11 15 5
11 15 9
11 15 14
11 18 1
11 18 4
11 18 5
11 18 9
11 20 1
11 20 4
11 20 5
11 20 14
11 20 17
12 15 1
12 15 4
12 15 5
12 15 9
12 15 14
12 15 17
12 18 1
12 18 5
12 18 14
12 18 17
12 20 1
12 20 4
12 20 5
12 20 17
13 15 1
13 15 5
13 15 14
13 15 17
13 18 1
13 18 5
13 18 17
13 20 1
13 20 4
13 20 5
13 20 9
13 20 14
13 20 17
15 16 4
15 16 5
15 16 9
15 16 14
15 16 17
15 19 1
15 19 4
15 19 5
15 19 9
15 19 14
15 19 17
16 18 1
16 18 4
16 18 5
16 18 14
16 18 17
16 20 1
16 20 9
16 20 14
16 20 17
18 19 4
18 19 5
18 19 9
19 20 4
19 20 5
19 20 9
19 20 14
19 20 17
2 6 1
2 6 3
2 6 4
2 6 5
2 6 9
2 6 10
2 6 14
2 6 15
2 6 17
2 6 18
2 6 20
2 7 4
2 7 5
2 7 10
2 7 14
2 7 15
2 7 18
2 7 20
2 8 3
2 8 4
2 8 9
2 8 10
2 8 15
2 8 17
2 8 20
2 12 1
2 12 3
2 12 4
2 12 5
2 12 9
2 12 10
2 12 14
2 12 17
2 12 18
2 12 20
2 13 1
2 13 3
2 13 4
2 13 5
2 13 9
2 13 14
2 13 17
2 13 18
2 13 20
6 11 1
6 11 4
6 11 5
6 11 9
6 11 10
6 11 14
6 11 15
6 11 17
6 11 18
6 11 20
6 16 3
6 16 4
6 16 5
6 16 9
6 16 10
6 16 14
6 16 15
6 16 17
6 16 18
6 16 20
6 19 1
6 19 4
6 19 5
6 19 10
6 19 14
6 19 15
6 19 17
6 19 18
6 19 20
7 11 1
7 11 3
7 11 4
7 11 5
7 11 9
7 11 10
7 11 14
7 11 15
7 11 17
7 11 18
7 11 20
7 16 1
7 16 3
7 16 4
7 16 9
7 16 10
7 16 18
7 16 20
7 19 3
7 19 4
7 19 9
7 19 10
7 19 14
7 19 15
7 19 17
7 19 18
7 19 20
8 11 1
8 11 4
8 11 9
8 11 10
8 11 15
8 11 17
8 11 18
8 16 1
8 16 3
8 16 4
8 16 10
8 16 14
8 16 15
8 16 17
8 16 18
8 16 20
8 19 3
8 19 4
8 19 5
8 19 9
8 19 10
8 19 14
8 19 15
8 19 18
11 12 1
11 12 3
11 12 9
11 12 10
11 12 14
11 12 15
11 12 17
11 12 18
11 12 20
11 13 1
11 13 3
11 13 9
11 13 10
11 13 14
11 13 15
11 13 17
11 13 18
11 13 20
12 16 1
12 16 3
12 16 5
12 16 9
12 16 10
12 16 15
12 16 17
12 16 18
12 19 3
12 19 4
12 19 5
12 19 9
12 19 10
12 19 14
12 19 15
12 19 17
12 19 20
13 16 1
13 16 3
13 16 4
13 16 5
13 16 10
13 16 14
13 16 17
13 16 20
13 19 3
13 19 4
13 19 5
13 19 9
13 19 10
13 19 14
13 19 15
13 19 17
13 19 20
2 19 3
2 19 4
2 19 5
2 19 6
2 19 7
2 19 8
2 19 9
2 19 10
2 19 12
2 19 13
2 19 14
2 19 15
2 19 17
2 19 20
11 19 1
11 19 3
11 19 5
11 19 6
11 19 7
11 19 8
11 19 9
11 19 10
11 19 12
11 19 13
11 19 14
11 19 15
11 19 17
11 19 20
16 19 1
16 19 3
16 19 4
16 19 5
16 19 6
16 19 8
16 19 10
16 19 13
16 19 14
16 19 15
16 19 17
16 19 18
16 19 20
2 11 1
2 11 3
2 11 5
2 11 7
2 11 8
2 11 9
2 11 10
2 11 12
2 11 13
2 11 15
2 11 17
2 11 18
2 11 19
11 16 1
11 16 3
11 16 4
11 16 5
11 16 6
11 16 7
11 16 8
11 16 9
11 16 10
11 16 12
11 16 14
11 16 15
11 16 19
11 16 20
2 16 1
2 16 3
2 16 4
2 16 5
2 16 6
2 16 8
2 16 9
2 16 10
2 16 12
2 16 13
2 16 14
2 16 15
2 16 17
2 16 18
6 7 2
6 7 4
6 7 5
6 7 9
6 7 10
6 7 11
6 7 14
6 7 16
6 7 17
6 7 18
6 7 19
6 7 20
6 8 1
6 8 2
6 8 3
6 8 9
6 8 10
6 8 11
6 8 14
6 8 15
6 8 16
6 8 17
6 8 18
6 8 19
6 8 20
7 12 1
7 12 2
7 12 3
7 12 4
7 12 5
7 12 9
7 12 10
7 12 11
7 12 14
7 12 15
7 12 16
7 12 18
7 12 19
7 12 20
7 13 1
7 13 2
7 13 3
7 13 4
7 13 5
7 13 9
7 13 10
7 13 11
7 13 15
7 13 17
7 13 18
7 13 20
8 12 1
8 12 3
8 12 4
8 12 5
8 12 10
8 12 11
8 12 14
8 12 16
8 12 18
8 12 19
8 12 20
8 13 1
8 13 2
8 13 3
8 13 4
8 13 9
8 13 10
8 13 11
8 13 14
8 13 15
8 13 16
8 13 17
8 13 18
8 13 19
8 13 20
7 8 1
7 8 2
7 8 3
7 8 5
7 8 6
7 8 9
7 8 10
7 8 11
7 8 12
7 8 14
7 8 15
7 8 17
7 8 18
7 8 20
6 13 1
6 13 2
6 13 3
6 13 4
6 13 7
6 13 8
6 13 9
6 13 10
6 13 11
6 13 14
6 13 16
6 13 18
6 13 20
12 13 1
12 13 2
12 13 3
12 13 4
12 13 5
12 13 8
12 13 9
12 13 10
12 13 11
12 13 15
12 13 16
12 13 19
6 12 1
6 12 2
6 12 4
6 12 5
6 12 7
6 12 8
6 12 9
6 12 10
6 12 13
6 12 14
6 12 15
6 12 16
6 12 17
6 12 18
6 12 19
6 12 20
3 18 2
3 18 4
3 18 5
3 18 6
3 18 8
3 18 9
3 18 11
3 18 12
3 18 13
3 18 16
3 18 17
3 18 19
3 20 1
3 20 2
3 20 5
3 20 6
3 20 7
3 20 8
3 20 11
3 20 12
3 20 13
3 20 17
10 18 1
10 18 4
10 18 5
10 18 6
10 18 7
10 18 8
10 18 11
10 18 12
10 18 13
10 18 14
10 18 17
10 18 19
10 20 1
10 20 2
10 20 4
10 20 5
10 20 6
10 20 7
10 20 8
10 20 9
10 20 12
10 20 13
10 20 14
10 20 16
10 20 19
15 18 1
15 18 4
15 18 5
15 18 6
15 18 7
15 18 8
15 18 9
15 18 12
15 18 13
15 18 16
15 18 17
15 20 1
15 20 2
15 20 6
15 20 7
15 20 8
15 20 9
15 20 11
15 20 12
15 20 16
15 20 17
15 20 19
3 15 1
3 15 2
3 15 4
3 15 6
3 15 7
3 15 8
3 15 9
3 15 11
3 15 12
3 15 13
3 15 14
3 15 16
3 15 17
3 15 18
3 15 19
3 15 20
10 15 1
10 15 2
10 15 4
10 15 5
10 15 6
10 15 7
10 15 8
10 15 9
10 15 11
10 15 13
10 15 14
10 15 16
10 15 17
10 15 20
3 10 1
3 10 2
3 10 4
3 10 5
3 10 6
3 10 8
3 10 9
3 10 11
3 10 12
3 10 13
3 10 14
3 10 15
3 10 16
3 10 17
3 10 18
3 10 19
3 10 20
18 20 1
18 20 2
18 20 3
18 20 4
18 20 5
18 20 6
18 20 7
18 20 8
18 20 9
18 20 11
18 20 12
18 20 13
18 20 14
18 20 16
18 20 17
18 20 19
2 6 8
2 12 7
2 12 8
2 13 7
2 13 8
11 6 7
11 6 8
11 12 7
11 12 8
11 13 7
11 13 8
16 6 7
16 6 8
16 12 7
16 13 7
16 13 8
19 6 7
19 6 8
19 12 7
19 13 7
3 4 1
3 4 2
3 4 9
3 4 11
3 4 16
3 4 19
3 14 1
3 14 2
3 14 5
3 14 11
3 14 16
3 14 17
3 6 16
3 6 19
3 7 11
3 7 16
3 7 19
3 8 2
3 8 16
3 12 11
3 12 16
3 12 19
3 13 2
3 13 11
3 13 16
3 13 19
10 4 1
10 4 2
10 4 5
10 4 9
10 4 11
10 4 16
10 4 19
10 14 1
10 14 2
10 14 5
10 14 9
10 14 11
10 14 16
10 14 17
10 14 19
10 6 2
10 6 11
10 6 16
10 6 19
10 7 2
10 7 11
10 7 16
10 7 19
10 8 2
10 8 11
10 8 16
10 12 2
10 12 11
10 12 16
10 12 19
10 13 11
10 13 16
10 13 19
15 4 1
15 4 2
15 4 5
15 4 9
15 4 11
15 4 16
15 4 17
15 4 19
15 14 1
15 14 5
15 14 9
15 14 11
15 14 16
15 14 17
15 14 19
15 6 2
15 6 11
15 6 16
15 6 19
15 7 2
15 7 11
15 7 16
15 7 19
15 8 11
15 8 16
15 8 19
15 12 2
15 12 11
15 12 19
15 13 2
15 13 11
15 13 16
18 4 1
18 4 2
18 4 5
18 4 9
18 4 11
18 4 17
18 4 19
18 14 1
18 14 2
18 14 9
18 14 11
18 14 16
18 14 17
18 6 2
18 6 11
18 6 19
18 7 2
18 7 11
18 7 16
18 7 19
18 8 2
18 8 11
18 8 16
18 12 2
18 12 11
18 12 16
18 12 19
18 13 2
18 13 11
18 13 19
20 4 1
20 4 2
20 4 5
20 4 9
20 4 16
20 4 17
20 4 19
20 14 2
20 14 5
20 14 11
20 14 16
20 14 17
20 6 11
20 6 16
20 7 2
20 7 11
20 7 16
20 7 19
20 8 11
20 8 16
20 8 19
20 12 2
20 12 11
20 12 16
20 12 19
20 13 2
20 13 16
4 6 1
4 6 2
4 6 9
4 6 11
4 6 19
4 7 1
4 7 5
4 7 9
4 7 16
4 7 17
4 8 1
4 8 2
4 8 5
4 8 9
4 8 11
4 8 16
4 8 17
4 8 19
4 12 1
4 12 2
4 12 5
4 12 9
4 12 11
4 12 16
4 12 17
4 12 19
4 13 1
4 13 2
4 13 5
4 13 9
4 13 11
4 13 16
4 13 17
4 13 19
14 6 1
14 6 2
14 6 5
14 6 9
14 6 11
14 6 16
14 6 17
14 7 1
14 7 2
14 7 5
14 7 9
14 7 11
14 7 16
14 7 17
14 7 19
14 8 5
14 8 11
14 8 16
14 8 19
14 12 1
14 12 5
14 12 9
14 12 17
14 12 19
14 13 1
14 13 9
14 13 11
14 13 16
14 13 17
14 13 19
3 7 6
3 7 12
3 7 13
3 7 15
3 7 18
3 8 6
3 8 12
3 8 15
3 8 18
3 8 20
10 7 6
10 7 12
10 7 13
10 7 15
10 7 18
10 7 20
10 8 6
10 8 12
10 8 13
10 8 18
10 8 20
18 2 3
18 2 7
18 2 8
18 2 10
18 2 15
18 11 7
18 11 8
18 11 10
18 16 3
18 16 7
18 16 8
18 16 10
18 16 15
18 19 7
18 19 10
18 19 15
18 6 3
18 6 8
18 6 10
18 12 3
18 12 7
18 12 8
18 12 10
18 12 15
18 13 3
18 13 7
18 13 8
18 13 10
18 13 15
20 2 7
20 2 8
20 2 10
20 2 15
20 11 7
20 11 8
20 11 10
20 11 15
20 16 3
20 16 10
20 16 15
20 19 3
20 19 7
20 19 8
20 19 10
20 19 15
20 6 3
20 6 7
20 6 10
20 6 15
20 12 3
20 12 7
20 12 8
20 12 10
20 12 15
20 13 3
20 13 8
20 13 10
20 13 15
4 1 5
4 1 9
4 1 14
4 1 17
9 3 2
9 3 4
9 3 5
9 3 6
9 3 12
9 3 13
9 3 15
9 3 17
9 3 18
9 3 19
9 3 20
9 10 1
9 10 2
9 10 4
9 10 5
9 10 6
9 10 12
9 10 13
9 10 14
9 10 16
9 10 17
9 10 18
9 10 19
9 10 20
9 7 1
9 7 2
9 7 4
9 7 5
9 7 6
9 7 12
9 7 13
9 7 14
9 7 15
9 7 16
9 7 17
9 7 18
9 7 19
9 7 20
9 8 1
9 8 2
9 8 4
9 8 5
9 8 6
9 8 11
9 8 12
9 8 13
9 8 14
9 8 15
9 8 16
9 8 17
9 8 18
9 8 20
