# Supplementary material for: Netcombin: An algorithm for constructing optimal phylogenetic network from rooted triplets
Source: PLoS One. 2020 Sep 18;15(9):e0227842. doi: 10.1371/journal.pone.0227842 (PMC7500971; doi:10.1371/journal.pone.0227842)
Supplement: S2 File — (ZIP) [file pone.0227842.s002.zip › tripletData/33/good triplets bound 0.6.txt]

1 4 2
1 4 6
1 4 7
1 4 13
1 4 16
1 4 20
1 14 2
1 14 6
1 14 7
1 14 8
1 14 12
1 14 16
1 14 20
1 17 3
1 17 6
1 17 10
1 17 12
1 17 15
1 17 19
4 5 2
4 5 3
4 5 8
4 5 11
4 5 12
4 5 19
4 9 6
4 9 7
4 9 12
4 9 16
4 9 19
5 14 2
5 14 7
5 14 8
5 14 12
5 14 19
5 14 20
5 17 2
5 17 3
5 17 6
5 17 11
5 17 13
5 17 15
9 14 2
9 14 6
9 14 7
9 14 8
9 14 12
9 14 13
9 14 19
9 17 3
9 17 6
9 17 8
9 17 10
9 17 11
9 17 12
9 17 20
4 17 5
4 17 8
4 17 10
4 17 11
4 17 15
4 17 16
4 17 18
4 17 20
14 17 1
14 17 3
14 17 7
14 17 9
14 17 10
14 17 13
14 17 16
14 17 18
4 14 2
4 14 3
4 14 7
4 14 9
4 14 12
4 14 13
4 14 15
4 14 16
4 14 17
4 14 19
4 14 20
1 5 6
1 5 10
1 5 11
1 5 16
1 5 20
1 9 2
1 9 7
1 9 11
1 9 13
1 9 14
1 9 15
1 9 19
5 9 2
5 9 3
5 9 8
5 9 12
5 9 17
5 9 19
2 3 1
2 3 4
2 3 9
2 10 9
2 10 17
2 15 1
2 15 5
2 15 9
2 18 5
2 20 1
3 6 4
3 6 5
3 6 9
3 7 17
3 11 4
3 11 5
3 11 9
3 11 17
3 13 1
3 13 4
3 13 5
3 13 9
3 13 14
3 13 17
3 16 1
3 16 5
3 19 5
3 19 14
6 10 4
6 10 17
6 15 1
6 15 4
6 18 1
6 18 9
6 18 14
6 20 5
6 20 14
7 15 5
7 15 14
7 15 17
7 18 1
7 18 14
7 20 1
7 20 17
8 10 4
8 10 5
8 10 9
8 10 14
8 10 17
8 15 17
8 18 4
8 18 5
8 20 4
8 20 5
8 20 14
8 20 17
10 11 1
10 11 4
10 11 5
10 11 9
10 11 14
10 12 1
10 12 5
10 12 9
10 12 14
10 13 17
10 16 1
10 16 4
10 16 5
10 16 9
10 16 17
10 19 4
10 19 14
11 15 4
11 15 14
11 18 1
11 18 5
11 18 14
11 20 5
12 15 4
12 15 5
12 15 9
12 18 1
12 18 4
12 18 9
12 18 14
12 20 1
12 20 5
12 20 17
13 15 4
13 18 9
13 18 14
13 20 5
13 20 14
15 16 4
15 16 14
15 19 9
15 19 17
16 18 1
16 20 4
16 20 14
18 19 9
19 20 1
19 20 5
19 20 9
2 6 3
2 6 4
2 6 10
2 6 14
2 6 18
2 7 1
2 7 3
2 7 5
2 7 14
2 7 15
2 7 17
2 8 3
2 8 5
2 8 9
2 8 10
2 8 15
2 8 18
2 12 4
2 12 10
2 12 20
2 13 3
2 13 4
2 13 5
2 13 15
2 13 17
6 11 5
6 11 14
6 11 18
6 11 20
6 16 1
6 16 3
6 16 9
6 16 10
6 16 18
6 16 20
6 19 1
6 19 9
6 19 14
7 11 1
7 11 3
7 11 4
7 11 9
7 11 14
7 11 20
7 16 3
7 16 4
7 16 9
7 19 10
7 19 15
7 19 17
8 11 1
8 11 14
8 11 17
8 11 18
8 16 4
8 16 18
8 19 3
8 19 17
8 19 20
11 12 1
11 12 4
11 12 5
11 12 17
11 13 3
11 13 5
11 13 9
11 13 14
11 13 17
11 13 18
11 13 20
12 16 5
12 16 9
12 16 15
12 16 18
12 19 1
12 19 4
12 19 9
12 19 14
12 19 17
12 19 18
13 16 3
13 16 4
13 16 5
13 16 18
13 19 3
13 19 9
13 19 15
13 19 17
13 19 20
2 19 1
2 19 4
2 19 5
2 19 6
2 19 13
11 19 3
11 19 4
11 19 7
11 19 9
11 19 13
11 19 14
16 19 7
16 19 13
16 19 18
2 11 7
2 11 9
2 11 15
2 11 19
2 11 20
11 16 3
11 16 5
11 16 8
11 16 9
11 16 10
11 16 15
11 16 19
2 16 5
2 16 7
2 16 11
2 16 13
2 16 15
2 16 19
6 7 1
6 7 4
6 7 5
6 7 9
6 7 14
6 7 15
6 7 16
6 7 20
6 8 2
6 8 9
6 8 19
6 8 20
7 12 1
7 12 3
7 12 16
7 12 19
7 13 2
7 13 9
7 13 11
8 12 2
8 12 11
8 12 18
8 13 9
8 13 11
8 13 15
8 13 17
7 8 5
7 8 12
7 8 13
7 8 14
7 8 15
7 8 18
6 13 1
6 13 4
6 13 5
6 13 8
6 13 10
6 13 15
6 13 16
6 13 17
6 13 18
12 13 3
12 13 7
12 13 9
12 13 10
12 13 11
12 13 14
12 13 20
6 12 4
6 12 5
6 12 7
6 12 13
6 12 15
3 18 6
3 18 8
3 18 11
3 18 14
3 18 17
3 20 1
3 20 2
3 20 4
3 20 7
3 20 9
3 20 11
3 20 13
3 20 14
3 20 16
3 20 19
10 18 4
10 18 8
10 18 9
10 18 12
10 18 13
10 18 17
10 20 2
10 20 4
10 20 5
10 20 9
10 20 19
15 18 2
15 18 4
15 18 7
15 18 8
15 18 9
15 18 11
15 18 14
15 18 16
15 18 17
15 18 19
15 20 1
15 20 2
15 20 5
15 20 6
15 20 7
15 20 8
15 20 9
15 20 11
15 20 12
15 20 13
15 20 16
15 20 17
15 20 19
3 15 2
3 15 4
3 15 5
3 15 7
3 15 8
3 15 11
3 15 12
3 15 16
3 15 17
3 15 18
10 15 4
10 15 6
10 15 7
10 15 13
10 15 17
10 15 18
10 15 20
3 10 7
3 10 12
3 10 13
3 10 15
3 10 19
18 20 2
18 20 4
18 20 5
18 20 6
18 20 9
18 20 10
18 20 12
18 20 14
18 20 16
18 20 19
2 13 7
2 13 8
11 6 7
11 12 7
11 13 7
16 6 8
16 12 7
19 6 8
19 12 7
19 12 8
3 4 16
3 4 19
3 14 1
3 14 5
3 6 16
3 6 19
3 7 2
3 7 11
3 7 16
3 8 11
3 12 2
3 12 19
3 13 19
10 4 1
10 4 2
10 4 11
10 4 19
10 14 2
10 14 16
10 6 2
10 6 11
10 8 2
10 8 11
10 8 16
10 8 19
10 12 2
10 12 11
10 13 11
10 13 16
15 4 9
15 4 17
15 14 2
15 14 9
15 14 16
15 14 19
15 6 2
15 7 2
15 7 11
15 12 19
15 13 2
18 4 2
18 4 5
18 4 19
18 14 1
18 14 2
18 14 16
18 6 2
18 6 11
18 7 11
18 7 16
18 7 19
18 8 19
18 12 11
18 13 2
20 4 2
20 4 5
20 14 17
20 6 11
20 6 16
20 8 2
20 12 11
20 12 19
20 13 2
20 13 11
4 6 1
4 6 2
4 6 5
4 6 9
4 6 17
4 7 11
4 7 16
4 8 2
4 8 5
4 8 11
4 8 17
4 12 2
4 12 5
4 12 9
4 12 19
4 13 5
4 13 19
14 6 2
14 6 19
14 7 1
14 7 11
14 7 17
14 8 2
14 8 9
14 8 19
14 12 1
14 12 17
14 13 17
14 13 19
3 7 6
3 7 13
3 7 18
3 8 15
10 7 13
10 7 15
10 7 18
10 8 6
10 8 13
18 2 7
18 2 10
18 11 8
18 16 15
18 19 3
18 12 3
18 12 15
18 13 7
18 13 15
20 2 3
20 2 7
20 2 10
20 11 15
20 16 3
20 16 7
20 19 8
20 19 10
20 19 15
20 6 10
20 6 15
20 12 7
20 12 10
20 12 15
20 13 8
20 13 10
4 1 5
4 1 9
9 3 1
9 3 11
9 3 13
9 3 14
9 3 17
9 3 20
9 10 1
9 10 6
9 10 17
9 10 20
9 7 12
9 7 15
9 7 16
9 7 17
9 8 1
9 8 2
9 8 11
9 8 12
9 8 16
9 8 17
9 8 20
