# Supplementary material for: Netcombin: An algorithm for constructing optimal phylogenetic network from rooted triplets
Source: PLoS One. 2020 Sep 18;15(9):e0227842. doi: 10.1371/journal.pone.0227842 (PMC7500971; doi:10.1371/journal.pone.0227842)
Supplement: S2 File — (ZIP) [file pone.0227842.s002.zip › tripletData/33/good triplets bound 0.8.txt]

1 4 2
1 4 7
1 4 8
1 4 13
1 4 16
1 14 6
1 14 8
1 14 15
1 17 7
1 17 16
4 5 3
4 5 11
4 5 16
4 9 7
4 9 18
4 9 20
5 14 15
5 14 18
5 17 2
5 17 13
9 14 3
9 14 6
9 14 7
9 17 6
9 17 13
9 17 20
4 17 20
14 17 1
14 17 3
14 17 7
14 17 8
14 17 15
14 17 16
14 17 20
4 14 6
1 5 8
1 5 15
1 9 7
5 9 14
5 9 18
5 9 20
2 3 14
2 10 4
2 10 9
2 18 4
2 18 9
2 18 14
2 18 17
2 20 4
2 20 5
3 6 14
3 6 17
3 7 5
3 12 9
3 13 14
3 13 17
3 16 4
3 16 9
6 10 9
6 18 14
6 20 5
6 20 17
7 18 14
7 20 14
8 10 1
8 10 9
8 10 14
8 10 17
8 15 1
8 15 4
8 20 5
8 20 9
10 11 5
10 12 1
11 15 1
11 15 5
11 18 9
11 20 9
12 18 4
12 20 1
12 20 5
12 20 14
13 15 17
13 18 17
13 20 9
15 16 1
15 16 5
15 16 9
15 16 17
15 19 4
15 19 17
16 18 9
18 19 14
18 19 17
19 20 17
2 6 1
2 6 4
2 7 20
2 8 9
2 8 17
2 12 5
2 12 10
2 12 18
2 13 1
2 13 15
2 13 18
2 13 20
6 11 20
6 16 1
6 16 18
6 19 5
6 19 14
6 19 17
6 19 18
7 11 1
7 11 4
7 11 14
7 16 4
7 19 3
7 19 4
7 19 14
7 19 20
8 11 14
8 11 15
8 11 18
8 19 3
8 19 4
8 19 5
8 19 14
11 12 1
11 12 5
11 13 15
12 16 17
12 19 3
12 19 4
12 19 10
13 16 5
13 16 18
13 19 4
13 19 5
13 19 14
13 19 15
13 19 17
2 19 5
2 19 6
2 19 9
2 19 18
2 19 20
11 19 6
11 19 12
16 19 7
16 19 13
2 11 5
2 11 7
2 11 12
2 11 15
11 16 14
2 16 4
2 16 5
2 16 9
2 16 17
2 16 19
6 7 5
6 7 11
6 7 17
6 7 19
6 8 3
6 8 11
6 8 15
6 8 18
7 12 1
7 12 9
7 12 14
7 12 16
7 12 18
7 13 10
7 13 11
7 13 18
8 12 1
8 12 16
8 13 2
8 13 5
8 13 9
7 8 5
7 8 6
7 8 12
7 8 13
7 8 14
7 8 15
6 13 1
6 13 2
6 13 5
6 13 10
6 13 14
6 13 16
12 13 1
12 13 7
12 13 8
12 13 9
12 13 14
12 13 17
12 13 19
6 12 5
6 12 7
6 12 8
6 12 16
6 12 18
3 18 17
3 20 6
3 20 11
3 20 16
10 18 6
10 18 8
10 18 9
10 18 13
10 20 8
10 20 12
10 20 17
15 18 1
15 18 4
15 18 7
15 18 14
15 18 16
15 20 1
15 20 7
15 20 13
15 20 19
3 15 14
3 15 18
10 15 7
10 15 8
10 15 14
10 15 20
18 20 7
18 20 11
18 20 16
2 12 7
11 13 8
19 12 7
19 12 8
3 4 16
3 4 19
3 14 16
3 12 2
3 12 11
3 13 16
10 4 16
10 6 16
10 6 19
10 7 2
10 8 19
10 12 11
10 12 19
15 6 11
15 6 19
15 8 11
15 12 11
18 4 5
18 4 16
18 14 9
18 14 19
18 8 2
18 8 11
18 8 19
18 13 11
18 13 19
20 12 11
4 6 9
4 6 16
4 7 2
4 7 11
4 7 16
4 8 16
4 8 17
4 8 19
4 12 1
4 13 1
14 6 1
14 6 9
14 7 9
14 7 16
14 7 17
14 8 11
14 12 2
14 13 9
14 13 17
3 7 20
3 8 15
10 8 15
10 8 20
18 11 15
18 16 8
18 19 7
18 19 10
18 6 7
18 12 3
18 12 8
18 13 7
20 11 7
20 11 10
20 11 15
20 16 7
20 16 10
20 19 7
20 6 3
9 3 1
9 3 18
9 10 5
9 10 11
9 10 15
9 10 18
9 7 2
9 7 12
9 7 13
9 7 20
9 8 17
