# Supplementary material for: Netcombin: An algorithm for constructing optimal phylogenetic network from rooted triplets
Source: PLoS One. 2020 Sep 18;15(9):e0227842. doi: 10.1371/journal.pone.0227842 (PMC7500971; doi:10.1371/journal.pone.0227842)
Supplement: S2 File — (ZIP) [file pone.0227842.s002.zip › tripletData/33/good triplets bound 0.txt]

1	4	2
1	4	3
1	4	6
1	4	7
1	4	8
1	4	10
1	4	11
1	4	12
1	4	13
1	4	15
1	4	16
1	4	18
1	4	19
1	4	20
1	14	2
1	14	3
1	14	6
1	14	7
1	14	8
1	14	10
1	14	11
1	14	12
1	14	13
1	14	15
1	14	16
1	14	18
1	14	19
1	14	20
1	17	2
1	17	3
1	17	6
1	17	7
1	17	8
1	17	10
1	17	11
1	17	12
1	17	13
1	17	15
1	17	16
1	17	18
1	17	19
1	17	20
4	5	2
4	5	3
4	5	6
4	5	7
4	5	8
4	5	10
4	5	11
4	5	12
4	5	13
4	5	15
4	5	16
4	5	18
4	5	19
4	5	20
4	9	2
4	9	3
4	9	6
4	9	7
4	9	8
4	9	10
4	9	11
4	9	12
4	9	13
4	9	15
4	9	16
4	9	18
4	9	19
4	9	20
5	14	2
5	14	3
5	14	6
5	14	7
5	14	8
5	14	10
5	14	11
5	14	12
5	14	13
5	14	15
5	14	16
5	14	18
5	14	19
5	14	20
5	17	2
5	17	3
5	17	6
5	17	7
5	17	8
5	17	10
5	17	11
5	17	12
5	17	13
5	17	15
5	17	16
5	17	18
5	17	19
5	17	20
9	14	2
9	14	3
9	14	6
9	14	7
9	14	8
9	14	10
9	14	11
9	14	12
9	14	13
9	14	15
9	14	16
9	14	18
9	14	19
9	14	20
9	17	2
9	17	3
9	17	6
9	17	7
9	17	8
9	17	10
9	17	11
9	17	12
9	17	13
9	17	15
9	17	16
9	17	18
9	17	19
9	17	20
4	17	1
4	17	2
4	17	3
4	17	5
4	17	6
4	17	7
4	17	8
4	17	9
4	17	10
4	17	11
4	17	12
4	17	13
4	17	15
4	17	16
4	17	18
4	17	19
4	17	20
14	17	1
14	17	2
14	17	3
14	17	5
14	17	6
14	17	7
14	17	8
14	17	9
14	17	10
14	17	11
14	17	12
14	17	13
14	17	15
14	17	16
14	17	18
14	17	19
14	17	20
4	14	1
4	14	2
4	14	3
4	14	5
4	14	6
4	14	7
4	14	8
4	14	9
4	14	10
4	14	11
4	14	12
4	14	13
4	14	15
4	14	16
4	14	17
4	14	18
4	14	19
4	14	20
1	5	2
1	5	3
1	5	4
1	5	6
1	5	7
1	5	8
1	5	10
1	5	11
1	5	12
1	5	13
1	5	14
1	5	15
1	5	16
1	5	17
1	5	18
1	5	19
1	5	20
1	9	2
1	9	3
1	9	4
1	9	6
1	9	7
1	9	8
1	9	10
1	9	11
1	9	12
1	9	13
1	9	14
1	9	15
1	9	16
1	9	17
1	9	18
1	9	19
1	9	20
5	9	1
5	9	2
5	9	3
5	9	4
5	9	6
5	9	7
5	9	8
5	9	10
5	9	11
5	9	12
5	9	13
5	9	14
5	9	15
5	9	16
5	9	17
5	9	18
5	9	19
5	9	20
2	3	1
2	3	4
2	3	5
2	3	9
2	3	14
2	3	17
2	10	1
2	10	4
2	10	5
2	10	9
2	10	14
2	10	17
2	15	1
2	15	4
2	15	5
2	15	9
2	15	14
2	15	17
2	18	1
2	18	4
2	18	5
2	18	9
2	18	14
2	18	17
2	20	1
2	20	4
2	20	5
2	20	9
2	20	14
2	20	17
3	6	1
3	6	4
3	6	5
3	6	9
3	6	14
3	6	17
3	7	1
3	7	4
3	7	5
3	7	9
3	7	14
3	7	17
3	8	1
3	8	4
3	8	5
3	8	9
3	8	14
3	8	17
3	11	1
3	11	4
3	11	5
3	11	9
3	11	14
3	11	17
3	12	1
3	12	4
3	12	5
3	12	9
3	12	14
3	12	17
3	13	1
3	13	4
3	13	5
3	13	9
3	13	14
3	13	17
3	16	1
3	16	4
3	16	5
3	16	9
3	16	14
3	16	17
3	19	1
3	19	4
3	19	5
3	19	9
3	19	14
3	19	17
6	10	1
6	10	4
6	10	5
6	10	9
6	10	14
6	10	17
6	15	1
6	15	4
6	15	5
6	15	9
6	15	14
6	15	17
6	18	1
6	18	4
6	18	5
6	18	9
6	18	14
6	18	17
6	20	1
6	20	4
6	20	5
6	20	9
6	20	14
6	20	17
7	10	1
7	10	4
7	10	5
7	10	9
7	10	14
7	10	17
7	15	1
7	15	4
7	15	5
7	15	9
7	15	14
7	15	17
7	18	1
7	18	4
7	18	5
7	18	9
7	18	14
7	18	17
7	20	1
7	20	4
7	20	5
7	20	9
7	20	14
7	20	17
8	10	1
8	10	4
8	10	5
8	10	9
8	10	14
8	10	17
8	15	1
8	15	4
8	15	5
8	15	9
8	15	14
8	15	17
8	18	1
8	18	4
8	18	5
8	18	9
8	18	14
8	18	17
8	20	1
8	20	4
8	20	5
8	20	9
8	20	14
8	20	17
10	11	1
10	11	4
10	11	5
10	11	9
10	11	14
10	11	17
10	12	1
10	12	4
10	12	5
10	12	9
10	12	14
10	12	17
10	13	1
10	13	4
10	13	5
10	13	9
10	13	14
10	13	17
10	16	1
10	16	4
10	16	5
10	16	9
10	16	14
10	16	17
10	19	1
10	19	4
10	19	5
10	19	9
10	19	14
10	19	17
11	15	1
11	15	4
11	15	5
11	15	9
11	15	14
11	15	17
11	18	1
11	18	4
11	18	5
11	18	9
11	18	14
11	18	17
11	20	1
11	20	4
11	20	5
11	20	9
11	20	14
11	20	17
12	15	1
12	15	4
12	15	5
12	15	9
12	15	14
12	15	17
12	18	1
12	18	4
12	18	5
12	18	9
12	18	14
12	18	17
12	20	1
12	20	4
12	20	5
12	20	9
12	20	14
12	20	17
13	15	1
13	15	4
13	15	5
13	15	9
13	15	14
13	15	17
13	18	1
13	18	4
13	18	5
13	18	9
13	18	14
13	18	17
13	20	1
13	20	4
13	20	5
13	20	9
13	20	14
13	20	17
15	16	1
15	16	4
15	16	5
15	16	9
15	16	14
15	16	17
15	19	1
15	19	4
15	19	5
15	19	9
15	19	14
15	19	17
16	18	1
16	18	4
16	18	5
16	18	9
16	18	14
16	18	17
16	20	1
16	20	4
16	20	5
16	20	9
16	20	14
16	20	17
18	19	1
18	19	4
18	19	5
18	19	9
18	19	14
18	19	17
19	20	1
19	20	4
19	20	5
19	20	9
19	20	14
19	20	17
2	6	1
2	6	3
2	6	4
2	6	5
2	6	9
2	6	10
2	6	14
2	6	15
2	6	17
2	6	18
2	6	20
2	7	1
2	7	3
2	7	4
2	7	5
2	7	9
2	7	10
2	7	14
2	7	15
2	7	17
2	7	18
2	7	20
2	8	1
2	8	3
2	8	4
2	8	5
2	8	9
2	8	10
2	8	14
2	8	15
2	8	17
2	8	18
2	8	20
2	12	1
2	12	3
2	12	4
2	12	5
2	12	9
2	12	10
2	12	14
2	12	15
2	12	17
2	12	18
2	12	20
2	13	1
2	13	3
2	13	4
2	13	5
2	13	9
2	13	10
2	13	14
2	13	15
2	13	17
2	13	18
2	13	20
6	11	1
6	11	3
6	11	4
6	11	5
6	11	9
6	11	10
6	11	14
6	11	15
6	11	17
6	11	18
6	11	20
6	16	1
6	16	3
6	16	4
6	16	5
6	16	9
6	16	10
6	16	14
6	16	15
6	16	17
6	16	18
6	16	20
6	19	1
6	19	3
6	19	4
6	19	5
6	19	9
6	19	10
6	19	14
6	19	15
6	19	17
6	19	18
6	19	20
7	11	1
7	11	3
7	11	4
7	11	5
7	11	9
7	11	10
7	11	14
7	11	15
7	11	17
7	11	18
7	11	20
7	16	1
7	16	3
7	16	4
7	16	5
7	16	9
7	16	10
7	16	14
7	16	15
7	16	17
7	16	18
7	16	20
7	19	1
7	19	3
7	19	4
7	19	5
7	19	9
7	19	10
7	19	14
7	19	15
7	19	17
7	19	18
7	19	20
8	11	1
8	11	3
8	11	4
8	11	5
8	11	9
8	11	10
8	11	14
8	11	15
8	11	17
8	11	18
8	11	20
8	16	1
8	16	3
8	16	4
8	16	5
8	16	9
8	16	10
8	16	14
8	16	15
8	16	17
8	16	18
8	16	20
8	19	1
8	19	3
8	19	4
8	19	5
8	19	9
8	19	10
8	19	14
8	19	15
8	19	17
8	19	18
8	19	20
11	12	1
11	12	3
11	12	4
11	12	5
11	12	9
11	12	10
11	12	14
11	12	15
11	12	17
11	12	18
11	12	20
11	13	1
11	13	3
11	13	4
11	13	5
11	13	9
11	13	10
11	13	14
11	13	15
11	13	17
11	13	18
11	13	20
12	16	1
12	16	3
12	16	4
12	16	5
12	16	9
12	16	10
12	16	14
12	16	15
12	16	17
12	16	18
12	16	20
12	19	1
12	19	3
12	19	4
12	19	5
12	19	9
12	19	10
12	19	14
12	19	15
12	19	17
12	19	18
12	19	20
13	16	1
13	16	3
13	16	4
13	16	5
13	16	9
13	16	10
13	16	14
13	16	15
13	16	17
13	16	18
13	16	20
13	19	1
13	19	3
13	19	4
13	19	5
13	19	9
13	19	10
13	19	14
13	19	15
13	19	17
13	19	18
13	19	20
2	19	1
2	19	3
2	19	4
2	19	5
2	19	6
2	19	7
2	19	8
2	19	9
2	19	10
2	19	12
2	19	13
2	19	14
2	19	15
2	19	17
2	19	18
2	19	20
11	19	1
11	19	3
11	19	4
11	19	5
11	19	6
11	19	7
11	19	8
11	19	9
11	19	10
11	19	12
11	19	13
11	19	14
11	19	15
11	19	17
11	19	18
11	19	20
16	19	1
16	19	3
16	19	4
16	19	5
16	19	6
16	19	7
16	19	8
16	19	9
16	19	10
16	19	12
16	19	13
16	19	14
16	19	15
16	19	17
16	19	18
16	19	20
2	11	1
2	11	3
2	11	4
2	11	5
2	11	6
2	11	7
2	11	8
2	11	9
2	11	10
2	11	12
2	11	13
2	11	14
2	11	15
2	11	17
2	11	18
2	11	19
2	11	20
11	16	1
11	16	3
11	16	4
11	16	5
11	16	6
11	16	7
11	16	8
11	16	9
11	16	10
11	16	12
11	16	13
11	16	14
11	16	15
11	16	17
11	16	18
11	16	19
11	16	20
2	16	1
2	16	3
2	16	4
2	16	5
2	16	6
2	16	7
2	16	8
2	16	9
2	16	10
2	16	11
2	16	12
2	16	13
2	16	14
2	16	15
2	16	17
2	16	18
2	16	19
2	16	20
6	7	1
6	7	2
6	7	3
6	7	4
6	7	5
6	7	9
6	7	10
6	7	11
6	7	14
6	7	15
6	7	16
6	7	17
6	7	18
6	7	19
6	7	20
6	8	1
6	8	2
6	8	3
6	8	4
6	8	5
6	8	9
6	8	10
6	8	11
6	8	14
6	8	15
6	8	16
6	8	17
6	8	18
6	8	19
6	8	20
7	12	1
7	12	2
7	12	3
7	12	4
7	12	5
7	12	9
7	12	10
7	12	11
7	12	14
7	12	15
7	12	16
7	12	17
7	12	18
7	12	19
7	12	20
7	13	1
7	13	2
7	13	3
7	13	4
7	13	5
7	13	9
7	13	10
7	13	11
7	13	14
7	13	15
7	13	16
7	13	17
7	13	18
7	13	19
7	13	20
8	12	1
8	12	2
8	12	3
8	12	4
8	12	5
8	12	9
8	12	10
8	12	11
8	12	14
8	12	15
8	12	16
8	12	17
8	12	18
8	12	19
8	12	20
8	13	1
8	13	2
8	13	3
8	13	4
8	13	5
8	13	9
8	13	10
8	13	11
8	13	14
8	13	15
8	13	16
8	13	17
8	13	18
8	13	19
8	13	20
7	8	1
7	8	2
7	8	3
7	8	4
7	8	5
7	8	6
7	8	9
7	8	10
7	8	11
7	8	12
7	8	13
7	8	14
7	8	15
7	8	16
7	8	17
7	8	18
7	8	19
7	8	20
6	13	1
6	13	2
6	13	3
6	13	4
6	13	5
6	13	7
6	13	8
6	13	9
6	13	10
6	13	11
6	13	14
6	13	15
6	13	16
6	13	17
6	13	18
6	13	19
6	13	20
12	13	1
12	13	2
12	13	3
12	13	4
12	13	5
12	13	7
12	13	8
12	13	9
12	13	10
12	13	11
12	13	14
12	13	15
12	13	16
12	13	17
12	13	18
12	13	19
12	13	20
6	12	1
6	12	2
6	12	3
6	12	4
6	12	5
6	12	7
6	12	8
6	12	9
6	12	10
6	12	11
6	12	13
6	12	14
6	12	15
6	12	16
6	12	17
6	12	18
6	12	19
6	12	20
3	18	1
3	18	2
3	18	4
3	18	5
3	18	6
3	18	7
3	18	8
3	18	9
3	18	11
3	18	12
3	18	13
3	18	14
3	18	16
3	18	17
3	18	19
3	20	1
3	20	2
3	20	4
3	20	5
3	20	6
3	20	7
3	20	8
3	20	9
3	20	11
3	20	12
3	20	13
3	20	14
3	20	16
3	20	17
3	20	19
10	18	1
10	18	2
10	18	4
10	18	5
10	18	6
10	18	7
10	18	8
10	18	9
10	18	11
10	18	12
10	18	13
10	18	14
10	18	16
10	18	17
10	18	19
10	20	1
10	20	2
10	20	4
10	20	5
10	20	6
10	20	7
10	20	8
10	20	9
10	20	11
10	20	12
10	20	13
10	20	14
10	20	16
10	20	17
10	20	19
15	18	1
15	18	2
15	18	4
15	18	5
15	18	6
15	18	7
15	18	8
15	18	9
15	18	11
15	18	12
15	18	13
15	18	14
15	18	16
15	18	17
15	18	19
15	20	1
15	20	2
15	20	4
15	20	5
15	20	6
15	20	7
15	20	8
15	20	9
15	20	11
15	20	12
15	20	13
15	20	14
15	20	16
15	20	17
15	20	19
3	15	1
3	15	2
3	15	4
3	15	5
3	15	6
3	15	7
3	15	8
3	15	9
3	15	11
3	15	12
3	15	13
3	15	14
3	15	16
3	15	17
3	15	18
3	15	19
3	15	20
10	15	1
10	15	2
10	15	4
10	15	5
10	15	6
10	15	7
10	15	8
10	15	9
10	15	11
10	15	12
10	15	13
10	15	14
10	15	16
10	15	17
10	15	18
10	15	19
10	15	20
3	10	1
3	10	2
3	10	4
3	10	5
3	10	6
3	10	7
3	10	8
3	10	9
3	10	11
3	10	12
3	10	13
3	10	14
3	10	15
3	10	16
3	10	17
3	10	18
3	10	19
3	10	20
18	20	1
18	20	2
18	20	3
18	20	4
18	20	5
18	20	6
18	20	7
18	20	8
18	20	9
18	20	10
18	20	11
18	20	12
18	20	13
18	20	14
18	20	15
18	20	16
18	20	17
18	20	19
2	6	7
2	6	8
2	12	7
2	12	8
2	13	7
2	13	8
11	6	7
11	6	8
11	12	7
11	12	8
11	13	7
11	13	8
16	6	7
16	6	8
16	12	7
16	12	8
16	13	7
16	13	8
19	6	7
19	6	8
19	12	7
19	12	8
19	13	7
19	13	8
3	4	1
3	4	2
3	4	5
3	4	9
3	4	11
3	4	16
3	4	17
3	4	19
3	14	1
3	14	2
3	14	5
3	14	9
3	14	11
3	14	16
3	14	17
3	14	19
3	6	2
3	6	11
3	6	16
3	6	19
3	7	2
3	7	11
3	7	16
3	7	19
3	8	2
3	8	11
3	8	16
3	8	19
3	12	2
3	12	11
3	12	16
3	12	19
3	13	2
3	13	11
3	13	16
3	13	19
10	4	1
10	4	2
10	4	5
10	4	9
10	4	11
10	4	16
10	4	17
10	4	19
10	14	1
10	14	2
10	14	5
10	14	9
10	14	11
10	14	16
10	14	17
10	14	19
10	6	2
10	6	11
10	6	16
10	6	19
10	7	2
10	7	11
10	7	16
10	7	19
10	8	2
10	8	11
10	8	16
10	8	19
10	12	2
10	12	11
10	12	16
10	12	19
10	13	2
10	13	11
10	13	16
10	13	19
15	4	1
15	4	2
15	4	5
15	4	9
15	4	11
15	4	16
15	4	17
15	4	19
15	14	1
15	14	2
15	14	5
15	14	9
15	14	11
15	14	16
15	14	17
15	14	19
15	6	2
15	6	11
15	6	16
15	6	19
15	7	2
15	7	11
15	7	16
15	7	19
15	8	2
15	8	11
15	8	16
15	8	19
15	12	2
15	12	11
15	12	16
15	12	19
15	13	2
15	13	11
15	13	16
15	13	19
18	4	1
18	4	2
18	4	5
18	4	9
18	4	11
18	4	16
18	4	17
18	4	19
18	14	1
18	14	2
18	14	5
18	14	9
18	14	11
18	14	16
18	14	17
18	14	19
18	6	2
18	6	11
18	6	16
18	6	19
18	7	2
18	7	11
18	7	16
18	7	19
18	8	2
18	8	11
18	8	16
18	8	19
18	12	2
18	12	11
18	12	16
18	12	19
18	13	2
18	13	11
18	13	16
18	13	19
20	4	1
20	4	2
20	4	5
20	4	9
20	4	11
20	4	16
20	4	17
20	4	19
20	14	1
20	14	2
20	14	5
20	14	9
20	14	11
20	14	16
20	14	17
20	14	19
20	6	2
20	6	11
20	6	16
20	6	19
20	7	2
20	7	11
20	7	16
20	7	19
20	8	2
20	8	11
20	8	16
20	8	19
20	12	2
20	12	11
20	12	16
20	12	19
20	13	2
20	13	11
20	13	16
20	13	19
4	6	1
4	6	2
4	6	5
4	6	9
4	6	11
4	6	16
4	6	17
4	6	19
4	7	1
4	7	2
4	7	5
4	7	9
4	7	11
4	7	16
4	7	17
4	7	19
4	8	1
4	8	2
4	8	5
4	8	9
4	8	11
4	8	16
4	8	17
4	8	19
4	12	1
4	12	2
4	12	5
4	12	9
4	12	11
4	12	16
4	12	17
4	12	19
4	13	1
4	13	2
4	13	5
4	13	9
4	13	11
4	13	16
4	13	17
4	13	19
14	6	1
14	6	2
14	6	5
14	6	9
14	6	11
14	6	16
14	6	17
14	6	19
14	7	1
14	7	2
14	7	5
14	7	9
14	7	11
14	7	16
14	7	17
14	7	19
14	8	1
14	8	2
14	8	5
14	8	9
14	8	11
14	8	16
14	8	17
14	8	19
14	12	1
14	12	2
14	12	5
14	12	9
14	12	11
14	12	16
14	12	17
14	12	19
14	13	1
14	13	2
14	13	5
14	13	9
14	13	11
14	13	16
14	13	17
14	13	19
3	7	6
3	7	12
3	7	13
3	7	15
3	7	18
3	7	20
3	8	6
3	8	12
3	8	13
3	8	15
3	8	18
3	8	20
10	7	6
10	7	12
10	7	13
10	7	15
10	7	18
10	7	20
10	8	6
10	8	12
10	8	13
10	8	15
10	8	18
10	8	20
18	2	3
18	2	7
18	2	8
18	2	10
18	2	15
18	11	3
18	11	7
18	11	8
18	11	10
18	11	15
18	16	3
18	16	7
18	16	8
18	16	10
18	16	15
18	19	3
18	19	7
18	19	8
18	19	10
18	19	15
18	6	3
18	6	7
18	6	8
18	6	10
18	6	15
18	12	3
18	12	7
18	12	8
18	12	10
18	12	15
18	13	3
18	13	7
18	13	8
18	13	10
18	13	15
20	2	3
20	2	7
20	2	8
20	2	10
20	2	15
20	11	3
20	11	7
20	11	8
20	11	10
20	11	15
20	16	3
20	16	7
20	16	8
20	16	10
20	16	15
20	19	3
20	19	7
20	19	8
20	19	10
20	19	15
20	6	3
20	6	7
20	6	8
20	6	10
20	6	15
20	12	3
20	12	7
20	12	8
20	12	10
20	12	15
20	13	3
20	13	7
20	13	8
20	13	10
20	13	15
4	1	5
4	1	9
4	1	14
4	1	17
9	3	1
9	3	2
9	3	4
9	3	5
9	3	6
9	3	11
9	3	12
9	3	13
9	3	14
9	3	15
9	3	16
9	3	17
9	3	18
9	3	19
9	3	20
9	10	1
9	10	2
9	10	4
9	10	5
9	10	6
9	10	11
9	10	12
9	10	13
9	10	14
9	10	15
9	10	16
9	10	17
9	10	18
9	10	19
9	10	20
9	7	1
9	7	2
9	7	4
9	7	5
9	7	6
9	7	11
9	7	12
9	7	13
9	7	14
9	7	15
9	7	16
9	7	17
9	7	18
9	7	19
9	7	20
9	8	1
9	8	2
9	8	4
9	8	5
9	8	6
9	8	11
9	8	12
9	8	13
9	8	14
9	8	15
9	8	16
9	8	17
9	8	18
9	8	19
9	8	20
