# Supplementary material for: Netcombin: An algorithm for constructing optimal phylogenetic network from rooted triplets
Source: PLoS One. 2020 Sep 18;15(9):e0227842. doi: 10.1371/journal.pone.0227842 (PMC7500971; doi:10.1371/journal.pone.0227842)
Supplement: S2 File — (ZIP) [file pone.0227842.s002.zip › tripletData/34/good triplets bound 0.2.txt]

3 7 1
3 7 2
3 7 5
3 7 6
3 7 11
3 7 12
3 7 14
3 7 15
3 7 16
3 7 17
3 7 19
3 7 20
3 9 1
3 9 2
3 9 4
3 9 5
3 9 6
3 9 11
3 9 14
3 9 15
3 9 16
3 9 17
3 9 18
3 9 19
3 9 20
3 10 1
3 10 4
3 10 5
3 10 6
3 10 11
3 10 12
3 10 14
3 10 16
3 10 17
3 10 18
3 10 19
3 10 20
7 8 1
7 8 2
7 8 5
7 8 6
7 8 11
7 8 12
7 8 15
7 8 17
7 8 19
7 13 1
7 13 2
7 13 5
7 13 6
7 13 11
7 13 12
7 13 15
7 13 17
7 13 18
7 13 19
7 13 20
8 9 1
8 9 2
8 9 4
8 9 5
8 9 6
8 9 11
8 9 12
8 9 14
8 9 15
8 9 17
8 9 18
8 9 19
8 9 20
8 10 2
8 10 4
8 10 5
8 10 6
8 10 12
8 10 16
8 10 17
8 10 18
8 10 19
8 10 20
9 13 1
9 13 2
9 13 5
9 13 11
9 13 12
9 13 14
9 13 15
9 13 16
9 13 18
9 13 19
9 13 20
10 13 1
10 13 2
10 13 4
10 13 5
10 13 11
10 13 12
10 13 14
10 13 16
10 13 17
10 13 18
10 13 19
10 13 20
3 13 1
3 13 4
3 13 5
3 13 6
3 13 7
3 13 9
3 13 10
3 13 11
3 13 12
3 13 15
3 13 19
3 13 20
8 13 1
8 13 2
8 13 4
8 13 5
8 13 6
8 13 7
8 13 9
8 13 10
8 13 11
8 13 12
8 13 14
8 13 16
8 13 17
8 13 19
8 13 20
3 8 1
3 8 2
3 8 4
3 8 5
3 8 6
3 8 7
3 8 9
3 8 10
3 8 12
3 8 14
3 8 15
3 8 16
3 8 17
3 8 18
3 8 19
3 8 20
7 9 1
7 9 2
7 9 3
7 9 4
7 9 5
7 9 6
7 9 8
7 9 11
7 9 12
7 9 13
7 9 14
7 9 15
7 9 16
7 9 17
7 9 18
7 9 19
7 9 20
7 10 1
7 10 2
7 10 4
7 10 5
7 10 6
7 10 8
7 10 12
7 10 13
7 10 15
7 10 16
7 10 17
7 10 18
7 10 20
9 10 2
9 10 3
9 10 6
9 10 8
9 10 11
9 10 12
9 10 13
9 10 14
9 10 15
9 10 16
9 10 18
1 11 3
1 11 7
1 11 8
1 11 9
1 11 10
1 11 13
1 16 3
1 16 7
1 16 8
1 16 9
1 16 10
1 16 13
2 11 7
2 11 8
2 11 9
2 11 13
2 16 7
2 16 8
2 16 9
2 16 10
4 11 7
4 11 8
4 11 9
4 11 10
4 11 13
4 16 3
4 16 8
4 16 9
4 16 13
5 11 3
5 11 7
5 11 8
5 11 9
5 11 10
5 11 13
5 16 3
5 16 7
5 16 8
5 16 13
6 11 7
6 11 9
6 11 10
6 11 13
6 16 3
6 16 7
6 16 8
6 16 13
11 12 3
11 12 7
11 12 8
11 12 9
11 12 10
11 14 3
11 14 7
11 14 9
11 14 10
11 14 13
11 15 3
11 15 7
11 15 8
11 15 9
11 15 10
11 17 7
11 17 9
11 17 10
11 17 13
11 18 3
11 18 7
11 18 8
11 18 9
11 18 10
11 18 13
11 19 3
11 19 7
11 19 9
11 19 10
11 19 13
11 20 7
11 20 8
11 20 9
11 20 10
11 20 13
12 16 3
12 16 7
12 16 8
12 16 9
12 16 10
12 16 13
14 16 3
14 16 7
14 16 8
14 16 9
14 16 10
14 16 13
15 16 3
15 16 7
15 16 8
15 16 9
15 16 13
16 17 3
16 17 7
16 17 8
16 17 10
16 17 13
16 18 3
16 18 8
16 18 9
16 18 10
16 19 7
16 19 8
16 19 13
16 20 3
16 20 7
16 20 8
16 20 9
16 20 10
16 20 13
11 16 1
11 16 2
11 16 3
11 16 4
11 16 5
11 16 6
11 16 8
11 16 9
11 16 10
11 16 12
11 16 13
11 16 14
11 16 17
11 16 18
11 16 19
1 2 3
1 2 7
1 2 8
1 2 9
1 2 11
1 2 13
1 12 3
1 12 7
1 12 8
1 12 9
1 12 10
1 12 13
1 12 16
1 15 3
1 15 7
1 15 8
1 15 9
1 15 10
1 15 11
1 15 13
1 17 3
1 17 8
1 17 11
1 17 13
1 17 16
1 19 7
1 19 8
1 19 9
1 19 11
1 19 13
1 20 7
1 20 8
1 20 9
1 20 10
1 20 11
1 20 13
1 20 16
2 4 3
2 4 7
2 4 8
2 4 10
2 4 11
2 4 13
2 4 16
2 5 3
2 5 7
2 5 9
2 5 10
2 5 11
2 6 3
2 6 8
2 6 9
2 6 10
2 6 11
2 6 13
2 6 16
2 14 3
2 14 7
2 14 8
2 14 10
2 14 11
2 14 13
2 14 16
2 18 7
2 18 8
2 18 9
2 18 10
2 18 11
2 18 13
2 18 16
4 12 3
4 12 7
4 12 9
4 12 10
4 12 11
4 12 13
4 15 3
4 15 7
4 15 8
4 15 9
4 15 10
4 15 11
4 15 13
4 15 16
4 17 3
4 17 7
4 17 9
4 17 10
4 17 11
4 17 13
4 17 16
4 19 3
4 19 7
4 19 8
4 19 9
4 19 10
4 19 11
4 19 16
4 20 3
4 20 7
4 20 8
4 20 9
4 20 10
4 20 11
4 20 13
4 20 16
5 12 3
5 12 7
5 12 8
5 12 9
5 12 10
5 12 11
5 12 13
5 12 16
5 15 8
5 15 9
5 15 10
5 15 11
5 15 13
5 15 16
5 17 7
5 17 8
5 17 9
5 17 10
5 17 11
5 17 16
5 19 3
5 19 7
5 19 8
5 19 10
5 19 11
5 19 13
5 19 16
5 20 3
5 20 8
5 20 9
5 20 10
5 20 13
5 20 16
6 12 3
6 12 7
6 12 8
6 12 9
6 12 10
6 12 13
6 12 16
6 15 3
6 15 7
6 15 9
6 15 10
6 15 16
6 17 3
6 17 7
6 17 8
6 17 9
6 17 10
6 17 11
6 17 13
6 17 16
6 19 3
6 19 7
6 19 8
6 19 9
6 19 10
6 19 11
6 19 13
6 19 16
6 20 3
6 20 7
6 20 8
6 20 9
6 20 11
6 20 13
12 14 7
12 14 9
12 14 10
12 14 11
12 14 13
12 14 16
12 18 7
12 18 8
12 18 9
12 18 11
12 18 13
12 18 16
14 15 7
14 15 8
14 15 9
14 15 10
14 15 13
14 15 16
14 17 3
14 17 9
14 17 10
14 17 11
14 17 13
14 17 16
14 19 3
14 19 8
14 19 9
14 19 10
14 19 11
14 19 13
14 19 16
14 20 3
14 20 8
14 20 9
14 20 11
14 20 13
14 20 16
15 18 7
15 18 8
15 18 9
15 18 10
15 18 11
15 18 13
15 18 16
17 18 9
17 18 11
17 18 13
17 18 16
18 19 3
18 19 8
18 19 9
18 19 10
18 19 11
18 19 13
18 19 16
18 20 7
18 20 8
18 20 9
18 20 10
18 20 11
18 20 16
2 12 1
2 12 4
2 12 6
2 12 7
2 12 8
2 12 9
2 12 10
2 12 11
2 12 13
2 12 14
2 12 16
2 12 18
2 15 1
2 15 3
2 15 4
2 15 5
2 15 6
2 15 7
2 15 8
2 15 9
2 15 10
2 15 11
2 15 13
2 15 14
2 15 16
2 15 18
12 17 1
12 17 3
12 17 4
12 17 5
12 17 6
12 17 8
12 17 9
12 17 10
12 17 11
12 17 13
12 17 14
12 17 16
12 17 18
12 19 1
12 19 3
12 19 4
12 19 5
12 19 7
12 19 8
12 19 9
12 19 10
12 19 11
12 19 13
12 19 14
12 19 18
12 20 3
12 20 4
12 20 5
12 20 6
12 20 7
12 20 8
12 20 9
12 20 10
12 20 11
12 20 16
15 17 1
15 17 3
15 17 4
15 17 5
15 17 6
15 17 7
15 17 8
15 17 9
15 17 10
15 17 13
15 17 14
15 17 16
15 17 18
15 19 4
15 19 6
15 19 7
15 19 9
15 19 10
15 19 11
15 19 14
15 19 16
15 20 1
15 20 3
15 20 4
15 20 5
15 20 6
15 20 7
15 20 8
15 20 9
15 20 11
15 20 13
15 20 14
15 20 16
15 20 18
12 15 1
12 15 2
12 15 3
12 15 4
12 15 5
12 15 6
12 15 9
12 15 10
12 15 11
12 15 13
12 15 16
12 15 17
12 15 18
12 15 19
12 15 20
2 17 1
2 17 3
2 17 4
2 17 5
2 17 6
2 17 7
2 17 8
2 17 9
2 17 10
2 17 11
2 17 12
2 17 13
2 17 15
2 17 16
2 17 18
2 19 4
2 19 5
2 19 6
2 19 7
2 19 9
2 19 10
2 19 11
2 19 13
2 19 15
2 19 18
2 20 3
2 20 4
2 20 7
2 20 8
2 20 9
2 20 10
2 20 11
2 20 13
2 20 14
2 20 15
2 20 16
2 20 18
17 19 1
17 19 3
17 19 5
17 19 7
17 19 8
17 19 9
17 19 10
17 19 11
17 19 12
17 19 13
17 19 15
17 19 18
17 20 1
17 20 2
17 20 3
17 20 5
17 20 7
17 20 8
17 20 9
17 20 10
17 20 11
17 20 12
17 20 13
17 20 15
17 20 16
17 20 18
19 20 1
19 20 2
19 20 3
19 20 4
19 20 5
19 20 6
19 20 7
19 20 9
19 20 10
19 20 11
19 20 13
19 20 14
19 20 15
19 20 16
19 20 17
1 4 2
1 4 3
1 4 7
1 4 8
1 4 9
1 4 10
1 4 11
1 4 12
1 4 13
1 4 17
1 4 19
1 4 20
1 6 2
1 6 7
1 6 8
1 6 9
1 6 10
1 6 12
1 6 13
1 6 15
1 6 16
1 6 17
1 6 19
1 6 20
1 14 2
1 14 3
1 14 7
1 14 8
1 14 10
1 14 11
1 14 13
1 14 15
1 14 16
1 14 19
1 14 20
1 18 2
1 18 3
1 18 7
1 18 8
1 18 10
1 18 11
1 18 13
1 18 15
1 18 16
1 18 17
1 18 19
1 18 20
4 5 2
4 5 3
4 5 7
4 5 8
4 5 9
4 5 11
4 5 12
4 5 15
4 5 16
4 5 17
4 5 19
4 5 20
5 6 2
5 6 3
5 6 7
5 6 8
5 6 9
5 6 10
5 6 12
5 6 13
5 6 15
5 6 16
5 6 19
5 6 20
5 14 2
5 14 3
5 14 7
5 14 8
5 14 9
5 14 11
5 14 12
5 14 15
5 14 16
5 14 17
5 14 19
5 14 20
5 18 3
5 18 7
5 18 8
5 18 9
5 18 10
5 18 11
5 18 12
5 18 13
5 18 15
5 18 16
5 18 17
5 18 19
5 18 20
1 5 2
1 5 4
1 5 6
1 5 9
1 5 10
1 5 11
1 5 19
1 5 20
4 14 2
4 14 5
4 14 7
4 14 8
4 14 9
4 14 10
4 14 11
4 14 12
4 14 13
4 14 15
4 14 17
4 14 19
4 14 20
4 18 2
4 18 7
4 18 8
4 18 9
4 18 10
4 18 11
4 18 12
4 18 13
4 18 15
4 18 16
4 18 17
4 18 20
6 14 1
6 14 2
6 14 3
6 14 8
6 14 9
6 14 12
6 14 13
6 14 15
6 14 16
6 14 17
6 14 19
6 18 1
6 18 3
6 18 5
6 18 7
6 18 8
6 18 9
6 18 10
6 18 11
6 18 13
6 18 15
6 18 16
6 18 19
6 18 20
14 18 2
14 18 3
14 18 4
14 18 5
14 18 6
14 18 7
14 18 8
14 18 9
14 18 12
14 18 13
14 18 15
14 18 17
14 18 19
14 18 20
4 6 1
4 6 2
4 6 3
4 6 5
4 6 7
4 6 8
4 6 9
4 6 10
4 6 11
4 6 12
4 6 13
4 6 15
4 6 16
4 6 19
1 7 3
1 7 8
1 7 10
1 7 11
1 7 13
1 7 16
2 7 3
2 7 8
2 7 9
2 7 10
2 7 11
2 7 16
4 7 3
4 7 8
4 7 9
4 7 10
4 7 11
4 7 13
5 7 3
5 7 8
5 7 9
5 7 11
5 7 13
5 7 16
6 7 3
6 7 8
6 7 9
6 7 10
6 7 11
6 7 13
6 7 16
12 7 3
12 7 8
12 7 10
12 7 11
12 7 16
14 7 3
14 7 8
14 7 9
14 7 10
14 7 11
14 7 13
14 7 16
15 7 3
15 7 8
15 7 10
15 7 11
15 7 13
15 7 16
17 7 3
17 7 8
17 7 9
17 7 11
18 7 8
18 7 13
18 7 16
19 7 3
19 7 8
19 7 9
19 7 10
19 7 11
19 7 16
20 7 3
20 7 8
20 7 9
20 7 10
20 7 11
20 7 13
20 7 16
2 14 1
2 14 4
2 14 5
2 14 6
2 14 18
12 14 1
12 14 4
12 14 5
12 14 6
12 14 18
15 14 1
15 14 4
15 14 6
15 14 18
17 14 1
17 14 6
17 14 18
19 14 1
19 14 4
19 14 6
19 14 18
20 14 4
20 14 5
20 14 6
20 14 18
17 13 1
17 13 2
17 13 3
17 13 4
17 13 5
17 13 7
17 13 8
17 13 9
17 13 10
17 13 12
17 13 16
17 13 18
19 13 1
19 13 2
19 13 3
19 13 4
19 13 5
19 13 6
19 13 7
19 13 9
19 13 10
19 13 11
19 13 16
19 13 18
20 13 2
20 13 3
20 13 4
20 13 5
20 13 6
20 13 7
20 13 9
20 13 10
20 13 11
20 13 12
20 13 14
20 13 15
20 13 16
20 13 18
1 8 3
1 8 4
1 8 6
1 8 7
1 8 9
1 8 12
1 8 13
1 8 14
1 8 17
1 8 18
1 8 19
1 8 20
5 8 4
5 8 6
5 8 7
5 8 9
5 8 10
5 8 11
5 8 12
5 8 14
5 8 15
5 8 18
5 8 20
3 1 2
3 1 4
3 1 5
3 1 6
3 1 8
3 1 9
3 1 10
3 1 11
3 1 12
3 1 13
3 1 15
3 1 16
3 1 17
3 1 18
3 1 20
