# Supplementary material for: Netcombin: An algorithm for constructing optimal phylogenetic network from rooted triplets
Source: PLoS One. 2020 Sep 18;15(9):e0227842. doi: 10.1371/journal.pone.0227842 (PMC7500971; doi:10.1371/journal.pone.0227842)
Supplement: S2 File — (ZIP) [file pone.0227842.s002.zip › tripletData/34/good triplets bound 0.6.txt]

3 7 4
3 7 6
3 7 14
3 7 18
3 7 19
3 9 4
3 9 6
3 9 17
3 9 18
3 9 19
3 10 4
3 10 6
3 10 14
3 10 17
3 10 19
3 10 20
7 8 1
7 8 4
7 8 5
7 8 6
7 8 15
7 8 17
7 8 18
7 8 19
7 13 5
7 13 12
7 13 14
7 13 15
7 13 16
7 13 17
7 13 19
8 9 2
8 9 5
8 9 14
8 9 18
8 10 2
8 10 4
8 10 5
8 10 16
8 10 18
8 10 19
9 13 1
9 13 2
9 13 5
9 13 6
9 13 16
9 13 19
9 13 20
10 13 11
10 13 12
10 13 17
10 13 19
3 13 4
3 13 16
3 13 18
3 13 19
8 13 9
8 13 11
3 8 7
3 8 9
3 8 10
3 8 12
3 8 13
3 8 14
3 8 15
3 8 17
3 8 18
3 8 20
7 9 1
7 9 2
7 9 4
7 9 8
7 9 13
7 9 14
7 9 16
7 9 17
7 9 18
7 9 19
7 9 20
7 10 1
7 10 6
7 10 11
7 10 13
7 10 14
7 10 19
7 10 20
9 10 2
9 10 4
9 10 6
9 10 11
9 10 12
9 10 13
9 10 15
9 10 18
9 10 20
1 11 7
1 11 9
1 11 13
1 16 7
1 16 9
1 16 13
2 16 7
2 16 9
2 16 10
4 11 13
4 16 7
4 16 10
5 11 8
5 11 13
5 16 8
5 16 9
6 11 3
6 11 7
6 11 13
6 16 8
6 16 10
6 16 13
11 12 3
11 12 7
11 12 8
11 14 8
11 14 13
11 15 3
11 15 8
11 15 10
11 15 13
11 17 7
11 17 9
11 17 13
11 18 7
11 18 8
11 18 9
11 19 7
11 19 13
11 20 3
11 20 8
11 20 13
12 16 3
12 16 9
12 16 10
14 16 7
14 16 8
14 16 9
14 16 13
15 16 3
15 16 8
16 17 3
16 17 7
16 17 10
16 17 13
16 18 8
16 18 9
16 19 7
16 19 8
16 19 9
16 19 13
16 20 10
16 20 13
11 16 1
11 16 3
11 16 6
11 16 15
11 16 18
11 16 19
1 2 3
1 2 7
1 2 8
1 2 11
1 2 16
1 12 7
1 12 10
1 12 13
1 15 3
1 15 8
1 15 10
1 15 16
1 17 10
1 17 13
1 19 3
1 19 7
1 19 10
1 19 13
1 20 7
2 4 8
2 4 10
2 4 11
2 4 16
2 5 3
2 5 8
2 5 9
2 5 13
2 5 16
2 6 3
2 6 8
2 6 11
2 6 16
2 14 7
2 14 9
2 14 11
2 14 13
2 14 16
2 18 10
2 18 13
4 12 8
4 12 9
4 12 11
4 15 3
4 15 8
4 15 9
4 17 7
4 17 8
4 17 10
4 19 3
4 19 9
4 19 13
4 20 3
4 20 9
5 12 3
5 12 9
5 12 13
5 12 16
5 15 16
5 17 3
5 17 8
5 17 9
5 17 10
5 17 11
5 17 13
5 19 7
5 19 10
5 19 16
5 20 3
5 20 10
5 20 16
6 12 10
6 12 11
6 15 9
6 15 10
6 17 7
6 17 16
6 19 8
6 19 10
6 20 3
6 20 9
6 20 10
6 20 11
12 14 3
12 14 7
12 14 8
12 14 10
12 18 3
12 18 10
12 18 11
12 18 16
14 15 9
14 15 10
14 17 3
14 17 8
14 19 3
14 19 9
14 19 11
14 19 16
14 20 7
14 20 8
14 20 9
14 20 11
15 18 10
15 18 13
15 18 16
17 18 7
17 18 8
17 18 11
17 18 13
18 19 11
18 19 13
18 19 16
18 20 3
18 20 7
18 20 11
18 20 16
2 12 1
2 12 3
2 12 4
2 12 7
2 12 13
2 12 18
2 15 1
2 15 3
2 15 4
2 15 7
2 15 8
2 15 9
2 15 11
2 15 18
12 17 1
12 17 3
12 17 5
12 17 7
12 17 9
12 17 10
12 17 14
12 17 16
12 17 18
12 19 4
12 19 6
12 19 7
12 19 8
12 19 9
12 19 16
12 19 18
12 20 4
12 20 5
12 20 6
12 20 7
12 20 8
12 20 16
12 20 18
15 17 4
15 17 8
15 17 10
15 17 18
15 19 9
15 19 10
15 19 16
15 20 1
15 20 3
15 20 6
15 20 7
15 20 9
15 20 14
15 20 16
12 15 1
12 15 2
12 15 4
12 15 9
12 15 11
12 15 14
12 15 17
12 15 18
12 15 19
12 15 20
2 17 3
2 17 4
2 17 5
2 17 11
2 17 12
2 17 16
2 19 3
2 19 6
2 19 7
2 19 8
2 19 9
2 19 15
2 20 1
2 20 4
2 20 7
2 20 8
2 20 9
2 20 11
2 20 16
17 19 2
17 19 3
17 19 8
17 19 14
17 20 3
17 20 5
17 20 8
17 20 10
17 20 15
17 20 16
19 20 1
19 20 6
19 20 7
19 20 9
19 20 12
19 20 13
19 20 14
19 20 17
1 4 3
1 4 9
1 4 10
1 4 16
1 4 17
1 4 20
1 6 2
1 6 3
1 6 9
1 6 11
1 14 8
1 14 15
1 18 3
1 18 10
1 18 11
1 18 17
1 18 19
4 5 3
4 5 8
4 5 9
4 5 10
4 5 11
4 5 12
4 5 13
4 5 15
4 5 20
5 6 3
5 6 9
5 6 11
5 6 13
5 6 16
5 14 8
5 14 13
5 14 17
5 14 19
5 14 20
5 18 8
5 18 9
5 18 10
5 18 11
5 18 13
5 18 16
5 18 17
5 18 19
1 5 7
1 5 8
1 5 10
1 5 15
1 5 17
1 5 18
1 5 20
4 14 1
4 14 3
4 14 5
4 14 19
4 18 7
4 18 9
4 18 12
4 18 20
6 14 1
6 14 2
6 14 7
6 14 8
6 14 13
6 14 17
6 14 19
6 18 2
6 18 3
6 18 7
6 18 8
6 18 9
6 18 13
6 18 20
14 18 1
14 18 2
14 18 4
14 18 5
14 18 6
14 18 8
14 18 10
14 18 20
4 6 3
4 6 12
4 6 16
1 7 3
1 7 9
1 7 13
2 7 3
2 7 11
2 7 16
4 7 3
4 7 10
4 7 13
5 7 3
5 7 8
5 7 9
5 7 11
5 7 13
6 7 16
12 7 9
14 7 3
14 7 10
14 7 16
15 7 10
15 7 13
20 7 9
20 7 10
2 14 6
12 14 1
12 14 4
12 14 18
15 14 1
15 14 4
15 14 18
17 14 18
19 14 1
19 14 4
19 14 6
19 14 18
20 14 1
17 13 3
17 13 5
17 13 6
17 13 10
17 13 18
19 13 3
19 13 5
19 13 6
19 13 7
19 13 10
19 13 11
19 13 15
19 13 16
19 13 18
20 13 5
20 13 6
20 13 8
20 13 11
20 13 16
1 8 10
1 8 12
1 8 15
1 8 17
1 8 18
1 8 19
5 8 2
5 8 6
5 8 7
5 8 9
5 8 10
5 8 16
5 8 17
5 8 18
5 8 19
3 1 4
3 1 6
3 1 8
3 1 9
3 1 13
3 1 14
3 1 15
3 1 18
