# Supplementary material for: Netcombin: An algorithm for constructing optimal phylogenetic network from rooted triplets
Source: PLoS One. 2020 Sep 18;15(9):e0227842. doi: 10.1371/journal.pone.0227842 (PMC7500971; doi:10.1371/journal.pone.0227842)
Supplement: S2 File — (ZIP) [file pone.0227842.s002.zip › tripletData/34/good triplets bound 0.8.txt]

3 7 6
3 7 14
3 7 20
3 9 5
3 9 16
3 10 12
3 10 18
7 8 17
7 13 6
7 13 15
7 13 17
7 13 19
8 9 5
8 9 11
8 9 14
8 9 15
8 10 2
8 10 12
8 10 16
9 13 1
9 13 2
9 13 16
10 13 4
10 13 5
10 13 6
10 13 12
10 13 18
3 13 7
3 13 11
3 13 15
3 13 17
3 13 19
8 13 7
8 13 12
8 13 18
8 13 19
8 13 20
3 8 1
3 8 10
7 9 2
7 9 3
7 9 16
7 10 3
7 10 11
9 10 4
1 16 9
1 16 10
2 11 13
2 16 9
4 11 8
4 16 8
5 11 3
5 11 9
5 16 3
5 16 10
6 11 9
6 16 9
11 14 3
11 14 13
11 18 3
11 18 7
11 19 7
11 19 13
11 20 9
12 16 3
12 16 7
16 17 7
16 17 9
16 18 13
16 19 7
16 20 8
11 16 9
11 16 12
11 16 18
11 16 20
1 2 8
1 12 7
1 12 8
1 12 16
1 15 10
1 17 3
1 19 13
1 20 7
1 20 9
2 4 11
2 4 13
2 4 16
2 5 7
2 5 9
2 6 9
2 14 3
2 14 11
2 18 3
2 18 13
4 12 9
4 12 13
4 12 16
4 15 9
4 17 7
4 17 13
4 20 8
4 20 13
5 12 10
5 15 8
5 17 3
5 19 8
5 20 16
6 12 7
6 15 3
6 15 8
6 15 9
6 15 11
6 17 3
6 20 8
6 20 16
12 14 16
12 18 3
12 18 7
12 18 11
14 15 13
14 17 8
14 17 9
14 19 8
14 19 11
14 20 3
14 20 7
14 20 16
15 18 3
15 18 9
15 18 10
17 18 8
17 18 10
17 18 13
18 19 7
18 19 10
18 19 11
18 20 8
18 20 13
2 12 4
2 12 8
2 15 8
2 15 16
12 17 3
12 19 10
12 20 10
12 20 14
15 19 8
15 19 10
15 19 18
15 20 13
15 20 14
12 15 2
12 15 5
12 15 6
12 15 8
12 15 9
12 15 13
2 17 12
2 17 16
2 17 18
2 19 1
2 19 7
2 19 10
2 19 15
2 19 18
2 20 3
2 20 5
2 20 9
2 20 14
17 19 2
17 19 4
17 19 5
17 19 8
17 19 9
17 19 14
17 19 18
17 20 2
17 20 13
17 20 15
19 20 2
19 20 3
19 20 8
19 20 13
19 20 17
1 6 3
1 6 7
1 6 13
1 6 16
1 14 3
1 14 11
1 14 15
1 14 20
1 18 8
4 5 2
4 5 8
4 5 9
4 5 12
5 6 11
5 6 13
5 6 17
5 14 3
5 14 9
5 14 15
5 18 17
5 18 19
1 5 6
1 5 8
1 5 18
1 5 19
4 14 3
4 14 8
4 14 15
4 18 7
6 14 1
6 14 5
6 14 8
6 14 12
6 14 19
6 18 17
14 18 6
14 18 12
4 6 1
4 6 5
4 6 11
1 7 10
1 7 11
6 7 16
14 7 3
15 7 8
17 7 3
17 7 9
18 7 3
18 7 8
19 7 10
19 7 11
20 7 9
2 14 5
2 14 6
12 14 18
15 14 1
15 14 4
15 14 5
15 14 18
17 14 6
19 14 5
17 13 5
17 13 7
17 13 9
17 13 10
17 13 12
17 13 14
17 13 16
19 13 14
19 13 18
20 13 1
20 13 4
20 13 8
1 8 3
1 8 4
1 8 11
1 8 15
5 8 4
5 8 11
5 8 13
5 8 15
5 8 20
3 1 2
3 1 11
3 1 13
