# Supplementary material for: Netcombin: An algorithm for constructing optimal phylogenetic network from rooted triplets
Source: PLoS One. 2020 Sep 18;15(9):e0227842. doi: 10.1371/journal.pone.0227842 (PMC7500971; doi:10.1371/journal.pone.0227842)
Supplement: S2 File — (ZIP) [file pone.0227842.s002.zip › tripletData/34/good triplets bound 0.txt]

3	7	1
3	7	2
3	7	4
3	7	5
3	7	6
3	7	11
3	7	12
3	7	14
3	7	15
3	7	16
3	7	17
3	7	18
3	7	19
3	7	20
3	9	1
3	9	2
3	9	4
3	9	5
3	9	6
3	9	11
3	9	12
3	9	14
3	9	15
3	9	16
3	9	17
3	9	18
3	9	19
3	9	20
3	10	1
3	10	2
3	10	4
3	10	5
3	10	6
3	10	11
3	10	12
3	10	14
3	10	15
3	10	16
3	10	17
3	10	18
3	10	19
3	10	20
7	8	1
7	8	2
7	8	4
7	8	5
7	8	6
7	8	11
7	8	12
7	8	14
7	8	15
7	8	16
7	8	17
7	8	18
7	8	19
7	8	20
7	13	1
7	13	2
7	13	4
7	13	5
7	13	6
7	13	11
7	13	12
7	13	14
7	13	15
7	13	16
7	13	17
7	13	18
7	13	19
7	13	20
8	9	1
8	9	2
8	9	4
8	9	5
8	9	6
8	9	11
8	9	12
8	9	14
8	9	15
8	9	16
8	9	17
8	9	18
8	9	19
8	9	20
8	10	1
8	10	2
8	10	4
8	10	5
8	10	6
8	10	11
8	10	12
8	10	14
8	10	15
8	10	16
8	10	17
8	10	18
8	10	19
8	10	20
9	13	1
9	13	2
9	13	4
9	13	5
9	13	6
9	13	11
9	13	12
9	13	14
9	13	15
9	13	16
9	13	17
9	13	18
9	13	19
9	13	20
10	13	1
10	13	2
10	13	4
10	13	5
10	13	6
10	13	11
10	13	12
10	13	14
10	13	15
10	13	16
10	13	17
10	13	18
10	13	19
10	13	20
3	13	1
3	13	2
3	13	4
3	13	5
3	13	6
3	13	7
3	13	9
3	13	10
3	13	11
3	13	12
3	13	14
3	13	15
3	13	16
3	13	17
3	13	18
3	13	19
3	13	20
8	13	1
8	13	2
8	13	4
8	13	5
8	13	6
8	13	7
8	13	9
8	13	10
8	13	11
8	13	12
8	13	14
8	13	15
8	13	16
8	13	17
8	13	18
8	13	19
8	13	20
3	8	1
3	8	2
3	8	4
3	8	5
3	8	6
3	8	7
3	8	9
3	8	10
3	8	11
3	8	12
3	8	13
3	8	14
3	8	15
3	8	16
3	8	17
3	8	18
3	8	19
3	8	20
7	9	1
7	9	2
7	9	3
7	9	4
7	9	5
7	9	6
7	9	8
7	9	11
7	9	12
7	9	13
7	9	14
7	9	15
7	9	16
7	9	17
7	9	18
7	9	19
7	9	20
7	10	1
7	10	2
7	10	3
7	10	4
7	10	5
7	10	6
7	10	8
7	10	11
7	10	12
7	10	13
7	10	14
7	10	15
7	10	16
7	10	17
7	10	18
7	10	19
7	10	20
9	10	1
9	10	2
9	10	3
9	10	4
9	10	5
9	10	6
9	10	7
9	10	8
9	10	11
9	10	12
9	10	13
9	10	14
9	10	15
9	10	16
9	10	17
9	10	18
9	10	19
9	10	20
1	11	3
1	11	7
1	11	8
1	11	9
1	11	10
1	11	13
1	16	3
1	16	7
1	16	8
1	16	9
1	16	10
1	16	13
2	11	3
2	11	7
2	11	8
2	11	9
2	11	10
2	11	13
2	16	3
2	16	7
2	16	8
2	16	9
2	16	10
2	16	13
4	11	3
4	11	7
4	11	8
4	11	9
4	11	10
4	11	13
4	16	3
4	16	7
4	16	8
4	16	9
4	16	10
4	16	13
5	11	3
5	11	7
5	11	8
5	11	9
5	11	10
5	11	13
5	16	3
5	16	7
5	16	8
5	16	9
5	16	10
5	16	13
6	11	3
6	11	7
6	11	8
6	11	9
6	11	10
6	11	13
6	16	3
6	16	7
6	16	8
6	16	9
6	16	10
6	16	13
11	12	3
11	12	7
11	12	8
11	12	9
11	12	10
11	12	13
11	14	3
11	14	7
11	14	8
11	14	9
11	14	10
11	14	13
11	15	3
11	15	7
11	15	8
11	15	9
11	15	10
11	15	13
11	17	3
11	17	7
11	17	8
11	17	9
11	17	10
11	17	13
11	18	3
11	18	7
11	18	8
11	18	9
11	18	10
11	18	13
11	19	3
11	19	7
11	19	8
11	19	9
11	19	10
11	19	13
11	20	3
11	20	7
11	20	8
11	20	9
11	20	10
11	20	13
12	16	3
12	16	7
12	16	8
12	16	9
12	16	10
12	16	13
14	16	3
14	16	7
14	16	8
14	16	9
14	16	10
14	16	13
15	16	3
15	16	7
15	16	8
15	16	9
15	16	10
15	16	13
16	17	3
16	17	7
16	17	8
16	17	9
16	17	10
16	17	13
16	18	3
16	18	7
16	18	8
16	18	9
16	18	10
16	18	13
16	19	3
16	19	7
16	19	8
16	19	9
16	19	10
16	19	13
16	20	3
16	20	7
16	20	8
16	20	9
16	20	10
16	20	13
11	16	1
11	16	2
11	16	3
11	16	4
11	16	5
11	16	6
11	16	7
11	16	8
11	16	9
11	16	10
11	16	12
11	16	13
11	16	14
11	16	15
11	16	17
11	16	18
11	16	19
11	16	20
1	2	3
1	2	7
1	2	8
1	2	9
1	2	10
1	2	11
1	2	13
1	2	16
1	12	3
1	12	7
1	12	8
1	12	9
1	12	10
1	12	11
1	12	13
1	12	16
1	15	3
1	15	7
1	15	8
1	15	9
1	15	10
1	15	11
1	15	13
1	15	16
1	17	3
1	17	7
1	17	8
1	17	9
1	17	10
1	17	11
1	17	13
1	17	16
1	19	3
1	19	7
1	19	8
1	19	9
1	19	10
1	19	11
1	19	13
1	19	16
1	20	3
1	20	7
1	20	8
1	20	9
1	20	10
1	20	11
1	20	13
1	20	16
2	4	3
2	4	7
2	4	8
2	4	9
2	4	10
2	4	11
2	4	13
2	4	16
2	5	3
2	5	7
2	5	8
2	5	9
2	5	10
2	5	11
2	5	13
2	5	16
2	6	3
2	6	7
2	6	8
2	6	9
2	6	10
2	6	11
2	6	13
2	6	16
2	14	3
2	14	7
2	14	8
2	14	9
2	14	10
2	14	11
2	14	13
2	14	16
2	18	3
2	18	7
2	18	8
2	18	9
2	18	10
2	18	11
2	18	13
2	18	16
4	12	3
4	12	7
4	12	8
4	12	9
4	12	10
4	12	11
4	12	13
4	12	16
4	15	3
4	15	7
4	15	8
4	15	9
4	15	10
4	15	11
4	15	13
4	15	16
4	17	3
4	17	7
4	17	8
4	17	9
4	17	10
4	17	11
4	17	13
4	17	16
4	19	3
4	19	7
4	19	8
4	19	9
4	19	10
4	19	11
4	19	13
4	19	16
4	20	3
4	20	7
4	20	8
4	20	9
4	20	10
4	20	11
4	20	13
4	20	16
5	12	3
5	12	7
5	12	8
5	12	9
5	12	10
5	12	11
5	12	13
5	12	16
5	15	3
5	15	7
5	15	8
5	15	9
5	15	10
5	15	11
5	15	13
5	15	16
5	17	3
5	17	7
5	17	8
5	17	9
5	17	10
5	17	11
5	17	13
5	17	16
5	19	3
5	19	7
5	19	8
5	19	9
5	19	10
5	19	11
5	19	13
5	19	16
5	20	3
5	20	7
5	20	8
5	20	9
5	20	10
5	20	11
5	20	13
5	20	16
6	12	3
6	12	7
6	12	8
6	12	9
6	12	10
6	12	11
6	12	13
6	12	16
6	15	3
6	15	7
6	15	8
6	15	9
6	15	10
6	15	11
6	15	13
6	15	16
6	17	3
6	17	7
6	17	8
6	17	9
6	17	10
6	17	11
6	17	13
6	17	16
6	19	3
6	19	7
6	19	8
6	19	9
6	19	10
6	19	11
6	19	13
6	19	16
6	20	3
6	20	7
6	20	8
6	20	9
6	20	10
6	20	11
6	20	13
6	20	16
12	14	3
12	14	7
12	14	8
12	14	9
12	14	10
12	14	11
12	14	13
12	14	16
12	18	3
12	18	7
12	18	8
12	18	9
12	18	10
12	18	11
12	18	13
12	18	16
14	15	3
14	15	7
14	15	8
14	15	9
14	15	10
14	15	11
14	15	13
14	15	16
14	17	3
14	17	7
14	17	8
14	17	9
14	17	10
14	17	11
14	17	13
14	17	16
14	19	3
14	19	7
14	19	8
14	19	9
14	19	10
14	19	11
14	19	13
14	19	16
14	20	3
14	20	7
14	20	8
14	20	9
14	20	10
14	20	11
14	20	13
14	20	16
15	18	3
15	18	7
15	18	8
15	18	9
15	18	10
15	18	11
15	18	13
15	18	16
17	18	3
17	18	7
17	18	8
17	18	9
17	18	10
17	18	11
17	18	13
17	18	16
18	19	3
18	19	7
18	19	8
18	19	9
18	19	10
18	19	11
18	19	13
18	19	16
18	20	3
18	20	7
18	20	8
18	20	9
18	20	10
18	20	11
18	20	13
18	20	16
2	12	1
2	12	3
2	12	4
2	12	5
2	12	6
2	12	7
2	12	8
2	12	9
2	12	10
2	12	11
2	12	13
2	12	14
2	12	16
2	12	18
2	15	1
2	15	3
2	15	4
2	15	5
2	15	6
2	15	7
2	15	8
2	15	9
2	15	10
2	15	11
2	15	13
2	15	14
2	15	16
2	15	18
12	17	1
12	17	3
12	17	4
12	17	5
12	17	6
12	17	7
12	17	8
12	17	9
12	17	10
12	17	11
12	17	13
12	17	14
12	17	16
12	17	18
12	19	1
12	19	3
12	19	4
12	19	5
12	19	6
12	19	7
12	19	8
12	19	9
12	19	10
12	19	11
12	19	13
12	19	14
12	19	16
12	19	18
12	20	1
12	20	3
12	20	4
12	20	5
12	20	6
12	20	7
12	20	8
12	20	9
12	20	10
12	20	11
12	20	13
12	20	14
12	20	16
12	20	18
15	17	1
15	17	3
15	17	4
15	17	5
15	17	6
15	17	7
15	17	8
15	17	9
15	17	10
15	17	11
15	17	13
15	17	14
15	17	16
15	17	18
15	19	1
15	19	3
15	19	4
15	19	5
15	19	6
15	19	7
15	19	8
15	19	9
15	19	10
15	19	11
15	19	13
15	19	14
15	19	16
15	19	18
15	20	1
15	20	3
15	20	4
15	20	5
15	20	6
15	20	7
15	20	8
15	20	9
15	20	10
15	20	11
15	20	13
15	20	14
15	20	16
15	20	18
12	15	1
12	15	2
12	15	3
12	15	4
12	15	5
12	15	6
12	15	7
12	15	8
12	15	9
12	15	10
12	15	11
12	15	13
12	15	14
12	15	16
12	15	17
12	15	18
12	15	19
12	15	20
2	17	1
2	17	3
2	17	4
2	17	5
2	17	6
2	17	7
2	17	8
2	17	9
2	17	10
2	17	11
2	17	12
2	17	13
2	17	14
2	17	15
2	17	16
2	17	18
2	19	1
2	19	3
2	19	4
2	19	5
2	19	6
2	19	7
2	19	8
2	19	9
2	19	10
2	19	11
2	19	12
2	19	13
2	19	14
2	19	15
2	19	16
2	19	18
2	20	1
2	20	3
2	20	4
2	20	5
2	20	6
2	20	7
2	20	8
2	20	9
2	20	10
2	20	11
2	20	12
2	20	13
2	20	14
2	20	15
2	20	16
2	20	18
17	19	1
17	19	2
17	19	3
17	19	4
17	19	5
17	19	6
17	19	7
17	19	8
17	19	9
17	19	10
17	19	11
17	19	12
17	19	13
17	19	14
17	19	15
17	19	16
17	19	18
17	20	1
17	20	2
17	20	3
17	20	4
17	20	5
17	20	6
17	20	7
17	20	8
17	20	9
17	20	10
17	20	11
17	20	12
17	20	13
17	20	14
17	20	15
17	20	16
17	20	18
19	20	1
19	20	2
19	20	3
19	20	4
19	20	5
19	20	6
19	20	7
19	20	8
19	20	9
19	20	10
19	20	11
19	20	12
19	20	13
19	20	14
19	20	15
19	20	16
19	20	17
19	20	18
1	4	2
1	4	3
1	4	7
1	4	8
1	4	9
1	4	10
1	4	11
1	4	12
1	4	13
1	4	15
1	4	16
1	4	17
1	4	19
1	4	20
1	6	2
1	6	3
1	6	7
1	6	8
1	6	9
1	6	10
1	6	11
1	6	12
1	6	13
1	6	15
1	6	16
1	6	17
1	6	19
1	6	20
1	14	2
1	14	3
1	14	7
1	14	8
1	14	9
1	14	10
1	14	11
1	14	12
1	14	13
1	14	15
1	14	16
1	14	17
1	14	19
1	14	20
1	18	2
1	18	3
1	18	7
1	18	8
1	18	9
1	18	10
1	18	11
1	18	12
1	18	13
1	18	15
1	18	16
1	18	17
1	18	19
1	18	20
4	5	2
4	5	3
4	5	7
4	5	8
4	5	9
4	5	10
4	5	11
4	5	12
4	5	13
4	5	15
4	5	16
4	5	17
4	5	19
4	5	20
5	6	2
5	6	3
5	6	7
5	6	8
5	6	9
5	6	10
5	6	11
5	6	12
5	6	13
5	6	15
5	6	16
5	6	17
5	6	19
5	6	20
5	14	2
5	14	3
5	14	7
5	14	8
5	14	9
5	14	10
5	14	11
5	14	12
5	14	13
5	14	15
5	14	16
5	14	17
5	14	19
5	14	20
5	18	2
5	18	3
5	18	7
5	18	8
5	18	9
5	18	10
5	18	11
5	18	12
5	18	13
5	18	15
5	18	16
5	18	17
5	18	19
5	18	20
1	5	2
1	5	3
1	5	4
1	5	6
1	5	7
1	5	8
1	5	9
1	5	10
1	5	11
1	5	12
1	5	13
1	5	14
1	5	15
1	5	16
1	5	17
1	5	18
1	5	19
1	5	20
4	14	1
4	14	2
4	14	3
4	14	5
4	14	7
4	14	8
4	14	9
4	14	10
4	14	11
4	14	12
4	14	13
4	14	15
4	14	16
4	14	17
4	14	19
4	14	20
4	18	1
4	18	2
4	18	3
4	18	5
4	18	7
4	18	8
4	18	9
4	18	10
4	18	11
4	18	12
4	18	13
4	18	15
4	18	16
4	18	17
4	18	19
4	18	20
6	14	1
6	14	2
6	14	3
6	14	5
6	14	7
6	14	8
6	14	9
6	14	10
6	14	11
6	14	12
6	14	13
6	14	15
6	14	16
6	14	17
6	14	19
6	14	20
6	18	1
6	18	2
6	18	3
6	18	5
6	18	7
6	18	8
6	18	9
6	18	10
6	18	11
6	18	12
6	18	13
6	18	15
6	18	16
6	18	17
6	18	19
6	18	20
14	18	1
14	18	2
14	18	3
14	18	4
14	18	5
14	18	6
14	18	7
14	18	8
14	18	9
14	18	10
14	18	11
14	18	12
14	18	13
14	18	15
14	18	16
14	18	17
14	18	19
14	18	20
4	6	1
4	6	2
4	6	3
4	6	5
4	6	7
4	6	8
4	6	9
4	6	10
4	6	11
4	6	12
4	6	13
4	6	14
4	6	15
4	6	16
4	6	17
4	6	18
4	6	19
4	6	20
1	7	3
1	7	8
1	7	9
1	7	10
1	7	11
1	7	13
1	7	16
2	7	3
2	7	8
2	7	9
2	7	10
2	7	11
2	7	13
2	7	16
4	7	3
4	7	8
4	7	9
4	7	10
4	7	11
4	7	13
4	7	16
5	7	3
5	7	8
5	7	9
5	7	10
5	7	11
5	7	13
5	7	16
6	7	3
6	7	8
6	7	9
6	7	10
6	7	11
6	7	13
6	7	16
12	7	3
12	7	8
12	7	9
12	7	10
12	7	11
12	7	13
12	7	16
14	7	3
14	7	8
14	7	9
14	7	10
14	7	11
14	7	13
14	7	16
15	7	3
15	7	8
15	7	9
15	7	10
15	7	11
15	7	13
15	7	16
17	7	3
17	7	8
17	7	9
17	7	10
17	7	11
17	7	13
17	7	16
18	7	3
18	7	8
18	7	9
18	7	10
18	7	11
18	7	13
18	7	16
19	7	3
19	7	8
19	7	9
19	7	10
19	7	11
19	7	13
19	7	16
20	7	3
20	7	8
20	7	9
20	7	10
20	7	11
20	7	13
20	7	16
2	14	1
2	14	4
2	14	5
2	14	6
2	14	18
12	14	1
12	14	4
12	14	5
12	14	6
12	14	18
15	14	1
15	14	4
15	14	5
15	14	6
15	14	18
17	14	1
17	14	4
17	14	5
17	14	6
17	14	18
19	14	1
19	14	4
19	14	5
19	14	6
19	14	18
20	14	1
20	14	4
20	14	5
20	14	6
20	14	18
17	13	1
17	13	2
17	13	3
17	13	4
17	13	5
17	13	6
17	13	7
17	13	8
17	13	9
17	13	10
17	13	11
17	13	12
17	13	14
17	13	15
17	13	16
17	13	18
19	13	1
19	13	2
19	13	3
19	13	4
19	13	5
19	13	6
19	13	7
19	13	8
19	13	9
19	13	10
19	13	11
19	13	12
19	13	14
19	13	15
19	13	16
19	13	18
20	13	1
20	13	2
20	13	3
20	13	4
20	13	5
20	13	6
20	13	7
20	13	8
20	13	9
20	13	10
20	13	11
20	13	12
20	13	14
20	13	15
20	13	16
20	13	18
1	8	2
1	8	3
1	8	4
1	8	6
1	8	7
1	8	9
1	8	10
1	8	11
1	8	12
1	8	13
1	8	14
1	8	15
1	8	16
1	8	17
1	8	18
1	8	19
1	8	20
5	8	2
5	8	3
5	8	4
5	8	6
5	8	7
5	8	9
5	8	10
5	8	11
5	8	12
5	8	13
5	8	14
5	8	15
5	8	16
5	8	17
5	8	18
5	8	19
5	8	20
3	1	2
3	1	4
3	1	5
3	1	6
3	1	7
3	1	8
3	1	9
3	1	10
3	1	11
3	1	12
3	1	13
3	1	14
3	1	15
3	1	16
3	1	17
3	1	18
3	1	19
3	1	20
