# Supplementary material for: Netcombin: An algorithm for constructing optimal phylogenetic network from rooted triplets
Source: PLoS One. 2020 Sep 18;15(9):e0227842. doi: 10.1371/journal.pone.0227842 (PMC7500971; doi:10.1371/journal.pone.0227842)
Supplement: S2 File — (ZIP) [file pone.0227842.s002.zip › tripletData/35/good triplets bound 0.4.txt]

1 3 6
1 3 7
1 3 9
1 3 10
1 3 13
1 3 15
1 3 17
1 3 19
1 3 20
1 11 2
1 11 6
1 11 7
1 11 15
1 11 19
1 11 20
1 14 2
1 14 4
1 14 6
1 14 7
1 14 9
1 14 10
1 14 13
1 14 15
1 14 19
3 5 4
3 5 7
3 5 10
3 5 13
3 5 15
3 5 17
3 5 20
3 8 2
3 8 6
3 8 7
3 8 9
3 8 12
3 8 15
3 8 17
3 8 19
3 16 2
3 16 4
3 16 6
3 16 7
3 16 10
3 16 12
3 16 20
3 18 2
3 18 4
3 18 6
3 18 7
3 18 9
3 18 12
3 18 13
3 18 17
3 18 19
3 18 20
5 11 4
5 11 6
5 11 9
5 11 10
5 11 13
5 11 19
5 11 20
5 14 2
5 14 4
5 14 6
5 14 7
5 14 9
5 14 13
5 14 15
5 14 17
8 11 2
8 11 4
8 11 6
8 11 10
8 11 13
8 11 17
8 11 20
8 14 2
8 14 4
8 14 6
8 14 7
8 14 10
8 14 13
8 14 17
8 14 20
11 16 2
11 16 6
11 16 7
11 16 9
11 16 19
11 18 13
11 18 15
11 18 20
14 16 2
14 16 6
14 16 7
14 16 10
14 16 12
14 16 19
14 16 20
14 18 2
14 18 4
14 18 6
14 18 7
14 18 9
14 18 12
14 18 15
14 18 20
3 11 1
3 11 2
3 11 4
3 11 5
3 11 6
3 11 7
3 11 9
3 11 10
3 11 12
3 11 13
3 11 15
3 11 16
3 11 17
3 14 5
3 14 6
3 14 7
3 14 8
3 14 10
3 14 12
3 14 15
3 14 16
3 14 20
11 14 1
11 14 2
11 14 4
11 14 6
11 14 7
11 14 8
11 14 9
11 14 10
11 14 13
11 14 16
11 14 17
11 14 19
11 14 20
1 5 2
1 5 3
1 5 4
1 5 7
1 5 9
1 5 10
1 5 11
1 5 12
1 5 13
1 5 14
1 5 17
1 5 19
1 5 20
5 8 6
5 8 9
5 8 10
5 8 12
5 8 19
5 8 20
5 16 2
5 16 4
5 16 6
5 16 7
5 16 9
5 16 10
5 16 11
5 16 12
5 16 13
5 16 14
5 16 15
5 16 17
5 16 19
5 16 20
5 18 3
5 18 4
5 18 7
5 18 9
5 18 11
5 18 13
5 18 14
5 18 15
5 18 17
5 18 19
1 8 3
1 8 6
1 8 10
1 8 12
1 8 13
1 8 14
1 8 17
8 16 2
8 16 3
8 16 4
8 16 6
8 16 9
8 16 10
8 16 12
8 16 17
8 16 20
8 18 2
8 18 3
8 18 4
8 18 5
8 18 9
8 18 10
8 18 11
8 18 12
8 18 13
8 18 14
8 18 17
8 18 19
8 18 20
1 18 2
1 18 3
1 18 4
1 18 6
1 18 10
1 18 11
1 18 12
1 18 13
1 18 15
1 18 17
1 18 19
1 18 20
16 18 3
16 18 6
16 18 7
16 18 8
16 18 10
16 18 11
16 18 12
16 18 13
16 18 14
16 18 17
16 18 20
1 16 3
1 16 5
1 16 6
1 16 8
1 16 9
1 16 11
1 16 12
1 16 15
1 16 20
2 9 1
2 9 3
2 9 5
2 9 11
2 9 14
2 9 16
2 13 1
2 13 5
2 13 8
2 13 11
2 13 14
2 17 1
2 17 3
2 17 5
2 17 8
2 17 11
2 17 14
2 20 5
2 20 8
2 20 14
2 20 16
4 9 1
4 9 3
4 9 8
4 9 11
4 9 14
4 9 16
4 13 5
4 13 14
4 13 16
4 13 18
4 17 1
4 17 3
4 17 5
4 17 14
4 17 16
4 20 1
4 20 5
4 20 14
4 20 16
4 20 18
6 9 3
6 9 8
6 9 11
6 9 14
6 9 16
6 9 18
6 13 1
6 13 3
6 13 11
6 13 18
6 17 5
6 17 11
6 17 14
6 17 16
6 20 3
6 20 14
6 20 16
6 20 18
7 9 1
7 9 3
7 9 5
7 9 18
7 13 3
7 13 11
7 13 14
7 13 18
7 17 1
7 17 3
7 17 8
7 17 11
7 17 14
7 17 16
7 20 1
7 20 3
7 20 8
7 20 14
7 20 18
9 10 3
9 10 8
9 10 11
9 10 14
9 10 18
9 12 1
9 12 3
9 12 5
9 12 11
9 12 18
9 15 1
9 15 3
9 15 5
9 15 14
9 15 16
9 15 18
9 19 1
9 19 3
9 19 5
9 19 8
9 19 14
9 19 16
9 19 18
10 13 3
10 13 11
10 13 16
10 17 1
10 17 3
10 17 8
10 17 11
10 20 1
10 20 3
10 20 5
10 20 14
10 20 16
10 20 18
12 13 3
12 13 5
12 13 11
12 13 16
12 13 18
12 17 1
12 17 3
12 17 5
12 17 8
12 17 11
12 17 16
12 17 18
12 20 1
12 20 8
12 20 14
12 20 16
13 15 3
13 15 5
13 15 8
13 15 14
13 15 18
13 19 1
13 19 3
13 19 8
13 19 11
13 19 18
15 17 1
15 17 3
15 17 11
15 17 14
15 17 16
15 17 18
15 20 8
15 20 11
15 20 14
15 20 16
15 20 18
17 19 3
17 19 5
17 19 11
17 19 14
17 19 18
19 20 8
9 20 1
9 20 2
9 20 10
9 20 11
9 20 12
9 20 14
9 20 15
9 20 16
9 20 18
13 20 1
13 20 4
13 20 5
13 20 6
13 20 7
13 20 10
13 20 11
13 20 12
13 20 18
17 20 1
17 20 2
17 20 6
17 20 10
17 20 11
17 20 15
17 20 16
17 20 18
17 20 19
9 17 1
9 17 2
9 17 3
9 17 4
9 17 7
9 17 10
9 17 11
9 17 12
9 17 14
9 17 15
9 17 16
13 17 3
13 17 6
13 17 7
13 17 8
13 17 11
13 17 12
13 17 18
13 17 19
13 17 20
9 13 1
9 13 2
9 13 3
9 13 4
9 13 6
9 13 7
9 13 11
9 13 12
9 13 15
9 13 19
2 6 3
2 6 5
2 6 9
2 6 13
2 6 16
2 6 17
2 6 18
2 6 20
2 7 3
2 7 11
2 7 13
2 7 14
2 7 16
2 7 17
2 7 18
2 10 1
2 10 3
2 10 9
2 10 13
2 10 16
2 10 17
2 10 18
2 12 3
2 12 5
2 12 8
2 12 9
2 12 11
2 12 17
2 12 20
2 15 1
2 15 5
2 15 9
2 15 11
2 15 13
2 15 14
2 15 18
4 6 3
4 6 8
4 6 9
4 6 16
4 6 18
4 6 20
4 7 3
4 7 5
4 7 9
4 7 11
4 7 14
4 7 16
4 7 17
4 7 18
4 10 1
4 10 5
4 10 9
4 10 11
4 10 14
4 10 20
4 12 1
4 12 5
4 12 8
4 12 9
4 12 11
4 12 16
4 12 17
4 12 18
4 12 20
4 15 5
4 15 8
4 15 9
4 15 11
4 15 13
4 15 16
4 15 18
4 15 20
6 19 8
6 19 11
6 19 14
6 19 16
6 19 17
6 19 18
6 19 20
7 19 1
7 19 3
7 19 13
7 19 14
7 19 16
7 19 17
7 19 18
10 19 3
10 19 8
10 19 9
10 19 11
10 19 17
10 19 20
12 19 1
12 19 8
12 19 14
12 19 17
12 19 18
15 19 3
15 19 8
15 19 9
15 19 11
15 19 16
15 19 17
2 19 1
2 19 5
2 19 8
2 19 9
2 19 10
2 19 11
2 19 12
2 19 14
2 19 16
2 19 17
2 19 18
2 19 20
4 19 5
4 19 8
4 19 14
4 19 16
4 19 20
2 4 1
2 4 7
2 4 9
2 4 10
2 4 12
2 4 14
2 4 16
2 4 18
2 4 20
6 10 2
6 10 3
6 10 4
6 10 5
6 10 8
6 10 9
6 10 13
6 10 14
6 10 16
6 10 17
6 10 19
6 10 20
7 10 1
7 10 2
7 10 4
7 10 11
7 10 14
7 10 16
7 10 17
7 10 18
10 12 3
10 12 5
10 12 8
10 12 11
10 12 16
10 12 18
10 12 19
10 12 20
10 15 1
10 15 3
10 15 9
10 15 11
10 15 16
10 15 17
10 15 18
6 15 1
6 15 5
6 15 9
6 15 10
6 15 11
6 15 14
6 15 17
6 15 18
7 15 1
7 15 2
7 15 3
7 15 8
7 15 9
7 15 10
7 15 14
7 15 17
7 15 20
12 15 1
12 15 2
12 15 5
12 15 8
12 15 10
12 15 13
12 15 17
12 15 18
12 15 19
12 15 20
6 7 3
6 7 4
6 7 5
6 7 10
6 7 14
6 7 17
6 7 18
7 12 1
7 12 2
7 12 3
7 12 5
7 12 8
7 12 11
7 12 13
7 12 15
7 12 16
7 12 17
7 12 18
7 12 19
6 12 1
6 12 2
6 12 5
6 12 7
6 12 8
6 12 9
6 12 10
6 12 14
6 12 17
6 12 19
2 6 10
2 7 10
2 7 19
2 12 10
2 12 19
2 15 10
2 15 19
4 6 10
4 7 10
4 7 19
4 12 10
4 15 19
6 20 9
6 20 13
6 20 19
7 20 17
10 4 19
10 20 2
10 20 19
12 20 9
12 20 19
15 4 2
15 20 2
15 20 9
15 20 17
15 20 19
4 20 13
4 20 17
3 13 1
3 13 2
3 13 4
3 13 7
3 13 8
3 13 15
3 13 19
3 13 20
17 18 1
17 18 6
17 18 9
17 18 10
17 18 11
17 18 13
17 18 15
17 18 16
17 18 19
15 19 2
15 19 4
15 19 6
15 19 7
15 19 12
