# Supplementary material for: Netcombin: An algorithm for constructing optimal phylogenetic network from rooted triplets
Source: PLoS One. 2020 Sep 18;15(9):e0227842. doi: 10.1371/journal.pone.0227842 (PMC7500971; doi:10.1371/journal.pone.0227842)
Supplement: S2 File — (ZIP) [file pone.0227842.s002.zip › tripletData/35/good triplets bound 0.6.txt]

1 3 6
1 3 7
1 3 9
1 3 10
1 3 15
1 3 19
1 3 20
1 11 2
1 11 4
1 11 7
1 11 9
1 11 13
1 11 20
1 14 10
1 14 12
1 14 13
1 14 17
1 14 19
3 5 4
3 5 12
3 5 15
3 8 2
3 8 6
3 8 7
3 8 10
3 8 20
3 16 4
3 16 7
3 16 9
3 16 10
3 16 19
3 18 2
3 18 6
3 18 19
5 11 2
5 11 4
5 11 6
5 11 10
5 11 15
5 11 17
5 14 2
5 14 4
5 14 7
5 14 12
5 14 15
5 14 19
5 14 20
8 11 2
8 11 4
8 11 9
8 11 10
8 11 12
8 11 15
8 11 17
8 11 20
8 14 7
8 14 9
8 14 12
8 14 15
8 14 19
11 16 4
11 16 6
11 16 7
11 16 12
11 16 13
11 16 15
11 16 17
11 16 19
11 16 20
11 18 4
11 18 6
11 18 7
11 18 9
11 18 13
11 18 19
11 18 20
14 16 2
14 16 6
14 16 12
14 16 17
14 18 4
3 11 1
3 11 8
3 11 10
3 11 12
3 11 13
3 11 17
3 11 19
3 11 20
3 14 1
3 14 6
3 14 8
3 14 15
3 14 20
11 14 1
11 14 2
11 14 3
11 14 8
11 14 9
11 14 12
11 14 13
11 14 18
11 14 19
1 5 2
1 5 3
1 5 6
1 5 9
1 5 10
1 5 11
1 5 13
1 5 14
1 5 15
5 8 2
5 8 7
5 8 11
5 8 14
5 8 20
5 16 3
5 16 9
5 16 11
5 16 12
5 16 14
5 16 15
5 16 19
5 16 20
5 18 12
5 18 13
5 18 14
5 18 15
1 8 2
1 8 11
1 8 12
1 8 15
8 16 3
8 16 5
8 16 6
8 16 9
8 16 10
8 16 12
8 16 13
8 16 14
8 16 19
8 18 2
8 18 5
8 18 6
8 18 7
8 18 9
8 18 13
8 18 14
8 18 19
1 18 9
1 18 14
1 18 20
16 18 3
16 18 5
16 18 6
16 18 8
16 18 9
16 18 11
16 18 19
1 16 3
1 16 6
1 16 7
1 16 12
1 16 17
1 16 20
2 9 14
2 9 16
2 9 18
2 13 1
2 13 3
2 13 8
2 13 18
2 17 1
2 17 5
2 17 8
2 17 11
2 17 16
2 20 1
2 20 8
2 20 11
2 20 14
2 20 16
2 20 18
4 9 1
4 9 18
4 13 3
4 13 11
4 17 3
4 17 8
4 17 18
4 20 1
4 20 16
4 20 18
6 9 1
6 9 3
6 9 11
6 13 11
6 13 18
6 17 1
6 17 5
6 17 11
6 17 14
6 17 16
6 20 3
7 9 3
7 9 8
7 9 16
7 13 3
7 13 5
7 13 8
7 13 16
7 13 18
7 17 3
7 20 1
7 20 5
7 20 8
7 20 14
9 10 1
9 10 3
9 10 5
9 10 11
9 10 18
9 12 1
9 12 3
9 12 11
9 12 14
9 15 1
9 15 3
9 15 5
9 19 11
9 19 14
9 19 18
10 13 1
10 13 14
10 17 3
10 17 5
10 17 14
10 17 16
10 17 18
10 20 11
10 20 16
12 13 3
12 13 11
12 17 1
12 17 11
12 17 14
12 20 14
12 20 16
12 20 18
13 15 1
13 15 5
13 15 8
13 15 14
13 19 1
13 19 3
13 19 5
13 19 11
13 19 14
15 17 5
15 17 14
15 17 16
15 20 1
15 20 8
15 20 11
15 20 16
17 19 1
17 19 5
17 19 11
17 19 18
19 20 5
9 20 4
9 20 7
9 20 10
9 20 14
13 20 3
13 20 4
13 20 5
13 20 6
13 20 7
13 20 15
13 20 18
13 20 19
17 20 1
17 20 2
17 20 8
17 20 12
17 20 19
9 17 4
9 17 6
9 17 7
9 17 12
9 17 15
9 17 18
13 17 1
13 17 10
13 17 11
13 17 12
13 17 15
13 17 18
13 17 19
13 17 20
9 13 5
9 13 8
9 13 10
9 13 12
9 13 16
9 13 18
9 13 20
2 6 9
2 6 11
2 6 14
2 6 16
2 6 17
2 6 20
2 7 1
2 7 3
2 7 8
2 7 9
2 7 11
2 7 17
2 10 1
2 10 5
2 10 11
2 10 17
2 10 18
2 12 11
2 12 14
2 12 16
2 15 9
2 15 17
2 15 18
4 6 1
4 6 8
4 6 9
4 6 14
4 6 18
4 7 3
4 7 9
4 7 13
4 7 14
4 7 16
4 7 20
4 10 11
4 10 14
4 10 16
4 10 18
4 12 1
4 12 3
4 15 3
4 15 11
4 15 17
4 15 20
6 19 1
6 19 9
6 19 13
6 19 16
7 19 1
7 19 5
7 19 13
7 19 17
7 19 20
10 19 9
10 19 11
10 19 13
10 19 14
10 19 17
10 19 18
12 19 3
12 19 5
12 19 8
12 19 11
12 19 16
12 19 17
12 19 18
15 19 1
15 19 8
15 19 9
15 19 11
15 19 16
15 19 17
2 19 3
2 19 5
2 19 6
2 19 7
2 19 8
2 19 10
2 19 13
2 19 16
2 19 17
4 19 6
4 19 7
4 19 8
4 19 11
4 19 12
4 19 15
4 19 16
4 19 17
4 19 18
4 19 20
2 4 3
2 4 5
2 4 10
2 4 11
2 4 12
2 4 13
2 4 15
2 4 16
2 4 17
2 4 18
2 4 20
6 10 1
6 10 2
6 10 4
6 10 9
6 10 13
6 10 14
7 10 2
7 10 4
7 10 5
7 10 11
7 10 14
7 10 16
7 10 19
7 10 20
10 12 2
10 12 4
10 12 5
10 12 8
10 12 9
10 12 11
10 12 13
10 12 16
10 15 2
10 15 4
10 15 13
10 15 14
10 15 18
6 15 1
6 15 9
6 15 11
6 15 14
6 15 18
6 15 20
7 15 1
7 15 13
7 15 18
12 15 2
12 15 10
12 15 11
12 15 14
12 15 17
12 15 18
12 15 19
12 15 20
6 7 1
6 7 2
6 7 4
6 7 8
6 7 9
6 7 10
6 7 11
6 7 14
6 7 15
6 7 17
6 7 18
6 7 19
7 12 3
7 12 4
7 12 10
7 12 11
7 12 13
7 12 15
7 12 16
6 12 9
6 12 15
6 12 16
6 12 17
6 12 20
2 6 19
2 7 10
2 7 19
4 12 10
4 15 10
6 4 2
6 20 9
6 20 19
7 4 2
7 20 13
10 4 19
10 20 9
10 20 13
12 20 2
12 20 9
15 20 2
15 20 9
15 20 13
4 20 2
4 20 9
4 20 13
4 20 17
3 13 6
3 13 7
3 13 9
3 13 11
3 13 12
3 13 15
3 13 20
17 18 1
17 18 2
17 18 3
17 18 4
17 18 5
17 18 7
17 18 8
17 18 11
17 18 13
17 18 14
17 18 15
17 18 19
17 18 20
15 19 6
15 19 7
15 19 10
