# Supplementary material for: Netcombin: An algorithm for constructing optimal phylogenetic network from rooted triplets
Source: PLoS One. 2020 Sep 18;15(9):e0227842. doi: 10.1371/journal.pone.0227842 (PMC7500971; doi:10.1371/journal.pone.0227842)
Supplement: S2 File — (ZIP) [file pone.0227842.s002.zip › tripletData/35/good triplets bound 0.8.txt]

1 3 2
1 3 6
1 3 7
1 3 9
1 11 4
1 11 9
1 14 2
1 14 6
1 14 10
3 5 2
3 5 9
3 5 10
3 5 15
3 5 19
3 5 20
3 8 2
3 8 9
3 8 10
3 8 12
3 8 15
3 8 17
3 16 2
3 16 7
3 16 13
3 16 19
3 18 9
3 18 13
3 18 17
5 11 2
5 11 12
5 11 15
5 14 2
5 14 4
5 14 19
5 14 20
8 11 12
8 14 6
11 16 4
11 16 6
11 16 7
11 16 10
11 18 7
11 18 12
11 18 20
14 16 6
14 16 13
14 16 20
14 18 6
14 18 13
14 18 15
3 11 7
3 11 9
3 11 15
3 11 18
3 14 2
3 14 10
3 14 19
3 14 20
11 14 9
11 14 13
1 5 15
5 8 3
5 8 10
5 8 19
5 16 2
5 16 14
5 18 7
1 8 6
1 8 14
1 8 20
8 16 15
8 18 2
8 18 4
8 18 19
1 18 3
1 18 13
1 18 14
1 18 20
16 18 3
16 18 7
16 18 13
16 18 14
16 18 19
1 16 4
1 16 6
1 16 7
2 9 5
2 9 11
2 13 1
2 13 3
2 13 18
2 17 3
2 17 14
2 20 3
2 20 18
4 13 1
4 13 11
4 13 14
4 13 16
4 17 16
4 20 5
4 20 11
6 13 14
6 17 8
6 17 14
7 9 1
7 13 8
7 13 18
7 17 11
7 17 16
7 20 8
9 12 1
9 12 16
9 12 18
9 15 11
10 17 5
10 17 14
10 17 18
10 20 1
10 20 3
10 20 8
12 17 11
12 20 1
12 20 8
13 15 1
15 17 1
15 17 8
15 20 16
15 20 18
19 20 16
9 20 1
9 20 5
9 20 16
13 20 11
17 20 1
17 20 4
17 20 6
17 20 8
17 20 11
9 17 5
9 17 12
9 17 14
13 17 4
13 17 6
13 17 8
13 17 16
13 17 18
9 13 11
9 13 12
9 13 14
9 13 19
2 6 9
2 6 16
2 7 1
2 7 9
2 7 16
2 10 3
2 10 9
2 10 11
2 10 13
2 12 3
2 12 9
2 12 14
2 15 14
2 15 16
4 6 9
4 6 11
4 6 16
4 7 9
4 7 11
4 7 13
4 7 20
4 10 8
4 10 14
4 10 17
4 10 18
4 12 3
4 12 14
4 12 17
4 12 18
4 15 3
4 15 16
6 19 13
6 19 18
7 19 1
7 19 9
7 19 13
7 19 20
10 19 11
10 19 18
12 19 5
12 19 8
12 19 13
15 19 3
15 19 5
15 19 8
15 19 11
15 19 17
2 19 3
2 19 7
2 19 9
2 19 10
4 19 3
2 4 3
2 4 5
2 4 14
2 4 15
2 4 16
6 10 1
6 10 18
7 10 2
7 10 5
7 10 16
7 10 17
10 12 8
10 12 16
10 12 19
10 15 4
10 15 5
10 15 16
10 15 17
6 15 11
6 15 19
7 15 3
7 15 4
7 15 9
7 15 10
12 15 19
12 15 20
6 7 5
6 7 8
6 7 20
7 12 4
7 12 5
7 12 11
7 12 13
7 12 20
6 12 1
6 12 3
6 12 8
6 12 17
6 12 20
2 7 19
2 15 10
4 12 19
6 4 2
12 20 2
12 20 13
15 20 9
15 20 13
4 20 9
3 13 5
17 18 1
17 18 6
15 19 7
15 19 12
