# Supplementary material for: Netcombin: An algorithm for constructing optimal phylogenetic network from rooted triplets
Source: PLoS One. 2020 Sep 18;15(9):e0227842. doi: 10.1371/journal.pone.0227842 (PMC7500971; doi:10.1371/journal.pone.0227842)
Supplement: S2 File — (ZIP) [file pone.0227842.s002.zip › tripletData/35/good triplets bound 0.txt]

1	3	2
1	3	4
1	3	6
1	3	7
1	3	9
1	3	10
1	3	12
1	3	13
1	3	15
1	3	17
1	3	19
1	3	20
1	11	2
1	11	4
1	11	6
1	11	7
1	11	9
1	11	10
1	11	12
1	11	13
1	11	15
1	11	17
1	11	19
1	11	20
1	14	2
1	14	4
1	14	6
1	14	7
1	14	9
1	14	10
1	14	12
1	14	13
1	14	15
1	14	17
1	14	19
1	14	20
3	5	2
3	5	4
3	5	6
3	5	7
3	5	9
3	5	10
3	5	12
3	5	13
3	5	15
3	5	17
3	5	19
3	5	20
3	8	2
3	8	4
3	8	6
3	8	7
3	8	9
3	8	10
3	8	12
3	8	13
3	8	15
3	8	17
3	8	19
3	8	20
3	16	2
3	16	4
3	16	6
3	16	7
3	16	9
3	16	10
3	16	12
3	16	13
3	16	15
3	16	17
3	16	19
3	16	20
3	18	2
3	18	4
3	18	6
3	18	7
3	18	9
3	18	10
3	18	12
3	18	13
3	18	15
3	18	17
3	18	19
3	18	20
5	11	2
5	11	4
5	11	6
5	11	7
5	11	9
5	11	10
5	11	12
5	11	13
5	11	15
5	11	17
5	11	19
5	11	20
5	14	2
5	14	4
5	14	6
5	14	7
5	14	9
5	14	10
5	14	12
5	14	13
5	14	15
5	14	17
5	14	19
5	14	20
8	11	2
8	11	4
8	11	6
8	11	7
8	11	9
8	11	10
8	11	12
8	11	13
8	11	15
8	11	17
8	11	19
8	11	20
8	14	2
8	14	4
8	14	6
8	14	7
8	14	9
8	14	10
8	14	12
8	14	13
8	14	15
8	14	17
8	14	19
8	14	20
11	16	2
11	16	4
11	16	6
11	16	7
11	16	9
11	16	10
11	16	12
11	16	13
11	16	15
11	16	17
11	16	19
11	16	20
11	18	2
11	18	4
11	18	6
11	18	7
11	18	9
11	18	10
11	18	12
11	18	13
11	18	15
11	18	17
11	18	19
11	18	20
14	16	2
14	16	4
14	16	6
14	16	7
14	16	9
14	16	10
14	16	12
14	16	13
14	16	15
14	16	17
14	16	19
14	16	20
14	18	2
14	18	4
14	18	6
14	18	7
14	18	9
14	18	10
14	18	12
14	18	13
14	18	15
14	18	17
14	18	19
14	18	20
3	11	1
3	11	2
3	11	4
3	11	5
3	11	6
3	11	7
3	11	8
3	11	9
3	11	10
3	11	12
3	11	13
3	11	15
3	11	16
3	11	17
3	11	18
3	11	19
3	11	20
3	14	1
3	14	2
3	14	4
3	14	5
3	14	6
3	14	7
3	14	8
3	14	9
3	14	10
3	14	12
3	14	13
3	14	15
3	14	16
3	14	17
3	14	18
3	14	19
3	14	20
11	14	1
11	14	2
11	14	3
11	14	4
11	14	5
11	14	6
11	14	7
11	14	8
11	14	9
11	14	10
11	14	12
11	14	13
11	14	15
11	14	16
11	14	17
11	14	18
11	14	19
11	14	20
1	5	2
1	5	3
1	5	4
1	5	6
1	5	7
1	5	9
1	5	10
1	5	11
1	5	12
1	5	13
1	5	14
1	5	15
1	5	17
1	5	19
1	5	20
5	8	2
5	8	3
5	8	4
5	8	6
5	8	7
5	8	9
5	8	10
5	8	11
5	8	12
5	8	13
5	8	14
5	8	15
5	8	17
5	8	19
5	8	20
5	16	2
5	16	3
5	16	4
5	16	6
5	16	7
5	16	9
5	16	10
5	16	11
5	16	12
5	16	13
5	16	14
5	16	15
5	16	17
5	16	19
5	16	20
5	18	2
5	18	3
5	18	4
5	18	6
5	18	7
5	18	9
5	18	10
5	18	11
5	18	12
5	18	13
5	18	14
5	18	15
5	18	17
5	18	19
5	18	20
1	8	2
1	8	3
1	8	4
1	8	5
1	8	6
1	8	7
1	8	9
1	8	10
1	8	11
1	8	12
1	8	13
1	8	14
1	8	15
1	8	17
1	8	19
1	8	20
8	16	2
8	16	3
8	16	4
8	16	5
8	16	6
8	16	7
8	16	9
8	16	10
8	16	11
8	16	12
8	16	13
8	16	14
8	16	15
8	16	17
8	16	19
8	16	20
8	18	2
8	18	3
8	18	4
8	18	5
8	18	6
8	18	7
8	18	9
8	18	10
8	18	11
8	18	12
8	18	13
8	18	14
8	18	15
8	18	17
8	18	19
8	18	20
1	18	2
1	18	3
1	18	4
1	18	5
1	18	6
1	18	7
1	18	8
1	18	9
1	18	10
1	18	11
1	18	12
1	18	13
1	18	14
1	18	15
1	18	17
1	18	19
1	18	20
16	18	2
16	18	3
16	18	4
16	18	5
16	18	6
16	18	7
16	18	8
16	18	9
16	18	10
16	18	11
16	18	12
16	18	13
16	18	14
16	18	15
16	18	17
16	18	19
16	18	20
1	16	2
1	16	3
1	16	4
1	16	5
1	16	6
1	16	7
1	16	8
1	16	9
1	16	10
1	16	11
1	16	12
1	16	13
1	16	14
1	16	15
1	16	17
1	16	18
1	16	19
1	16	20
2	9	1
2	9	3
2	9	5
2	9	8
2	9	11
2	9	14
2	9	16
2	9	18
2	13	1
2	13	3
2	13	5
2	13	8
2	13	11
2	13	14
2	13	16
2	13	18
2	17	1
2	17	3
2	17	5
2	17	8
2	17	11
2	17	14
2	17	16
2	17	18
2	20	1
2	20	3
2	20	5
2	20	8
2	20	11
2	20	14
2	20	16
2	20	18
4	9	1
4	9	3
4	9	5
4	9	8
4	9	11
4	9	14
4	9	16
4	9	18
4	13	1
4	13	3
4	13	5
4	13	8
4	13	11
4	13	14
4	13	16
4	13	18
4	17	1
4	17	3
4	17	5
4	17	8
4	17	11
4	17	14
4	17	16
4	17	18
4	20	1
4	20	3
4	20	5
4	20	8
4	20	11
4	20	14
4	20	16
4	20	18
6	9	1
6	9	3
6	9	5
6	9	8
6	9	11
6	9	14
6	9	16
6	9	18
6	13	1
6	13	3
6	13	5
6	13	8
6	13	11
6	13	14
6	13	16
6	13	18
6	17	1
6	17	3
6	17	5
6	17	8
6	17	11
6	17	14
6	17	16
6	17	18
6	20	1
6	20	3
6	20	5
6	20	8
6	20	11
6	20	14
6	20	16
6	20	18
7	9	1
7	9	3
7	9	5
7	9	8
7	9	11
7	9	14
7	9	16
7	9	18
7	13	1
7	13	3
7	13	5
7	13	8
7	13	11
7	13	14
7	13	16
7	13	18
7	17	1
7	17	3
7	17	5
7	17	8
7	17	11
7	17	14
7	17	16
7	17	18
7	20	1
7	20	3
7	20	5
7	20	8
7	20	11
7	20	14
7	20	16
7	20	18
9	10	1
9	10	3
9	10	5
9	10	8
9	10	11
9	10	14
9	10	16
9	10	18
9	12	1
9	12	3
9	12	5
9	12	8
9	12	11
9	12	14
9	12	16
9	12	18
9	15	1
9	15	3
9	15	5
9	15	8
9	15	11
9	15	14
9	15	16
9	15	18
9	19	1
9	19	3
9	19	5
9	19	8
9	19	11
9	19	14
9	19	16
9	19	18
10	13	1
10	13	3
10	13	5
10	13	8
10	13	11
10	13	14
10	13	16
10	13	18
10	17	1
10	17	3
10	17	5
10	17	8
10	17	11
10	17	14
10	17	16
10	17	18
10	20	1
10	20	3
10	20	5
10	20	8
10	20	11
10	20	14
10	20	16
10	20	18
12	13	1
12	13	3
12	13	5
12	13	8
12	13	11
12	13	14
12	13	16
12	13	18
12	17	1
12	17	3
12	17	5
12	17	8
12	17	11
12	17	14
12	17	16
12	17	18
12	20	1
12	20	3
12	20	5
12	20	8
12	20	11
12	20	14
12	20	16
12	20	18
13	15	1
13	15	3
13	15	5
13	15	8
13	15	11
13	15	14
13	15	16
13	15	18
13	19	1
13	19	3
13	19	5
13	19	8
13	19	11
13	19	14
13	19	16
13	19	18
15	17	1
15	17	3
15	17	5
15	17	8
15	17	11
15	17	14
15	17	16
15	17	18
15	20	1
15	20	3
15	20	5
15	20	8
15	20	11
15	20	14
15	20	16
15	20	18
17	19	1
17	19	3
17	19	5
17	19	8
17	19	11
17	19	14
17	19	16
17	19	18
19	20	1
19	20	3
19	20	5
19	20	8
19	20	11
19	20	14
19	20	16
19	20	18
9	20	1
9	20	2
9	20	3
9	20	4
9	20	5
9	20	6
9	20	7
9	20	8
9	20	10
9	20	11
9	20	12
9	20	14
9	20	15
9	20	16
9	20	18
9	20	19
13	20	1
13	20	2
13	20	3
13	20	4
13	20	5
13	20	6
13	20	7
13	20	8
13	20	10
13	20	11
13	20	12
13	20	14
13	20	15
13	20	16
13	20	18
13	20	19
17	20	1
17	20	2
17	20	3
17	20	4
17	20	5
17	20	6
17	20	7
17	20	8
17	20	10
17	20	11
17	20	12
17	20	14
17	20	15
17	20	16
17	20	18
17	20	19
9	17	1
9	17	2
9	17	3
9	17	4
9	17	5
9	17	6
9	17	7
9	17	8
9	17	10
9	17	11
9	17	12
9	17	14
9	17	15
9	17	16
9	17	18
9	17	19
9	17	20
13	17	1
13	17	2
13	17	3
13	17	4
13	17	5
13	17	6
13	17	7
13	17	8
13	17	10
13	17	11
13	17	12
13	17	14
13	17	15
13	17	16
13	17	18
13	17	19
13	17	20
9	13	1
9	13	2
9	13	3
9	13	4
9	13	5
9	13	6
9	13	7
9	13	8
9	13	10
9	13	11
9	13	12
9	13	14
9	13	15
9	13	16
9	13	17
9	13	18
9	13	19
9	13	20
2	6	1
2	6	3
2	6	5
2	6	8
2	6	9
2	6	11
2	6	13
2	6	14
2	6	16
2	6	17
2	6	18
2	6	20
2	7	1
2	7	3
2	7	5
2	7	8
2	7	9
2	7	11
2	7	13
2	7	14
2	7	16
2	7	17
2	7	18
2	7	20
2	10	1
2	10	3
2	10	5
2	10	8
2	10	9
2	10	11
2	10	13
2	10	14
2	10	16
2	10	17
2	10	18
2	10	20
2	12	1
2	12	3
2	12	5
2	12	8
2	12	9
2	12	11
2	12	13
2	12	14
2	12	16
2	12	17
2	12	18
2	12	20
2	15	1
2	15	3
2	15	5
2	15	8
2	15	9
2	15	11
2	15	13
2	15	14
2	15	16
2	15	17
2	15	18
2	15	20
4	6	1
4	6	3
4	6	5
4	6	8
4	6	9
4	6	11
4	6	13
4	6	14
4	6	16
4	6	17
4	6	18
4	6	20
4	7	1
4	7	3
4	7	5
4	7	8
4	7	9
4	7	11
4	7	13
4	7	14
4	7	16
4	7	17
4	7	18
4	7	20
4	10	1
4	10	3
4	10	5
4	10	8
4	10	9
4	10	11
4	10	13
4	10	14
4	10	16
4	10	17
4	10	18
4	10	20
4	12	1
4	12	3
4	12	5
4	12	8
4	12	9
4	12	11
4	12	13
4	12	14
4	12	16
4	12	17
4	12	18
4	12	20
4	15	1
4	15	3
4	15	5
4	15	8
4	15	9
4	15	11
4	15	13
4	15	14
4	15	16
4	15	17
4	15	18
4	15	20
6	19	1
6	19	3
6	19	5
6	19	8
6	19	9
6	19	11
6	19	13
6	19	14
6	19	16
6	19	17
6	19	18
6	19	20
7	19	1
7	19	3
7	19	5
7	19	8
7	19	9
7	19	11
7	19	13
7	19	14
7	19	16
7	19	17
7	19	18
7	19	20
10	19	1
10	19	3
10	19	5
10	19	8
10	19	9
10	19	11
10	19	13
10	19	14
10	19	16
10	19	17
10	19	18
10	19	20
12	19	1
12	19	3
12	19	5
12	19	8
12	19	9
12	19	11
12	19	13
12	19	14
12	19	16
12	19	17
12	19	18
12	19	20
15	19	1
15	19	3
15	19	5
15	19	8
15	19	9
15	19	11
15	19	13
15	19	14
15	19	16
15	19	17
15	19	18
15	19	20
2	19	1
2	19	3
2	19	5
2	19	6
2	19	7
2	19	8
2	19	9
2	19	10
2	19	11
2	19	12
2	19	13
2	19	14
2	19	15
2	19	16
2	19	17
2	19	18
2	19	20
4	19	1
4	19	3
4	19	5
4	19	6
4	19	7
4	19	8
4	19	9
4	19	10
4	19	11
4	19	12
4	19	13
4	19	14
4	19	15
4	19	16
4	19	17
4	19	18
4	19	20
2	4	1
2	4	3
2	4	5
2	4	6
2	4	7
2	4	8
2	4	9
2	4	10
2	4	11
2	4	12
2	4	13
2	4	14
2	4	15
2	4	16
2	4	17
2	4	18
2	4	19
2	4	20
6	10	1
6	10	2
6	10	3
6	10	4
6	10	5
6	10	8
6	10	9
6	10	11
6	10	13
6	10	14
6	10	16
6	10	17
6	10	18
6	10	19
6	10	20
7	10	1
7	10	2
7	10	3
7	10	4
7	10	5
7	10	8
7	10	9
7	10	11
7	10	13
7	10	14
7	10	16
7	10	17
7	10	18
7	10	19
7	10	20
10	12	1
10	12	2
10	12	3
10	12	4
10	12	5
10	12	8
10	12	9
10	12	11
10	12	13
10	12	14
10	12	16
10	12	17
10	12	18
10	12	19
10	12	20
10	15	1
10	15	2
10	15	3
10	15	4
10	15	5
10	15	8
10	15	9
10	15	11
10	15	13
10	15	14
10	15	16
10	15	17
10	15	18
10	15	19
10	15	20
6	15	1
6	15	2
6	15	3
6	15	4
6	15	5
6	15	8
6	15	9
6	15	10
6	15	11
6	15	13
6	15	14
6	15	16
6	15	17
6	15	18
6	15	19
6	15	20
7	15	1
7	15	2
7	15	3
7	15	4
7	15	5
7	15	8
7	15	9
7	15	10
7	15	11
7	15	13
7	15	14
7	15	16
7	15	17
7	15	18
7	15	19
7	15	20
12	15	1
12	15	2
12	15	3
12	15	4
12	15	5
12	15	8
12	15	9
12	15	10
12	15	11
12	15	13
12	15	14
12	15	16
12	15	17
12	15	18
12	15	19
12	15	20
6	7	1
6	7	2
6	7	3
6	7	4
6	7	5
6	7	8
6	7	9
6	7	10
6	7	11
6	7	13
6	7	14
6	7	15
6	7	16
6	7	17
6	7	18
6	7	19
6	7	20
7	12	1
7	12	2
7	12	3
7	12	4
7	12	5
7	12	8
7	12	9
7	12	10
7	12	11
7	12	13
7	12	14
7	12	15
7	12	16
7	12	17
7	12	18
7	12	19
7	12	20
6	12	1
6	12	2
6	12	3
6	12	4
6	12	5
6	12	7
6	12	8
6	12	9
6	12	10
6	12	11
6	12	13
6	12	14
6	12	15
6	12	16
6	12	17
6	12	18
6	12	19
6	12	20
2	6	10
2	6	19
2	7	10
2	7	19
2	12	10
2	12	19
2	15	10
2	15	19
4	6	10
4	6	19
4	7	10
4	7	19
4	12	10
4	12	19
4	15	10
4	15	19
6	4	2
6	20	2
6	20	9
6	20	13
6	20	17
6	20	19
7	4	2
7	20	2
7	20	9
7	20	13
7	20	17
7	20	19
10	4	2
10	4	19
10	20	2
10	20	9
10	20	13
10	20	17
10	20	19
12	4	2
12	20	2
12	20	9
12	20	13
12	20	17
12	20	19
15	4	2
15	20	2
15	20	9
15	20	13
15	20	17
15	20	19
4	20	2
4	20	9
4	20	13
4	20	17
4	20	19
3	13	1
3	13	2
3	13	4
3	13	5
3	13	6
3	13	7
3	13	8
3	13	9
3	13	10
3	13	11
3	13	12
3	13	14
3	13	15
3	13	16
3	13	17
3	13	18
3	13	19
3	13	20
17	18	1
17	18	2
17	18	3
17	18	4
17	18	5
17	18	6
17	18	7
17	18	8
17	18	9
17	18	10
17	18	11
17	18	12
17	18	13
17	18	14
17	18	15
17	18	16
17	18	19
17	18	20
15	19	2
15	19	4
15	19	6
15	19	7
15	19	10
15	19	12
