# Supplementary material for: Netcombin: An algorithm for constructing optimal phylogenetic network from rooted triplets
Source: PLoS One. 2020 Sep 18;15(9):e0227842. doi: 10.1371/journal.pone.0227842 (PMC7500971; doi:10.1371/journal.pone.0227842)
Supplement: S2 File — (ZIP) [file pone.0227842.s002.zip › tripletData/36/good triplets bound 0.2.txt]

6 14 2
6 14 3
6 14 4
6 14 5
6 14 7
6 14 10
6 14 11
6 14 13
6 14 15
6 14 16
6 14 18
6 14 19
6 14 20
9 14 1
9 14 2
9 14 3
9 14 4
9 14 5
9 14 7
9 14 8
9 14 10
9 14 11
9 14 12
9 14 16
9 14 18
9 14 19
14 17 1
14 17 2
14 17 4
14 17 5
14 17 7
14 17 8
14 17 10
14 17 11
14 17 12
14 17 13
14 17 16
14 17 19
6 9 1
6 9 2
6 9 3
6 9 5
6 9 7
6 9 8
6 9 10
6 9 11
6 9 12
6 9 14
6 9 16
6 9 18
9 17 1
9 17 2
9 17 3
9 17 8
9 17 10
9 17 11
9 17 12
9 17 13
9 17 14
9 17 15
9 17 16
9 17 18
9 17 19
6 17 1
6 17 2
6 17 3
6 17 4
6 17 7
6 17 8
6 17 10
6 17 11
6 17 12
6 17 14
6 17 15
6 17 16
6 17 18
1 13 6
1 13 9
1 13 14
2 13 6
2 13 9
2 13 14
2 13 17
3 13 6
3 13 9
3 13 14
3 13 17
4 13 6
4 13 9
4 13 14
5 13 6
5 13 9
5 13 14
5 13 17
7 13 6
7 13 9
7 13 14
7 13 17
8 13 6
8 13 9
8 13 14
8 13 17
10 13 6
10 13 9
10 13 14
10 13 17
11 13 6
12 13 6
12 13 14
12 13 17
13 15 6
13 15 9
13 15 14
13 15 17
13 16 9
13 16 14
13 16 17
13 18 6
13 18 17
13 19 9
13 19 14
13 19 17
13 20 9
13 20 17
1 3 6
1 3 13
1 3 14
1 3 17
1 11 6
1 11 9
1 11 13
1 11 14
1 11 17
1 16 6
1 16 9
1 16 14
1 18 6
1 18 9
1 18 13
1 18 14
2 3 6
2 3 9
2 3 13
2 3 17
2 11 6
2 11 9
2 11 13
2 11 14
2 11 17
2 16 6
2 16 14
2 16 17
2 18 6
2 18 9
2 18 14
2 18 17
3 4 6
3 4 9
3 4 13
3 4 17
3 5 6
3 5 9
3 5 13
3 5 17
3 7 6
3 7 9
3 7 13
3 7 14
3 7 17
3 8 6
3 8 9
3 8 14
3 8 17
3 10 6
3 10 9
3 10 13
3 10 14
3 10 17
3 12 6
3 12 9
3 12 13
3 12 14
3 12 17
3 15 6
3 15 9
3 15 13
3 15 17
3 19 6
3 19 9
3 19 13
3 19 17
3 20 6
3 20 13
3 20 14
3 20 17
4 11 6
4 11 9
4 11 13
4 11 17
4 16 6
4 16 9
4 16 14
4 16 17
4 18 6
4 18 14
5 11 6
5 11 13
5 11 14
5 16 6
5 16 13
5 16 17
5 18 6
5 18 9
5 18 13
5 18 17
7 11 6
7 11 14
7 11 17
7 16 6
7 16 9
7 16 13
7 16 17
7 18 6
7 18 9
7 18 13
7 18 14
7 18 17
8 11 6
8 11 9
8 11 13
8 11 14
8 11 17
8 16 6
8 16 9
8 16 14
8 16 17
8 18 6
8 18 9
8 18 13
8 18 14
8 18 17
10 11 9
10 11 13
10 11 14
10 16 9
10 16 13
10 16 14
10 16 17
10 18 6
10 18 9
10 18 13
10 18 14
10 18 17
11 12 9
11 12 13
11 12 17
11 15 6
11 15 14
11 15 17
11 19 6
11 19 9
11 19 13
11 19 14
11 19 17
11 20 6
11 20 9
11 20 13
11 20 14
11 20 17
12 16 9
12 16 13
12 16 14
12 16 17
12 18 6
12 18 9
12 18 13
12 18 17
15 16 9
15 16 13
15 16 14
15 16 17
15 18 6
15 18 9
15 18 13
15 18 14
15 18 17
16 19 6
16 19 9
16 19 13
16 19 14
16 20 6
16 20 9
16 20 13
16 20 14
16 20 17
18 19 6
18 19 9
18 19 13
18 19 14
18 19 17
18 20 6
18 20 9
18 20 13
18 20 14
3 11 1
3 11 2
3 11 5
3 11 6
3 11 7
3 11 8
3 11 10
3 11 13
3 11 14
3 11 17
11 16 4
11 16 6
11 16 7
11 16 8
11 16 9
11 16 10
11 16 12
11 16 13
11 16 14
11 16 15
11 16 20
11 18 1
11 18 2
11 18 4
11 18 5
11 18 6
11 18 7
11 18 8
11 18 13
11 18 17
11 18 20
3 18 1
3 18 4
3 18 5
3 18 7
3 18 8
3 18 9
3 18 10
3 18 11
3 18 12
3 18 13
3 18 14
3 18 17
3 18 19
3 18 20
16 18 1
16 18 2
16 18 4
16 18 7
16 18 8
16 18 9
16 18 10
16 18 11
16 18 13
16 18 14
16 18 15
16 18 19
16 18 20
3 16 2
3 16 6
3 16 7
3 16 9
3 16 10
3 16 11
3 16 12
3 16 15
3 16 17
3 16 19
3 16 20
1 7 3
1 7 6
1 7 9
1 7 11
1 7 13
1 7 14
1 7 16
1 7 17
1 7 18
1 8 6
1 8 9
1 8 13
1 8 14
1 8 16
1 8 17
1 8 18
2 7 6
2 7 9
2 7 11
2 7 14
2 7 16
2 7 17
2 7 18
2 8 3
2 8 6
2 8 9
2 8 11
2 8 13
2 8 18
4 7 3
4 7 9
4 7 14
4 7 17
4 7 18
4 8 3
4 8 6
4 8 9
4 8 11
4 8 13
4 8 14
4 8 16
4 8 17
4 8 18
5 7 3
5 7 6
5 7 9
5 7 11
5 7 13
5 7 14
5 7 16
5 7 17
5 8 3
5 8 6
5 8 9
5 8 11
5 8 14
5 8 16
5 8 17
5 8 18
7 10 6
7 10 9
7 10 11
7 10 13
7 10 14
7 10 16
7 10 17
7 10 18
7 12 3
7 12 6
7 12 9
7 12 11
7 12 13
7 12 16
7 12 17
7 12 18
7 15 3
7 15 6
7 15 9
7 15 11
7 15 13
7 15 14
7 15 16
7 15 17
7 15 18
7 19 3
7 19 6
7 19 9
7 19 13
7 19 14
7 19 17
7 19 18
7 20 3
7 20 6
7 20 9
7 20 13
7 20 16
7 20 17
8 10 6
8 10 9
8 10 11
8 10 13
8 10 14
8 10 16
8 10 17
8 10 18
8 12 3
8 12 9
8 12 13
8 12 16
8 12 17
8 12 18
8 15 3
8 15 6
8 15 9
8 15 11
8 15 13
8 15 14
8 15 16
8 15 17
8 15 18
8 19 6
8 19 9
8 19 11
8 19 13
8 19 14
8 20 3
8 20 6
8 20 11
8 20 13
8 20 14
8 20 16
8 20 17
7 8 1
7 8 2
7 8 3
7 8 4
7 8 6
7 8 9
7 8 10
7 8 13
7 8 14
7 8 16
7 8 17
7 8 18
1 4 3
1 4 6
1 4 7
1 4 8
1 4 9
1 4 11
1 4 13
1 4 14
1 4 16
1 4 17
1 5 3
1 5 6
1 5 8
1 5 9
1 5 11
1 5 14
1 5 16
1 5 17
1 5 18
1 20 3
1 20 6
1 20 7
1 20 11
1 20 14
1 20 16
1 20 17
2 4 3
2 4 6
2 4 8
2 4 11
2 4 13
2 4 14
2 4 16
2 4 17
2 5 3
2 5 7
2 5 8
2 5 9
2 5 13
2 5 14
2 5 16
2 5 17
2 5 18
2 20 3
2 20 6
2 20 7
2 20 8
2 20 9
2 20 11
2 20 13
2 20 14
2 20 16
2 20 17
4 10 3
4 10 6
4 10 7
4 10 8
4 10 9
4 10 11
4 10 13
4 10 14
4 10 16
4 10 17
4 10 18
4 12 3
4 12 6
4 12 8
4 12 11
4 12 13
4 12 16
4 12 17
4 12 18
4 15 3
4 15 6
4 15 7
4 15 8
4 15 9
4 15 11
4 15 16
4 15 17
4 15 18
4 19 3
4 19 6
4 19 7
4 19 8
4 19 9
4 19 11
4 19 13
4 19 14
4 19 16
4 19 17
4 19 18
5 10 6
5 10 7
5 10 8
5 10 9
5 10 11
5 10 13
5 10 14
5 10 16
5 10 18
5 12 3
5 12 6
5 12 8
5 12 9
5 12 11
5 12 13
5 12 14
5 12 16
5 12 17
5 12 18
5 15 3
5 15 6
5 15 7
5 15 8
5 15 9
5 15 13
5 15 14
5 15 16
5 15 17
5 19 3
5 19 6
5 19 7
5 19 8
5 19 9
5 19 11
5 19 14
5 19 16
5 19 17
5 19 18
10 20 7
10 20 8
10 20 9
10 20 11
10 20 13
10 20 14
10 20 16
10 20 17
10 20 18
12 20 3
12 20 6
12 20 7
12 20 8
12 20 9
12 20 11
12 20 13
12 20 14
12 20 16
12 20 17
12 20 18
15 20 3
15 20 6
15 20 7
15 20 8
15 20 9
15 20 11
15 20 13
15 20 14
15 20 17
15 20 18
19 20 3
19 20 6
19 20 7
19 20 8
19 20 14
19 20 16
19 20 17
19 20 18
4 5 1
4 5 2
4 5 6
4 5 7
4 5 8
4 5 9
4 5 10
4 5 11
4 5 12
4 5 14
4 5 15
4 5 18
4 5 19
5 20 1
5 20 2
5 20 6
5 20 7
5 20 8
5 20 10
5 20 11
5 20 12
5 20 13
5 20 14
5 20 15
5 20 16
5 20 18
5 20 19
4 20 3
4 20 5
4 20 6
4 20 7
4 20 8
4 20 9
4 20 10
4 20 11
4 20 13
4 20 15
4 20 16
4 20 17
4 20 18
4 20 19
1 19 4
1 19 5
1 19 6
1 19 7
1 19 8
1 19 9
1 19 11
1 19 13
1 19 14
1 19 16
1 19 17
1 19 18
1 19 20
2 19 3
2 19 5
2 19 6
2 19 8
2 19 11
2 19 13
2 19 14
2 19 16
2 19 17
2 19 18
2 19 20
10 19 3
10 19 4
10 19 5
10 19 6
10 19 8
10 19 9
10 19 11
10 19 13
10 19 14
10 19 16
10 19 17
10 19 18
10 19 20
12 19 5
12 19 7
12 19 8
12 19 9
12 19 11
12 19 14
12 19 17
12 19 18
12 19 20
15 19 3
15 19 5
15 19 6
15 19 7
15 19 8
15 19 9
15 19 11
15 19 13
15 19 14
15 19 18
1 2 3
1 2 4
1 2 5
1 2 6
1 2 8
1 2 9
1 2 11
1 2 13
1 2 16
1 2 17
1 2 18
1 2 19
2 10 3
2 10 5
2 10 6
2 10 7
2 10 8
2 10 9
2 10 11
2 10 13
2 10 14
2 10 17
2 10 18
2 10 20
2 12 3
2 12 4
2 12 5
2 12 6
2 12 8
2 12 9
2 12 11
2 12 13
2 12 14
2 12 16
2 12 18
2 12 19
2 12 20
2 15 3
2 15 4
2 15 5
2 15 6
2 15 7
2 15 8
2 15 9
2 15 11
2 15 13
2 15 14
2 15 16
2 15 17
2 15 18
2 15 20
1 12 2
1 12 3
1 12 4
1 12 5
1 12 8
1 12 9
1 12 11
1 12 13
1 12 14
1 12 16
1 12 17
1 12 18
1 12 19
1 12 20
10 12 2
10 12 4
10 12 5
10 12 6
10 12 7
10 12 8
10 12 9
10 12 13
10 12 14
10 12 18
10 12 19
10 12 20
12 15 2
12 15 3
12 15 5
12 15 6
12 15 8
12 15 9
12 15 11
12 15 13
12 15 14
12 15 17
12 15 18
12 15 19
1 15 3
1 15 4
1 15 6
1 15 7
1 15 9
1 15 12
1 15 13
1 15 14
1 15 16
1 15 17
1 15 18
1 15 19
1 15 20
10 15 4
10 15 6
10 15 8
10 15 9
10 15 12
10 15 13
10 15 14
10 15 16
10 15 18
10 15 19
10 15 20
1 10 2
1 10 3
1 10 4
1 10 6
1 10 8
1 10 11
1 10 12
1 10 13
1 10 15
1 10 16
1 10 18
1 10 19
1 3 4
1 3 5
1 3 8
1 3 11
1 3 16
1 3 18
1 3 19
1 3 20
2 3 4
2 3 5
2 3 7
2 3 8
2 3 11
2 3 16
2 3 18
2 3 20
10 3 4
10 3 5
10 3 7
10 3 8
10 3 11
10 3 16
10 3 20
12 3 4
12 3 5
12 3 7
12 3 11
12 3 16
12 3 18
12 3 19
12 3 20
15 3 4
15 3 5
15 3 11
15 3 18
15 3 20
14 7 1
14 7 2
14 7 3
14 7 4
14 7 5
14 7 6
14 7 8
14 7 9
14 7 10
14 7 12
14 7 13
14 7 17
14 7 18
14 7 19
14 7 20
14 18 1
14 18 2
14 18 3
14 18 4
14 18 5
14 18 6
14 18 7
14 18 8
14 18 9
14 18 10
14 18 11
14 18 12
14 18 13
14 18 15
14 18 16
14 18 17
14 18 19
14 18 20
9 1 3
9 1 5
9 1 6
9 1 7
9 1 8
9 1 11
9 1 14
9 1 16
9 1 17
9 1 20
9 2 3
9 2 4
9 2 5
9 2 6
9 2 7
9 2 8
9 2 11
9 2 14
9 2 16
9 2 18
9 2 20
9 10 3
9 10 4
9 10 6
9 10 7
9 10 8
9 10 11
9 10 13
9 10 14
9 10 16
9 10 20
9 12 4
9 12 5
9 12 6
9 12 7
9 12 8
9 12 13
9 12 14
9 12 16
9 12 17
9 12 18
9 12 20
9 15 3
9 15 5
9 15 7
9 15 8
9 15 11
9 15 13
9 15 14
9 15 20
9 19 5
9 19 6
9 19 7
9 19 11
9 19 13
9 19 14
9 19 16
9 19 18
9 19 20
8 16 2
8 16 3
8 16 4
8 16 5
8 16 7
8 16 10
8 16 11
8 16 12
8 16 15
8 16 18
8 16 19
8 16 20
