# Supplementary material for: Netcombin: An algorithm for constructing optimal phylogenetic network from rooted triplets
Source: PLoS One. 2020 Sep 18;15(9):e0227842. doi: 10.1371/journal.pone.0227842 (PMC7500971; doi:10.1371/journal.pone.0227842)
Supplement: S2 File — (ZIP) [file pone.0227842.s002.zip › tripletData/36/good triplets bound 0.6.txt]

6 14 8
6 14 12
6 14 13
6 14 15
6 14 20
9 14 2
9 14 3
9 14 4
9 14 5
9 14 7
9 14 15
9 14 18
9 14 20
14 17 1
14 17 2
14 17 5
14 17 8
14 17 12
14 17 13
14 17 16
6 9 1
6 9 4
6 9 8
6 9 11
6 9 14
6 9 19
6 9 20
9 17 3
9 17 5
9 17 11
9 17 14
9 17 16
9 17 19
9 17 20
6 17 1
6 17 2
6 17 8
6 17 9
6 17 11
6 17 14
6 17 15
6 17 20
1 13 17
2 13 6
4 13 9
5 13 9
8 13 9
10 13 9
10 13 14
10 13 17
11 13 17
13 15 17
13 16 6
13 16 14
13 18 14
13 19 6
13 19 9
13 19 14
13 20 17
1 3 6
1 3 13
1 11 6
1 11 9
1 11 13
1 11 17
1 16 13
1 18 13
1 18 14
2 3 9
2 3 13
2 11 13
2 11 14
2 16 9
2 16 17
2 18 9
2 18 13
2 18 14
3 4 6
3 4 17
3 5 6
3 7 9
3 8 9
3 8 14
3 8 17
3 10 6
3 10 9
3 12 13
3 15 14
3 19 17
3 20 9
3 20 13
3 20 14
3 20 17
4 11 14
4 16 6
4 16 9
4 16 14
4 16 17
4 18 6
4 18 9
4 18 13
5 11 6
5 16 9
5 16 13
5 18 6
5 18 9
5 18 14
5 18 17
7 11 9
7 16 6
7 16 14
7 16 17
7 18 6
7 18 9
8 16 9
8 16 14
10 11 14
10 11 17
10 16 17
10 18 13
11 12 13
11 12 17
11 15 9
11 15 13
11 15 17
11 19 9
11 20 6
11 20 14
12 16 14
12 18 9
12 18 13
15 16 6
15 16 14
15 16 17
15 18 6
15 18 13
15 18 17
16 20 14
18 19 6
18 20 6
3 11 5
3 11 9
3 11 10
3 11 12
3 11 13
3 11 15
3 11 19
3 11 20
11 16 1
11 16 4
11 16 6
11 16 7
11 16 8
11 16 9
11 16 12
11 16 13
11 16 14
11 16 20
11 18 1
11 18 2
11 18 4
11 18 8
11 18 9
11 18 12
11 18 19
3 18 1
3 18 4
3 18 6
3 18 9
3 18 12
3 18 13
3 18 14
3 18 20
16 18 4
16 18 12
16 18 14
16 18 15
16 18 17
16 18 20
3 16 1
3 16 2
3 16 8
3 16 10
3 16 14
3 16 15
3 16 19
1 7 3
1 7 13
1 7 16
1 7 17
1 8 6
1 8 9
1 8 13
1 8 16
2 7 3
2 7 6
2 7 9
2 7 14
2 7 17
2 8 6
2 8 14
2 8 16
2 8 18
4 7 9
4 7 16
4 8 14
4 8 16
4 8 17
5 7 11
5 7 13
5 7 16
5 7 17
5 8 6
5 8 13
7 10 3
7 10 6
7 10 11
7 10 13
7 10 14
7 10 18
7 12 3
7 12 9
7 12 11
7 12 13
7 12 16
7 12 17
7 15 3
7 15 6
7 15 9
7 15 14
7 19 3
7 19 6
7 19 11
7 19 13
7 19 17
7 20 6
7 20 9
8 10 13
8 10 16
8 12 6
8 12 11
8 12 13
8 15 9
8 15 13
8 15 16
8 15 17
8 15 18
8 19 6
8 19 11
8 20 3
8 20 16
8 20 18
7 8 5
7 8 6
7 8 15
7 8 16
1 4 7
1 4 9
1 4 13
1 4 18
1 5 3
1 5 6
1 5 9
1 5 16
1 5 18
1 20 6
1 20 8
1 20 9
1 20 11
1 20 17
2 4 3
2 4 6
2 4 8
2 4 16
2 4 17
2 5 3
2 5 13
2 5 18
2 20 11
2 20 14
2 20 17
2 20 18
4 10 8
4 10 14
4 12 8
4 12 13
4 12 14
4 12 17
4 15 8
4 15 13
4 15 14
4 15 16
4 15 18
4 19 3
4 19 8
4 19 11
5 10 3
5 10 13
5 12 6
5 12 11
5 12 14
5 12 17
5 15 8
5 15 13
5 15 18
5 19 3
5 19 7
5 19 11
5 19 16
5 19 18
10 20 8
10 20 13
10 20 14
10 20 16
10 20 17
10 20 18
12 20 6
12 20 8
12 20 9
12 20 14
12 20 16
15 20 8
19 20 3
19 20 6
19 20 7
19 20 8
19 20 11
19 20 17
4 5 2
4 5 3
4 5 6
4 5 7
4 5 8
4 5 9
4 5 10
4 5 11
4 5 12
4 5 14
4 5 15
4 5 18
5 20 1
5 20 6
5 20 8
5 20 9
5 20 16
5 20 17
5 20 18
4 20 5
4 20 7
4 20 8
4 20 11
4 20 15
4 20 19
1 19 8
1 19 13
1 19 16
1 19 17
2 19 4
2 19 5
2 19 17
10 19 3
10 19 6
10 19 16
10 19 17
10 19 20
12 19 4
12 19 5
12 19 6
12 19 8
12 19 11
12 19 14
12 19 17
15 19 7
15 19 9
15 19 13
15 19 14
15 19 17
1 2 3
1 2 4
1 2 5
1 2 13
1 2 17
1 2 19
2 10 3
2 10 5
2 10 6
2 10 8
2 10 9
2 10 13
2 10 16
2 10 18
2 10 19
2 10 20
2 12 4
2 12 7
2 12 11
2 12 16
2 12 20
2 15 6
2 15 7
2 15 9
2 15 11
2 15 16
2 15 18
2 15 19
1 12 2
1 12 3
1 12 4
1 12 5
1 12 6
1 12 7
1 12 11
1 12 13
10 12 2
10 12 4
10 12 5
10 12 7
10 12 11
10 12 14
10 12 16
10 12 17
10 12 20
12 15 2
12 15 3
12 15 4
12 15 8
12 15 13
12 15 16
12 15 17
12 15 19
1 15 3
1 15 4
1 15 7
1 15 13
1 15 14
1 15 16
1 15 17
1 15 19
10 15 7
10 15 8
10 15 9
10 15 11
10 15 13
10 15 16
10 15 20
1 10 8
1 10 15
1 10 19
1 3 4
1 3 5
1 3 7
1 3 8
1 3 16
2 3 4
2 3 7
2 3 11
2 3 16
2 3 18
2 3 19
10 3 4
10 3 5
10 3 7
10 3 16
10 3 18
12 3 5
12 3 7
12 3 8
12 3 11
12 3 18
14 7 4
14 7 6
14 7 8
14 7 12
14 7 16
14 7 17
14 7 19
14 18 1
14 18 2
14 18 4
14 18 5
14 18 7
14 18 15
14 18 19
9 1 5
9 1 6
9 1 18
9 1 20
9 2 3
9 2 8
9 2 17
9 2 18
9 2 20
9 10 3
9 10 5
9 10 11
9 10 16
9 10 17
9 10 20
9 12 5
9 12 6
9 12 7
9 12 8
9 12 11
9 12 16
9 12 17
9 12 18
9 15 5
9 15 6
9 15 7
9 15 8
9 15 13
9 15 14
9 15 16
9 15 17
9 19 3
9 19 6
9 19 7
9 19 8
9 19 11
9 19 13
9 19 14
9 19 16
9 19 18
9 19 20
8 16 10
8 16 11
8 16 20
