# Supplementary material for: Netcombin: An algorithm for constructing optimal phylogenetic network from rooted triplets
Source: PLoS One. 2020 Sep 18;15(9):e0227842. doi: 10.1371/journal.pone.0227842 (PMC7500971; doi:10.1371/journal.pone.0227842)
Supplement: S2 File — (ZIP) [file pone.0227842.s002.zip › tripletData/36/good triplets bound 0.8.txt]

6 14 5
6 14 7
6 14 10
9 14 3
9 14 7
9 14 10
9 14 16
9 14 20
14 17 2
14 17 3
14 17 7
14 17 10
14 17 13
6 9 1
6 9 3
6 9 7
9 17 2
9 17 10
6 17 10
6 17 15
1 13 14
2 13 6
2 13 17
3 13 14
7 13 9
8 13 9
8 13 14
11 13 6
11 13 14
11 13 17
12 13 14
12 13 17
13 15 17
13 16 6
13 16 17
1 11 14
1 18 13
1 18 14
2 3 6
2 11 6
2 11 9
2 11 13
3 4 13
3 5 6
3 5 17
3 7 6
3 7 9
3 10 6
3 10 9
3 15 6
3 15 9
3 20 6
3 20 9
3 20 13
3 20 14
4 18 17
5 11 9
5 11 14
5 16 9
5 18 13
7 11 6
7 11 17
7 16 13
7 18 6
8 11 13
8 18 14
10 11 14
10 16 13
10 18 9
11 12 17
11 15 6
11 15 9
11 15 14
11 15 17
11 19 9
11 20 6
11 20 17
12 16 9
12 18 6
12 18 14
15 16 14
16 19 9
3 11 2
3 11 9
11 16 7
11 18 1
11 18 4
11 18 10
11 18 17
11 18 20
3 18 2
3 18 11
3 18 12
3 18 19
16 18 7
16 18 8
16 18 9
16 18 13
16 18 15
16 18 20
3 16 2
3 16 6
3 16 10
3 16 17
3 16 20
1 7 9
1 7 11
1 7 14
1 7 17
1 8 13
2 7 6
2 7 11
2 7 14
2 8 3
2 8 6
2 8 9
2 8 18
4 8 14
5 8 14
5 8 18
7 15 14
7 15 16
7 19 6
7 19 16
7 20 16
8 10 3
8 10 6
8 10 17
8 10 18
8 12 3
8 12 11
8 15 17
8 15 18
8 19 13
8 19 16
8 20 17
7 8 14
7 8 15
7 8 18
1 4 16
1 4 17
1 5 8
1 20 7
1 20 11
2 4 8
2 4 17
2 4 18
2 5 11
2 20 3
2 20 9
2 20 13
4 10 3
4 10 8
4 15 6
4 15 13
4 15 16
4 19 14
5 10 9
5 10 14
5 10 17
5 12 8
5 12 9
5 12 18
5 19 3
5 19 11
5 19 18
10 20 6
10 20 8
12 20 7
15 20 14
15 20 16
19 20 9
19 20 17
4 5 3
4 5 9
4 5 13
4 5 14
4 5 15
5 20 10
5 20 12
5 20 14
4 20 2
4 20 5
4 20 7
4 20 12
4 20 14
4 20 15
4 20 16
1 19 4
1 19 8
1 19 14
1 19 16
2 19 20
10 19 9
10 19 13
12 19 3
12 19 5
12 19 7
12 19 9
12 19 11
12 19 14
12 19 16
15 19 3
15 19 4
15 19 6
15 19 13
15 19 18
1 2 13
2 10 3
2 10 20
2 12 11
2 12 14
2 12 17
2 12 20
2 15 19
1 12 2
1 12 3
1 12 11
1 12 19
10 12 7
10 12 8
10 12 20
12 15 4
12 15 7
12 15 18
1 15 4
1 15 5
1 15 6
1 15 9
1 15 13
1 15 16
10 15 16
1 10 18
10 3 16
10 3 18
12 3 5
12 3 18
15 3 4
15 3 5
15 3 16
15 3 20
14 7 2
14 18 5
14 18 13
14 18 16
14 18 17
14 18 20
9 1 5
9 1 6
9 1 8
9 1 16
9 2 8
9 2 11
9 2 18
9 10 7
9 10 13
9 10 18
9 12 4
9 12 5
9 12 6
9 12 8
9 12 13
9 12 20
9 15 17
9 15 20
9 19 4
8 16 10
