# Supplementary material for: Netcombin: An algorithm for constructing optimal phylogenetic network from rooted triplets
Source: PLoS One. 2020 Sep 18;15(9):e0227842. doi: 10.1371/journal.pone.0227842 (PMC7500971; doi:10.1371/journal.pone.0227842)
Supplement: S2 File — (ZIP) [file pone.0227842.s002.zip › tripletData/36/good triplets bound 0.txt]

6	14	1
6	14	2
6	14	3
6	14	4
6	14	5
6	14	7
6	14	8
6	14	10
6	14	11
6	14	12
6	14	13
6	14	15
6	14	16
6	14	18
6	14	19
6	14	20
9	14	1
9	14	2
9	14	3
9	14	4
9	14	5
9	14	7
9	14	8
9	14	10
9	14	11
9	14	12
9	14	13
9	14	15
9	14	16
9	14	18
9	14	19
9	14	20
14	17	1
14	17	2
14	17	3
14	17	4
14	17	5
14	17	7
14	17	8
14	17	10
14	17	11
14	17	12
14	17	13
14	17	15
14	17	16
14	17	18
14	17	19
14	17	20
6	9	1
6	9	2
6	9	3
6	9	4
6	9	5
6	9	7
6	9	8
6	9	10
6	9	11
6	9	12
6	9	13
6	9	14
6	9	15
6	9	16
6	9	18
6	9	19
6	9	20
9	17	1
9	17	2
9	17	3
9	17	4
9	17	5
9	17	7
9	17	8
9	17	10
9	17	11
9	17	12
9	17	13
9	17	14
9	17	15
9	17	16
9	17	18
9	17	19
9	17	20
6	17	1
6	17	2
6	17	3
6	17	4
6	17	5
6	17	7
6	17	8
6	17	9
6	17	10
6	17	11
6	17	12
6	17	13
6	17	14
6	17	15
6	17	16
6	17	18
6	17	19
6	17	20
1	13	6
1	13	9
1	13	14
1	13	17
2	13	6
2	13	9
2	13	14
2	13	17
3	13	6
3	13	9
3	13	14
3	13	17
4	13	6
4	13	9
4	13	14
4	13	17
5	13	6
5	13	9
5	13	14
5	13	17
7	13	6
7	13	9
7	13	14
7	13	17
8	13	6
8	13	9
8	13	14
8	13	17
10	13	6
10	13	9
10	13	14
10	13	17
11	13	6
11	13	9
11	13	14
11	13	17
12	13	6
12	13	9
12	13	14
12	13	17
13	15	6
13	15	9
13	15	14
13	15	17
13	16	6
13	16	9
13	16	14
13	16	17
13	18	6
13	18	9
13	18	14
13	18	17
13	19	6
13	19	9
13	19	14
13	19	17
13	20	6
13	20	9
13	20	14
13	20	17
1	3	6
1	3	9
1	3	13
1	3	14
1	3	17
1	11	6
1	11	9
1	11	13
1	11	14
1	11	17
1	16	6
1	16	9
1	16	13
1	16	14
1	16	17
1	18	6
1	18	9
1	18	13
1	18	14
1	18	17
2	3	6
2	3	9
2	3	13
2	3	14
2	3	17
2	11	6
2	11	9
2	11	13
2	11	14
2	11	17
2	16	6
2	16	9
2	16	13
2	16	14
2	16	17
2	18	6
2	18	9
2	18	13
2	18	14
2	18	17
3	4	6
3	4	9
3	4	13
3	4	14
3	4	17
3	5	6
3	5	9
3	5	13
3	5	14
3	5	17
3	7	6
3	7	9
3	7	13
3	7	14
3	7	17
3	8	6
3	8	9
3	8	13
3	8	14
3	8	17
3	10	6
3	10	9
3	10	13
3	10	14
3	10	17
3	12	6
3	12	9
3	12	13
3	12	14
3	12	17
3	15	6
3	15	9
3	15	13
3	15	14
3	15	17
3	19	6
3	19	9
3	19	13
3	19	14
3	19	17
3	20	6
3	20	9
3	20	13
3	20	14
3	20	17
4	11	6
4	11	9
4	11	13
4	11	14
4	11	17
4	16	6
4	16	9
4	16	13
4	16	14
4	16	17
4	18	6
4	18	9
4	18	13
4	18	14
4	18	17
5	11	6
5	11	9
5	11	13
5	11	14
5	11	17
5	16	6
5	16	9
5	16	13
5	16	14
5	16	17
5	18	6
5	18	9
5	18	13
5	18	14
5	18	17
7	11	6
7	11	9
7	11	13
7	11	14
7	11	17
7	16	6
7	16	9
7	16	13
7	16	14
7	16	17
7	18	6
7	18	9
7	18	13
7	18	14
7	18	17
8	11	6
8	11	9
8	11	13
8	11	14
8	11	17
8	16	6
8	16	9
8	16	13
8	16	14
8	16	17
8	18	6
8	18	9
8	18	13
8	18	14
8	18	17
10	11	6
10	11	9
10	11	13
10	11	14
10	11	17
10	16	6
10	16	9
10	16	13
10	16	14
10	16	17
10	18	6
10	18	9
10	18	13
10	18	14
10	18	17
11	12	6
11	12	9
11	12	13
11	12	14
11	12	17
11	15	6
11	15	9
11	15	13
11	15	14
11	15	17
11	19	6
11	19	9
11	19	13
11	19	14
11	19	17
11	20	6
11	20	9
11	20	13
11	20	14
11	20	17
12	16	6
12	16	9
12	16	13
12	16	14
12	16	17
12	18	6
12	18	9
12	18	13
12	18	14
12	18	17
15	16	6
15	16	9
15	16	13
15	16	14
15	16	17
15	18	6
15	18	9
15	18	13
15	18	14
15	18	17
16	19	6
16	19	9
16	19	13
16	19	14
16	19	17
16	20	6
16	20	9
16	20	13
16	20	14
16	20	17
18	19	6
18	19	9
18	19	13
18	19	14
18	19	17
18	20	6
18	20	9
18	20	13
18	20	14
18	20	17
3	11	1
3	11	2
3	11	4
3	11	5
3	11	6
3	11	7
3	11	8
3	11	9
3	11	10
3	11	12
3	11	13
3	11	14
3	11	15
3	11	17
3	11	19
3	11	20
11	16	1
11	16	2
11	16	4
11	16	5
11	16	6
11	16	7
11	16	8
11	16	9
11	16	10
11	16	12
11	16	13
11	16	14
11	16	15
11	16	17
11	16	19
11	16	20
11	18	1
11	18	2
11	18	4
11	18	5
11	18	6
11	18	7
11	18	8
11	18	9
11	18	10
11	18	12
11	18	13
11	18	14
11	18	15
11	18	17
11	18	19
11	18	20
3	18	1
3	18	2
3	18	4
3	18	5
3	18	6
3	18	7
3	18	8
3	18	9
3	18	10
3	18	11
3	18	12
3	18	13
3	18	14
3	18	15
3	18	17
3	18	19
3	18	20
16	18	1
16	18	2
16	18	4
16	18	5
16	18	6
16	18	7
16	18	8
16	18	9
16	18	10
16	18	11
16	18	12
16	18	13
16	18	14
16	18	15
16	18	17
16	18	19
16	18	20
3	16	1
3	16	2
3	16	4
3	16	5
3	16	6
3	16	7
3	16	8
3	16	9
3	16	10
3	16	11
3	16	12
3	16	13
3	16	14
3	16	15
3	16	17
3	16	18
3	16	19
3	16	20
1	7	3
1	7	6
1	7	9
1	7	11
1	7	13
1	7	14
1	7	16
1	7	17
1	7	18
1	8	3
1	8	6
1	8	9
1	8	11
1	8	13
1	8	14
1	8	16
1	8	17
1	8	18
2	7	3
2	7	6
2	7	9
2	7	11
2	7	13
2	7	14
2	7	16
2	7	17
2	7	18
2	8	3
2	8	6
2	8	9
2	8	11
2	8	13
2	8	14
2	8	16
2	8	17
2	8	18
4	7	3
4	7	6
4	7	9
4	7	11
4	7	13
4	7	14
4	7	16
4	7	17
4	7	18
4	8	3
4	8	6
4	8	9
4	8	11
4	8	13
4	8	14
4	8	16
4	8	17
4	8	18
5	7	3
5	7	6
5	7	9
5	7	11
5	7	13
5	7	14
5	7	16
5	7	17
5	7	18
5	8	3
5	8	6
5	8	9
5	8	11
5	8	13
5	8	14
5	8	16
5	8	17
5	8	18
7	10	3
7	10	6
7	10	9
7	10	11
7	10	13
7	10	14
7	10	16
7	10	17
7	10	18
7	12	3
7	12	6
7	12	9
7	12	11
7	12	13
7	12	14
7	12	16
7	12	17
7	12	18
7	15	3
7	15	6
7	15	9
7	15	11
7	15	13
7	15	14
7	15	16
7	15	17
7	15	18
7	19	3
7	19	6
7	19	9
7	19	11
7	19	13
7	19	14
7	19	16
7	19	17
7	19	18
7	20	3
7	20	6
7	20	9
7	20	11
7	20	13
7	20	14
7	20	16
7	20	17
7	20	18
8	10	3
8	10	6
8	10	9
8	10	11
8	10	13
8	10	14
8	10	16
8	10	17
8	10	18
8	12	3
8	12	6
8	12	9
8	12	11
8	12	13
8	12	14
8	12	16
8	12	17
8	12	18
8	15	3
8	15	6
8	15	9
8	15	11
8	15	13
8	15	14
8	15	16
8	15	17
8	15	18
8	19	3
8	19	6
8	19	9
8	19	11
8	19	13
8	19	14
8	19	16
8	19	17
8	19	18
8	20	3
8	20	6
8	20	9
8	20	11
8	20	13
8	20	14
8	20	16
8	20	17
8	20	18
7	8	1
7	8	2
7	8	3
7	8	4
7	8	5
7	8	6
7	8	9
7	8	10
7	8	11
7	8	12
7	8	13
7	8	14
7	8	15
7	8	16
7	8	17
7	8	18
7	8	19
7	8	20
1	4	3
1	4	6
1	4	7
1	4	8
1	4	9
1	4	11
1	4	13
1	4	14
1	4	16
1	4	17
1	4	18
1	5	3
1	5	6
1	5	7
1	5	8
1	5	9
1	5	11
1	5	13
1	5	14
1	5	16
1	5	17
1	5	18
1	20	3
1	20	6
1	20	7
1	20	8
1	20	9
1	20	11
1	20	13
1	20	14
1	20	16
1	20	17
1	20	18
2	4	3
2	4	6
2	4	7
2	4	8
2	4	9
2	4	11
2	4	13
2	4	14
2	4	16
2	4	17
2	4	18
2	5	3
2	5	6
2	5	7
2	5	8
2	5	9
2	5	11
2	5	13
2	5	14
2	5	16
2	5	17
2	5	18
2	20	3
2	20	6
2	20	7
2	20	8
2	20	9
2	20	11
2	20	13
2	20	14
2	20	16
2	20	17
2	20	18
4	10	3
4	10	6
4	10	7
4	10	8
4	10	9
4	10	11
4	10	13
4	10	14
4	10	16
4	10	17
4	10	18
4	12	3
4	12	6
4	12	7
4	12	8
4	12	9
4	12	11
4	12	13
4	12	14
4	12	16
4	12	17
4	12	18
4	15	3
4	15	6
4	15	7
4	15	8
4	15	9
4	15	11
4	15	13
4	15	14
4	15	16
4	15	17
4	15	18
4	19	3
4	19	6
4	19	7
4	19	8
4	19	9
4	19	11
4	19	13
4	19	14
4	19	16
4	19	17
4	19	18
5	10	3
5	10	6
5	10	7
5	10	8
5	10	9
5	10	11
5	10	13
5	10	14
5	10	16
5	10	17
5	10	18
5	12	3
5	12	6
5	12	7
5	12	8
5	12	9
5	12	11
5	12	13
5	12	14
5	12	16
5	12	17
5	12	18
5	15	3
5	15	6
5	15	7
5	15	8
5	15	9
5	15	11
5	15	13
5	15	14
5	15	16
5	15	17
5	15	18
5	19	3
5	19	6
5	19	7
5	19	8
5	19	9
5	19	11
5	19	13
5	19	14
5	19	16
5	19	17
5	19	18
10	20	3
10	20	6
10	20	7
10	20	8
10	20	9
10	20	11
10	20	13
10	20	14
10	20	16
10	20	17
10	20	18
12	20	3
12	20	6
12	20	7
12	20	8
12	20	9
12	20	11
12	20	13
12	20	14
12	20	16
12	20	17
12	20	18
15	20	3
15	20	6
15	20	7
15	20	8
15	20	9
15	20	11
15	20	13
15	20	14
15	20	16
15	20	17
15	20	18
19	20	3
19	20	6
19	20	7
19	20	8
19	20	9
19	20	11
19	20	13
19	20	14
19	20	16
19	20	17
19	20	18
4	5	1
4	5	2
4	5	3
4	5	6
4	5	7
4	5	8
4	5	9
4	5	10
4	5	11
4	5	12
4	5	13
4	5	14
4	5	15
4	5	16
4	5	17
4	5	18
4	5	19
5	20	1
5	20	2
5	20	3
5	20	6
5	20	7
5	20	8
5	20	9
5	20	10
5	20	11
5	20	12
5	20	13
5	20	14
5	20	15
5	20	16
5	20	17
5	20	18
5	20	19
4	20	1
4	20	2
4	20	3
4	20	5
4	20	6
4	20	7
4	20	8
4	20	9
4	20	10
4	20	11
4	20	12
4	20	13
4	20	14
4	20	15
4	20	16
4	20	17
4	20	18
4	20	19
1	19	3
1	19	4
1	19	5
1	19	6
1	19	7
1	19	8
1	19	9
1	19	11
1	19	13
1	19	14
1	19	16
1	19	17
1	19	18
1	19	20
2	19	3
2	19	4
2	19	5
2	19	6
2	19	7
2	19	8
2	19	9
2	19	11
2	19	13
2	19	14
2	19	16
2	19	17
2	19	18
2	19	20
10	19	3
10	19	4
10	19	5
10	19	6
10	19	7
10	19	8
10	19	9
10	19	11
10	19	13
10	19	14
10	19	16
10	19	17
10	19	18
10	19	20
12	19	3
12	19	4
12	19	5
12	19	6
12	19	7
12	19	8
12	19	9
12	19	11
12	19	13
12	19	14
12	19	16
12	19	17
12	19	18
12	19	20
15	19	3
15	19	4
15	19	5
15	19	6
15	19	7
15	19	8
15	19	9
15	19	11
15	19	13
15	19	14
15	19	16
15	19	17
15	19	18
15	19	20
1	2	3
1	2	4
1	2	5
1	2	6
1	2	7
1	2	8
1	2	9
1	2	11
1	2	13
1	2	14
1	2	16
1	2	17
1	2	18
1	2	19
1	2	20
2	10	3
2	10	4
2	10	5
2	10	6
2	10	7
2	10	8
2	10	9
2	10	11
2	10	13
2	10	14
2	10	16
2	10	17
2	10	18
2	10	19
2	10	20
2	12	3
2	12	4
2	12	5
2	12	6
2	12	7
2	12	8
2	12	9
2	12	11
2	12	13
2	12	14
2	12	16
2	12	17
2	12	18
2	12	19
2	12	20
2	15	3
2	15	4
2	15	5
2	15	6
2	15	7
2	15	8
2	15	9
2	15	11
2	15	13
2	15	14
2	15	16
2	15	17
2	15	18
2	15	19
2	15	20
1	12	2
1	12	3
1	12	4
1	12	5
1	12	6
1	12	7
1	12	8
1	12	9
1	12	11
1	12	13
1	12	14
1	12	16
1	12	17
1	12	18
1	12	19
1	12	20
10	12	2
10	12	3
10	12	4
10	12	5
10	12	6
10	12	7
10	12	8
10	12	9
10	12	11
10	12	13
10	12	14
10	12	16
10	12	17
10	12	18
10	12	19
10	12	20
12	15	2
12	15	3
12	15	4
12	15	5
12	15	6
12	15	7
12	15	8
12	15	9
12	15	11
12	15	13
12	15	14
12	15	16
12	15	17
12	15	18
12	15	19
12	15	20
1	15	2
1	15	3
1	15	4
1	15	5
1	15	6
1	15	7
1	15	8
1	15	9
1	15	11
1	15	12
1	15	13
1	15	14
1	15	16
1	15	17
1	15	18
1	15	19
1	15	20
10	15	2
10	15	3
10	15	4
10	15	5
10	15	6
10	15	7
10	15	8
10	15	9
10	15	11
10	15	12
10	15	13
10	15	14
10	15	16
10	15	17
10	15	18
10	15	19
10	15	20
1	10	2
1	10	3
1	10	4
1	10	5
1	10	6
1	10	7
1	10	8
1	10	9
1	10	11
1	10	12
1	10	13
1	10	14
1	10	15
1	10	16
1	10	17
1	10	18
1	10	19
1	10	20
1	3	4
1	3	5
1	3	7
1	3	8
1	3	11
1	3	16
1	3	18
1	3	19
1	3	20
2	3	4
2	3	5
2	3	7
2	3	8
2	3	11
2	3	16
2	3	18
2	3	19
2	3	20
10	3	4
10	3	5
10	3	7
10	3	8
10	3	11
10	3	16
10	3	18
10	3	19
10	3	20
12	3	4
12	3	5
12	3	7
12	3	8
12	3	11
12	3	16
12	3	18
12	3	19
12	3	20
15	3	4
15	3	5
15	3	7
15	3	8
15	3	11
15	3	16
15	3	18
15	3	19
15	3	20
14	7	1
14	7	2
14	7	3
14	7	4
14	7	5
14	7	6
14	7	8
14	7	9
14	7	10
14	7	11
14	7	12
14	7	13
14	7	15
14	7	16
14	7	17
14	7	18
14	7	19
14	7	20
14	18	1
14	18	2
14	18	3
14	18	4
14	18	5
14	18	6
14	18	7
14	18	8
14	18	9
14	18	10
14	18	11
14	18	12
14	18	13
14	18	15
14	18	16
14	18	17
14	18	19
14	18	20
9	1	3
9	1	4
9	1	5
9	1	6
9	1	7
9	1	8
9	1	11
9	1	13
9	1	14
9	1	16
9	1	17
9	1	18
9	1	20
9	2	3
9	2	4
9	2	5
9	2	6
9	2	7
9	2	8
9	2	11
9	2	13
9	2	14
9	2	16
9	2	17
9	2	18
9	2	20
9	10	3
9	10	4
9	10	5
9	10	6
9	10	7
9	10	8
9	10	11
9	10	13
9	10	14
9	10	16
9	10	17
9	10	18
9	10	20
9	12	3
9	12	4
9	12	5
9	12	6
9	12	7
9	12	8
9	12	11
9	12	13
9	12	14
9	12	16
9	12	17
9	12	18
9	12	20
9	15	3
9	15	4
9	15	5
9	15	6
9	15	7
9	15	8
9	15	11
9	15	13
9	15	14
9	15	16
9	15	17
9	15	18
9	15	20
9	19	3
9	19	4
9	19	5
9	19	6
9	19	7
9	19	8
9	19	11
9	19	13
9	19	14
9	19	16
9	19	17
9	19	18
9	19	20
8	16	1
8	16	2
8	16	3
8	16	4
8	16	5
8	16	7
8	16	10
8	16	11
8	16	12
8	16	15
8	16	18
8	16	19
8	16	20
