# Supplementary material for: Netcombin: An algorithm for constructing optimal phylogenetic network from rooted triplets
Source: PLoS One. 2020 Sep 18;15(9):e0227842. doi: 10.1371/journal.pone.0227842 (PMC7500971; doi:10.1371/journal.pone.0227842)
Supplement: S2 File — (ZIP) [file pone.0227842.s002.zip › tripletData/37/good triplets bound 0.4.txt]

4 9 1
4 9 3
4 9 6
4 9 14
4 9 20
4 13 2
4 13 6
4 13 12
4 13 14
4 13 16
4 13 20
4 15 1
4 15 3
4 15 5
4 15 6
4 15 10
4 15 11
4 15 12
4 15 14
4 15 20
4 17 2
4 17 5
4 17 10
4 17 16
4 17 20
4 19 1
4 19 3
4 19 5
4 19 10
4 19 11
4 19 12
4 19 16
4 19 20
7 9 1
7 9 2
7 9 3
7 9 5
7 9 6
7 9 10
7 9 11
7 9 16
7 9 20
7 13 1
7 13 2
7 13 5
7 13 6
7 13 10
7 13 14
7 13 16
7 15 1
7 15 2
7 15 3
7 15 5
7 15 6
7 15 8
7 15 10
7 15 11
7 15 12
7 15 16
7 17 2
7 17 3
7 17 5
7 17 6
7 17 8
7 17 14
7 17 20
7 19 1
7 19 2
7 19 5
7 19 6
7 19 8
7 19 12
7 19 20
9 18 1
9 18 2
9 18 5
9 18 10
9 18 11
9 18 12
9 18 14
13 18 1
13 18 2
13 18 5
13 18 6
13 18 8
13 18 16
13 18 20
15 18 1
15 18 3
15 18 6
15 18 10
15 18 11
15 18 12
15 18 14
15 18 16
15 18 20
17 18 2
17 18 3
17 18 6
17 18 11
17 18 12
17 18 16
18 19 2
18 19 6
18 19 10
18 19 11
18 19 14
18 19 20
4 18 1
4 18 8
4 18 9
4 18 11
4 18 12
4 18 14
4 18 16
4 18 17
4 18 19
4 18 20
7 18 1
7 18 3
7 18 5
7 18 8
7 18 9
7 18 10
7 18 11
7 18 13
7 18 15
7 18 17
7 18 20
4 7 3
4 7 13
4 7 14
4 7 15
4 7 16
4 7 17
4 7 19
4 7 20
9 17 3
9 17 4
9 17 6
9 17 7
9 17 8
9 17 11
9 17 12
9 17 14
9 17 16
9 17 18
9 17 20
9 19 1
9 19 3
9 19 6
9 19 12
9 19 20
13 17 1
13 17 3
13 17 4
13 17 8
13 17 11
13 17 12
13 19 1
13 19 2
13 19 4
13 19 6
13 19 10
13 19 14
13 19 18
15 17 1
15 17 2
15 17 4
15 17 5
15 17 6
15 17 7
15 17 12
15 17 16
15 19 1
15 19 2
15 19 3
15 19 5
15 19 7
15 19 8
15 19 11
15 19 12
15 19 16
15 19 18
17 19 2
17 19 4
17 19 7
17 19 8
17 19 11
17 19 12
17 19 13
17 19 14
17 19 15
17 19 18
17 19 20
9 15 3
9 15 5
9 15 7
9 15 8
9 15 10
9 15 11
9 15 12
9 15 14
9 15 18
9 15 19
13 15 1
13 15 2
13 15 3
13 15 4
13 15 6
13 15 7
13 15 11
13 15 12
13 15 14
13 15 17
13 15 18
13 15 20
9 13 2
9 13 3
9 13 6
9 13 8
9 13 15
9 13 16
9 13 18
9 13 20
1 12 7
1 12 13
1 12 15
1 12 17
1 12 18
2 12 9
2 12 15
2 12 17
2 12 18
3 12 7
3 12 9
3 12 15
3 12 17
3 12 18
3 12 19
5 12 4
5 12 9
5 12 13
6 12 4
6 12 7
6 12 13
6 12 15
6 12 17
6 12 19
8 12 13
8 12 15
8 12 17
8 12 18
8 12 19
10 12 4
10 12 7
10 12 9
10 12 15
10 12 17
10 12 18
11 12 4
11 12 7
11 12 13
11 12 15
11 12 18
11 12 19
12 14 4
12 14 7
12 14 13
12 14 15
12 16 4
12 16 7
12 16 9
12 16 13
12 16 15
12 16 19
12 20 17
12 20 18
12 20 19
1 8 4
1 8 9
1 8 15
1 8 17
1 8 18
1 16 4
1 16 9
1 16 13
1 16 18
1 16 19
2 8 4
2 8 7
2 8 13
2 8 17
2 8 18
2 8 19
2 16 9
2 16 12
2 16 19
3 8 4
3 8 7
3 8 9
3 8 12
3 8 19
3 16 4
3 16 7
3 16 13
3 16 17
3 16 18
3 16 19
5 8 7
5 8 9
5 8 12
5 8 13
5 16 4
5 16 7
5 16 13
5 16 17
5 16 18
6 8 4
6 8 7
6 8 9
6 8 12
6 8 13
6 8 15
6 8 17
6 16 7
6 16 12
6 16 13
6 16 18
6 16 19
8 10 7
8 10 9
8 10 12
8 10 15
8 10 17
8 10 18
8 11 7
8 11 9
8 11 19
8 14 4
8 14 18
8 14 19
8 20 4
8 20 7
8 20 9
8 20 13
8 20 17
8 20 18
8 20 19
10 16 4
10 16 9
10 16 13
10 16 17
10 16 19
11 16 7
11 16 9
11 16 13
11 16 15
11 16 17
11 16 18
11 16 19
14 16 9
14 16 12
14 16 13
14 16 15
14 16 17
14 16 18
14 16 19
16 20 4
16 20 7
16 20 12
16 20 13
16 20 18
16 20 19
8 16 1
8 16 2
8 16 4
8 16 10
8 16 11
8 16 12
8 16 15
8 16 18
8 16 20
1 5 12
1 5 13
1 5 15
1 5 17
1 6 8
1 6 9
1 6 12
1 6 13
1 6 15
1 6 16
1 6 17
2 5 7
2 5 15
2 5 16
2 5 17
2 5 18
2 6 4
2 6 7
2 6 8
2 6 9
2 6 12
2 6 13
2 6 16
2 6 18
2 6 19
3 5 4
3 5 8
3 5 13
3 5 16
3 5 17
3 5 18
3 5 19
3 6 4
3 6 9
3 6 12
3 6 13
3 6 16
3 6 17
3 6 18
3 6 19
5 10 4
5 10 7
5 10 9
5 10 12
5 10 15
5 10 16
5 11 4
5 11 7
5 11 8
5 11 9
5 11 13
5 11 15
5 11 18
5 11 19
5 14 4
5 14 8
5 14 12
5 14 13
5 14 16
5 14 19
5 20 7
5 20 8
5 20 12
5 20 16
5 20 17
5 20 18
5 20 19
6 10 8
6 10 9
6 10 12
6 10 15
6 10 16
6 10 17
6 10 19
6 11 7
6 11 8
6 11 13
6 11 15
6 11 16
6 11 17
6 11 18
6 11 19
6 14 4
6 14 8
6 14 9
6 14 13
6 14 16
6 14 17
6 20 7
6 20 8
6 20 9
6 20 12
6 20 13
6 20 15
6 20 16
6 20 17
6 20 18
6 20 19
5 6 1
5 6 4
5 6 7
5 6 9
5 6 10
5 6 13
5 6 15
5 6 18
5 6 19
1 20 4
1 20 6
1 20 7
1 20 16
1 20 17
1 20 19
2 20 4
2 20 6
2 20 8
2 20 15
2 20 16
2 20 17
2 20 18
2 20 19
3 20 5
3 20 7
3 20 9
3 20 12
3 20 13
3 20 16
3 20 19
10 20 8
10 20 9
10 20 15
10 20 16
10 20 17
10 20 18
10 20 19
11 20 4
11 20 5
11 20 7
11 20 12
11 20 13
11 20 15
11 20 16
11 20 17
14 20 8
14 20 9
14 20 12
14 20 13
14 20 15
14 20 16
1 3 4
1 3 5
1 3 7
1 3 8
1 3 12
1 3 13
1 3 16
1 3 17
1 3 19
1 3 20
1 14 5
1 14 6
1 14 7
1 14 8
1 14 12
1 14 13
1 14 15
1 14 19
1 14 20
2 3 6
2 3 7
2 3 12
2 3 13
2 3 15
2 3 17
2 3 19
2 3 20
2 14 4
2 14 6
2 14 8
2 14 13
2 14 16
2 14 17
2 14 18
2 14 19
2 14 20
3 10 4
3 10 8
3 10 9
3 10 19
3 10 20
3 11 8
3 11 12
3 11 13
3 11 17
3 11 19
3 11 20
10 14 5
10 14 7
10 14 13
10 14 17
10 14 18
10 14 20
11 14 4
11 14 5
11 14 7
11 14 8
11 14 12
11 14 16
11 14 18
11 14 20
3 14 1
3 14 2
3 14 6
3 14 7
3 14 8
3 14 10
3 14 11
3 14 12
3 14 13
1 11 3
1 11 4
1 11 5
1 11 6
1 11 7
1 11 8
1 11 9
1 11 12
1 11 13
1 11 14
1 11 18
2 11 3
2 11 4
2 11 5
2 11 7
2 11 8
2 11 9
2 11 12
2 11 13
2 11 14
2 11 18
2 11 19
10 11 7
10 11 9
10 11 12
10 11 14
10 11 15
10 11 17
10 11 20
1 2 3
1 2 6
1 2 8
1 2 14
1 2 16
1 2 17
1 2 18
1 2 19
1 2 20
2 10 3
2 10 5
2 10 7
2 10 8
2 10 9
2 10 11
2 10 12
2 10 13
2 10 15
2 10 17
1 10 2
1 10 5
1 10 8
1 10 9
1 10 11
1 10 12
1 10 13
1 10 16
1 10 17
1 10 18
17 1 8
17 1 9
17 1 12
17 1 13
17 1 15
17 1 18
17 2 4
17 2 7
17 2 8
17 2 9
17 2 13
17 2 18
17 3 4
17 3 7
17 3 12
17 3 15
17 3 16
17 5 12
17 5 15
17 5 18
17 6 4
17 6 9
17 6 18
17 10 7
17 10 8
17 10 12
17 10 13
17 10 15
17 11 8
17 11 9
17 11 12
17 11 13
17 11 16
17 11 18
17 14 9
17 14 12
17 14 13
17 14 15
17 14 16
17 14 18
17 20 4
17 20 9
17 20 16
17 20 18
19 1 4
19 1 9
19 1 15
19 1 16
19 1 18
19 2 4
19 2 8
19 2 13
19 2 15
19 2 16
19 3 7
19 3 9
19 3 15
19 3 16
19 3 18
19 5 4
19 5 8
19 5 13
19 5 16
19 6 4
19 6 7
19 6 8
19 6 13
19 6 16
19 6 18
19 10 4
19 10 7
19 10 8
19 10 12
19 10 15
19 11 9
19 11 12
19 11 15
19 11 16
19 11 18
19 14 4
19 14 7
19 14 8
19 14 9
19 14 18
19 20 4
19 20 8
19 20 9
19 20 12
19 20 13
19 20 16
19 20 18
1 9 18
1 13 4
1 13 12
1 13 18
1 15 4
1 15 7
2 9 4
2 9 7
2 9 12
2 9 18
2 13 7
2 13 12
2 13 18
2 15 4
2 15 7
2 15 12
3 9 12
3 13 4
3 13 7
3 13 12
3 13 18
3 15 4
3 15 7
3 15 12
5 9 7
5 9 18
5 13 7
5 13 12
5 15 4
5 15 12
6 9 7
6 9 18
6 13 7
6 13 18
6 15 4
6 15 7
6 15 12
6 15 18
8 9 4
8 9 7
8 9 12
8 13 4
8 13 7
8 13 12
8 13 18
8 15 4
8 15 7
8 17 4
8 17 12
8 17 18
8 19 7
8 19 12
10 9 12
10 15 4
10 15 7
10 15 18
11 9 4
11 9 7
11 9 12
11 9 18
11 13 7
11 13 12
11 15 4
11 15 7
11 15 12
11 15 18
14 9 7
14 13 4
14 15 12
14 15 18
16 9 12
16 13 7
16 13 18
16 15 12
16 15 18
16 17 4
16 17 7
16 17 12
16 19 4
16 19 12
16 19 18
20 9 4
20 9 7
20 9 18
20 13 4
20 13 7
20 13 12
20 15 4
20 15 7
1 4 5
1 4 7
1 4 12
1 4 15
1 4 18
1 4 19
2 4 6
2 4 7
2 4 9
2 4 15
2 4 16
2 4 17
3 4 5
3 4 7
3 4 8
3 4 15
3 4 17
3 4 19
10 4 8
10 4 13
10 4 16
11 4 13
11 4 15
11 4 16
11 4 18
14 4 5
14 4 6
14 4 9
14 4 12
14 4 15
14 4 16
14 4 18
14 4 19
20 4 5
20 4 7
20 4 8
20 4 9
20 4 12
20 4 13
20 4 15
20 4 17
20 4 18
20 4 19
4 1 3
4 1 14
4 1 20
4 2 3
4 2 14
4 2 20
4 10 20
4 11 3
20 19 1
20 19 2
20 19 6
20 19 10
20 19 14
20 19 17
