# Supplementary material for: Netcombin: An algorithm for constructing optimal phylogenetic network from rooted triplets
Source: PLoS One. 2020 Sep 18;15(9):e0227842. doi: 10.1371/journal.pone.0227842 (PMC7500971; doi:10.1371/journal.pone.0227842)
Supplement: S2 File — (ZIP) [file pone.0227842.s002.zip › tripletData/37/good triplets bound 0.6.txt]

4 9 5
4 9 6
4 9 11
4 9 14
4 13 10
4 13 14
4 15 3
4 15 5
4 15 6
4 15 11
4 15 12
4 15 14
4 17 1
4 17 2
4 17 6
4 17 12
4 17 20
4 19 1
4 19 2
4 19 3
4 19 6
4 19 10
4 19 16
4 19 20
7 9 3
7 9 5
7 13 3
7 13 6
7 13 10
7 13 14
7 13 20
7 15 1
7 15 2
7 15 5
7 15 16
7 15 20
7 17 3
7 17 20
7 19 1
7 19 2
7 19 6
7 19 10
7 19 12
7 19 16
7 19 20
9 18 2
9 18 5
9 18 10
9 18 11
9 18 16
13 18 1
13 18 6
13 18 16
15 18 3
15 18 10
15 18 12
17 18 1
17 18 3
17 18 6
17 18 8
17 18 11
17 18 14
17 18 16
18 19 1
18 19 2
18 19 3
18 19 16
18 19 20
4 18 2
4 18 3
4 18 5
4 18 9
4 18 14
4 18 15
4 18 19
4 18 20
7 18 2
7 18 3
7 18 6
7 18 10
7 18 11
7 18 19
4 7 8
4 7 9
4 7 10
4 7 18
4 7 20
9 17 1
9 17 8
9 17 10
9 17 11
9 17 14
9 17 16
9 17 18
9 19 1
9 19 4
9 19 6
9 19 7
9 19 10
9 19 12
9 19 18
9 19 20
13 17 1
13 17 2
13 17 4
13 17 5
13 17 7
13 17 8
13 17 10
13 17 20
13 19 2
13 19 7
13 19 14
13 19 16
15 17 2
15 17 4
15 17 5
15 17 7
15 17 11
15 17 12
15 17 18
15 17 20
15 19 1
15 19 3
15 19 5
15 19 7
15 19 10
15 19 18
15 19 20
17 19 1
17 19 2
17 19 4
17 19 6
17 19 7
17 19 9
17 19 13
17 19 14
17 19 15
9 15 4
9 15 8
9 15 10
9 15 12
9 15 14
9 15 16
13 15 5
13 15 6
13 15 10
13 15 17
13 15 19
9 13 1
9 13 4
9 13 5
9 13 6
9 13 7
9 13 17
9 13 18
9 13 19
1 12 7
1 12 18
2 12 13
2 12 19
3 12 9
3 12 15
3 12 17
5 12 7
5 12 13
5 12 18
6 12 4
6 12 18
10 12 7
11 12 4
11 12 9
11 12 15
11 12 18
11 12 19
12 14 4
12 14 9
12 14 19
12 16 7
12 16 9
12 16 15
12 16 17
12 20 4
12 20 7
12 20 15
12 20 18
1 8 4
1 8 7
1 8 9
1 8 12
1 8 17
1 16 12
1 16 15
1 16 17
1 16 18
2 8 4
2 8 7
2 8 15
2 8 19
2 16 4
2 16 15
2 16 19
3 8 7
3 8 15
3 8 17
3 8 18
3 16 4
3 16 7
3 16 12
3 16 15
3 16 17
3 16 19
5 8 4
5 8 18
5 16 12
5 16 13
5 16 17
5 16 19
6 8 4
6 8 12
6 8 13
6 8 19
6 16 9
6 16 17
6 16 18
6 16 19
8 10 4
8 10 18
8 10 19
8 11 13
8 11 18
8 14 7
8 14 12
8 14 13
8 14 15
8 14 17
8 14 18
8 14 19
8 20 7
8 20 13
8 20 15
10 16 12
11 16 7
11 16 13
11 16 15
11 16 18
11 16 19
14 16 7
14 16 13
14 16 19
16 20 9
16 20 12
16 20 15
16 20 19
8 16 3
8 16 6
8 16 9
8 16 15
8 16 17
8 16 19
1 5 9
1 5 12
1 5 13
1 5 15
1 5 19
1 6 4
1 6 7
1 6 16
1 6 18
2 5 8
2 5 12
2 5 13
2 5 16
2 6 7
2 6 13
2 6 18
2 6 19
3 5 8
3 6 4
3 6 9
3 6 13
3 6 15
5 10 4
5 10 8
5 10 12
5 10 13
5 10 16
5 11 7
5 11 12
5 11 13
5 11 15
5 11 16
5 11 18
5 14 4
5 14 12
5 14 16
5 20 7
5 20 8
5 20 12
5 20 13
5 20 15
5 20 16
5 20 17
5 20 18
5 20 19
6 10 7
6 10 8
6 10 12
6 10 15
6 10 18
6 11 4
6 11 12
6 11 18
6 11 19
6 14 4
6 14 15
6 20 9
6 20 17
6 20 18
6 20 19
5 6 2
5 6 9
5 6 10
5 6 15
5 6 20
1 20 5
1 20 9
1 20 13
1 20 18
1 20 19
2 20 4
2 20 5
2 20 7
2 20 12
2 20 13
2 20 16
3 20 8
3 20 12
3 20 17
3 20 18
10 20 4
10 20 5
10 20 6
10 20 7
10 20 18
11 20 4
11 20 5
11 20 7
11 20 12
11 20 15
11 20 16
11 20 18
14 20 7
14 20 8
14 20 12
14 20 13
14 20 16
14 20 17
1 3 4
1 3 12
1 14 5
1 14 8
1 14 9
1 14 12
1 14 13
1 14 15
1 14 17
1 14 18
1 14 19
1 14 20
2 3 4
2 3 5
2 3 9
2 3 16
2 3 18
2 14 5
2 14 6
2 14 7
2 14 9
2 14 13
2 14 16
2 14 18
3 10 4
3 10 8
3 10 9
3 10 12
3 10 17
3 10 19
3 10 20
3 11 4
3 11 5
3 11 9
3 11 16
3 11 19
3 11 20
10 14 4
10 14 7
10 14 9
10 14 12
10 14 13
10 14 15
10 14 17
10 14 20
11 14 6
11 14 8
11 14 15
3 14 4
3 14 6
3 14 7
3 14 8
3 14 10
1 11 3
1 11 8
1 11 12
1 11 14
1 11 16
2 11 4
2 11 8
2 11 14
2 11 16
2 11 19
2 11 20
10 11 4
10 11 6
10 11 17
10 11 18
10 11 19
1 2 5
1 2 8
1 2 12
1 2 13
2 10 5
2 10 7
2 10 9
2 10 14
2 10 15
2 10 17
1 10 3
1 10 5
1 10 6
1 10 12
1 10 13
1 10 14
1 10 18
1 10 19
17 1 12
17 1 18
17 2 7
17 2 8
17 2 13
17 2 16
17 3 8
17 3 15
17 5 7
17 5 8
17 5 13
17 5 16
17 6 7
17 6 12
17 6 18
17 10 8
17 10 9
17 10 16
17 11 4
17 11 9
17 11 13
17 11 18
17 14 4
17 14 7
17 14 8
17 14 12
17 14 15
17 14 16
17 20 4
17 20 7
17 20 8
17 20 9
17 20 12
17 20 13
19 1 4
19 1 7
19 2 4
19 2 7
19 2 8
19 3 13
19 3 15
19 3 16
19 3 18
19 5 7
19 5 12
19 5 13
19 5 18
19 6 8
19 6 13
19 11 9
19 11 12
19 11 15
19 11 18
19 14 4
19 14 16
19 20 7
19 20 15
19 20 18
1 9 18
1 13 7
1 15 18
2 9 4
2 9 7
2 9 18
2 13 4
2 13 12
2 15 12
3 9 7
5 9 12
5 13 4
5 15 4
5 15 18
6 9 4
6 9 18
6 13 4
6 13 7
6 13 12
6 13 18
6 15 7
6 15 12
8 9 7
8 9 18
8 13 12
8 15 7
8 17 7
8 19 7
8 19 18
10 9 12
10 9 18
11 9 7
11 13 7
11 13 18
11 15 7
11 15 18
14 9 4
14 9 12
14 13 12
14 13 18
16 13 4
16 13 7
16 15 7
16 15 18
16 19 18
20 9 4
20 13 4
20 13 12
20 15 12
1 4 5
1 4 6
1 4 8
1 4 9
1 4 16
1 4 18
2 4 6
2 4 7
2 4 12
2 4 13
2 4 17
3 4 6
3 4 8
3 4 12
3 4 13
3 4 15
3 4 18
3 4 19
10 4 7
10 4 9
10 4 12
10 4 15
11 4 5
11 4 9
11 4 13
11 4 17
14 4 5
14 4 8
14 4 12
14 4 13
14 4 16
14 4 18
14 4 19
20 4 8
20 4 9
20 4 13
4 1 3
4 1 20
4 2 3
4 2 14
4 10 14
20 19 1
20 19 2
20 19 6
20 19 11
20 19 14
