# Supplementary material for: Netcombin: An algorithm for constructing optimal phylogenetic network from rooted triplets
Source: PLoS One. 2020 Sep 18;15(9):e0227842. doi: 10.1371/journal.pone.0227842 (PMC7500971; doi:10.1371/journal.pone.0227842)
Supplement: S2 File — (ZIP) [file pone.0227842.s002.zip › tripletData/37/good triplets bound 0.8.txt]

4 9 11
4 9 14
4 13 3
4 13 8
4 13 20
4 15 3
4 15 16
4 15 20
4 17 5
4 17 6
4 17 16
4 19 10
4 19 14
7 9 6
7 13 5
7 13 10
7 13 14
7 15 1
7 15 12
7 17 8
7 17 10
7 19 14
7 19 20
9 18 1
9 18 2
9 18 5
9 18 10
13 18 14
13 18 20
15 18 1
15 18 3
15 18 6
15 18 8
17 18 1
17 18 6
17 18 14
18 19 2
18 19 3
18 19 6
18 19 10
18 19 14
4 18 3
4 18 10
4 18 14
4 18 19
7 18 1
7 18 2
7 18 12
4 7 3
4 7 11
4 7 13
4 7 14
9 17 1
9 17 4
9 17 8
9 17 16
9 17 20
9 19 4
9 19 16
9 19 18
9 19 20
13 17 11
13 17 16
13 19 8
15 17 10
15 19 2
15 19 5
15 19 20
17 19 4
17 19 18
9 15 8
13 15 1
13 15 4
13 15 8
13 15 14
9 13 3
9 13 8
9 13 17
2 12 7
2 12 15
3 12 13
3 12 17
3 12 18
5 12 4
5 12 17
6 12 13
8 12 18
10 12 7
10 12 9
10 12 13
12 14 18
12 16 7
12 16 9
12 20 4
12 20 7
1 8 15
1 8 18
1 8 19
1 16 12
1 16 13
1 16 17
2 16 9
3 8 12
3 16 9
3 16 15
5 8 18
5 16 9
6 8 4
6 8 18
6 8 19
6 16 4
6 16 7
6 16 9
6 16 17
6 16 19
8 10 7
8 10 18
8 14 12
8 20 12
8 20 18
8 20 19
10 16 17
11 16 4
11 16 13
11 16 15
11 16 17
14 16 13
16 20 4
16 20 15
8 16 1
1 5 15
2 5 13
2 5 15
2 6 17
3 5 8
3 6 7
3 6 8
3 6 15
3 6 18
5 10 9
5 10 16
5 10 17
5 11 17
5 20 12
5 20 17
6 10 8
6 10 17
6 10 19
6 11 7
6 11 8
6 14 17
6 20 17
5 6 1
5 6 2
1 20 7
1 20 18
1 20 19
2 20 16
2 20 17
3 20 4
3 20 5
3 20 6
3 20 13
10 20 4
10 20 16
11 20 5
11 20 16
11 20 19
14 20 18
1 3 7
1 3 12
1 3 16
1 3 20
1 14 5
1 14 8
1 14 13
2 3 8
2 3 13
2 3 18
2 14 12
2 14 13
2 14 19
3 10 4
3 10 9
3 10 19
3 11 4
3 11 13
10 14 9
10 14 15
10 14 17
10 14 18
10 14 20
3 14 7
3 14 9
3 14 10
3 14 15
3 14 17
3 14 18
1 11 5
1 11 8
1 11 14
1 11 15
2 11 3
2 11 6
2 11 14
2 11 20
10 11 3
10 11 5
10 11 6
10 11 16
1 2 3
1 2 6
1 2 7
1 2 9
1 2 15
1 2 19
1 2 20
2 10 14
1 10 2
1 10 4
1 10 12
1 10 20
17 1 8
17 2 4
17 2 13
17 2 18
17 5 8
17 5 16
17 6 12
17 6 15
17 6 16
17 10 13
17 11 4
17 11 9
17 11 12
17 11 15
17 14 8
17 14 12
17 14 15
17 20 13
17 20 18
19 2 8
19 2 18
19 3 8
19 3 12
19 3 13
19 5 12
19 5 15
19 6 12
19 6 13
19 10 13
19 10 16
19 11 18
19 14 13
19 14 18
19 20 15
19 20 16
1 9 7
1 9 12
1 15 4
1 15 12
2 13 4
2 13 12
2 15 12
3 9 4
3 9 18
3 13 18
5 9 4
5 9 12
5 15 4
5 15 7
6 9 12
6 13 4
6 15 4
8 9 7
8 9 18
8 13 4
8 15 12
8 19 7
10 9 4
10 9 18
11 9 18
11 13 18
14 9 4
14 9 7
14 9 12
14 13 4
16 9 12
16 17 18
20 9 7
20 15 4
20 15 7
1 4 13
2 4 7
2 4 9
2 4 19
3 4 15
3 4 18
3 4 19
10 4 13
11 4 18
14 4 7
14 4 15
14 4 16
20 4 16
4 10 14
4 10 20
20 19 1
20 19 17
