# Supplementary material for: Netcombin: An algorithm for constructing optimal phylogenetic network from rooted triplets
Source: PLoS One. 2020 Sep 18;15(9):e0227842. doi: 10.1371/journal.pone.0227842 (PMC7500971; doi:10.1371/journal.pone.0227842)
Supplement: S2 File — (ZIP) [file pone.0227842.s002.zip › tripletData/37/good triplets bound 0.txt]

4	9	1
4	9	2
4	9	3
4	9	5
4	9	6
4	9	8
4	9	10
4	9	11
4	9	12
4	9	14
4	9	16
4	9	20
4	13	1
4	13	2
4	13	3
4	13	5
4	13	6
4	13	8
4	13	10
4	13	11
4	13	12
4	13	14
4	13	16
4	13	20
4	15	1
4	15	2
4	15	3
4	15	5
4	15	6
4	15	8
4	15	10
4	15	11
4	15	12
4	15	14
4	15	16
4	15	20
4	17	1
4	17	2
4	17	3
4	17	5
4	17	6
4	17	8
4	17	10
4	17	11
4	17	12
4	17	14
4	17	16
4	17	20
4	19	1
4	19	2
4	19	3
4	19	5
4	19	6
4	19	8
4	19	10
4	19	11
4	19	12
4	19	14
4	19	16
4	19	20
7	9	1
7	9	2
7	9	3
7	9	5
7	9	6
7	9	8
7	9	10
7	9	11
7	9	12
7	9	14
7	9	16
7	9	20
7	13	1
7	13	2
7	13	3
7	13	5
7	13	6
7	13	8
7	13	10
7	13	11
7	13	12
7	13	14
7	13	16
7	13	20
7	15	1
7	15	2
7	15	3
7	15	5
7	15	6
7	15	8
7	15	10
7	15	11
7	15	12
7	15	14
7	15	16
7	15	20
7	17	1
7	17	2
7	17	3
7	17	5
7	17	6
7	17	8
7	17	10
7	17	11
7	17	12
7	17	14
7	17	16
7	17	20
7	19	1
7	19	2
7	19	3
7	19	5
7	19	6
7	19	8
7	19	10
7	19	11
7	19	12
7	19	14
7	19	16
7	19	20
9	18	1
9	18	2
9	18	3
9	18	5
9	18	6
9	18	8
9	18	10
9	18	11
9	18	12
9	18	14
9	18	16
9	18	20
13	18	1
13	18	2
13	18	3
13	18	5
13	18	6
13	18	8
13	18	10
13	18	11
13	18	12
13	18	14
13	18	16
13	18	20
15	18	1
15	18	2
15	18	3
15	18	5
15	18	6
15	18	8
15	18	10
15	18	11
15	18	12
15	18	14
15	18	16
15	18	20
17	18	1
17	18	2
17	18	3
17	18	5
17	18	6
17	18	8
17	18	10
17	18	11
17	18	12
17	18	14
17	18	16
17	18	20
18	19	1
18	19	2
18	19	3
18	19	5
18	19	6
18	19	8
18	19	10
18	19	11
18	19	12
18	19	14
18	19	16
18	19	20
4	18	1
4	18	2
4	18	3
4	18	5
4	18	6
4	18	8
4	18	9
4	18	10
4	18	11
4	18	12
4	18	13
4	18	14
4	18	15
4	18	16
4	18	17
4	18	19
4	18	20
7	18	1
7	18	2
7	18	3
7	18	5
7	18	6
7	18	8
7	18	9
7	18	10
7	18	11
7	18	12
7	18	13
7	18	14
7	18	15
7	18	16
7	18	17
7	18	19
7	18	20
4	7	1
4	7	2
4	7	3
4	7	5
4	7	6
4	7	8
4	7	9
4	7	10
4	7	11
4	7	12
4	7	13
4	7	14
4	7	15
4	7	16
4	7	17
4	7	18
4	7	19
4	7	20
9	17	1
9	17	2
9	17	3
9	17	4
9	17	5
9	17	6
9	17	7
9	17	8
9	17	10
9	17	11
9	17	12
9	17	14
9	17	16
9	17	18
9	17	20
9	19	1
9	19	2
9	19	3
9	19	4
9	19	5
9	19	6
9	19	7
9	19	8
9	19	10
9	19	11
9	19	12
9	19	14
9	19	16
9	19	18
9	19	20
13	17	1
13	17	2
13	17	3
13	17	4
13	17	5
13	17	6
13	17	7
13	17	8
13	17	10
13	17	11
13	17	12
13	17	14
13	17	16
13	17	18
13	17	20
13	19	1
13	19	2
13	19	3
13	19	4
13	19	5
13	19	6
13	19	7
13	19	8
13	19	10
13	19	11
13	19	12
13	19	14
13	19	16
13	19	18
13	19	20
15	17	1
15	17	2
15	17	3
15	17	4
15	17	5
15	17	6
15	17	7
15	17	8
15	17	10
15	17	11
15	17	12
15	17	14
15	17	16
15	17	18
15	17	20
15	19	1
15	19	2
15	19	3
15	19	4
15	19	5
15	19	6
15	19	7
15	19	8
15	19	10
15	19	11
15	19	12
15	19	14
15	19	16
15	19	18
15	19	20
17	19	1
17	19	2
17	19	3
17	19	4
17	19	5
17	19	6
17	19	7
17	19	8
17	19	9
17	19	10
17	19	11
17	19	12
17	19	13
17	19	14
17	19	15
17	19	16
17	19	18
17	19	20
9	15	1
9	15	2
9	15	3
9	15	4
9	15	5
9	15	6
9	15	7
9	15	8
9	15	10
9	15	11
9	15	12
9	15	14
9	15	16
9	15	17
9	15	18
9	15	19
9	15	20
13	15	1
13	15	2
13	15	3
13	15	4
13	15	5
13	15	6
13	15	7
13	15	8
13	15	10
13	15	11
13	15	12
13	15	14
13	15	16
13	15	17
13	15	18
13	15	19
13	15	20
9	13	1
9	13	2
9	13	3
9	13	4
9	13	5
9	13	6
9	13	7
9	13	8
9	13	10
9	13	11
9	13	12
9	13	14
9	13	15
9	13	16
9	13	17
9	13	18
9	13	19
9	13	20
1	12	4
1	12	7
1	12	9
1	12	13
1	12	15
1	12	17
1	12	18
1	12	19
2	12	4
2	12	7
2	12	9
2	12	13
2	12	15
2	12	17
2	12	18
2	12	19
3	12	4
3	12	7
3	12	9
3	12	13
3	12	15
3	12	17
3	12	18
3	12	19
5	12	4
5	12	7
5	12	9
5	12	13
5	12	15
5	12	17
5	12	18
5	12	19
6	12	4
6	12	7
6	12	9
6	12	13
6	12	15
6	12	17
6	12	18
6	12	19
8	12	4
8	12	7
8	12	9
8	12	13
8	12	15
8	12	17
8	12	18
8	12	19
10	12	4
10	12	7
10	12	9
10	12	13
10	12	15
10	12	17
10	12	18
10	12	19
11	12	4
11	12	7
11	12	9
11	12	13
11	12	15
11	12	17
11	12	18
11	12	19
12	14	4
12	14	7
12	14	9
12	14	13
12	14	15
12	14	17
12	14	18
12	14	19
12	16	4
12	16	7
12	16	9
12	16	13
12	16	15
12	16	17
12	16	18
12	16	19
12	20	4
12	20	7
12	20	9
12	20	13
12	20	15
12	20	17
12	20	18
12	20	19
1	8	4
1	8	7
1	8	9
1	8	12
1	8	13
1	8	15
1	8	17
1	8	18
1	8	19
1	16	4
1	16	7
1	16	9
1	16	12
1	16	13
1	16	15
1	16	17
1	16	18
1	16	19
2	8	4
2	8	7
2	8	9
2	8	12
2	8	13
2	8	15
2	8	17
2	8	18
2	8	19
2	16	4
2	16	7
2	16	9
2	16	12
2	16	13
2	16	15
2	16	17
2	16	18
2	16	19
3	8	4
3	8	7
3	8	9
3	8	12
3	8	13
3	8	15
3	8	17
3	8	18
3	8	19
3	16	4
3	16	7
3	16	9
3	16	12
3	16	13
3	16	15
3	16	17
3	16	18
3	16	19
5	8	4
5	8	7
5	8	9
5	8	12
5	8	13
5	8	15
5	8	17
5	8	18
5	8	19
5	16	4
5	16	7
5	16	9
5	16	12
5	16	13
5	16	15
5	16	17
5	16	18
5	16	19
6	8	4
6	8	7
6	8	9
6	8	12
6	8	13
6	8	15
6	8	17
6	8	18
6	8	19
6	16	4
6	16	7
6	16	9
6	16	12
6	16	13
6	16	15
6	16	17
6	16	18
6	16	19
8	10	4
8	10	7
8	10	9
8	10	12
8	10	13
8	10	15
8	10	17
8	10	18
8	10	19
8	11	4
8	11	7
8	11	9
8	11	12
8	11	13
8	11	15
8	11	17
8	11	18
8	11	19
8	14	4
8	14	7
8	14	9
8	14	12
8	14	13
8	14	15
8	14	17
8	14	18
8	14	19
8	20	4
8	20	7
8	20	9
8	20	12
8	20	13
8	20	15
8	20	17
8	20	18
8	20	19
10	16	4
10	16	7
10	16	9
10	16	12
10	16	13
10	16	15
10	16	17
10	16	18
10	16	19
11	16	4
11	16	7
11	16	9
11	16	12
11	16	13
11	16	15
11	16	17
11	16	18
11	16	19
14	16	4
14	16	7
14	16	9
14	16	12
14	16	13
14	16	15
14	16	17
14	16	18
14	16	19
16	20	4
16	20	7
16	20	9
16	20	12
16	20	13
16	20	15
16	20	17
16	20	18
16	20	19
8	16	1
8	16	2
8	16	3
8	16	4
8	16	5
8	16	6
8	16	7
8	16	9
8	16	10
8	16	11
8	16	12
8	16	13
8	16	14
8	16	15
8	16	17
8	16	18
8	16	19
8	16	20
1	5	4
1	5	7
1	5	8
1	5	9
1	5	12
1	5	13
1	5	15
1	5	16
1	5	17
1	5	18
1	5	19
1	6	4
1	6	7
1	6	8
1	6	9
1	6	12
1	6	13
1	6	15
1	6	16
1	6	17
1	6	18
1	6	19
2	5	4
2	5	7
2	5	8
2	5	9
2	5	12
2	5	13
2	5	15
2	5	16
2	5	17
2	5	18
2	5	19
2	6	4
2	6	7
2	6	8
2	6	9
2	6	12
2	6	13
2	6	15
2	6	16
2	6	17
2	6	18
2	6	19
3	5	4
3	5	7
3	5	8
3	5	9
3	5	12
3	5	13
3	5	15
3	5	16
3	5	17
3	5	18
3	5	19
3	6	4
3	6	7
3	6	8
3	6	9
3	6	12
3	6	13
3	6	15
3	6	16
3	6	17
3	6	18
3	6	19
5	10	4
5	10	7
5	10	8
5	10	9
5	10	12
5	10	13
5	10	15
5	10	16
5	10	17
5	10	18
5	10	19
5	11	4
5	11	7
5	11	8
5	11	9
5	11	12
5	11	13
5	11	15
5	11	16
5	11	17
5	11	18
5	11	19
5	14	4
5	14	7
5	14	8
5	14	9
5	14	12
5	14	13
5	14	15
5	14	16
5	14	17
5	14	18
5	14	19
5	20	4
5	20	7
5	20	8
5	20	9
5	20	12
5	20	13
5	20	15
5	20	16
5	20	17
5	20	18
5	20	19
6	10	4
6	10	7
6	10	8
6	10	9
6	10	12
6	10	13
6	10	15
6	10	16
6	10	17
6	10	18
6	10	19
6	11	4
6	11	7
6	11	8
6	11	9
6	11	12
6	11	13
6	11	15
6	11	16
6	11	17
6	11	18
6	11	19
6	14	4
6	14	7
6	14	8
6	14	9
6	14	12
6	14	13
6	14	15
6	14	16
6	14	17
6	14	18
6	14	19
6	20	4
6	20	7
6	20	8
6	20	9
6	20	12
6	20	13
6	20	15
6	20	16
6	20	17
6	20	18
6	20	19
5	6	1
5	6	2
5	6	3
5	6	4
5	6	7
5	6	8
5	6	9
5	6	10
5	6	11
5	6	12
5	6	13
5	6	14
5	6	15
5	6	16
5	6	17
5	6	18
5	6	19
5	6	20
1	20	4
1	20	5
1	20	6
1	20	7
1	20	8
1	20	9
1	20	12
1	20	13
1	20	15
1	20	16
1	20	17
1	20	18
1	20	19
2	20	4
2	20	5
2	20	6
2	20	7
2	20	8
2	20	9
2	20	12
2	20	13
2	20	15
2	20	16
2	20	17
2	20	18
2	20	19
3	20	4
3	20	5
3	20	6
3	20	7
3	20	8
3	20	9
3	20	12
3	20	13
3	20	15
3	20	16
3	20	17
3	20	18
3	20	19
10	20	4
10	20	5
10	20	6
10	20	7
10	20	8
10	20	9
10	20	12
10	20	13
10	20	15
10	20	16
10	20	17
10	20	18
10	20	19
11	20	4
11	20	5
11	20	6
11	20	7
11	20	8
11	20	9
11	20	12
11	20	13
11	20	15
11	20	16
11	20	17
11	20	18
11	20	19
14	20	4
14	20	5
14	20	6
14	20	7
14	20	8
14	20	9
14	20	12
14	20	13
14	20	15
14	20	16
14	20	17
14	20	18
14	20	19
1	3	4
1	3	5
1	3	6
1	3	7
1	3	8
1	3	9
1	3	12
1	3	13
1	3	15
1	3	16
1	3	17
1	3	18
1	3	19
1	3	20
1	14	4
1	14	5
1	14	6
1	14	7
1	14	8
1	14	9
1	14	12
1	14	13
1	14	15
1	14	16
1	14	17
1	14	18
1	14	19
1	14	20
2	3	4
2	3	5
2	3	6
2	3	7
2	3	8
2	3	9
2	3	12
2	3	13
2	3	15
2	3	16
2	3	17
2	3	18
2	3	19
2	3	20
2	14	4
2	14	5
2	14	6
2	14	7
2	14	8
2	14	9
2	14	12
2	14	13
2	14	15
2	14	16
2	14	17
2	14	18
2	14	19
2	14	20
3	10	4
3	10	5
3	10	6
3	10	7
3	10	8
3	10	9
3	10	12
3	10	13
3	10	15
3	10	16
3	10	17
3	10	18
3	10	19
3	10	20
3	11	4
3	11	5
3	11	6
3	11	7
3	11	8
3	11	9
3	11	12
3	11	13
3	11	15
3	11	16
3	11	17
3	11	18
3	11	19
3	11	20
10	14	4
10	14	5
10	14	6
10	14	7
10	14	8
10	14	9
10	14	12
10	14	13
10	14	15
10	14	16
10	14	17
10	14	18
10	14	19
10	14	20
11	14	4
11	14	5
11	14	6
11	14	7
11	14	8
11	14	9
11	14	12
11	14	13
11	14	15
11	14	16
11	14	17
11	14	18
11	14	19
11	14	20
3	14	1
3	14	2
3	14	4
3	14	5
3	14	6
3	14	7
3	14	8
3	14	9
3	14	10
3	14	11
3	14	12
3	14	13
3	14	15
3	14	16
3	14	17
3	14	18
3	14	19
3	14	20
1	11	3
1	11	4
1	11	5
1	11	6
1	11	7
1	11	8
1	11	9
1	11	12
1	11	13
1	11	14
1	11	15
1	11	16
1	11	17
1	11	18
1	11	19
1	11	20
2	11	3
2	11	4
2	11	5
2	11	6
2	11	7
2	11	8
2	11	9
2	11	12
2	11	13
2	11	14
2	11	15
2	11	16
2	11	17
2	11	18
2	11	19
2	11	20
10	11	3
10	11	4
10	11	5
10	11	6
10	11	7
10	11	8
10	11	9
10	11	12
10	11	13
10	11	14
10	11	15
10	11	16
10	11	17
10	11	18
10	11	19
10	11	20
1	2	3
1	2	4
1	2	5
1	2	6
1	2	7
1	2	8
1	2	9
1	2	11
1	2	12
1	2	13
1	2	14
1	2	15
1	2	16
1	2	17
1	2	18
1	2	19
1	2	20
2	10	3
2	10	4
2	10	5
2	10	6
2	10	7
2	10	8
2	10	9
2	10	11
2	10	12
2	10	13
2	10	14
2	10	15
2	10	16
2	10	17
2	10	18
2	10	19
2	10	20
1	10	2
1	10	3
1	10	4
1	10	5
1	10	6
1	10	7
1	10	8
1	10	9
1	10	11
1	10	12
1	10	13
1	10	14
1	10	15
1	10	16
1	10	17
1	10	18
1	10	19
1	10	20
17	1	4
17	1	7
17	1	8
17	1	9
17	1	12
17	1	13
17	1	15
17	1	16
17	1	18
17	2	4
17	2	7
17	2	8
17	2	9
17	2	12
17	2	13
17	2	15
17	2	16
17	2	18
17	3	4
17	3	7
17	3	8
17	3	9
17	3	12
17	3	13
17	3	15
17	3	16
17	3	18
17	5	4
17	5	7
17	5	8
17	5	9
17	5	12
17	5	13
17	5	15
17	5	16
17	5	18
17	6	4
17	6	7
17	6	8
17	6	9
17	6	12
17	6	13
17	6	15
17	6	16
17	6	18
17	10	4
17	10	7
17	10	8
17	10	9
17	10	12
17	10	13
17	10	15
17	10	16
17	10	18
17	11	4
17	11	7
17	11	8
17	11	9
17	11	12
17	11	13
17	11	15
17	11	16
17	11	18
17	14	4
17	14	7
17	14	8
17	14	9
17	14	12
17	14	13
17	14	15
17	14	16
17	14	18
17	20	4
17	20	7
17	20	8
17	20	9
17	20	12
17	20	13
17	20	15
17	20	16
17	20	18
19	1	4
19	1	7
19	1	8
19	1	9
19	1	12
19	1	13
19	1	15
19	1	16
19	1	18
19	2	4
19	2	7
19	2	8
19	2	9
19	2	12
19	2	13
19	2	15
19	2	16
19	2	18
19	3	4
19	3	7
19	3	8
19	3	9
19	3	12
19	3	13
19	3	15
19	3	16
19	3	18
19	5	4
19	5	7
19	5	8
19	5	9
19	5	12
19	5	13
19	5	15
19	5	16
19	5	18
19	6	4
19	6	7
19	6	8
19	6	9
19	6	12
19	6	13
19	6	15
19	6	16
19	6	18
19	10	4
19	10	7
19	10	8
19	10	9
19	10	12
19	10	13
19	10	15
19	10	16
19	10	18
19	11	4
19	11	7
19	11	8
19	11	9
19	11	12
19	11	13
19	11	15
19	11	16
19	11	18
19	14	4
19	14	7
19	14	8
19	14	9
19	14	12
19	14	13
19	14	15
19	14	16
19	14	18
19	20	4
19	20	7
19	20	8
19	20	9
19	20	12
19	20	13
19	20	15
19	20	16
19	20	18
1	9	4
1	9	7
1	9	12
1	9	18
1	13	4
1	13	7
1	13	12
1	13	18
1	15	4
1	15	7
1	15	12
1	15	18
2	9	4
2	9	7
2	9	12
2	9	18
2	13	4
2	13	7
2	13	12
2	13	18
2	15	4
2	15	7
2	15	12
2	15	18
3	9	4
3	9	7
3	9	12
3	9	18
3	13	4
3	13	7
3	13	12
3	13	18
3	15	4
3	15	7
3	15	12
3	15	18
5	9	4
5	9	7
5	9	12
5	9	18
5	13	4
5	13	7
5	13	12
5	13	18
5	15	4
5	15	7
5	15	12
5	15	18
6	9	4
6	9	7
6	9	12
6	9	18
6	13	4
6	13	7
6	13	12
6	13	18
6	15	4
6	15	7
6	15	12
6	15	18
8	9	4
8	9	7
8	9	12
8	9	18
8	13	4
8	13	7
8	13	12
8	13	18
8	15	4
8	15	7
8	15	12
8	15	18
8	17	4
8	17	7
8	17	12
8	17	18
8	19	4
8	19	7
8	19	12
8	19	18
10	9	4
10	9	7
10	9	12
10	9	18
10	13	4
10	13	7
10	13	12
10	13	18
10	15	4
10	15	7
10	15	12
10	15	18
11	9	4
11	9	7
11	9	12
11	9	18
11	13	4
11	13	7
11	13	12
11	13	18
11	15	4
11	15	7
11	15	12
11	15	18
14	9	4
14	9	7
14	9	12
14	9	18
14	13	4
14	13	7
14	13	12
14	13	18
14	15	4
14	15	7
14	15	12
14	15	18
16	9	4
16	9	7
16	9	12
16	9	18
16	13	4
16	13	7
16	13	12
16	13	18
16	15	4
16	15	7
16	15	12
16	15	18
16	17	4
16	17	7
16	17	12
16	17	18
16	19	4
16	19	7
16	19	12
16	19	18
20	9	4
20	9	7
20	9	12
20	9	18
20	13	4
20	13	7
20	13	12
20	13	18
20	15	4
20	15	7
20	15	12
20	15	18
1	4	5
1	4	6
1	4	7
1	4	8
1	4	9
1	4	12
1	4	13
1	4	15
1	4	16
1	4	17
1	4	18
1	4	19
2	4	5
2	4	6
2	4	7
2	4	8
2	4	9
2	4	12
2	4	13
2	4	15
2	4	16
2	4	17
2	4	18
2	4	19
3	4	5
3	4	6
3	4	7
3	4	8
3	4	9
3	4	12
3	4	13
3	4	15
3	4	16
3	4	17
3	4	18
3	4	19
10	4	5
10	4	6
10	4	7
10	4	8
10	4	9
10	4	12
10	4	13
10	4	15
10	4	16
10	4	17
10	4	18
10	4	19
11	4	5
11	4	6
11	4	7
11	4	8
11	4	9
11	4	12
11	4	13
11	4	15
11	4	16
11	4	17
11	4	18
11	4	19
14	4	5
14	4	6
14	4	7
14	4	8
14	4	9
14	4	12
14	4	13
14	4	15
14	4	16
14	4	17
14	4	18
14	4	19
20	4	5
20	4	6
20	4	7
20	4	8
20	4	9
20	4	12
20	4	13
20	4	15
20	4	16
20	4	17
20	4	18
20	4	19
18	7	4
4	1	3
4	1	14
4	1	20
4	2	3
4	2	14
4	2	20
4	10	3
4	10	14
4	10	20
4	11	3
4	11	14
4	11	20
20	19	1
20	19	2
20	19	3
20	19	5
20	19	6
20	19	10
20	19	11
20	19	14
20	19	17
