# Supplementary material for: Netcombin: An algorithm for constructing optimal phylogenetic network from rooted triplets
Source: PLoS One. 2020 Sep 18;15(9):e0227842. doi: 10.1371/journal.pone.0227842 (PMC7500971; doi:10.1371/journal.pone.0227842)
Supplement: S2 File — (ZIP) [file pone.0227842.s002.zip › tripletData/38/good triplets bound 0.2.txt]

4 19 1
4 19 2
4 19 3
4 19 8
4 19 9
4 19 11
4 19 12
4 19 14
4 19 15
4 19 16
4 19 17
4 19 18
4 19 20
6 19 2
6 19 3
6 19 5
6 19 8
6 19 9
6 19 10
6 19 11
6 19 12
6 19 14
6 19 16
6 19 17
6 19 18
7 19 1
7 19 3
7 19 5
7 19 8
7 19 9
7 19 10
7 19 12
7 19 14
7 19 15
7 19 16
7 19 17
7 19 18
7 19 20
13 19 1
13 19 2
13 19 3
13 19 5
13 19 8
13 19 9
13 19 11
13 19 12
13 19 14
13 19 15
13 19 16
13 19 17
13 19 18
4 6 2
4 6 3
4 6 5
4 6 8
4 6 9
4 6 10
4 6 12
4 6 14
4 6 15
4 6 16
4 6 17
4 6 18
4 6 19
4 7 1
4 7 2
4 7 3
4 7 8
4 7 9
4 7 11
4 7 12
4 7 14
4 7 15
4 7 16
4 7 17
4 7 19
4 7 20
4 13 1
4 13 2
4 13 5
4 13 8
4 13 9
4 13 10
4 13 11
4 13 12
4 13 14
4 13 15
6 13 1
6 13 2
6 13 5
6 13 8
6 13 10
6 13 11
6 13 12
6 13 14
6 13 15
6 13 16
6 13 17
6 13 18
6 13 20
7 13 1
7 13 2
7 13 4
7 13 5
7 13 9
7 13 10
7 13 11
7 13 12
7 13 14
7 13 15
7 13 16
7 13 17
7 13 19
7 13 20
6 7 1
6 7 2
6 7 3
6 7 4
6 7 8
6 7 9
6 7 10
6 7 11
6 7 13
6 7 14
6 7 16
6 7 17
6 7 18
6 7 20
1 15 4
1 15 19
2 15 4
2 15 6
2 15 7
2 15 19
3 15 4
3 15 6
3 15 7
3 15 13
3 15 19
5 15 4
5 15 6
5 15 7
5 15 19
8 15 4
8 15 6
8 15 7
8 15 19
9 15 4
9 15 6
9 15 7
9 15 13
9 15 19
10 15 4
10 15 6
10 15 7
10 15 13
10 15 19
11 15 4
11 15 6
11 15 7
11 15 19
12 15 6
12 15 13
12 15 19
14 15 4
14 15 7
14 15 19
15 16 4
15 16 6
15 16 7
15 16 13
15 16 19
15 17 7
15 17 13
15 18 4
15 18 7
15 18 19
15 20 4
15 20 6
15 20 7
15 20 19
1 2 4
1 2 6
1 2 7
1 2 15
1 2 19
1 5 4
1 5 7
1 5 13
1 5 15
1 5 19
1 8 4
1 8 6
1 8 7
1 8 13
1 8 15
1 8 19
1 9 4
1 9 6
1 9 7
1 9 13
1 9 19
1 10 4
1 10 6
1 10 13
1 10 15
1 10 19
1 11 6
1 11 7
1 11 13
1 11 15
1 11 19
1 14 4
1 14 6
1 14 15
1 14 19
1 16 4
1 16 6
1 16 7
1 16 13
1 16 15
1 16 19
1 17 4
1 17 7
1 17 13
1 17 19
1 18 4
1 18 7
1 18 13
1 18 15
1 20 4
1 20 6
1 20 7
1 20 13
1 20 15
2 3 4
2 3 6
2 3 7
2 3 13
2 3 15
2 3 19
2 12 4
2 12 6
2 12 7
2 12 13
3 5 4
3 5 6
3 5 7
3 5 13
3 5 15
3 5 19
3 8 4
3 8 6
3 8 7
3 8 15
3 8 19
3 9 4
3 9 6
3 9 7
3 9 13
3 9 15
3 10 4
3 10 6
3 10 7
3 10 13
3 10 15
3 10 19
3 11 4
3 11 6
3 11 7
3 11 13
3 11 19
3 14 4
3 14 6
3 14 13
3 14 15
3 14 19
3 16 4
3 16 6
3 16 7
3 16 13
3 16 15
3 16 19
3 17 4
3 17 7
3 17 15
3 17 19
3 18 4
3 18 6
3 18 7
3 18 13
3 18 15
3 18 19
3 20 4
3 20 6
3 20 7
3 20 13
3 20 15
3 20 19
5 12 4
5 12 6
5 12 7
5 12 13
5 12 15
5 12 19
8 12 4
8 12 6
8 12 7
8 12 13
8 12 15
8 12 19
9 12 13
9 12 15
10 12 6
10 12 7
10 12 13
11 12 4
11 12 7
11 12 15
11 12 19
12 14 4
12 14 6
12 14 7
12 14 15
12 14 19
12 16 4
12 16 7
12 16 13
12 16 15
12 16 19
12 17 4
12 17 6
12 17 7
12 17 13
12 17 15
12 17 19
12 18 4
12 18 6
12 18 7
12 18 13
12 18 15
12 18 19
12 20 4
12 20 6
12 20 7
12 20 13
12 20 15
12 20 19
1 12 2
1 12 6
1 12 7
1 12 9
1 12 10
1 12 11
1 12 13
1 12 14
1 12 15
1 12 16
1 12 17
1 12 18
1 12 19
1 12 20
3 12 2
3 12 4
3 12 5
3 12 6
3 12 7
3 12 8
3 12 9
3 12 11
3 12 13
3 12 14
3 12 15
3 12 16
3 12 17
3 12 18
3 12 19
3 12 20
1 3 2
1 3 5
1 3 6
1 3 9
1 3 10
1 3 11
1 3 13
1 3 14
1 3 16
1 3 17
1 3 18
1 3 19
1 3 20
2 5 1
2 5 3
2 5 4
2 5 6
2 5 7
2 5 12
2 5 13
2 5 15
2 5 19
2 9 1
2 9 3
2 9 6
2 9 7
2 9 12
2 9 13
2 9 15
2 11 1
2 11 3
2 11 4
2 11 6
2 11 7
2 11 15
2 11 19
2 14 1
2 14 3
2 14 4
2 14 6
2 14 7
2 14 13
2 14 15
2 14 19
2 20 1
2 20 4
2 20 6
2 20 7
2 20 12
2 20 13
2 20 15
2 20 19
5 8 1
5 8 3
5 8 4
5 8 7
5 8 12
5 8 13
5 8 15
5 8 19
5 10 1
5 10 4
5 10 6
5 10 7
5 10 15
5 10 19
5 16 1
5 16 4
5 16 6
5 16 7
5 16 13
5 16 19
5 17 3
5 17 4
5 17 6
5 17 12
5 17 13
5 17 15
5 17 19
5 18 1
5 18 3
5 18 4
5 18 7
5 18 13
5 18 15
8 9 1
8 9 3
8 9 4
8 9 6
8 9 7
8 9 12
8 9 13
8 9 19
8 11 1
8 11 4
8 11 6
8 11 7
8 11 12
8 11 13
8 11 15
8 11 19
8 14 3
8 14 4
8 14 6
8 14 7
8 14 13
8 14 19
8 20 1
8 20 3
8 20 4
8 20 6
8 20 7
8 20 13
8 20 19
9 10 1
9 10 4
9 10 6
9 10 7
9 10 12
9 10 13
9 10 19
9 16 3
9 16 6
9 16 15
9 17 1
9 17 3
9 17 4
9 17 7
9 17 12
9 17 13
9 17 15
9 17 19
9 18 1
9 18 3
9 18 7
9 18 12
9 18 13
9 18 15
10 11 1
10 11 4
10 11 6
10 11 7
10 11 12
10 11 15
10 14 3
10 14 4
10 14 6
10 14 7
10 14 12
10 14 13
10 20 1
10 20 3
10 20 4
10 20 6
10 20 12
10 20 13
10 20 15
11 16 1
11 16 3
11 16 4
11 16 6
11 16 7
11 16 13
11 16 15
11 17 4
11 17 6
11 17 12
11 17 13
11 17 15
11 17 19
11 18 1
11 18 4
11 18 6
11 18 7
11 18 12
11 18 13
11 18 15
11 18 19
14 16 1
14 16 3
14 16 6
14 16 7
14 16 15
14 16 19
14 17 1
14 17 3
14 17 6
14 17 7
14 17 12
14 17 15
14 17 19
14 18 1
14 18 3
14 18 6
14 18 7
14 18 12
14 18 13
14 18 15
14 18 19
16 20 1
16 20 3
16 20 4
16 20 6
16 20 12
16 20 13
16 20 19
17 20 1
17 20 3
17 20 6
17 20 7
17 20 12
17 20 13
17 20 15
17 20 19
18 20 1
18 20 3
18 20 4
18 20 6
18 20 7
18 20 12
18 20 13
18 20 19
5 9 2
5 9 3
5 9 4
5 9 8
5 9 10
5 9 12
5 9 13
5 9 16
5 9 17
5 9 19
5 11 2
5 11 3
5 11 4
5 11 6
5 11 7
5 11 8
5 11 10
5 11 12
5 11 13
5 11 15
5 11 16
5 11 17
5 11 19
5 20 1
5 20 2
5 20 3
5 20 4
5 20 7
5 20 8
5 20 10
5 20 12
5 20 13
5 20 15
5 20 16
5 20 17
5 20 19
9 14 1
9 14 4
9 14 6
9 14 10
9 14 12
9 14 13
9 14 15
9 14 16
9 14 17
9 14 18
9 14 19
11 14 1
11 14 2
11 14 3
11 14 4
11 14 7
11 14 8
11 14 10
11 14 12
11 14 13
11 14 15
11 14 16
11 14 18
14 20 1
14 20 2
14 20 4
14 20 7
14 20 10
14 20 12
14 20 13
14 20 15
14 20 16
14 20 17
14 20 18
14 20 19
9 20 2
9 20 3
9 20 4
9 20 6
9 20 7
9 20 10
9 20 12
9 20 13
9 20 14
9 20 15
9 20 16
9 20 17
9 20 18
11 20 2
11 20 3
11 20 4
11 20 5
11 20 6
11 20 8
11 20 12
11 20 13
11 20 14
11 20 15
11 20 16
11 20 17
11 20 19
9 11 1
9 11 2
9 11 3
9 11 4
9 11 5
9 11 6
9 11 7
9 11 8
9 11 10
9 11 12
9 11 13
9 11 14
9 11 15
9 11 16
9 11 17
9 11 19
9 11 20
5 14 1
5 14 3
5 14 4
5 14 6
5 14 7
5 14 8
5 14 9
5 14 10
5 14 11
5 14 12
5 14 13
5 14 15
5 14 17
5 14 18
5 14 20
2 18 1
2 18 3
2 18 4
2 18 5
2 18 7
2 18 9
2 18 11
2 18 12
2 18 13
2 18 14
2 18 15
2 18 19
2 18 20
8 18 4
8 18 5
8 18 6
8 18 7
8 18 11
8 18 12
8 18 13
8 18 14
8 18 15
8 18 19
8 18 20
10 18 1
10 18 5
10 18 6
10 18 7
10 18 11
10 18 12
10 18 14
10 18 15
10 18 19
10 18 20
16 18 1
16 18 3
16 18 5
16 18 6
16 18 7
16 18 9
16 18 11
16 18 12
16 18 13
16 18 14
16 18 15
16 18 19
16 18 20
17 18 1
17 18 3
17 18 4
17 18 5
17 18 7
17 18 9
17 18 11
17 18 12
17 18 13
17 18 14
17 18 19
17 18 20
2 8 3
2 8 4
2 8 5
2 8 6
2 8 9
2 8 11
2 8 12
2 8 13
2 8 14
2 8 15
2 8 18
2 8 19
2 8 20
2 10 3
2 10 4
2 10 5
2 10 7
2 10 11
2 10 12
2 10 13
2 10 15
2 10 18
2 10 20
8 16 4
8 16 6
8 16 7
8 16 9
8 16 11
8 16 13
8 16 14
8 16 18
8 16 19
8 17 1
8 17 3
8 17 4
8 17 5
8 17 7
8 17 9
8 17 11
8 17 12
8 17 13
8 17 14
8 17 18
8 17 19
8 17 20
10 16 1
10 16 3
10 16 4
10 16 6
10 16 7
10 16 9
10 16 13
10 16 14
10 16 15
10 16 18
10 16 19
10 16 20
10 17 1
10 17 4
10 17 5
10 17 6
10 17 9
10 17 11
10 17 12
10 17 13
10 17 15
10 17 18
10 17 19
10 17 20
2 16 1
2 16 5
2 16 6
2 16 7
2 16 9
2 16 10
2 16 11
2 16 12
2 16 13
2 16 14
2 16 15
2 16 18
2 16 19
2 16 20
16 17 3
16 17 4
16 17 6
16 17 7
16 17 11
16 17 12
16 17 13
16 17 14
16 17 15
16 17 19
16 17 20
2 17 1
2 17 3
2 17 4
2 17 5
2 17 6
2 17 7
2 17 8
2 17 9
2 17 11
2 17 12
2 17 13
2 17 14
2 17 16
2 17 18
2 17 19
2 17 20
8 10 2
8 10 3
8 10 5
8 10 6
8 10 12
8 10 13
8 10 14
8 10 15
8 10 16
8 10 17
8 10 18
8 10 20
6 2 1
6 2 3
6 2 4
6 2 5
6 2 8
6 2 9
6 2 10
6 2 11
6 2 12
6 2 13
6 2 15
6 2 18
6 2 19
6 16 1
6 16 4
6 16 5
6 16 9
6 16 10
6 16 11
6 16 12
6 16 13
6 16 14
6 16 15
6 16 19
6 16 20
6 17 1
6 17 3
6 17 4
6 17 5
6 17 8
6 17 9
6 17 10
6 17 11
6 17 12
6 17 14
6 17 15
6 17 18
6 17 19
6 17 20
7 2 1
7 2 3
7 2 8
7 2 9
7 2 10
7 2 12
7 2 13
7 2 14
7 2 15
7 2 18
7 2 20
7 16 1
7 16 4
7 16 5
7 16 8
7 16 9
7 16 10
7 16 11
7 16 14
7 16 15
7 16 20
7 17 4
7 17 5
7 17 8
7 17 9
7 17 10
7 17 12
7 17 13
7 17 14
7 17 15
7 17 18
7 17 19
7 17 20
2 3 1
2 3 12
5 3 1
8 3 1
8 3 12
9 3 12
10 3 1
10 3 12
11 3 1
11 3 12
14 3 1
14 3 12
16 3 1
16 3 12
17 3 1
17 3 12
18 3 1
18 3 12
20 3 1
20 3 12
5 12 1
5 12 2
5 12 3
5 12 10
5 12 16
5 12 17
5 12 18
9 12 2
9 12 3
9 12 8
9 12 10
9 12 17
9 12 18
11 12 1
11 12 2
11 12 8
11 12 10
11 12 17
14 12 1
14 12 2
14 12 3
14 12 8
14 12 10
14 12 18
20 12 1
20 12 2
20 12 3
20 12 8
20 12 17
20 12 18
9 7 1
9 7 2
9 7 3
9 7 4
9 7 5
9 7 6
9 7 8
9 7 10
9 7 13
9 7 15
9 7 16
9 7 17
9 7 18
9 19 1
9 19 2
9 19 3
9 19 5
9 19 6
9 19 8
9 19 10
9 19 12
9 19 13
9 19 14
9 19 15
9 19 16
9 19 18
11 7 2
11 7 4
11 7 5
11 7 6
11 7 8
11 7 12
11 7 13
11 7 14
11 7 15
11 7 16
11 7 17
11 7 18
11 19 1
11 19 2
11 19 3
11 19 4
11 19 5
11 19 6
11 19 8
11 19 10
11 19 12
11 19 16
11 19 17
11 19 18
20 7 1
20 7 2
20 7 3
20 7 4
20 7 5
20 7 6
20 7 8
20 7 10
20 7 12
20 7 14
20 7 15
20 7 16
20 7 18
20 19 2
20 19 3
20 19 5
20 19 6
20 19 10
20 19 12
20 19 13
20 19 14
20 19 16
20 19 17
20 19 18
15 13 1
15 13 2
15 13 3
15 13 4
15 13 5
15 13 6
15 13 7
15 13 9
15 13 10
15 13 11
15 13 12
15 13 14
15 13 16
15 13 17
15 13 18
15 13 19
15 13 20
