# Supplementary material for: Netcombin: An algorithm for constructing optimal phylogenetic network from rooted triplets
Source: PLoS One. 2020 Sep 18;15(9):e0227842. doi: 10.1371/journal.pone.0227842 (PMC7500971; doi:10.1371/journal.pone.0227842)
Supplement: S2 File — (ZIP) [file pone.0227842.s002.zip › tripletData/38/good triplets bound 0.4.txt]

4 19 1
4 19 5
4 19 10
4 19 12
4 19 14
4 19 15
4 19 16
4 19 18
4 19 20
6 19 1
6 19 8
6 19 9
6 19 11
6 19 14
6 19 15
6 19 16
6 19 17
6 19 18
7 19 3
7 19 5
7 19 10
7 19 12
7 19 14
7 19 15
7 19 17
7 19 18
7 19 20
13 19 1
13 19 2
13 19 3
13 19 14
13 19 15
13 19 16
13 19 18
4 6 2
4 6 5
4 6 8
4 6 10
4 6 11
4 6 12
4 6 14
4 6 16
4 6 17
4 6 18
4 6 19
4 7 1
4 7 2
4 7 3
4 7 5
4 7 8
4 7 9
4 7 11
4 7 14
4 7 18
4 7 19
4 7 20
4 13 1
4 13 2
4 13 3
4 13 8
4 13 9
4 13 10
4 13 11
4 13 14
4 13 15
4 13 20
6 13 1
6 13 4
6 13 5
6 13 9
6 13 11
6 13 15
6 13 16
6 13 19
6 13 20
7 13 1
7 13 3
7 13 4
7 13 5
7 13 10
7 13 14
7 13 15
7 13 17
7 13 18
6 7 2
6 7 3
6 7 4
6 7 9
6 7 10
6 7 11
6 7 13
6 7 14
6 7 15
6 7 18
6 7 19
1 15 4
1 15 6
1 15 7
1 15 13
1 15 19
2 15 4
2 15 6
2 15 7
2 15 13
2 15 19
3 15 4
3 15 6
3 15 13
3 15 19
5 15 7
5 15 13
8 15 7
8 15 13
8 15 19
9 15 4
9 15 13
9 15 19
10 15 13
11 15 6
11 15 7
11 15 13
12 15 4
12 15 6
12 15 7
14 15 7
14 15 13
15 16 6
15 16 13
15 17 4
15 17 7
15 17 13
15 17 19
15 18 4
15 18 13
15 20 6
15 20 7
15 20 13
15 20 19
1 2 4
1 2 6
1 2 7
1 2 13
1 2 15
1 5 4
1 5 7
1 5 13
1 5 19
1 8 4
1 8 6
1 8 13
1 8 15
1 9 4
1 9 6
1 9 19
1 10 4
1 10 13
1 10 19
1 11 4
1 11 6
1 11 7
1 11 13
1 11 15
1 14 4
1 14 6
1 14 7
1 14 15
1 14 19
1 16 7
1 16 15
1 17 13
1 18 7
1 18 13
1 18 15
1 20 7
1 20 13
1 20 19
2 3 4
2 3 6
2 3 7
2 3 13
2 3 15
2 12 4
2 12 6
2 12 15
3 5 4
3 5 15
3 5 19
3 8 6
3 8 7
3 8 13
3 8 15
3 9 6
3 9 7
3 9 15
3 10 4
3 10 6
3 10 13
3 10 15
3 10 19
3 11 4
3 11 6
3 11 7
3 11 13
3 11 15
3 11 19
3 14 4
3 14 6
3 14 7
3 14 13
3 14 19
3 16 4
3 16 7
3 16 15
3 16 19
3 17 6
3 17 7
3 17 13
3 17 19
3 18 7
3 18 13
3 20 4
3 20 6
3 20 7
3 20 13
3 20 15
3 20 19
5 12 4
5 12 13
8 12 13
8 12 19
9 12 4
9 12 6
9 12 7
9 12 15
10 12 4
10 12 6
10 12 7
10 12 19
11 12 4
11 12 7
11 12 15
11 12 19
12 14 4
12 14 7
12 14 13
12 16 6
12 16 7
12 17 4
12 17 7
12 18 4
12 18 7
12 18 19
12 20 6
12 20 13
12 20 15
12 20 19
1 12 2
1 12 4
1 12 5
1 12 6
1 12 9
1 12 13
1 12 14
1 12 15
1 12 16
1 12 18
1 12 19
1 12 20
3 12 2
3 12 4
3 12 5
3 12 8
3 12 9
3 12 10
3 12 11
3 12 13
3 12 16
3 12 19
3 12 20
1 3 2
1 3 4
1 3 5
1 3 6
1 3 7
1 3 8
1 3 10
1 3 11
1 3 12
1 3 13
1 3 14
1 3 18
1 3 20
2 5 1
2 5 3
2 5 4
2 5 7
2 5 12
2 5 15
2 9 1
2 9 3
2 9 4
2 9 7
2 9 15
2 9 19
2 11 3
2 11 4
2 11 6
2 11 7
2 11 12
2 11 13
2 11 15
2 14 1
2 14 4
2 14 6
2 14 7
2 14 15
2 20 1
2 20 3
2 20 4
2 20 6
2 20 7
2 20 13
5 8 1
5 8 3
5 8 6
5 8 15
5 8 19
5 10 1
5 10 4
5 10 6
5 10 13
5 16 4
5 16 7
5 16 12
5 16 13
5 16 15
5 16 19
5 17 1
5 18 1
5 18 3
5 18 6
5 18 12
5 18 15
5 18 19
8 9 1
8 9 3
8 9 12
8 9 13
8 11 3
8 11 4
8 11 7
8 11 12
8 11 13
8 11 15
8 11 19
8 14 1
8 14 6
8 14 12
8 14 19
8 20 1
8 20 3
8 20 6
8 20 15
9 10 3
9 10 6
9 10 7
9 10 13
9 10 19
9 16 6
9 16 13
9 16 19
9 17 1
9 17 4
9 17 6
9 17 7
9 17 12
9 17 13
9 18 1
9 18 3
9 18 4
9 18 7
9 18 12
10 11 3
10 11 4
10 11 6
10 11 7
10 11 12
10 11 19
10 14 1
10 14 3
10 14 4
10 14 7
10 14 12
10 14 15
10 20 1
10 20 4
10 20 7
10 20 13
10 20 19
11 16 3
11 16 4
11 16 13
11 16 19
11 17 3
11 17 7
11 17 12
11 17 15
11 18 4
11 18 7
11 18 12
11 18 19
14 16 1
14 16 3
14 16 7
14 16 12
14 16 13
14 16 15
14 16 19
14 17 7
14 17 12
14 17 15
14 18 1
14 18 3
14 18 4
14 18 6
14 18 7
14 18 13
14 18 15
14 18 19
16 20 1
16 20 3
16 20 4
16 20 15
17 20 4
17 20 6
17 20 13
17 20 15
18 20 7
18 20 13
18 20 15
18 20 19
5 9 1
5 9 2
5 9 3
5 9 4
5 9 6
5 9 7
5 9 13
5 9 16
5 9 17
5 11 1
5 11 4
5 11 12
5 11 13
5 11 15
5 11 19
5 20 1
5 20 2
5 20 3
5 20 6
5 20 7
5 20 8
5 20 13
5 20 15
5 20 17
5 20 19
9 14 1
9 14 3
9 14 6
9 14 7
9 14 8
9 14 10
9 14 12
9 14 15
9 14 16
9 14 17
9 14 18
11 14 1
11 14 4
11 14 7
11 14 10
11 14 12
11 14 13
11 14 15
11 14 16
14 20 2
14 20 3
14 20 15
14 20 17
14 20 18
9 20 1
9 20 2
9 20 3
9 20 4
9 20 5
9 20 6
9 20 7
9 20 8
9 20 13
9 20 14
9 20 18
9 20 19
11 20 3
11 20 7
11 20 8
11 20 12
11 20 14
11 20 16
11 20 17
11 20 19
9 11 1
9 11 2
9 11 4
9 11 6
9 11 7
9 11 8
9 11 10
9 11 12
9 11 13
9 11 15
9 11 17
9 11 18
5 14 2
5 14 3
5 14 6
5 14 7
5 14 8
5 14 13
5 14 15
5 14 18
5 14 19
2 18 1
2 18 4
2 18 5
2 18 9
2 18 12
2 18 14
2 18 15
2 18 19
8 18 3
8 18 5
8 18 7
8 18 9
8 18 13
8 18 15
8 18 20
10 18 1
10 18 5
10 18 6
10 18 9
10 18 11
10 18 12
10 18 13
10 18 14
10 18 15
10 18 20
16 18 1
16 18 3
16 18 11
16 18 12
16 18 14
16 18 19
17 18 1
17 18 4
17 18 6
17 18 7
17 18 9
17 18 11
17 18 12
17 18 19
2 8 1
2 8 3
2 8 4
2 8 5
2 8 6
2 8 7
2 8 11
2 8 12
2 8 18
2 8 19
2 8 20
2 10 1
2 10 3
2 10 4
2 10 5
2 10 9
2 10 11
2 10 13
2 10 14
8 16 3
8 16 5
8 16 6
8 16 9
8 16 12
8 16 14
8 16 15
8 16 18
8 16 20
8 17 1
8 17 4
8 17 6
8 17 11
8 17 12
8 17 15
10 16 5
10 16 6
10 16 7
10 16 11
10 16 12
10 16 15
10 16 18
10 17 1
10 17 4
10 17 6
10 17 7
10 17 11
10 17 13
10 17 14
10 17 15
10 17 18
10 17 20
2 16 4
2 16 5
2 16 7
2 16 8
2 16 9
2 16 11
2 16 13
2 16 14
2 16 15
2 16 18
2 16 19
2 16 20
16 17 3
16 17 5
16 17 7
16 17 8
16 17 11
16 17 13
16 17 18
16 17 19
2 17 1
2 17 4
2 17 5
2 17 6
2 17 7
2 17 8
2 17 9
2 17 10
2 17 11
2 17 12
2 17 15
2 17 16
2 17 18
2 17 19
8 10 1
8 10 2
8 10 3
8 10 4
8 10 7
8 10 13
8 10 14
8 10 16
8 10 20
6 2 3
6 2 4
6 2 5
6 2 8
6 2 9
6 2 13
6 2 14
6 2 15
6 2 19
6 2 20
6 16 4
6 16 5
6 16 8
6 16 10
6 16 11
6 16 12
6 16 13
6 16 14
6 16 15
6 16 18
6 16 19
6 16 20
6 17 1
6 17 3
6 17 8
6 17 9
6 17 11
6 17 13
6 17 14
6 17 15
6 17 18
6 17 19
6 17 20
7 2 1
7 2 3
7 2 4
7 2 5
7 2 11
7 2 12
7 2 13
7 2 14
7 2 15
7 2 20
7 16 1
7 16 3
7 16 5
7 16 9
7 16 10
7 16 13
7 16 15
7 16 18
7 16 19
7 16 20
7 17 1
7 17 3
7 17 4
7 17 9
7 17 10
7 17 11
7 17 14
7 17 15
7 17 19
2 3 1
2 3 12
5 3 1
5 3 12
8 3 1
9 3 1
10 3 1
11 3 1
11 3 12
14 3 12
16 3 12
17 3 1
17 3 12
18 3 12
20 3 12
5 12 1
5 12 2
5 12 3
5 12 16
5 12 17
5 12 18
9 12 1
9 12 2
9 12 8
9 12 10
9 12 17
11 12 2
11 12 3
11 12 8
11 12 16
11 12 17
11 12 18
14 12 1
14 12 3
14 12 8
14 12 10
14 12 17
14 12 18
20 12 2
20 12 3
20 12 8
20 12 17
20 12 18
9 7 2
9 7 3
9 7 8
9 7 10
9 7 12
9 7 15
9 7 16
9 7 17
9 19 1
9 19 2
9 19 3
9 19 4
9 19 5
9 19 8
9 19 12
9 19 14
9 19 15
9 19 16
9 19 17
9 19 18
11 7 1
11 7 2
11 7 4
11 7 5
11 7 6
11 7 10
11 7 12
11 7 13
11 7 14
11 7 17
11 7 18
11 19 1
11 19 3
11 19 4
11 19 5
11 19 6
11 19 10
11 19 15
11 19 18
20 7 2
20 7 4
20 7 5
20 7 6
20 7 8
20 7 10
20 7 12
20 7 15
20 7 16
20 7 17
20 7 18
20 19 1
20 19 2
20 19 4
20 19 10
20 19 12
20 19 13
20 19 14
20 19 15
20 19 16
20 19 17
20 19 18
7 19 4
7 19 13
15 13 1
15 13 3
15 13 5
15 13 7
15 13 9
15 13 10
15 13 11
15 13 14
15 13 16
15 13 17
15 13 18
15 13 19
15 13 20
