# Supplementary material for: Netcombin: An algorithm for constructing optimal phylogenetic network from rooted triplets
Source: PLoS One. 2020 Sep 18;15(9):e0227842. doi: 10.1371/journal.pone.0227842 (PMC7500971; doi:10.1371/journal.pone.0227842)
Supplement: S2 File — (ZIP) [file pone.0227842.s002.zip › tripletData/38/good triplets bound 0.6.txt]

4 19 5
4 19 16
4 19 17
4 19 20
6 19 3
6 19 15
6 19 20
7 19 5
7 19 8
7 19 9
7 19 11
7 19 14
7 19 17
13 19 1
13 19 2
13 19 8
13 19 11
13 19 18
4 6 3
4 6 5
4 6 10
4 6 17
4 6 19
4 6 20
4 7 1
4 7 3
4 7 9
4 7 10
4 7 12
4 7 16
4 7 20
4 13 2
4 13 5
4 13 10
4 13 14
4 13 15
4 13 19
6 13 1
6 13 2
6 13 5
6 13 8
6 13 16
6 13 17
7 13 2
7 13 4
7 13 5
7 13 8
7 13 16
7 13 20
6 7 3
6 7 11
6 7 14
6 7 17
6 7 18
1 15 4
1 15 7
2 15 7
3 15 19
5 15 6
8 15 7
8 15 19
9 15 7
9 15 13
9 15 19
10 15 4
10 15 19
11 15 4
11 15 7
11 15 19
12 15 7
12 15 19
14 15 19
15 17 4
15 17 6
15 17 13
15 18 6
15 18 7
15 20 6
15 20 7
1 2 7
1 5 4
1 5 6
1 5 7
1 5 13
1 5 15
1 5 19
1 8 15
1 8 19
1 9 4
1 10 6
1 10 13
1 11 4
1 11 6
1 11 7
1 11 19
1 14 15
1 16 13
1 17 4
1 17 7
1 17 13
1 17 15
1 17 19
1 18 4
1 18 6
1 18 7
1 18 13
1 18 19
1 20 6
1 20 13
1 20 15
2 3 6
2 3 19
2 12 6
2 12 19
3 5 7
3 5 13
3 5 19
3 8 4
3 8 7
3 8 13
3 9 7
3 9 19
3 10 4
3 10 7
3 10 15
3 11 6
3 11 15
3 11 19
3 14 13
3 14 15
3 16 6
3 16 13
3 16 15
3 16 19
3 17 7
3 17 19
3 18 4
3 18 6
3 18 13
3 18 15
3 18 19
3 20 4
3 20 7
3 20 13
3 20 19
5 12 13
8 12 4
8 12 6
8 12 7
8 12 13
8 12 19
9 12 6
9 12 15
10 12 4
10 12 7
10 12 15
11 12 4
11 12 6
11 12 15
12 14 7
12 14 13
12 14 15
12 16 4
12 16 7
12 17 4
12 17 7
12 17 15
12 17 19
12 18 13
12 18 15
12 18 19
12 20 4
1 12 2
1 12 5
1 12 8
1 12 11
3 12 5
3 12 6
3 12 9
3 12 10
3 12 15
3 12 16
3 12 18
1 3 2
1 3 8
1 3 9
1 3 12
1 3 13
1 3 15
1 3 16
1 3 17
1 3 18
1 3 20
2 5 3
2 5 15
2 5 19
2 9 4
2 9 6
2 9 7
2 9 15
2 11 3
2 11 4
2 11 13
2 11 15
2 11 19
2 14 3
2 14 12
2 14 13
2 14 19
2 20 15
5 8 4
5 8 7
5 8 15
5 10 4
5 10 6
5 10 7
5 10 13
5 10 15
5 10 19
5 16 1
5 16 6
5 16 12
5 17 3
5 17 15
5 17 19
5 18 1
5 18 13
5 18 19
8 9 1
8 9 3
8 9 7
8 9 19
8 11 1
8 11 3
8 11 4
8 11 13
8 14 1
8 14 6
8 14 7
8 14 13
8 14 15
8 20 3
8 20 6
8 20 7
8 20 12
8 20 13
9 10 6
9 10 19
9 16 6
9 16 13
9 17 7
9 17 15
9 18 1
9 18 3
9 18 6
9 18 13
9 18 19
10 11 4
10 11 12
10 11 13
10 11 15
10 11 19
10 14 3
10 14 6
10 14 7
10 14 13
10 20 1
10 20 6
10 20 15
11 16 4
11 16 12
11 17 1
11 17 6
11 17 13
11 17 19
11 18 7
11 18 13
11 18 15
11 18 19
14 16 6
14 16 7
14 16 12
14 16 15
14 17 1
14 17 3
14 17 6
14 17 12
14 17 13
14 17 15
14 18 1
14 18 6
14 18 7
14 18 12
14 18 13
14 18 19
16 20 1
16 20 12
16 20 15
17 20 4
17 20 13
17 20 15
17 20 19
5 9 4
5 9 12
5 9 16
5 11 2
5 11 6
5 11 7
5 11 8
5 11 10
5 11 13
5 11 16
5 11 18
5 20 3
5 20 7
5 20 10
5 20 13
5 20 16
5 20 17
5 20 18
5 20 19
9 14 4
9 14 6
9 14 8
9 14 10
9 14 13
9 14 18
9 14 19
11 14 1
11 14 2
11 14 6
11 14 8
11 14 10
11 14 12
11 14 16
11 14 18
14 20 1
14 20 2
14 20 10
14 20 12
14 20 18
9 20 1
9 20 4
9 20 6
9 20 7
9 20 10
9 20 14
9 20 15
11 20 3
11 20 5
11 20 6
11 20 7
11 20 13
9 11 1
9 11 2
9 11 3
9 11 8
9 11 12
5 14 1
5 14 3
5 14 7
5 14 11
5 14 12
5 14 20
2 18 1
2 18 7
2 18 13
8 18 4
8 18 13
8 18 20
10 18 1
10 18 13
10 18 15
10 18 20
16 18 1
16 18 4
16 18 5
16 18 12
16 18 13
16 18 14
16 18 20
17 18 3
17 18 6
17 18 7
17 18 9
17 18 12
17 18 15
2 8 1
2 8 3
2 8 5
2 8 7
2 8 11
2 8 15
2 10 4
2 10 6
2 10 12
2 10 14
2 10 18
2 10 20
8 16 1
8 16 5
8 16 7
8 16 9
8 16 11
8 16 12
8 16 14
8 16 15
8 16 19
8 16 20
8 17 3
8 17 5
8 17 12
8 17 13
8 17 15
8 17 19
8 17 20
10 16 1
10 16 3
10 16 5
10 16 14
10 16 18
10 16 19
10 16 20
10 17 1
10 17 3
10 17 4
10 17 5
10 17 9
10 17 11
10 17 12
10 17 14
10 17 15
10 17 18
10 17 19
10 17 20
2 16 1
2 16 3
2 16 4
2 16 5
2 16 7
2 16 8
2 16 13
2 16 14
16 17 3
16 17 4
16 17 5
16 17 6
16 17 7
16 17 8
16 17 9
16 17 10
16 17 15
16 17 18
16 17 20
2 17 3
2 17 4
2 17 5
2 17 6
2 17 10
2 17 14
2 17 15
2 17 16
2 17 19
2 17 20
8 10 1
8 10 2
8 10 7
8 10 13
8 10 16
8 10 17
8 10 18
6 2 8
6 2 9
6 2 11
6 2 13
6 2 14
6 2 15
6 16 10
6 17 4
6 17 5
6 17 15
6 17 19
7 2 3
7 2 8
7 2 9
7 2 12
7 2 14
7 2 15
7 2 18
7 2 20
7 16 1
7 16 4
7 16 5
7 16 8
7 16 10
7 16 11
7 16 14
7 16 15
7 16 18
7 17 3
7 17 4
7 17 8
7 17 9
7 17 11
7 17 12
7 17 14
5 3 12
8 3 1
9 3 1
10 3 1
11 3 1
14 3 1
16 3 1
16 3 12
17 3 12
18 3 1
20 3 1
20 3 12
5 12 1
5 12 2
5 12 8
5 12 16
9 12 10
9 12 16
9 12 17
11 12 3
11 12 10
11 12 17
14 12 8
20 12 1
20 12 8
20 12 17
20 12 18
9 7 2
9 7 4
9 7 6
9 7 12
9 7 16
9 19 1
9 19 3
9 19 6
9 19 12
9 19 13
9 19 15
9 19 18
11 7 4
11 7 6
11 7 10
11 7 12
11 7 13
11 7 15
11 7 16
11 7 17
11 19 1
11 19 2
11 19 3
11 19 6
11 19 12
11 19 17
20 7 1
20 7 2
20 7 6
20 7 10
20 7 15
20 7 16
20 7 17
20 7 18
20 19 4
20 19 10
20 19 12
20 19 13
20 19 14
20 19 16
20 19 17
20 19 18
7 19 6
15 13 3
15 13 5
15 13 6
15 13 11
15 13 12
