# Supplementary material for: Netcombin: An algorithm for constructing optimal phylogenetic network from rooted triplets
Source: PLoS One. 2020 Sep 18;15(9):e0227842. doi: 10.1371/journal.pone.0227842 (PMC7500971; doi:10.1371/journal.pone.0227842)
Supplement: S2 File — (ZIP) [file pone.0227842.s002.zip › tripletData/38/good triplets bound 0.8.txt]

4 19 1
4 19 5
4 19 11
4 19 12
6 19 14
6 19 20
7 19 3
13 19 2
13 19 9
13 19 14
4 6 11
4 6 18
4 7 2
4 7 5
4 7 15
4 7 18
4 13 16
4 13 18
6 13 1
6 13 3
6 13 12
7 13 3
7 13 8
7 13 9
7 13 12
7 13 19
6 7 1
6 7 2
6 7 4
6 7 8
6 7 10
6 7 11
6 7 15
6 7 17
6 7 20
2 15 7
2 15 13
3 15 4
3 15 6
3 15 7
5 15 4
8 15 19
10 15 6
10 15 19
11 15 13
11 15 19
12 15 6
12 15 7
12 15 13
15 17 4
15 18 6
15 18 13
15 20 4
15 20 6
1 2 13
1 5 4
1 8 13
1 9 6
1 9 19
1 14 7
1 14 13
1 17 6
1 17 19
1 18 7
1 18 15
1 20 19
2 3 19
2 12 19
3 5 19
3 9 19
3 11 19
3 17 19
3 18 19
3 20 6
3 20 15
5 12 4
5 12 13
5 12 15
8 12 7
9 12 7
12 14 7
12 18 13
12 20 4
12 20 7
1 12 4
1 12 5
1 12 9
1 12 17
1 12 19
3 12 2
3 12 15
1 3 8
1 3 9
2 5 3
2 5 4
2 5 6
2 5 7
2 5 12
2 9 4
2 9 7
2 11 7
2 11 12
2 11 13
2 20 1
2 20 3
2 20 6
2 20 13
5 8 4
5 8 15
5 10 4
5 16 1
5 17 13
5 17 19
5 18 3
5 18 6
5 18 7
8 9 7
8 9 13
8 11 19
8 14 3
8 20 1
9 10 12
9 16 3
9 16 4
9 16 13
9 16 19
9 17 6
9 18 4
9 18 7
9 18 13
10 11 15
10 14 1
10 20 4
10 20 7
11 16 15
11 16 19
11 17 19
14 16 1
14 16 7
14 17 1
14 17 3
14 17 6
14 17 13
14 17 15
14 18 12
16 20 15
17 20 1
17 20 7
17 20 12
18 20 1
5 9 10
5 9 12
5 9 13
5 9 19
5 11 7
5 11 15
5 11 17
5 11 19
5 20 6
5 20 15
9 14 7
9 14 13
11 14 2
11 14 6
11 14 7
11 14 18
11 14 19
14 20 1
14 20 8
9 20 15
9 20 18
11 20 2
11 20 3
11 20 7
11 20 14
11 20 15
11 20 16
11 20 17
11 20 18
9 11 2
9 11 10
9 11 17
9 11 18
5 14 2
5 14 4
5 14 9
5 14 12
2 18 3
2 18 11
2 18 12
2 18 13
2 18 19
2 18 20
8 18 14
8 18 15
10 18 4
10 18 7
10 18 9
10 18 11
10 18 15
10 18 19
16 18 1
16 18 3
16 18 5
16 18 7
16 18 11
16 18 14
16 18 15
2 8 3
2 8 4
2 8 9
2 8 14
2 8 15
2 10 3
2 10 12
2 10 13
8 16 3
8 16 7
8 16 15
8 17 6
8 17 13
8 17 14
8 17 18
8 17 20
10 16 13
10 16 14
10 16 19
10 17 13
10 17 15
2 16 3
2 16 4
2 16 11
2 16 12
2 16 14
16 17 6
16 17 9
16 17 10
16 17 12
16 17 19
16 17 20
2 17 4
2 17 10
8 10 9
8 10 11
6 2 1
6 2 8
6 2 9
6 2 10
6 2 14
6 2 19
6 2 20
6 17 1
6 17 8
6 17 12
6 17 13
7 2 15
7 16 8
7 17 4
7 17 5
7 17 8
7 17 18
7 17 19
2 3 12
5 3 1
8 3 1
11 3 12
14 3 1
17 3 1
17 3 12
20 3 1
5 12 10
9 12 3
9 12 8
9 12 16
11 12 10
11 12 18
14 12 3
14 12 18
9 7 4
9 7 10
9 7 12
9 19 13
9 19 18
11 7 5
11 7 13
11 19 2
11 19 4
11 19 13
20 7 1
20 7 8
20 7 10
20 7 14
20 19 1
20 19 8
20 19 10
7 19 4
15 13 3
15 13 6
15 13 10
