# Supplementary material for: Netcombin: An algorithm for constructing optimal phylogenetic network from rooted triplets
Source: PLoS One. 2020 Sep 18;15(9):e0227842. doi: 10.1371/journal.pone.0227842 (PMC7500971; doi:10.1371/journal.pone.0227842)
Supplement: S2 File — (ZIP) [file pone.0227842.s002.zip › tripletData/38/good triplets bound 0.txt]

4	19	1
4	19	2
4	19	3
4	19	5
4	19	8
4	19	9
4	19	10
4	19	11
4	19	12
4	19	14
4	19	15
4	19	16
4	19	17
4	19	18
4	19	20
6	19	1
6	19	2
6	19	3
6	19	5
6	19	8
6	19	9
6	19	10
6	19	11
6	19	12
6	19	14
6	19	15
6	19	16
6	19	17
6	19	18
6	19	20
7	19	1
7	19	2
7	19	3
7	19	5
7	19	8
7	19	9
7	19	10
7	19	11
7	19	12
7	19	14
7	19	15
7	19	16
7	19	17
7	19	18
7	19	20
13	19	1
13	19	2
13	19	3
13	19	5
13	19	8
13	19	9
13	19	10
13	19	11
13	19	12
13	19	14
13	19	15
13	19	16
13	19	17
13	19	18
13	19	20
4	6	1
4	6	2
4	6	3
4	6	5
4	6	8
4	6	9
4	6	10
4	6	11
4	6	12
4	6	14
4	6	15
4	6	16
4	6	17
4	6	18
4	6	19
4	6	20
4	7	1
4	7	2
4	7	3
4	7	5
4	7	8
4	7	9
4	7	10
4	7	11
4	7	12
4	7	14
4	7	15
4	7	16
4	7	17
4	7	18
4	7	19
4	7	20
4	13	1
4	13	2
4	13	3
4	13	5
4	13	8
4	13	9
4	13	10
4	13	11
4	13	12
4	13	14
4	13	15
4	13	16
4	13	17
4	13	18
4	13	19
4	13	20
6	13	1
6	13	2
6	13	3
6	13	4
6	13	5
6	13	8
6	13	9
6	13	10
6	13	11
6	13	12
6	13	14
6	13	15
6	13	16
6	13	17
6	13	18
6	13	19
6	13	20
7	13	1
7	13	2
7	13	3
7	13	4
7	13	5
7	13	8
7	13	9
7	13	10
7	13	11
7	13	12
7	13	14
7	13	15
7	13	16
7	13	17
7	13	18
7	13	19
7	13	20
6	7	1
6	7	2
6	7	3
6	7	4
6	7	5
6	7	8
6	7	9
6	7	10
6	7	11
6	7	12
6	7	13
6	7	14
6	7	15
6	7	16
6	7	17
6	7	18
6	7	19
6	7	20
1	15	4
1	15	6
1	15	7
1	15	13
1	15	19
2	15	4
2	15	6
2	15	7
2	15	13
2	15	19
3	15	4
3	15	6
3	15	7
3	15	13
3	15	19
5	15	4
5	15	6
5	15	7
5	15	13
5	15	19
8	15	4
8	15	6
8	15	7
8	15	13
8	15	19
9	15	4
9	15	6
9	15	7
9	15	13
9	15	19
10	15	4
10	15	6
10	15	7
10	15	13
10	15	19
11	15	4
11	15	6
11	15	7
11	15	13
11	15	19
12	15	4
12	15	6
12	15	7
12	15	13
12	15	19
14	15	4
14	15	6
14	15	7
14	15	13
14	15	19
15	16	4
15	16	6
15	16	7
15	16	13
15	16	19
15	17	4
15	17	6
15	17	7
15	17	13
15	17	19
15	18	4
15	18	6
15	18	7
15	18	13
15	18	19
15	20	4
15	20	6
15	20	7
15	20	13
15	20	19
1	2	4
1	2	6
1	2	7
1	2	13
1	2	15
1	2	19
1	5	4
1	5	6
1	5	7
1	5	13
1	5	15
1	5	19
1	8	4
1	8	6
1	8	7
1	8	13
1	8	15
1	8	19
1	9	4
1	9	6
1	9	7
1	9	13
1	9	15
1	9	19
1	10	4
1	10	6
1	10	7
1	10	13
1	10	15
1	10	19
1	11	4
1	11	6
1	11	7
1	11	13
1	11	15
1	11	19
1	14	4
1	14	6
1	14	7
1	14	13
1	14	15
1	14	19
1	16	4
1	16	6
1	16	7
1	16	13
1	16	15
1	16	19
1	17	4
1	17	6
1	17	7
1	17	13
1	17	15
1	17	19
1	18	4
1	18	6
1	18	7
1	18	13
1	18	15
1	18	19
1	20	4
1	20	6
1	20	7
1	20	13
1	20	15
1	20	19
2	3	4
2	3	6
2	3	7
2	3	13
2	3	15
2	3	19
2	12	4
2	12	6
2	12	7
2	12	13
2	12	15
2	12	19
3	5	4
3	5	6
3	5	7
3	5	13
3	5	15
3	5	19
3	8	4
3	8	6
3	8	7
3	8	13
3	8	15
3	8	19
3	9	4
3	9	6
3	9	7
3	9	13
3	9	15
3	9	19
3	10	4
3	10	6
3	10	7
3	10	13
3	10	15
3	10	19
3	11	4
3	11	6
3	11	7
3	11	13
3	11	15
3	11	19
3	14	4
3	14	6
3	14	7
3	14	13
3	14	15
3	14	19
3	16	4
3	16	6
3	16	7
3	16	13
3	16	15
3	16	19
3	17	4
3	17	6
3	17	7
3	17	13
3	17	15
3	17	19
3	18	4
3	18	6
3	18	7
3	18	13
3	18	15
3	18	19
3	20	4
3	20	6
3	20	7
3	20	13
3	20	15
3	20	19
5	12	4
5	12	6
5	12	7
5	12	13
5	12	15
5	12	19
8	12	4
8	12	6
8	12	7
8	12	13
8	12	15
8	12	19
9	12	4
9	12	6
9	12	7
9	12	13
9	12	15
9	12	19
10	12	4
10	12	6
10	12	7
10	12	13
10	12	15
10	12	19
11	12	4
11	12	6
11	12	7
11	12	13
11	12	15
11	12	19
12	14	4
12	14	6
12	14	7
12	14	13
12	14	15
12	14	19
12	16	4
12	16	6
12	16	7
12	16	13
12	16	15
12	16	19
12	17	4
12	17	6
12	17	7
12	17	13
12	17	15
12	17	19
12	18	4
12	18	6
12	18	7
12	18	13
12	18	15
12	18	19
12	20	4
12	20	6
12	20	7
12	20	13
12	20	15
12	20	19
1	12	2
1	12	4
1	12	5
1	12	6
1	12	7
1	12	8
1	12	9
1	12	10
1	12	11
1	12	13
1	12	14
1	12	15
1	12	16
1	12	17
1	12	18
1	12	19
1	12	20
3	12	2
3	12	4
3	12	5
3	12	6
3	12	7
3	12	8
3	12	9
3	12	10
3	12	11
3	12	13
3	12	14
3	12	15
3	12	16
3	12	17
3	12	18
3	12	19
3	12	20
1	3	2
1	3	4
1	3	5
1	3	6
1	3	7
1	3	8
1	3	9
1	3	10
1	3	11
1	3	12
1	3	13
1	3	14
1	3	15
1	3	16
1	3	17
1	3	18
1	3	19
1	3	20
2	5	1
2	5	3
2	5	4
2	5	6
2	5	7
2	5	12
2	5	13
2	5	15
2	5	19
2	9	1
2	9	3
2	9	4
2	9	6
2	9	7
2	9	12
2	9	13
2	9	15
2	9	19
2	11	1
2	11	3
2	11	4
2	11	6
2	11	7
2	11	12
2	11	13
2	11	15
2	11	19
2	14	1
2	14	3
2	14	4
2	14	6
2	14	7
2	14	12
2	14	13
2	14	15
2	14	19
2	20	1
2	20	3
2	20	4
2	20	6
2	20	7
2	20	12
2	20	13
2	20	15
2	20	19
5	8	1
5	8	3
5	8	4
5	8	6
5	8	7
5	8	12
5	8	13
5	8	15
5	8	19
5	10	1
5	10	3
5	10	4
5	10	6
5	10	7
5	10	12
5	10	13
5	10	15
5	10	19
5	16	1
5	16	3
5	16	4
5	16	6
5	16	7
5	16	12
5	16	13
5	16	15
5	16	19
5	17	1
5	17	3
5	17	4
5	17	6
5	17	7
5	17	12
5	17	13
5	17	15
5	17	19
5	18	1
5	18	3
5	18	4
5	18	6
5	18	7
5	18	12
5	18	13
5	18	15
5	18	19
8	9	1
8	9	3
8	9	4
8	9	6
8	9	7
8	9	12
8	9	13
8	9	15
8	9	19
8	11	1
8	11	3
8	11	4
8	11	6
8	11	7
8	11	12
8	11	13
8	11	15
8	11	19
8	14	1
8	14	3
8	14	4
8	14	6
8	14	7
8	14	12
8	14	13
8	14	15
8	14	19
8	20	1
8	20	3
8	20	4
8	20	6
8	20	7
8	20	12
8	20	13
8	20	15
8	20	19
9	10	1
9	10	3
9	10	4
9	10	6
9	10	7
9	10	12
9	10	13
9	10	15
9	10	19
9	16	1
9	16	3
9	16	4
9	16	6
9	16	7
9	16	12
9	16	13
9	16	15
9	16	19
9	17	1
9	17	3
9	17	4
9	17	6
9	17	7
9	17	12
9	17	13
9	17	15
9	17	19
9	18	1
9	18	3
9	18	4
9	18	6
9	18	7
9	18	12
9	18	13
9	18	15
9	18	19
10	11	1
10	11	3
10	11	4
10	11	6
10	11	7
10	11	12
10	11	13
10	11	15
10	11	19
10	14	1
10	14	3
10	14	4
10	14	6
10	14	7
10	14	12
10	14	13
10	14	15
10	14	19
10	20	1
10	20	3
10	20	4
10	20	6
10	20	7
10	20	12
10	20	13
10	20	15
10	20	19
11	16	1
11	16	3
11	16	4
11	16	6
11	16	7
11	16	12
11	16	13
11	16	15
11	16	19
11	17	1
11	17	3
11	17	4
11	17	6
11	17	7
11	17	12
11	17	13
11	17	15
11	17	19
11	18	1
11	18	3
11	18	4
11	18	6
11	18	7
11	18	12
11	18	13
11	18	15
11	18	19
14	16	1
14	16	3
14	16	4
14	16	6
14	16	7
14	16	12
14	16	13
14	16	15
14	16	19
14	17	1
14	17	3
14	17	4
14	17	6
14	17	7
14	17	12
14	17	13
14	17	15
14	17	19
14	18	1
14	18	3
14	18	4
14	18	6
14	18	7
14	18	12
14	18	13
14	18	15
14	18	19
16	20	1
16	20	3
16	20	4
16	20	6
16	20	7
16	20	12
16	20	13
16	20	15
16	20	19
17	20	1
17	20	3
17	20	4
17	20	6
17	20	7
17	20	12
17	20	13
17	20	15
17	20	19
18	20	1
18	20	3
18	20	4
18	20	6
18	20	7
18	20	12
18	20	13
18	20	15
18	20	19
5	9	1
5	9	2
5	9	3
5	9	4
5	9	6
5	9	7
5	9	8
5	9	10
5	9	12
5	9	13
5	9	15
5	9	16
5	9	17
5	9	18
5	9	19
5	11	1
5	11	2
5	11	3
5	11	4
5	11	6
5	11	7
5	11	8
5	11	10
5	11	12
5	11	13
5	11	15
5	11	16
5	11	17
5	11	18
5	11	19
5	20	1
5	20	2
5	20	3
5	20	4
5	20	6
5	20	7
5	20	8
5	20	10
5	20	12
5	20	13
5	20	15
5	20	16
5	20	17
5	20	18
5	20	19
9	14	1
9	14	2
9	14	3
9	14	4
9	14	6
9	14	7
9	14	8
9	14	10
9	14	12
9	14	13
9	14	15
9	14	16
9	14	17
9	14	18
9	14	19
11	14	1
11	14	2
11	14	3
11	14	4
11	14	6
11	14	7
11	14	8
11	14	10
11	14	12
11	14	13
11	14	15
11	14	16
11	14	17
11	14	18
11	14	19
14	20	1
14	20	2
14	20	3
14	20	4
14	20	6
14	20	7
14	20	8
14	20	10
14	20	12
14	20	13
14	20	15
14	20	16
14	20	17
14	20	18
14	20	19
9	20	1
9	20	2
9	20	3
9	20	4
9	20	5
9	20	6
9	20	7
9	20	8
9	20	10
9	20	12
9	20	13
9	20	14
9	20	15
9	20	16
9	20	17
9	20	18
9	20	19
11	20	1
11	20	2
11	20	3
11	20	4
11	20	5
11	20	6
11	20	7
11	20	8
11	20	10
11	20	12
11	20	13
11	20	14
11	20	15
11	20	16
11	20	17
11	20	18
11	20	19
9	11	1
9	11	2
9	11	3
9	11	4
9	11	5
9	11	6
9	11	7
9	11	8
9	11	10
9	11	12
9	11	13
9	11	14
9	11	15
9	11	16
9	11	17
9	11	18
9	11	19
9	11	20
5	14	1
5	14	2
5	14	3
5	14	4
5	14	6
5	14	7
5	14	8
5	14	9
5	14	10
5	14	11
5	14	12
5	14	13
5	14	15
5	14	16
5	14	17
5	14	18
5	14	19
5	14	20
2	18	1
2	18	3
2	18	4
2	18	5
2	18	6
2	18	7
2	18	9
2	18	11
2	18	12
2	18	13
2	18	14
2	18	15
2	18	19
2	18	20
8	18	1
8	18	3
8	18	4
8	18	5
8	18	6
8	18	7
8	18	9
8	18	11
8	18	12
8	18	13
8	18	14
8	18	15
8	18	19
8	18	20
10	18	1
10	18	3
10	18	4
10	18	5
10	18	6
10	18	7
10	18	9
10	18	11
10	18	12
10	18	13
10	18	14
10	18	15
10	18	19
10	18	20
16	18	1
16	18	3
16	18	4
16	18	5
16	18	6
16	18	7
16	18	9
16	18	11
16	18	12
16	18	13
16	18	14
16	18	15
16	18	19
16	18	20
17	18	1
17	18	3
17	18	4
17	18	5
17	18	6
17	18	7
17	18	9
17	18	11
17	18	12
17	18	13
17	18	14
17	18	15
17	18	19
17	18	20
2	8	1
2	8	3
2	8	4
2	8	5
2	8	6
2	8	7
2	8	9
2	8	11
2	8	12
2	8	13
2	8	14
2	8	15
2	8	18
2	8	19
2	8	20
2	10	1
2	10	3
2	10	4
2	10	5
2	10	6
2	10	7
2	10	9
2	10	11
2	10	12
2	10	13
2	10	14
2	10	15
2	10	18
2	10	19
2	10	20
8	16	1
8	16	3
8	16	4
8	16	5
8	16	6
8	16	7
8	16	9
8	16	11
8	16	12
8	16	13
8	16	14
8	16	15
8	16	18
8	16	19
8	16	20
8	17	1
8	17	3
8	17	4
8	17	5
8	17	6
8	17	7
8	17	9
8	17	11
8	17	12
8	17	13
8	17	14
8	17	15
8	17	18
8	17	19
8	17	20
10	16	1
10	16	3
10	16	4
10	16	5
10	16	6
10	16	7
10	16	9
10	16	11
10	16	12
10	16	13
10	16	14
10	16	15
10	16	18
10	16	19
10	16	20
10	17	1
10	17	3
10	17	4
10	17	5
10	17	6
10	17	7
10	17	9
10	17	11
10	17	12
10	17	13
10	17	14
10	17	15
10	17	18
10	17	19
10	17	20
2	16	1
2	16	3
2	16	4
2	16	5
2	16	6
2	16	7
2	16	8
2	16	9
2	16	10
2	16	11
2	16	12
2	16	13
2	16	14
2	16	15
2	16	18
2	16	19
2	16	20
16	17	1
16	17	3
16	17	4
16	17	5
16	17	6
16	17	7
16	17	8
16	17	9
16	17	10
16	17	11
16	17	12
16	17	13
16	17	14
16	17	15
16	17	18
16	17	19
16	17	20
2	17	1
2	17	3
2	17	4
2	17	5
2	17	6
2	17	7
2	17	8
2	17	9
2	17	10
2	17	11
2	17	12
2	17	13
2	17	14
2	17	15
2	17	16
2	17	18
2	17	19
2	17	20
8	10	1
8	10	2
8	10	3
8	10	4
8	10	5
8	10	6
8	10	7
8	10	9
8	10	11
8	10	12
8	10	13
8	10	14
8	10	15
8	10	16
8	10	17
8	10	18
8	10	19
8	10	20
6	2	1
6	2	3
6	2	4
6	2	5
6	2	8
6	2	9
6	2	10
6	2	11
6	2	12
6	2	13
6	2	14
6	2	15
6	2	18
6	2	19
6	2	20
6	16	1
6	16	3
6	16	4
6	16	5
6	16	8
6	16	9
6	16	10
6	16	11
6	16	12
6	16	13
6	16	14
6	16	15
6	16	18
6	16	19
6	16	20
6	17	1
6	17	3
6	17	4
6	17	5
6	17	8
6	17	9
6	17	10
6	17	11
6	17	12
6	17	13
6	17	14
6	17	15
6	17	18
6	17	19
6	17	20
7	2	1
7	2	3
7	2	4
7	2	5
7	2	8
7	2	9
7	2	10
7	2	11
7	2	12
7	2	13
7	2	14
7	2	15
7	2	18
7	2	19
7	2	20
7	16	1
7	16	3
7	16	4
7	16	5
7	16	8
7	16	9
7	16	10
7	16	11
7	16	12
7	16	13
7	16	14
7	16	15
7	16	18
7	16	19
7	16	20
7	17	1
7	17	3
7	17	4
7	17	5
7	17	8
7	17	9
7	17	10
7	17	11
7	17	12
7	17	13
7	17	14
7	17	15
7	17	18
7	17	19
7	17	20
2	3	1
2	3	12
5	3	1
5	3	12
8	3	1
8	3	12
9	3	1
9	3	12
10	3	1
10	3	12
11	3	1
11	3	12
14	3	1
14	3	12
16	3	1
16	3	12
17	3	1
17	3	12
18	3	1
18	3	12
20	3	1
20	3	12
5	12	1
5	12	2
5	12	3
5	12	8
5	12	10
5	12	16
5	12	17
5	12	18
9	12	1
9	12	2
9	12	3
9	12	8
9	12	10
9	12	16
9	12	17
9	12	18
11	12	1
11	12	2
11	12	3
11	12	8
11	12	10
11	12	16
11	12	17
11	12	18
14	12	1
14	12	2
14	12	3
14	12	8
14	12	10
14	12	16
14	12	17
14	12	18
20	12	1
20	12	2
20	12	3
20	12	8
20	12	10
20	12	16
20	12	17
20	12	18
9	7	1
9	7	2
9	7	3
9	7	4
9	7	5
9	7	6
9	7	8
9	7	10
9	7	12
9	7	13
9	7	14
9	7	15
9	7	16
9	7	17
9	7	18
9	19	1
9	19	2
9	19	3
9	19	4
9	19	5
9	19	6
9	19	8
9	19	10
9	19	12
9	19	13
9	19	14
9	19	15
9	19	16
9	19	17
9	19	18
11	7	1
11	7	2
11	7	3
11	7	4
11	7	5
11	7	6
11	7	8
11	7	10
11	7	12
11	7	13
11	7	14
11	7	15
11	7	16
11	7	17
11	7	18
11	19	1
11	19	2
11	19	3
11	19	4
11	19	5
11	19	6
11	19	8
11	19	10
11	19	12
11	19	13
11	19	14
11	19	15
11	19	16
11	19	17
11	19	18
20	7	1
20	7	2
20	7	3
20	7	4
20	7	5
20	7	6
20	7	8
20	7	10
20	7	12
20	7	13
20	7	14
20	7	15
20	7	16
20	7	17
20	7	18
20	19	1
20	19	2
20	19	3
20	19	4
20	19	5
20	19	6
20	19	8
20	19	10
20	19	12
20	19	13
20	19	14
20	19	15
20	19	16
20	19	17
20	19	18
7	19	4
7	19	6
7	19	13
15	13	1
15	13	2
15	13	3
15	13	4
15	13	5
15	13	6
15	13	7
15	13	8
15	13	9
15	13	10
15	13	11
15	13	12
15	13	14
15	13	16
15	13	17
15	13	18
15	13	19
15	13	20
