# Supplementary material for: Netcombin: An algorithm for constructing optimal phylogenetic network from rooted triplets
Source: PLoS One. 2020 Sep 18;15(9):e0227842. doi: 10.1371/journal.pone.0227842 (PMC7500971; doi:10.1371/journal.pone.0227842)
Supplement: S2 File — (ZIP) [file pone.0227842.s002.zip › tripletData/39/good triplets bound 0.2.txt]

1 4 2
1 4 3
1 4 9
1 4 10
1 4 13
1 4 16
1 4 19
1 4 20
1 4 21
1 8 2
1 8 3
1 8 5
1 8 9
1 8 13
1 8 16
1 8 19
1 8 20
1 8 21
1 8 22
1 11 2
1 11 3
1 11 5
1 11 9
1 11 10
1 11 13
1 11 16
1 11 19
1 11 20
1 11 21
1 11 22
1 15 2
1 15 3
1 15 5
1 15 9
1 15 10
1 15 13
1 15 16
1 15 19
1 15 21
1 15 22
4 6 3
4 6 5
4 6 9
4 6 10
4 6 16
4 6 19
4 6 20
4 6 21
4 7 2
4 7 3
4 7 5
4 7 9
4 7 10
4 7 13
4 7 16
4 7 19
4 7 20
4 7 22
4 12 2
4 12 3
4 12 5
4 12 10
4 12 13
4 12 16
4 12 19
4 12 21
4 12 22
4 14 2
4 14 3
4 14 5
4 14 9
4 14 10
4 14 13
4 14 16
4 14 19
4 14 20
4 14 21
4 14 22
4 17 2
4 17 3
4 17 5
4 17 10
4 17 13
4 17 21
4 18 2
4 18 3
4 18 5
4 18 9
4 18 10
4 18 13
4 18 21
4 23 2
4 23 5
4 23 9
4 23 13
4 23 19
4 23 20
4 23 21
4 23 22
4 24 2
4 24 3
4 24 5
4 24 9
4 24 10
4 24 13
4 24 16
4 24 19
4 24 20
4 24 21
4 24 22
4 25 2
4 25 3
4 25 9
4 25 10
4 25 13
4 25 16
4 25 19
4 25 20
4 25 21
6 8 2
6 8 3
6 8 5
6 8 9
6 8 10
6 8 13
6 8 16
6 8 20
6 8 21
6 11 2
6 11 5
6 11 9
6 11 10
6 11 13
6 11 16
6 11 19
6 11 20
6 11 21
6 11 22
6 15 2
6 15 5
6 15 9
6 15 10
6 15 13
6 15 16
6 15 19
6 15 20
6 15 21
7 8 2
7 8 3
7 8 5
7 8 10
7 8 13
7 8 16
7 8 19
7 8 21
7 8 22
7 11 2
7 11 3
7 11 5
7 11 9
7 11 10
7 11 13
7 11 16
7 11 20
7 11 21
7 11 22
7 15 2
7 15 3
7 15 5
7 15 10
7 15 13
7 15 16
7 15 19
7 15 20
7 15 21
7 15 22
8 12 2
8 12 3
8 12 9
8 12 10
8 12 16
8 12 19
8 12 20
8 12 21
8 12 22
8 14 2
8 14 3
8 14 9
8 14 10
8 14 16
8 14 20
8 14 21
8 17 2
8 17 3
8 17 5
8 17 9
8 17 10
8 17 13
8 17 16
8 17 19
8 17 20
8 17 22
8 18 2
8 18 5
8 18 9
8 18 10
8 18 13
8 18 16
8 18 20
8 18 21
8 23 9
8 23 10
8 23 13
8 23 16
8 23 19
8 23 20
8 23 21
8 23 22
8 24 3
8 24 5
8 24 9
8 24 10
8 24 13
8 24 16
8 24 19
8 24 20
8 24 21
8 24 22
8 25 2
8 25 3
8 25 9
8 25 10
8 25 16
8 25 19
8 25 20
8 25 21
8 25 22
11 12 2
11 12 3
11 12 5
11 12 9
11 12 10
11 12 13
11 12 16
11 12 19
11 12 20
11 12 22
11 14 2
11 14 3
11 14 5
11 14 10
11 14 16
11 14 19
11 14 20
11 14 21
11 14 22
11 17 2
11 17 3
11 17 5
11 17 9
11 17 10
11 17 13
11 17 16
11 17 19
11 17 20
11 17 21
11 17 22
11 18 2
11 18 3
11 18 5
11 18 9
11 18 10
11 18 13
11 18 16
11 18 20
11 18 21
11 18 22
11 23 2
11 23 5
11 23 9
11 23 13
11 23 19
11 23 21
11 23 22
11 24 2
11 24 3
11 24 5
11 24 10
11 24 16
11 24 19
11 24 20
11 24 21
11 24 22
11 25 2
11 25 3
11 25 5
11 25 9
11 25 13
11 25 20
11 25 21
11 25 22
12 15 2
12 15 3
12 15 5
12 15 9
12 15 10
12 15 13
12 15 16
12 15 19
12 15 20
12 15 21
12 15 22
14 15 2
14 15 3
14 15 5
14 15 9
14 15 10
14 15 13
14 15 16
14 15 19
14 15 20
14 15 21
14 15 22
15 17 2
15 17 3
15 17 5
15 17 9
15 17 10
15 17 13
15 17 16
15 17 19
15 17 22
15 18 2
15 18 3
15 18 9
15 18 10
15 18 13
15 18 16
15 18 19
15 18 21
15 18 22
15 23 5
15 23 9
15 23 10
15 23 13
15 23 16
15 23 20
15 23 21
15 23 22
15 24 2
15 24 3
15 24 5
15 24 9
15 24 10
15 24 13
15 24 16
15 24 19
15 24 20
15 24 22
15 25 3
15 25 5
15 25 9
15 25 10
15 25 13
15 25 16
15 25 19
15 25 20
15 25 21
15 25 22
4 8 1
4 8 3
4 8 5
4 8 6
4 8 7
4 8 9
4 8 10
4 8 12
4 8 13
4 8 14
4 8 16
4 8 19
4 8 20
4 8 21
4 8 22
4 8 24
4 8 25
4 11 1
4 11 3
4 11 5
4 11 6
4 11 7
4 11 9
4 11 12
4 11 13
4 11 14
4 11 17
4 11 18
4 11 19
4 11 20
4 11 22
4 11 23
4 11 24
4 11 25
8 15 1
8 15 2
8 15 3
8 15 5
8 15 6
8 15 10
8 15 12
8 15 13
8 15 14
8 15 16
8 15 17
8 15 18
8 15 20
8 15 21
8 15 22
8 15 23
8 15 24
11 15 1
11 15 3
11 15 5
11 15 6
11 15 9
11 15 10
11 15 12
11 15 13
11 15 14
11 15 17
11 15 19
11 15 20
11 15 21
11 15 22
11 15 23
11 15 24
11 15 25
8 11 2
8 11 3
8 11 4
8 11 5
8 11 6
8 11 9
8 11 12
8 11 13
8 11 15
8 11 16
8 11 18
8 11 19
8 11 20
8 11 21
8 11 22
8 11 23
8 11 24
8 11 25
4 15 1
4 15 2
4 15 3
4 15 5
4 15 6
4 15 7
4 15 8
4 15 9
4 15 11
4 15 13
4 15 16
4 15 17
4 15 18
4 15 19
4 15 20
4 15 21
4 15 23
4 15 24
4 15 25
1 12 3
1 12 4
1 12 5
1 12 8
1 12 10
1 12 11
1 12 13
1 12 15
1 12 19
1 12 20
1 12 21
1 12 22
1 18 2
1 18 4
1 18 10
1 18 19
1 18 20
1 18 21
1 18 22
1 23 2
1 23 5
1 23 8
1 23 9
1 23 10
1 23 11
1 23 13
1 23 15
1 23 16
1 23 19
1 23 20
1 23 21
1 23 22
1 25 2
1 25 4
1 25 5
1 25 8
1 25 10
1 25 11
1 25 13
1 25 15
1 25 16
1 25 21
1 25 22
6 12 2
6 12 3
6 12 4
6 12 8
6 12 9
6 12 10
6 12 11
6 12 16
6 12 19
6 12 21
6 12 22
6 18 2
6 18 3
6 18 4
6 18 5
6 18 8
6 18 9
6 18 10
6 18 15
6 18 19
6 18 20
6 18 21
6 18 22
6 23 2
6 23 3
6 23 4
6 23 5
6 23 8
6 23 10
6 23 11
6 23 13
6 23 15
6 23 16
6 23 19
6 23 20
6 23 21
6 23 22
6 25 2
6 25 3
6 25 4
6 25 5
6 25 9
6 25 10
6 25 11
6 25 13
6 25 15
6 25 19
6 25 20
6 25 21
6 25 22
7 12 3
7 12 4
7 12 8
7 12 9
7 12 10
7 12 11
7 12 13
7 12 15
7 12 16
7 12 19
7 12 20
7 12 21
7 12 22
7 18 2
7 18 4
7 18 5
7 18 8
7 18 9
7 18 10
7 18 13
7 18 15
7 18 16
7 18 19
7 18 20
7 18 21
7 18 22
7 23 2
7 23 8
7 23 9
7 23 10
7 23 13
7 23 15
7 23 19
7 23 20
7 23 21
7 25 2
7 25 4
7 25 8
7 25 10
7 25 11
7 25 16
7 25 20
7 25 21
7 25 22
12 14 2
12 14 3
12 14 4
12 14 5
12 14 8
12 14 10
12 14 11
12 14 13
12 14 15
12 14 20
12 14 22
12 17 3
12 17 4
12 17 5
12 17 8
12 17 9
12 17 10
12 17 13
12 17 15
12 17 19
12 17 20
12 17 21
12 17 22
12 24 3
12 24 4
12 24 5
12 24 8
12 24 9
12 24 10
12 24 11
12 24 13
12 24 16
12 24 19
12 24 20
12 24 21
12 24 22
14 18 2
14 18 3
14 18 4
14 18 5
14 18 8
14 18 9
14 18 10
14 18 13
14 18 15
14 18 16
14 18 20
14 18 22
14 23 2
14 23 5
14 23 8
14 23 11
14 23 13
14 23 15
14 23 16
14 23 19
14 23 21
14 23 22
14 25 4
14 25 9
14 25 10
14 25 11
14 25 13
14 25 15
14 25 16
14 25 19
14 25 20
14 25 21
17 18 2
17 18 3
17 18 4
17 18 5
17 18 9
17 18 10
17 18 11
17 18 13
17 18 16
17 18 20
17 18 21
17 18 22
17 23 2
17 23 3
17 23 4
17 23 5
17 23 8
17 23 9
17 23 11
17 23 13
17 23 15
17 23 16
17 23 19
17 23 20
17 23 21
17 23 22
17 25 2
17 25 3
17 25 4
17 25 5
17 25 8
17 25 9
17 25 10
17 25 13
17 25 15
17 25 16
17 25 19
17 25 20
17 25 21
17 25 22
18 24 2
18 24 3
18 24 4
18 24 5
18 24 8
18 24 9
18 24 11
18 24 13
18 24 15
18 24 16
18 24 20
18 24 21
18 24 22
23 24 2
23 24 3
23 24 4
23 24 5
23 24 8
23 24 10
23 24 11
23 24 16
23 24 19
23 24 20
23 24 22
24 25 2
24 25 3
24 25 4
24 25 9
24 25 13
24 25 15
24 25 16
24 25 19
24 25 21
1 6 4
1 6 5
1 6 8
1 6 9
1 6 10
1 6 11
1 6 12
1 6 15
1 6 16
1 6 18
1 6 21
1 6 22
1 6 23
1 6 25
6 7 2
6 7 3
6 7 4
6 7 5
6 7 9
6 7 10
6 7 11
6 7 12
6 7 13
6 7 15
6 7 16
6 7 18
6 7 19
6 7 21
6 7 22
6 7 23
6 7 25
6 14 3
6 14 4
6 14 5
6 14 8
6 14 9
6 14 10
6 14 11
6 14 12
6 14 13
6 14 15
6 14 18
6 14 21
6 14 22
6 14 23
6 14 25
6 17 2
6 17 3
6 17 4
6 17 5
6 17 8
6 17 9
6 17 10
6 17 11
6 17 12
6 17 13
6 17 15
6 17 18
6 17 19
6 17 20
6 17 21
6 17 22
6 17 25
6 24 2
6 24 3
6 24 4
6 24 8
6 24 9
6 24 11
6 24 13
6 24 15
6 24 16
6 24 18
6 24 19
6 24 20
6 24 21
6 24 22
6 24 23
6 24 25
1 14 2
1 14 3
1 14 4
1 14 5
1 14 6
1 14 9
1 14 10
1 14 11
1 14 13
1 14 16
1 14 18
1 14 19
1 14 20
1 14 21
1 14 22
1 14 23
1 14 25
1 17 2
1 17 3
1 17 4
1 17 5
1 17 6
1 17 8
1 17 10
1 17 12
1 17 13
1 17 15
1 17 16
1 17 18
1 17 21
1 17 23
1 17 25
7 14 2
7 14 3
7 14 5
7 14 6
7 14 8
7 14 11
7 14 12
7 14 15
7 14 16
7 14 18
7 14 19
7 14 20
7 14 22
7 14 23
7 14 25
7 17 2
7 17 3
7 17 5
7 17 6
7 17 8
7 17 9
7 17 11
7 17 12
7 17 13
7 17 15
7 17 16
7 17 18
7 17 23
7 17 25
14 24 2
14 24 4
14 24 5
14 24 6
14 24 8
14 24 9
14 24 12
14 24 13
14 24 15
14 24 16
14 24 18
14 24 19
14 24 20
14 24 22
14 24 23
14 24 25
17 24 2
17 24 3
17 24 4
17 24 5
17 24 6
17 24 8
17 24 10
17 24 12
17 24 13
17 24 15
17 24 16
17 24 20
17 24 22
17 24 23
1 7 2
1 7 3
1 7 4
1 7 5
1 7 8
1 7 9
1 7 10
1 7 14
1 7 15
1 7 16
1 7 17
1 7 18
1 7 22
1 24 2
1 24 3
1 24 4
1 24 5
1 24 6
1 24 8
1 24 9
1 24 10
1 24 11
1 24 12
1 24 14
1 24 15
1 24 16
1 24 17
1 24 19
1 24 20
1 24 21
1 24 22
1 24 23
1 24 25
7 24 1
7 24 2
7 24 3
7 24 4
7 24 5
7 24 8
7 24 11
7 24 13
7 24 14
7 24 17
7 24 18
7 24 20
7 24 21
7 24 22
7 24 23
7 24 25
14 17 1
14 17 2
14 17 3
14 17 4
14 17 6
14 17 8
14 17 9
14 17 10
14 17 11
14 17 12
14 17 13
14 17 15
14 17 16
14 17 18
14 17 19
14 17 20
14 17 21
14 17 22
14 17 24
14 17 25
12 18 1
12 18 2
12 18 3
12 18 7
12 18 8
12 18 9
12 18 10
12 18 11
12 18 13
12 18 14
12 18 15
12 18 16
12 18 17
12 18 19
12 18 20
12 18 21
12 18 24
12 25 1
12 25 2
12 25 3
12 25 4
12 25 5
12 25 6
12 25 7
12 25 8
12 25 9
12 25 11
12 25 13
12 25 14
12 25 15
12 25 16
12 25 17
12 25 19
12 25 20
12 25 21
12 25 22
12 25 24
18 23 1
18 23 2
18 23 3
18 23 4
18 23 5
18 23 6
18 23 7
18 23 8
18 23 9
18 23 10
18 23 11
18 23 14
18 23 15
18 23 16
18 23 17
18 23 19
18 23 20
18 23 21
18 23 22
23 25 1
23 25 2
23 25 3
23 25 6
23 25 7
23 25 8
23 25 9
23 25 10
23 25 11
23 25 13
23 25 15
23 25 16
23 25 17
23 25 19
23 25 20
23 25 21
23 25 22
23 25 24
12 23 1
12 23 2
12 23 3
12 23 5
12 23 6
12 23 7
12 23 9
12 23 10
12 23 11
12 23 13
12 23 14
12 23 16
12 23 17
12 23 18
12 23 19
12 23 20
12 23 21
12 23 22
12 23 24
12 23 25
18 25 1
18 25 2
18 25 3
18 25 5
18 25 6
18 25 7
18 25 8
18 25 9
18 25 10
18 25 11
18 25 12
18 25 13
18 25 15
18 25 16
18 25 17
18 25 19
18 25 21
18 25 22
18 25 24
2 5 1
2 5 6
2 5 7
2 5 8
2 5 11
2 5 12
2 5 14
2 5 17
2 5 18
2 5 23
2 10 1
2 10 6
2 10 7
2 10 8
2 10 12
2 10 14
2 10 15
2 10 17
2 10 18
2 10 23
2 10 24
2 10 25
2 20 1
2 20 4
2 20 6
2 20 7
2 20 8
2 20 11
2 20 12
2 20 14
2 20 15
2 20 17
2 20 23
2 20 24
2 20 25
2 21 1
2 21 6
2 21 7
2 21 8
2 21 11
2 21 12
2 21 14
2 21 15
2 21 17
2 21 18
2 21 24
2 21 25
2 22 1
2 22 4
2 22 6
2 22 7
2 22 8
2 22 11
2 22 12
2 22 14
2 22 15
2 22 17
2 22 23
2 22 24
2 22 25
3 5 1
3 5 6
3 5 7
3 5 11
3 5 12
3 5 15
3 5 17
3 5 18
3 5 23
3 5 24
3 5 25
3 10 1
3 10 4
3 10 6
3 10 7
3 10 11
3 10 14
3 10 15
3 10 23
3 10 24
3 10 25
3 20 4
3 20 6
3 20 7
3 20 8
3 20 12
3 20 14
3 20 15
3 20 17
3 20 18
3 20 23
3 20 24
3 20 25
3 21 1
3 21 6
3 21 7
3 21 8
3 21 11
3 21 12
3 21 15
3 21 17
3 21 23
3 21 25
3 22 1
3 22 6
3 22 11
3 22 12
3 22 14
3 22 15
3 22 17
3 22 18
3 22 23
3 22 24
5 9 4
5 9 6
5 9 7
5 9 8
5 9 14
5 9 15
5 9 17
5 9 18
5 9 23
5 9 24
5 9 25
5 13 1
5 13 4
5 13 6
5 13 7
5 13 8
5 13 11
5 13 12
5 13 14
5 13 18
5 13 23
5 13 24
5 16 1
5 16 4
5 16 8
5 16 11
5 16 12
5 16 14
5 16 15
5 16 17
5 16 23
5 16 24
5 16 25
5 19 4
5 19 6
5 19 8
5 19 11
5 19 12
5 19 14
5 19 15
5 19 18
5 19 23
5 19 24
9 10 4
9 10 6
9 10 11
9 10 12
9 10 14
9 10 15
9 10 18
9 10 23
9 10 24
9 20 1
9 20 4
9 20 6
9 20 7
9 20 8
9 20 11
9 20 12
9 20 14
9 20 15
9 20 17
9 20 18
9 20 24
9 20 25
9 21 1
9 21 4
9 21 6
9 21 8
9 21 11
9 21 12
9 21 14
9 21 15
9 21 17
9 21 24
9 22 4
9 22 6
9 22 8
9 22 11
9 22 14
9 22 15
9 22 17
9 22 18
9 22 23
9 22 24
10 13 6
10 13 7
10 13 8
10 13 11
10 13 12
10 13 14
10 13 15
10 13 17
10 13 18
10 13 24
10 16 1
10 16 4
10 16 6
10 16 8
10 16 11
10 16 12
10 16 14
10 16 15
10 16 17
10 16 18
10 16 23
10 16 24
10 16 25
10 19 1
10 19 4
10 19 6
10 19 7
10 19 11
10 19 14
10 19 15
10 19 23
10 19 24
13 20 1
13 20 4
13 20 7
13 20 8
13 20 11
13 20 12
13 20 14
13 20 17
13 20 23
13 20 24
13 21 1
13 21 7
13 21 8
13 21 11
13 21 12
13 21 14
13 21 15
13 21 17
13 21 18
13 21 23
13 21 24
13 21 25
13 22 1
13 22 4
13 22 6
13 22 7
13 22 8
13 22 11
13 22 14
13 22 17
13 22 18
13 22 23
13 22 24
16 20 1
16 20 6
16 20 7
16 20 8
16 20 11
16 20 12
16 20 14
16 20 15
16 20 17
16 20 18
16 20 23
16 20 24
16 20 25
16 21 1
16 21 4
16 21 6
16 21 7
16 21 11
16 21 12
16 21 15
16 21 17
16 21 18
16 21 23
16 21 24
16 21 25
16 22 1
16 22 4
16 22 6
16 22 7
16 22 8
16 22 11
16 22 14
16 22 15
16 22 17
16 22 23
16 22 24
16 22 25
19 20 1
19 20 8
19 20 11
19 20 12
19 20 15
19 20 17
19 20 18
19 20 25
19 21 4
19 21 7
19 21 8
19 21 11
19 21 15
19 21 17
19 21 18
19 21 23
19 21 24
19 21 25
19 22 1
19 22 4
19 22 6
19 22 7
19 22 11
19 22 12
19 22 14
19 22 15
19 22 17
19 22 23
19 22 25
5 20 1
5 20 2
5 20 4
5 20 6
5 20 7
5 20 8
5 20 9
5 20 11
5 20 12
5 20 13
5 20 14
5 20 15
5 20 16
5 20 17
5 20 18
5 20 23
5 20 25
5 21 1
5 21 2
5 21 3
5 21 4
5 21 6
5 21 9
5 21 11
5 21 13
5 21 14
5 21 15
5 21 16
5 21 17
5 21 18
5 21 19
5 21 23
5 21 24
5 21 25
5 22 1
5 22 2
5 22 6
5 22 7
5 22 8
5 22 9
5 22 11
5 22 12
5 22 13
5 22 15
5 22 16
5 22 17
5 22 18
5 22 19
5 22 24
5 22 25
10 20 1
10 20 3
10 20 4
10 20 6
10 20 7
10 20 9
10 20 11
10 20 12
10 20 13
10 20 14
10 20 15
10 20 16
10 20 17
10 20 18
10 20 19
10 20 23
10 20 24
10 20 25
10 21 1
10 21 2
10 21 3
10 21 4
10 21 6
10 21 7
10 21 8
10 21 9
10 21 11
10 21 13
10 21 14
10 21 15
10 21 16
10 21 17
10 21 18
10 21 19
10 21 23
10 22 1
10 22 2
10 22 3
10 22 4
10 22 6
10 22 7
10 22 8
10 22 11
10 22 12
10 22 13
10 22 14
10 22 15
10 22 16
10 22 17
10 22 18
10 22 19
10 22 23
10 22 24
5 10 1
5 10 3
5 10 4
5 10 6
5 10 8
5 10 9
5 10 12
5 10 13
5 10 14
5 10 15
5 10 16
5 10 18
5 10 20
5 10 21
5 10 22
5 10 23
20 22 1
20 22 2
20 22 3
20 22 5
20 22 6
20 22 8
20 22 10
20 22 11
20 22 12
20 22 13
20 22 14
20 22 15
20 22 16
20 22 17
20 22 18
20 22 19
20 22 23
20 22 24
21 22 1
21 22 2
21 22 3
21 22 5
21 22 6
21 22 7
21 22 8
21 22 9
21 22 10
21 22 11
21 22 12
21 22 13
21 22 15
21 22 16
21 22 17
21 22 18
21 22 19
21 22 24
21 22 25
20 21 1
20 21 2
20 21 3
20 21 5
20 21 6
20 21 7
20 21 8
20 21 9
20 21 11
20 21 14
20 21 15
20 21 16
20 21 17
20 21 18
20 21 19
20 21 22
20 21 23
20 21 24
20 21 25
2 3 4
2 3 5
2 3 6
2 3 10
2 3 11
2 3 12
2 3 15
2 3 17
2 3 20
2 3 22
2 3 23
2 3 25
2 9 1
2 9 4
2 9 5
2 9 8
2 9 10
2 9 11
2 9 12
2 9 14
2 9 20
2 9 21
2 9 22
2 9 23
2 9 24
2 9 25
2 13 1
2 13 4
2 13 5
2 13 7
2 13 8
2 13 10
2 13 11
2 13 12
2 13 14
2 13 15
2 13 17
2 13 18
2 13 20
2 13 22
2 13 23
2 13 25
2 19 4
2 19 5
2 19 7
2 19 8
2 19 10
2 19 11
2 19 12
2 19 14
2 19 15
2 19 18
2 19 22
2 19 24
2 19 25
3 16 1
3 16 4
3 16 5
3 16 6
3 16 7
3 16 8
3 16 10
3 16 11
3 16 12
3 16 14
3 16 15
3 16 17
3 16 18
3 16 20
3 16 21
3 16 22
3 16 23
3 16 24
3 16 25
9 16 1
9 16 4
9 16 5
9 16 6
9 16 7
9 16 8
9 16 10
9 16 11
9 16 15
9 16 17
9 16 18
9 16 20
9 16 22
9 16 23
9 16 24
9 16 25
13 16 4
13 16 5
13 16 6
13 16 7
13 16 11
13 16 14
13 16 15
13 16 17
13 16 18
13 16 20
13 16 21
13 16 22
13 16 24
13 16 25
16 19 1
16 19 5
16 19 7
16 19 8
16 19 12
16 19 14
16 19 15
16 19 17
16 19 20
16 19 21
16 19 22
16 19 23
16 19 25
2 16 1
2 16 4
2 16 5
2 16 7
2 16 8
2 16 9
2 16 10
2 16 11
2 16 13
2 16 14
2 16 15
2 16 17
2 16 18
2 16 20
2 16 21
2 16 23
2 16 24
3 19 1
3 19 2
3 19 5
3 19 6
3 19 8
3 19 10
3 19 11
3 19 12
3 19 14
3 19 15
3 19 16
3 19 17
3 19 18
3 19 20
3 19 21
3 19 22
3 19 23
3 19 24
3 19 25
9 19 2
9 19 4
9 19 5
9 19 7
9 19 8
9 19 10
9 19 11
9 19 12
9 19 15
9 19 16
9 19 20
9 19 21
9 19 22
9 19 23
9 19 25
13 19 1
13 19 2
13 19 4
13 19 5
13 19 6
13 19 7
13 19 8
13 19 12
13 19 14
13 19 15
13 19 16
13 19 17
13 19 20
13 19 21
13 19 22
13 19 25
3 13 1
3 13 2
3 13 6
3 13 8
3 13 10
3 13 11
3 13 12
3 13 15
3 13 16
3 13 18
3 13 19
3 13 20
3 13 21
3 13 22
3 13 23
3 13 24
3 13 25
9 13 1
9 13 2
9 13 4
9 13 5
9 13 7
9 13 8
9 13 10
9 13 11
9 13 12
9 13 15
9 13 17
9 13 18
9 13 19
9 13 21
9 13 22
9 13 23
9 13 25
3 9 2
3 9 4
3 9 5
3 9 6
3 9 7
3 9 10
3 9 11
3 9 13
3 9 14
3 9 15
3 9 16
3 9 18
3 9 19
3 9 20
3 9 21
3 9 22
3 9 23
3 9 25
1 4 8
1 4 15
6 4 11
6 4 15
7 4 11
7 4 15
12 4 8
12 4 11
14 4 8
14 4 11
14 4 15
17 4 8
17 4 11
17 4 15
18 4 8
18 4 11
18 4 15
23 4 15
24 4 11
24 4 15
25 4 8
25 4 11
25 4 15
1 11 4
1 11 8
1 11 12
1 11 15
1 11 18
1 11 23
1 11 25
6 11 4
6 11 8
6 11 12
6 11 15
6 11 18
6 11 23
6 11 25
7 11 8
7 11 12
7 11 15
7 11 18
7 11 23
7 11 25
14 11 4
14 11 12
14 11 15
14 11 18
14 11 23
17 11 4
17 11 8
17 11 12
17 11 15
17 11 18
17 11 25
24 11 4
24 11 12
24 11 15
24 11 18
24 11 25
5 15 1
5 15 2
5 15 3
5 15 4
5 15 6
5 15 7
5 15 8
5 15 9
5 15 11
5 15 12
5 15 13
5 15 14
5 15 16
5 15 17
5 15 18
5 15 19
5 15 20
5 15 23
5 15 24
10 15 1
10 15 2
10 15 6
10 15 7
10 15 8
10 15 11
10 15 13
10 15 14
10 15 16
10 15 17
10 15 18
10 15 19
10 15 21
10 15 22
10 15 23
10 15 25
2 4 1
2 4 5
2 4 6
2 4 7
2 4 10
2 4 12
2 4 14
2 4 17
2 4 18
2 4 21
2 4 22
2 4 23
2 4 24
2 4 25
2 8 1
2 8 5
2 8 6
2 8 10
2 8 12
2 8 17
2 8 18
2 8 20
2 8 21
2 8 24
2 8 25
2 11 1
2 11 5
2 11 6
2 11 7
2 11 12
2 11 14
2 11 17
2 11 18
2 11 20
2 11 21
2 11 22
2 11 23
2 11 25
2 15 5
2 15 6
2 15 10
2 15 12
2 15 17
2 15 20
2 15 21
2 15 23
2 15 24
2 15 25
3 4 5
3 4 6
3 4 7
3 4 10
3 4 12
3 4 14
3 4 17
3 4 20
3 4 21
3 4 23
3 4 24
3 8 1
3 8 5
3 8 6
3 8 7
3 8 10
3 8 12
3 8 14
3 8 17
3 8 18
3 8 20
3 8 21
3 8 22
3 8 23
3 8 24
3 8 25
3 11 5
3 11 7
3 11 10
3 11 12
3 11 14
3 11 18
3 11 20
3 11 21
3 11 23
3 11 24
3 15 6
3 15 7
3 15 14
3 15 17
3 15 18
3 15 21
3 15 22
3 15 23
3 15 24
3 15 25
9 4 5
9 4 6
9 4 10
9 4 12
9 4 17
9 4 18
9 4 20
9 4 21
9 4 22
9 4 23
9 4 24
9 4 25
9 8 1
9 8 5
9 8 6
9 8 7
9 8 10
9 8 12
9 8 14
9 8 17
9 8 21
9 8 22
9 8 23
9 8 24
9 11 1
9 11 5
9 11 6
9 11 7
9 11 10
9 11 12
9 11 14
9 11 17
9 11 18
9 11 21
9 11 23
9 11 24
9 11 25
9 15 1
9 15 5
9 15 6
9 15 7
9 15 10
9 15 12
9 15 14
9 15 18
9 15 20
9 15 21
9 15 22
9 15 24
9 15 25
13 4 1
13 4 5
13 4 6
13 4 7
13 4 10
13 4 17
13 4 18
13 4 21
13 4 22
13 4 23
13 4 24
13 4 25
13 8 1
13 8 5
13 8 6
13 8 7
13 8 10
13 8 12
13 8 14
13 8 17
13 8 18
13 8 20
13 8 21
13 8 22
13 8 23
13 8 24
13 8 25
13 11 1
13 11 5
13 11 6
13 11 7
13 11 10
13 11 12
13 11 14
13 11 17
13 11 18
13 11 20
13 11 21
13 11 22
13 11 25
13 15 1
13 15 5
13 15 7
13 15 10
13 15 14
13 15 18
13 15 21
13 15 22
13 15 23
13 15 24
13 15 25
16 4 1
16 4 5
16 4 6
16 4 7
16 4 12
16 4 17
16 4 18
16 4 20
16 4 21
16 4 22
16 4 23
16 4 24
16 4 25
16 8 5
16 8 6
16 8 7
16 8 10
16 8 14
16 8 17
16 8 18
16 8 20
16 8 21
16 8 22
16 8 25
16 11 1
16 11 5
16 11 6
16 11 7
16 11 10
16 11 14
16 11 17
16 11 20
16 11 21
16 11 23
16 11 24
16 11 25
16 15 1
16 15 5
16 15 6
16 15 7
16 15 10
16 15 12
16 15 14
16 15 17
16 15 20
16 15 21
16 15 22
16 15 23
16 15 24
16 15 25
19 4 1
19 4 5
19 4 6
19 4 12
19 4 14
19 4 17
19 4 18
19 4 20
19 4 22
19 4 23
19 4 24
19 4 25
19 8 5
19 8 6
19 8 7
19 8 10
19 8 12
19 8 17
19 8 20
19 8 21
19 8 22
19 8 23
19 8 24
19 8 25
19 11 1
19 11 5
19 11 6
19 11 7
19 11 10
19 11 12
19 11 14
19 11 17
19 11 18
19 11 21
19 11 22
19 11 23
19 11 24
19 11 25
19 15 1
19 15 5
19 15 12
19 15 14
19 15 17
19 15 20
19 15 21
19 15 22
19 15 23
19 15 24
19 15 25
5 2 9
5 2 10
5 2 13
5 2 20
5 2 21
5 2 22
