# Supplementary material for: Netcombin: An algorithm for constructing optimal phylogenetic network from rooted triplets
Source: PLoS One. 2020 Sep 18;15(9):e0227842. doi: 10.1371/journal.pone.0227842 (PMC7500971; doi:10.1371/journal.pone.0227842)
Supplement: S2 File — (ZIP) [file pone.0227842.s002.zip › tripletData/39/good triplets bound 0.4.txt]

1 4 2
1 4 3
1 4 5
1 4 9
1 4 19
1 4 20
1 4 21
1 4 22
1 8 2
1 8 3
1 8 9
1 8 10
1 8 13
1 8 21
1 8 22
1 11 2
1 11 10
1 11 13
1 11 21
1 11 22
1 15 2
1 15 3
1 15 9
1 15 13
1 15 16
1 15 19
1 15 20
1 15 21
1 15 22
4 6 3
4 6 5
4 6 9
4 6 16
4 6 19
4 6 20
4 6 21
4 6 22
4 7 2
4 7 3
4 7 5
4 7 9
4 7 16
4 7 19
4 7 20
4 12 2
4 12 3
4 12 5
4 12 9
4 12 10
4 12 16
4 12 20
4 12 21
4 14 2
4 14 3
4 14 9
4 14 10
4 14 13
4 14 16
4 14 19
4 14 21
4 14 22
4 17 3
4 17 5
4 17 9
4 17 10
4 17 19
4 17 20
4 18 5
4 18 9
4 18 13
4 18 19
4 18 20
4 18 21
4 18 22
4 23 3
4 23 5
4 23 10
4 23 13
4 23 16
4 23 21
4 23 22
4 24 3
4 24 5
4 24 10
4 24 16
4 24 19
4 24 20
4 24 21
4 25 5
4 25 9
4 25 10
4 25 13
4 25 20
4 25 22
6 8 9
6 8 13
6 8 16
6 8 21
6 11 2
6 11 5
6 11 16
6 11 19
6 11 21
6 15 2
6 15 3
6 15 9
6 15 10
6 15 13
6 15 16
6 15 19
6 15 20
7 8 2
7 8 9
7 8 10
7 8 13
7 8 19
7 8 20
7 8 22
7 11 2
7 11 3
7 11 19
7 11 21
7 11 22
7 15 3
7 15 9
7 15 10
7 15 13
7 15 16
7 15 19
7 15 21
8 12 5
8 12 9
8 12 10
8 12 13
8 12 16
8 12 19
8 12 20
8 12 22
8 14 2
8 14 3
8 14 5
8 14 10
8 14 20
8 14 21
8 14 22
8 17 2
8 17 3
8 17 5
8 17 10
8 17 13
8 17 16
8 17 19
8 18 5
8 18 9
8 18 10
8 18 13
8 18 16
8 18 20
8 23 2
8 23 3
8 23 5
8 23 10
8 23 16
8 23 20
8 23 21
8 24 3
8 24 5
8 24 9
8 24 10
8 24 13
8 24 19
8 24 20
8 24 21
8 24 22
8 25 2
8 25 3
8 25 5
8 25 9
8 25 10
8 25 13
8 25 16
8 25 19
8 25 20
8 25 21
11 12 2
11 12 3
11 12 5
11 12 10
11 12 13
11 12 19
11 12 20
11 14 9
11 14 10
11 14 13
11 14 19
11 14 21
11 14 22
11 17 2
11 17 3
11 17 5
11 17 9
11 17 10
11 17 16
11 17 19
11 17 22
11 18 2
11 18 3
11 18 5
11 18 9
11 18 19
11 18 20
11 18 21
11 23 10
11 23 13
11 23 16
11 23 20
11 23 22
11 24 5
11 24 10
11 24 13
11 24 20
11 24 21
11 25 2
11 25 9
11 25 16
11 25 19
11 25 20
11 25 21
12 15 2
12 15 3
12 15 10
12 15 19
14 15 2
14 15 5
14 15 9
14 15 13
14 15 19
14 15 20
14 15 21
14 15 22
15 17 2
15 17 3
15 17 10
15 17 13
15 17 16
15 17 20
15 17 22
15 18 5
15 18 10
15 18 19
15 18 20
15 18 21
15 23 2
15 23 9
15 23 10
15 23 16
15 23 20
15 23 21
15 24 2
15 24 3
15 24 16
15 24 19
15 24 21
15 24 22
15 25 5
15 25 9
15 25 10
15 25 19
15 25 20
15 25 21
4 8 2
4 8 3
4 8 5
4 8 6
4 8 7
4 8 9
4 8 10
4 8 12
4 8 13
4 8 14
4 8 16
4 8 18
4 8 19
4 8 20
4 8 24
4 8 25
4 11 1
4 11 3
4 11 5
4 11 7
4 11 9
4 11 10
4 11 12
4 11 13
4 11 19
4 11 23
4 11 24
8 15 2
8 15 6
8 15 7
8 15 9
8 15 17
8 15 19
8 15 21
8 15 22
8 15 23
8 15 24
8 15 25
11 15 1
11 15 2
11 15 6
11 15 9
11 15 16
11 15 17
11 15 18
11 15 19
11 15 20
11 15 22
11 15 23
11 15 24
11 15 25
8 11 2
8 11 3
8 11 6
8 11 7
8 11 13
8 11 14
8 11 16
8 11 19
8 11 20
8 11 21
8 11 23
8 11 24
8 11 25
4 15 1
4 15 2
4 15 3
4 15 5
4 15 6
4 15 7
4 15 8
4 15 9
4 15 10
4 15 11
4 15 13
4 15 17
4 15 18
4 15 19
4 15 21
4 15 24
1 12 2
1 12 3
1 12 4
1 12 5
1 12 8
1 12 15
1 12 16
1 12 19
1 12 20
1 12 21
1 12 22
1 18 2
1 18 5
1 18 8
1 18 9
1 18 10
1 18 13
1 18 16
1 18 20
1 18 21
1 18 22
1 23 2
1 23 3
1 23 4
1 23 5
1 23 8
1 23 11
1 23 15
1 23 16
1 23 21
1 23 22
1 25 3
1 25 4
1 25 8
1 25 9
1 25 10
1 25 11
6 12 5
6 12 8
6 12 9
6 12 10
6 12 11
6 12 22
6 18 4
6 18 8
6 18 11
6 18 13
6 18 15
6 18 16
6 18 20
6 18 21
6 23 3
6 23 4
6 23 8
6 23 9
6 23 10
6 23 15
6 23 16
6 23 19
6 23 20
6 23 21
6 23 22
6 25 2
6 25 5
6 25 8
6 25 9
6 25 10
6 25 11
6 25 16
6 25 19
6 25 22
7 12 2
7 12 3
7 12 4
7 12 5
7 12 8
7 12 19
7 12 20
7 12 21
7 18 2
7 18 4
7 18 5
7 18 9
7 18 13
7 18 20
7 18 21
7 23 2
7 23 4
7 23 8
7 23 10
7 23 11
7 23 13
7 23 15
7 23 16
7 23 19
7 23 22
7 25 4
7 25 5
7 25 9
7 25 10
7 25 11
7 25 13
7 25 15
7 25 20
7 25 21
12 14 2
12 14 3
12 14 4
12 14 9
12 14 10
12 14 13
12 14 16
12 14 20
12 17 2
12 17 3
12 17 4
12 17 5
12 17 9
12 17 10
12 17 15
12 17 16
12 17 19
12 17 20
12 17 21
12 17 22
12 24 2
12 24 3
12 24 4
12 24 5
12 24 9
12 24 10
12 24 11
12 24 13
12 24 15
12 24 16
12 24 21
14 18 2
14 18 3
14 18 4
14 18 5
14 18 9
14 18 13
14 18 16
14 18 19
14 18 21
14 23 3
14 23 10
14 23 13
14 23 15
14 23 19
14 23 20
14 23 21
14 23 22
14 25 2
14 25 3
14 25 4
14 25 8
14 25 10
14 25 13
14 25 15
14 25 19
17 18 2
17 18 4
17 18 5
17 18 21
17 18 22
17 23 2
17 23 3
17 23 4
17 23 8
17 23 9
17 23 10
17 23 19
17 23 20
17 23 22
17 25 2
17 25 3
17 25 4
17 25 5
17 25 8
17 25 9
17 25 10
17 25 11
17 25 13
17 25 15
17 25 16
17 25 19
17 25 20
17 25 22
18 24 2
18 24 5
18 24 8
18 24 10
18 24 13
18 24 15
18 24 16
18 24 19
18 24 20
18 24 22
23 24 2
23 24 4
23 24 5
23 24 9
23 24 15
23 24 16
23 24 19
23 24 21
23 24 22
24 25 3
24 25 5
24 25 10
24 25 11
24 25 13
24 25 16
24 25 20
1 6 2
1 6 3
1 6 4
1 6 5
1 6 9
1 6 15
1 6 16
1 6 18
1 6 19
1 6 21
1 6 22
1 6 23
1 6 25
6 7 2
6 7 3
6 7 4
6 7 5
6 7 11
6 7 12
6 7 13
6 7 15
6 7 16
6 7 18
6 7 19
6 7 20
6 7 25
6 14 2
6 14 3
6 14 4
6 14 8
6 14 10
6 14 11
6 14 12
6 14 13
6 14 16
6 14 18
6 14 19
6 14 21
6 14 22
6 14 25
6 17 2
6 17 4
6 17 5
6 17 8
6 17 12
6 17 13
6 17 15
6 17 16
6 17 18
6 17 19
6 17 20
6 17 21
6 17 22
6 17 23
6 17 25
6 24 2
6 24 3
6 24 4
6 24 5
6 24 9
6 24 11
6 24 12
6 24 18
6 24 20
6 24 21
6 24 25
1 14 3
1 14 12
1 14 13
1 14 15
1 14 16
1 14 18
1 14 19
1 14 20
1 14 21
1 14 23
1 17 2
1 17 3
1 17 4
1 17 5
1 17 6
1 17 8
1 17 9
1 17 10
1 17 11
1 17 15
1 17 18
1 17 20
1 17 22
1 17 25
7 14 2
7 14 4
7 14 5
7 14 10
7 14 11
7 14 20
7 14 21
7 14 23
7 17 3
7 17 4
7 17 5
7 17 8
7 17 11
7 17 12
7 17 13
7 17 16
7 17 18
7 17 20
7 17 21
14 24 2
14 24 4
14 24 5
14 24 6
14 24 8
14 24 9
14 24 10
14 24 11
14 24 12
14 24 15
14 24 18
14 24 20
14 24 21
14 24 23
14 24 25
17 24 3
17 24 4
17 24 6
17 24 8
17 24 10
17 24 11
17 24 18
17 24 20
17 24 21
17 24 23
17 24 25
1 7 2
1 7 3
1 7 4
1 7 5
1 7 12
1 7 13
1 7 14
1 7 17
1 7 19
1 7 20
1 24 6
1 24 8
1 24 10
1 24 11
1 24 12
1 24 13
1 24 14
1 24 15
1 24 16
1 24 20
1 24 23
1 24 25
7 24 5
7 24 6
7 24 8
7 24 9
7 24 10
7 24 11
7 24 12
7 24 13
7 24 14
7 24 15
7 24 16
7 24 18
7 24 19
7 24 21
7 24 22
7 24 25
14 17 2
14 17 5
14 17 6
14 17 7
14 17 9
14 17 10
14 17 11
14 17 12
14 17 20
14 17 21
14 17 23
14 17 24
14 17 25
12 18 1
12 18 3
12 18 4
12 18 6
12 18 8
12 18 9
12 18 11
12 18 14
12 18 16
12 18 19
12 18 20
12 25 1
12 25 2
12 25 3
12 25 6
12 25 7
12 25 8
12 25 9
12 25 13
12 25 14
12 25 15
12 25 16
12 25 17
12 25 19
12 25 21
12 25 24
18 23 2
18 23 3
18 23 6
18 23 7
18 23 8
18 23 10
18 23 11
18 23 13
18 23 14
18 23 15
18 23 16
18 23 17
18 23 20
18 23 21
18 23 22
23 25 4
23 25 5
23 25 6
23 25 7
23 25 11
23 25 14
23 25 15
23 25 19
23 25 20
23 25 21
23 25 22
23 25 24
12 23 8
12 23 9
12 23 11
12 23 13
12 23 14
12 23 17
12 23 20
12 23 24
12 23 25
18 25 1
18 25 2
18 25 3
18 25 7
18 25 8
18 25 9
18 25 10
18 25 14
18 25 15
18 25 21
18 25 23
18 25 24
2 5 1
2 5 4
2 5 7
2 5 11
2 5 12
2 5 14
2 5 17
2 5 18
2 5 24
2 5 25
2 10 1
2 10 4
2 10 6
2 10 11
2 10 12
2 10 14
2 10 17
2 10 24
2 20 1
2 20 4
2 20 6
2 20 8
2 20 14
2 20 15
2 20 17
2 20 18
2 20 23
2 21 4
2 21 6
2 21 7
2 21 8
2 21 11
2 21 12
2 21 15
2 21 25
2 22 1
2 22 11
2 22 12
2 22 18
2 22 23
2 22 25
3 5 1
3 5 4
3 5 6
3 5 7
3 5 8
3 5 11
3 5 14
3 5 18
3 10 1
3 10 6
3 10 12
3 10 14
3 10 17
3 10 18
3 20 8
3 20 12
3 20 15
3 20 17
3 20 25
3 21 4
3 21 6
3 21 7
3 21 8
3 21 11
3 21 14
3 21 15
3 21 17
3 21 18
3 21 23
3 21 24
3 21 25
3 22 4
3 22 11
3 22 12
3 22 15
3 22 17
3 22 23
3 22 24
3 22 25
5 9 4
5 9 6
5 9 11
5 9 12
5 9 14
5 9 17
5 9 18
5 9 23
5 13 1
5 13 6
5 13 7
5 13 18
5 13 24
5 16 4
5 16 6
5 16 7
5 16 8
5 16 11
5 16 12
5 16 17
5 16 25
5 19 1
5 19 6
5 19 7
5 19 8
5 19 12
5 19 14
5 19 24
9 10 1
9 10 4
9 10 6
9 10 7
9 10 8
9 10 12
9 10 15
9 10 17
9 10 23
9 10 24
9 20 4
9 20 7
9 20 8
9 20 11
9 20 12
9 20 15
9 20 18
9 20 23
9 20 24
9 20 25
9 21 1
9 21 6
9 21 7
9 21 8
9 21 11
9 21 12
9 21 15
9 21 18
9 21 23
9 21 25
9 22 4
9 22 7
9 22 8
9 22 11
9 22 12
9 22 15
9 22 17
9 22 18
9 22 24
9 22 25
10 13 1
10 13 4
10 13 6
10 13 11
10 13 12
10 13 14
10 13 15
10 13 18
10 13 23
10 16 7
10 16 11
10 16 15
10 16 17
10 16 18
10 16 23
10 19 1
10 19 8
10 19 11
10 19 12
10 19 14
10 19 15
10 19 17
10 19 24
13 20 7
13 20 8
13 20 11
13 20 14
13 20 15
13 20 17
13 20 18
13 20 23
13 20 24
13 21 4
13 21 7
13 21 8
13 21 12
13 21 15
13 21 17
13 21 18
13 21 23
13 21 24
13 21 25
13 22 6
13 22 8
13 22 11
13 22 12
13 22 17
13 22 23
13 22 25
16 20 7
16 20 8
16 20 11
16 20 14
16 20 18
16 20 23
16 20 24
16 21 4
16 21 6
16 21 7
16 21 8
16 21 14
16 21 15
16 21 18
16 21 24
16 21 25
16 22 6
16 22 7
16 22 8
16 22 14
16 22 15
16 22 24
16 22 25
19 20 7
19 20 8
19 20 11
19 20 12
19 20 23
19 21 1
19 21 4
19 21 6
19 21 8
19 21 11
19 21 12
19 21 17
19 21 18
19 21 24
19 22 4
19 22 6
19 22 7
19 22 11
19 22 14
19 22 15
19 22 17
19 22 18
19 22 23
19 22 24
5 20 4
5 20 6
5 20 7
5 20 13
5 20 15
5 20 16
5 20 18
5 20 24
5 20 25
5 21 6
5 21 7
5 21 8
5 21 9
5 21 15
5 21 18
5 21 24
5 22 1
5 22 2
5 22 3
5 22 4
5 22 7
5 22 13
5 22 15
5 22 16
5 22 25
10 20 1
10 20 2
10 20 4
10 20 6
10 20 7
10 20 8
10 20 12
10 20 13
10 20 14
10 20 15
10 20 16
10 20 17
10 20 24
10 20 25
10 21 2
10 21 6
10 21 7
10 21 8
10 21 9
10 21 11
10 21 13
10 21 15
10 21 17
10 21 18
10 21 19
10 21 23
10 21 24
10 22 7
10 22 9
10 22 11
10 22 14
10 22 15
10 22 16
10 22 17
10 22 18
10 22 19
10 22 23
10 22 25
5 10 1
5 10 2
5 10 4
5 10 9
5 10 11
5 10 13
5 10 14
5 10 15
5 10 16
5 10 19
5 10 20
5 10 22
5 10 23
20 22 3
20 22 5
20 22 6
20 22 7
20 22 10
20 22 11
20 22 12
20 22 14
20 22 15
20 22 16
20 22 17
20 22 19
20 22 23
20 22 25
21 22 1
21 22 3
21 22 5
21 22 7
21 22 10
21 22 11
21 22 12
21 22 13
21 22 17
21 22 23
21 22 24
21 22 25
20 21 5
20 21 6
20 21 8
20 21 9
20 21 10
20 21 12
20 21 15
20 21 17
20 21 19
20 21 22
20 21 23
20 21 24
2 3 1
2 3 4
2 3 5
2 3 7
2 3 8
2 3 11
2 3 12
2 3 14
2 3 17
2 3 18
2 3 20
2 3 21
2 3 22
2 3 24
2 9 6
2 9 7
2 9 10
2 9 11
2 9 14
2 9 15
2 9 17
2 9 20
2 9 21
2 9 23
2 9 24
2 9 25
2 13 1
2 13 4
2 13 5
2 13 6
2 13 11
2 13 14
2 13 17
2 13 21
2 13 22
2 13 23
2 13 24
2 13 25
2 19 5
2 19 6
2 19 7
2 19 8
2 19 10
2 19 11
2 19 14
2 19 15
2 19 17
2 19 18
2 19 20
2 19 22
2 19 25
3 16 4
3 16 5
3 16 7
3 16 8
3 16 10
3 16 11
3 16 15
3 16 17
3 16 18
3 16 21
3 16 23
3 16 24
9 16 1
9 16 4
9 16 6
9 16 10
9 16 11
9 16 12
9 16 14
9 16 15
9 16 18
9 16 20
9 16 21
9 16 22
9 16 23
9 16 24
9 16 25
13 16 4
13 16 5
13 16 11
13 16 12
13 16 14
13 16 15
13 16 17
13 16 21
13 16 22
13 16 23
13 16 24
16 19 1
16 19 4
16 19 5
16 19 7
16 19 8
16 19 10
16 19 11
16 19 12
16 19 14
16 19 15
16 19 17
16 19 18
16 19 20
16 19 21
16 19 22
16 19 23
2 16 1
2 16 5
2 16 7
2 16 8
2 16 11
2 16 12
2 16 13
2 16 14
2 16 17
2 16 18
2 16 19
2 16 20
2 16 21
2 16 22
2 16 23
2 16 25
3 19 2
3 19 4
3 19 5
3 19 7
3 19 11
3 19 12
3 19 15
3 19 17
3 19 20
3 19 21
3 19 22
3 19 23
3 19 24
3 19 25
9 19 6
9 19 7
9 19 11
9 19 12
9 19 14
9 19 16
9 19 21
9 19 22
9 19 24
13 19 1
13 19 2
13 19 4
13 19 5
13 19 6
13 19 7
13 19 8
13 19 10
13 19 12
13 19 15
13 19 17
13 19 18
13 19 21
13 19 23
3 13 1
3 13 2
3 13 4
3 13 5
3 13 6
3 13 7
3 13 8
3 13 11
3 13 14
3 13 16
3 13 17
3 13 18
3 13 19
3 13 21
3 13 22
3 13 23
9 13 1
9 13 2
9 13 5
9 13 6
9 13 10
9 13 16
9 13 17
9 13 18
9 13 19
9 13 20
9 13 23
9 13 25
3 9 1
3 9 2
3 9 4
3 9 6
3 9 7
3 9 8
3 9 10
3 9 13
3 9 14
3 9 15
3 9 18
3 9 19
3 9 20
3 9 21
3 9 22
3 9 23
3 9 24
3 9 25
1 4 8
1 4 11
1 4 15
6 4 8
6 4 11
7 4 8
12 4 8
12 4 11
14 4 15
17 4 11
18 4 8
18 4 15
23 4 8
23 4 15
24 4 11
24 4 15
25 4 11
25 4 15
1 11 4
1 11 12
1 11 15
6 11 12
6 11 23
7 11 4
7 11 12
7 11 15
7 11 25
14 11 4
14 11 8
14 11 15
14 11 23
14 11 25
17 11 4
17 11 8
17 11 12
17 11 25
24 11 4
24 11 8
24 11 12
24 11 15
24 11 18
24 11 25
5 15 2
5 15 4
5 15 6
5 15 7
5 15 8
5 15 9
5 15 11
5 15 12
5 15 17
5 15 19
5 15 21
5 15 22
5 15 23
5 15 25
10 15 1
10 15 2
10 15 3
10 15 6
10 15 9
10 15 13
10 15 16
10 15 19
10 15 23
10 15 25
2 4 1
2 4 5
2 4 6
2 4 7
2 4 12
2 4 17
2 4 22
2 8 1
2 8 10
2 8 12
2 8 14
2 8 17
2 8 20
2 8 21
2 8 24
2 8 25
2 11 6
2 11 10
2 11 12
2 11 14
2 11 17
2 11 20
2 11 23
2 15 1
2 15 5
2 15 7
2 15 14
2 15 22
2 15 23
2 15 25
3 4 5
3 4 7
3 4 10
3 4 12
3 4 20
3 4 25
3 8 1
3 8 7
3 8 10
3 8 12
3 8 18
3 8 20
3 8 21
3 8 23
3 8 25
3 11 5
3 11 6
3 11 14
3 11 18
3 11 24
3 11 25
3 15 1
3 15 6
3 15 12
3 15 18
3 15 21
3 15 23
9 4 1
9 4 5
9 4 6
9 4 7
9 4 12
9 4 14
9 4 17
9 4 18
9 4 20
9 4 25
9 8 1
9 8 5
9 8 6
9 8 14
9 8 18
9 8 22
9 8 23
9 8 24
9 8 25
9 11 1
9 11 5
9 11 7
9 11 12
9 11 14
9 11 17
9 11 20
9 11 21
9 11 24
9 15 1
9 15 5
9 15 6
9 15 7
9 15 10
9 15 14
9 15 18
9 15 20
9 15 22
9 15 23
9 15 24
9 15 25
13 4 1
13 4 5
13 4 6
13 4 7
13 4 12
13 4 14
13 4 17
13 4 25
13 8 1
13 8 5
13 8 6
13 8 7
13 8 10
13 8 17
13 8 21
13 8 23
13 8 25
13 11 6
13 11 7
13 11 12
13 11 17
13 11 18
13 11 20
13 11 21
13 11 22
13 11 23
13 15 1
13 15 5
13 15 6
13 15 7
13 15 12
13 15 14
13 15 17
13 15 18
13 15 20
13 15 22
13 15 23
16 4 6
16 4 10
16 4 12
16 4 14
16 4 18
16 4 20
16 4 25
16 8 1
16 8 5
16 8 6
16 8 7
16 8 10
16 8 12
16 8 17
16 8 20
16 8 22
16 8 24
16 11 5
16 11 6
16 11 7
16 11 12
16 11 17
16 11 22
16 11 23
16 15 1
16 15 5
16 15 6
16 15 10
16 15 12
16 15 17
16 15 18
16 15 20
16 15 22
19 4 1
19 4 6
19 4 12
19 4 14
19 4 22
19 4 23
19 8 6
19 8 10
19 8 14
19 8 17
19 8 20
19 8 21
19 8 23
19 8 25
19 11 5
19 11 7
19 11 14
19 11 20
19 11 21
19 11 24
19 11 25
19 15 5
19 15 6
19 15 10
19 15 12
19 15 17
19 15 22
19 15 23
19 15 25
5 2 9
5 2 10
5 2 16
5 2 21
5 2 22
