# Supplementary material for: Netcombin: An algorithm for constructing optimal phylogenetic network from rooted triplets
Source: PLoS One. 2020 Sep 18;15(9):e0227842. doi: 10.1371/journal.pone.0227842 (PMC7500971; doi:10.1371/journal.pone.0227842)
Supplement: S2 File — (ZIP) [file pone.0227842.s002.zip › tripletData/39/good triplets bound 0.6.txt]

1 4 5
1 4 9
1 4 19
1 8 2
1 8 3
1 8 9
1 8 19
1 11 13
1 11 16
1 11 20
1 15 9
1 15 13
1 15 16
1 15 20
1 15 22
4 6 20
4 7 9
4 7 16
4 12 2
4 12 3
4 12 5
4 12 10
4 12 13
4 12 20
4 12 21
4 14 2
4 14 19
4 17 2
4 17 10
4 17 13
4 17 20
4 18 3
4 18 16
4 18 19
4 18 20
4 23 13
4 23 20
4 23 22
4 24 9
4 24 13
4 24 21
4 25 2
4 25 3
4 25 19
4 25 22
6 8 2
6 8 3
6 8 9
6 8 10
6 8 16
6 8 19
6 11 9
6 11 10
6 11 13
6 11 22
6 15 2
6 15 9
6 15 10
6 15 20
6 15 21
6 15 22
7 8 2
7 8 5
7 11 2
7 11 10
7 11 16
7 11 19
7 11 21
7 11 22
7 15 19
7 15 22
8 12 2
8 12 13
8 12 16
8 12 19
8 14 3
8 14 19
8 14 21
8 17 13
8 17 22
8 18 9
8 18 16
8 18 20
8 18 21
8 18 22
8 23 3
8 23 10
8 23 19
8 23 22
8 24 2
8 24 3
8 24 22
8 25 2
8 25 5
8 25 16
8 25 20
8 25 21
8 25 22
11 12 3
11 12 10
11 12 13
11 12 16
11 12 19
11 12 20
11 12 22
11 14 3
11 17 13
11 17 22
11 18 2
11 18 5
11 18 21
11 23 9
11 23 13
11 24 16
11 24 21
11 24 22
11 25 3
11 25 19
12 15 3
12 15 5
12 15 9
12 15 10
12 15 19
12 15 22
14 15 2
14 15 5
14 15 9
14 15 16
14 15 21
15 17 3
15 17 9
15 17 16
15 17 21
15 17 22
15 18 10
15 18 13
15 18 16
15 18 21
15 23 9
15 23 10
15 23 16
15 23 22
15 24 5
15 24 10
15 24 16
15 24 20
15 24 22
15 25 2
15 25 21
15 25 22
4 8 1
4 8 2
4 8 3
4 8 5
4 8 9
4 8 10
4 8 12
4 8 14
4 8 16
4 8 17
4 8 21
4 8 25
4 11 1
4 11 3
4 11 5
4 11 10
4 11 12
4 11 13
4 11 14
4 11 17
4 11 18
4 11 21
4 11 22
8 15 3
8 15 12
8 15 13
8 15 18
8 15 23
11 15 6
11 15 7
11 15 10
11 15 14
11 15 16
11 15 21
11 15 23
11 15 24
8 11 1
8 11 2
8 11 4
8 11 5
8 11 13
8 11 14
8 11 15
8 11 16
8 11 20
8 11 21
8 11 22
8 11 23
4 15 10
4 15 11
4 15 18
4 15 19
4 15 20
4 15 25
1 12 4
1 12 10
1 12 13
1 12 20
1 18 2
1 18 4
1 18 11
1 18 13
1 18 15
1 18 21
1 23 3
1 23 4
1 23 9
1 23 11
1 23 20
1 25 2
1 25 4
1 25 8
1 25 16
1 25 19
6 12 3
6 12 5
6 12 8
6 12 9
6 12 11
6 12 13
6 18 2
6 18 3
6 18 4
6 18 5
6 18 21
6 18 22
6 23 2
6 23 8
6 23 10
6 23 15
6 23 20
6 23 21
6 25 2
6 25 4
6 25 10
6 25 11
6 25 15
6 25 16
7 12 2
7 12 9
7 12 10
7 12 11
7 12 13
7 12 19
7 18 3
7 18 4
7 18 5
7 18 8
7 18 13
7 18 20
7 18 21
7 23 2
7 23 4
7 23 5
7 23 13
7 23 19
7 23 20
7 25 4
7 25 10
7 25 13
7 25 16
7 25 20
7 25 21
12 14 2
12 14 4
12 14 9
12 14 10
12 14 11
12 14 16
12 14 19
12 14 22
12 17 3
12 17 5
12 17 11
12 17 21
12 24 3
12 24 4
12 24 13
12 24 15
12 24 19
12 24 20
12 24 21
14 18 5
14 18 15
14 18 20
14 23 2
14 23 3
14 23 9
14 23 10
14 23 15
14 23 16
14 23 20
14 25 2
14 25 5
14 25 11
14 25 13
14 25 16
17 18 3
17 18 5
17 18 9
17 18 10
17 18 20
17 18 21
17 23 2
17 23 4
17 23 8
17 23 9
17 23 20
17 23 21
17 23 22
17 25 19
18 24 3
18 24 9
18 24 10
18 24 11
18 24 16
23 24 3
23 24 4
23 24 5
23 24 11
23 24 13
23 24 22
24 25 4
24 25 5
24 25 13
24 25 19
1 6 3
1 6 5
1 6 10
1 6 22
1 6 23
1 6 25
6 7 2
6 7 3
6 7 15
6 7 23
6 14 3
6 14 4
6 14 5
6 14 8
6 14 15
6 14 18
6 14 21
6 14 23
6 14 25
6 17 2
6 17 4
6 17 9
6 17 11
6 17 12
6 17 13
6 17 18
6 17 19
6 17 21
6 17 22
6 24 2
6 24 3
6 24 4
6 24 11
6 24 15
6 24 18
6 24 20
6 24 21
1 14 5
1 14 8
1 14 10
1 14 12
1 14 13
1 14 15
1 14 21
1 14 25
1 17 3
1 17 20
1 17 21
1 17 22
7 14 2
7 14 3
7 14 4
7 14 5
7 14 8
7 14 11
7 14 19
7 17 2
7 17 3
7 17 11
7 17 12
7 17 15
7 17 18
7 17 19
7 17 21
14 24 8
14 24 10
14 24 25
17 24 2
17 24 3
17 24 4
17 24 5
17 24 9
17 24 20
17 24 23
17 24 25
1 7 10
1 7 11
1 7 15
1 7 17
1 7 18
1 7 21
1 7 22
1 7 25
1 24 6
1 24 8
1 24 9
1 24 10
1 24 17
1 24 18
1 24 19
7 24 4
7 24 13
7 24 16
7 24 17
7 24 21
7 24 25
14 17 4
14 17 5
14 17 8
14 17 15
14 17 16
14 17 18
14 17 20
14 17 21
14 17 23
14 17 25
12 18 1
12 18 2
12 18 4
12 18 5
12 18 6
12 18 9
12 18 10
12 18 11
12 18 14
12 18 15
12 18 17
12 18 19
12 25 1
12 25 3
12 25 4
12 25 5
12 25 6
12 25 11
12 25 13
12 25 15
12 25 22
18 23 2
18 23 4
18 23 5
18 23 6
18 23 8
18 23 9
18 23 19
18 23 20
18 23 21
23 25 1
23 25 4
23 25 5
23 25 7
23 25 10
23 25 15
23 25 16
23 25 17
23 25 21
12 23 2
12 23 5
12 23 7
12 23 13
12 23 14
12 23 15
12 23 20
18 25 2
18 25 3
18 25 7
18 25 10
18 25 12
18 25 13
18 25 14
18 25 15
18 25 19
18 25 22
18 25 23
2 5 1
2 5 12
2 5 24
2 5 25
2 10 12
2 10 15
2 10 23
2 10 25
2 20 8
2 20 18
2 20 23
2 20 25
2 21 1
2 21 7
2 21 14
2 21 23
2 22 1
2 22 6
2 22 12
2 22 14
2 22 17
2 22 25
3 5 4
3 5 7
3 5 11
3 5 14
3 5 15
3 5 17
3 5 23
3 5 24
3 5 25
3 10 7
3 10 8
3 10 14
3 10 24
3 10 25
3 20 1
3 20 4
3 20 15
3 20 18
3 20 24
3 21 1
3 21 4
3 21 7
3 21 14
3 21 15
3 21 18
3 21 23
3 21 25
3 22 1
3 22 6
3 22 11
3 22 12
3 22 14
3 22 17
3 22 18
5 9 4
5 9 8
5 9 14
5 9 18
5 9 25
5 13 7
5 13 8
5 13 12
5 13 24
5 16 4
5 16 6
5 16 7
5 16 8
5 16 11
5 16 12
5 16 14
5 16 18
5 16 23
5 19 1
5 19 11
5 19 12
5 19 14
5 19 17
5 19 23
5 19 24
9 10 6
9 10 7
9 10 8
9 10 11
9 10 23
9 10 24
9 10 25
9 20 7
9 20 8
9 20 17
9 20 23
9 20 24
9 20 25
9 21 7
9 21 8
9 21 14
9 21 18
9 21 25
9 22 4
9 22 8
9 22 11
9 22 14
9 22 17
10 13 1
10 13 4
10 13 7
10 13 14
10 13 24
10 13 25
10 16 1
10 16 8
10 16 11
10 16 12
10 16 17
10 16 18
10 16 23
10 16 24
10 16 25
10 19 1
10 19 17
10 19 23
13 20 4
13 20 8
13 20 17
13 20 23
13 20 25
13 21 1
13 21 4
13 21 6
13 21 8
13 21 17
13 21 25
13 22 12
13 22 14
13 22 15
16 20 4
16 20 6
16 20 7
16 20 11
16 20 12
16 20 17
16 20 18
16 20 24
16 21 14
16 21 15
16 22 4
16 22 8
16 22 12
16 22 15
16 22 25
19 20 7
19 20 8
19 20 11
19 20 12
19 20 14
19 20 18
19 20 23
19 20 24
19 20 25
19 21 4
19 21 6
19 21 7
19 21 8
19 21 11
19 21 12
19 21 18
19 21 24
19 21 25
19 22 14
19 22 17
19 22 18
5 20 2
5 20 8
5 20 12
5 20 15
5 20 17
5 20 19
5 20 25
5 21 9
5 21 13
5 21 16
5 21 17
5 21 18
5 21 24
5 22 1
5 22 2
5 22 4
5 22 6
5 22 7
5 22 9
5 22 13
5 22 15
5 22 16
5 22 17
5 22 18
5 22 24
5 22 25
10 20 2
10 20 4
10 20 6
10 20 9
10 20 13
10 20 15
10 20 17
10 20 18
10 20 25
10 21 1
10 21 4
10 21 6
10 21 8
10 21 11
10 21 13
10 21 15
10 21 16
10 21 17
10 21 19
10 21 24
10 21 25
10 22 1
10 22 2
10 22 3
10 22 4
10 22 6
10 22 9
10 22 11
10 22 13
10 22 14
10 22 15
10 22 16
10 22 17
10 22 19
10 22 23
10 22 24
5 10 1
5 10 2
5 10 8
5 10 11
5 10 12
5 10 15
5 10 18
5 10 24
5 10 25
20 22 3
20 22 4
20 22 5
20 22 7
20 22 11
20 22 12
20 22 15
20 22 16
20 22 17
20 22 18
20 22 19
20 22 23
21 22 4
21 22 5
21 22 6
21 22 7
21 22 10
21 22 14
21 22 16
21 22 19
21 22 23
20 21 1
20 21 4
20 21 5
20 21 9
20 21 10
20 21 11
20 21 14
20 21 15
20 21 16
20 21 18
20 21 19
20 21 25
2 3 1
2 3 5
2 3 18
2 3 22
2 3 23
2 9 11
2 9 12
2 9 14
2 9 15
2 9 17
2 9 24
2 9 25
2 13 6
2 13 15
2 13 18
2 13 24
2 19 1
2 19 4
2 19 6
2 19 8
2 19 18
2 19 21
2 19 25
3 16 5
3 16 12
3 16 15
3 16 18
3 16 20
3 16 21
3 16 23
9 16 5
9 16 12
9 16 17
9 16 20
9 16 21
9 16 23
9 16 25
13 16 4
13 16 5
13 16 7
13 16 10
13 16 11
13 16 15
13 16 17
13 16 22
13 16 23
13 16 24
13 16 25
16 19 1
16 19 4
16 19 7
16 19 12
16 19 14
16 19 17
16 19 18
16 19 21
2 16 1
2 16 5
2 16 8
2 16 10
2 16 12
2 16 17
2 16 19
2 16 22
2 16 25
3 19 1
3 19 2
3 19 11
3 19 14
3 19 15
3 19 16
3 19 20
3 19 22
3 19 25
9 19 2
9 19 7
9 19 10
9 19 12
9 19 14
9 19 15
9 19 18
13 19 1
13 19 2
13 19 5
13 19 6
13 19 14
13 19 23
13 19 24
3 13 10
3 13 14
3 13 17
3 13 21
3 13 22
9 13 1
9 13 2
9 13 5
9 13 6
9 13 8
9 13 11
9 13 19
9 13 20
9 13 23
3 9 2
3 9 4
3 9 5
3 9 6
3 9 7
3 9 8
3 9 10
3 9 14
3 9 15
3 9 17
3 9 18
3 9 19
3 9 21
3 9 24
3 9 25
1 4 8
1 4 15
6 4 11
6 4 15
7 4 8
7 4 11
14 4 11
17 4 11
17 4 15
23 4 11
24 4 8
25 4 8
25 4 15
1 11 12
1 11 25
6 11 4
6 11 8
6 11 12
6 11 15
6 11 18
6 11 23
7 11 15
7 11 23
7 11 25
14 11 23
17 11 4
17 11 8
24 11 15
5 15 1
5 15 2
5 15 6
5 15 7
5 15 16
5 15 17
5 15 24
10 15 6
10 15 8
10 15 12
10 15 13
10 15 17
10 15 18
10 15 19
10 15 22
2 4 1
2 4 5
2 4 6
2 4 7
2 4 10
2 4 22
2 8 6
2 8 18
2 8 20
2 8 25
2 11 1
2 11 5
2 11 6
2 11 14
2 11 17
2 11 18
2 11 21
2 11 22
2 11 23
2 15 1
2 15 5
2 15 10
2 15 12
2 15 18
2 15 20
2 15 21
2 15 23
2 15 24
3 4 6
3 4 7
3 4 12
3 4 18
3 4 20
3 8 5
3 8 7
3 8 18
3 8 23
3 8 24
3 8 25
3 11 7
3 11 12
3 11 21
3 11 25
3 15 1
3 15 7
3 15 12
3 15 14
3 15 17
3 15 18
3 15 20
3 15 22
3 15 24
9 4 1
9 4 12
9 4 14
9 8 1
9 8 5
9 8 10
9 8 17
9 8 23
9 11 5
9 11 7
9 11 10
9 11 12
9 11 18
9 11 20
9 11 21
9 11 22
9 11 24
9 11 25
9 15 10
9 15 12
9 15 18
9 15 21
9 15 22
9 15 24
13 4 7
13 4 17
13 4 20
13 4 23
13 4 24
13 4 25
13 8 10
13 8 20
13 8 21
13 8 22
13 8 25
13 11 5
13 11 7
13 11 10
13 11 12
13 11 17
13 11 20
13 11 22
13 11 23
13 15 12
13 15 20
13 15 23
16 4 5
16 4 21
16 8 1
16 8 5
16 8 17
16 8 25
16 11 5
16 11 7
16 11 10
16 11 20
16 11 21
16 11 23
16 11 25
16 15 7
16 15 10
16 15 12
16 15 14
16 15 23
19 4 1
19 4 5
19 4 6
19 4 7
19 4 10
19 4 12
19 4 21
19 4 24
19 4 25
19 8 5
19 8 6
19 8 7
19 8 12
19 8 22
19 8 23
19 11 1
19 11 7
19 11 14
19 11 17
19 11 18
19 11 21
19 11 23
19 11 25
19 15 1
19 15 5
19 15 6
19 15 7
19 15 14
19 15 23
5 2 3
5 2 19
5 2 22
