# Supplementary material for: Netcombin: An algorithm for constructing optimal phylogenetic network from rooted triplets
Source: PLoS One. 2020 Sep 18;15(9):e0227842. doi: 10.1371/journal.pone.0227842 (PMC7500971; doi:10.1371/journal.pone.0227842)
Supplement: S2 File — (ZIP) [file pone.0227842.s002.zip › tripletData/39/good triplets bound 0.8.txt]

1 4 9
1 4 13
1 8 21
1 8 22
1 11 2
1 11 3
1 11 20
1 11 21
1 15 16
4 7 2
4 7 5
4 7 10
4 7 16
4 7 22
4 12 3
4 14 3
4 14 10
4 17 20
4 18 21
4 18 22
4 23 2
4 23 13
4 23 22
4 24 3
4 24 9
4 24 13
4 24 22
4 25 10
4 25 20
6 8 13
6 8 16
6 11 21
6 15 3
6 15 22
7 8 5
7 11 5
7 11 20
7 15 2
8 12 9
8 12 21
8 14 10
8 14 22
8 17 21
8 18 9
8 18 16
8 23 9
8 23 22
8 24 5
8 25 9
11 12 2
11 12 13
11 12 20
11 14 5
11 14 9
11 14 19
11 14 20
11 14 21
11 14 22
11 17 19
11 17 20
11 17 21
11 18 22
11 23 22
11 24 5
11 24 9
11 24 20
11 24 22
11 25 2
11 25 5
11 25 10
11 25 22
15 17 2
15 17 5
15 17 22
15 18 2
15 23 2
15 23 10
15 23 16
15 23 22
15 24 5
15 24 13
15 25 3
15 25 19
15 25 21
4 8 10
4 8 13
4 8 16
4 8 22
4 11 2
4 11 5
4 11 7
4 11 12
4 11 16
8 15 1
8 15 7
8 15 10
8 15 14
11 15 2
11 15 3
11 15 19
11 15 20
11 15 25
8 11 2
8 11 10
8 11 13
8 11 17
8 11 22
4 15 6
4 15 14
4 15 16
4 15 17
4 15 19
4 15 24
1 12 9
1 12 19
1 12 20
1 18 3
1 18 19
1 18 20
1 18 22
1 23 13
1 23 20
1 25 9
1 25 11
1 25 13
1 25 20
6 12 9
6 12 22
6 18 11
6 18 13
6 23 3
6 23 9
6 23 10
6 25 16
6 25 20
7 12 15
7 12 16
7 12 20
7 18 4
7 23 5
7 23 15
7 23 19
7 23 20
7 23 21
7 25 2
7 25 8
7 25 10
7 25 15
7 25 19
12 14 8
12 17 13
12 17 15
12 17 16
12 24 16
12 24 20
12 24 22
14 18 5
14 18 9
14 18 10
14 18 13
14 18 22
14 23 2
14 23 13
14 23 15
14 23 19
14 25 3
14 25 16
14 25 22
17 18 2
17 18 15
17 18 16
17 18 19
17 23 2
17 23 4
17 23 10
17 23 13
17 23 16
17 23 21
17 25 8
17 25 9
17 25 11
17 25 16
17 25 22
18 24 3
18 24 13
23 24 3
23 24 13
23 24 16
23 24 19
24 25 3
24 25 21
1 6 16
1 6 18
1 6 21
1 6 25
6 7 11
6 7 20
6 14 2
6 14 4
6 14 11
6 17 2
6 17 3
6 17 8
6 17 12
6 17 15
6 17 23
6 24 9
6 24 18
6 24 25
1 14 12
1 14 13
1 14 18
1 14 22
1 17 9
1 17 12
1 17 13
1 17 22
1 17 23
7 14 5
7 14 11
7 14 12
7 14 20
7 14 25
7 17 2
7 17 9
7 17 11
7 17 20
7 17 22
7 17 23
7 17 25
14 24 13
14 24 15
17 24 12
17 24 18
17 24 25
1 7 8
1 7 19
1 7 21
1 24 5
1 24 16
1 24 20
1 24 23
7 24 6
7 24 8
7 24 15
14 17 3
14 17 6
14 17 8
14 17 13
12 18 1
12 18 2
12 18 11
12 18 14
12 18 15
12 18 17
12 18 20
12 25 7
12 25 8
12 25 10
12 25 17
12 25 20
18 23 4
18 23 11
18 23 17
18 23 19
18 23 20
23 25 5
23 25 14
23 25 21
12 23 2
12 23 6
12 23 9
12 23 11
12 23 14
12 23 20
18 25 6
18 25 9
18 25 16
2 5 1
2 5 8
2 5 11
2 5 17
2 5 25
2 10 4
2 20 1
2 20 6
2 20 7
2 20 14
2 20 17
2 20 25
2 21 4
2 21 6
2 21 8
2 21 11
2 21 12
2 21 14
2 21 24
2 22 14
3 5 23
3 5 25
3 10 23
3 20 18
3 20 24
3 21 6
3 21 17
3 22 1
3 22 8
3 22 24
5 9 8
5 9 17
5 9 24
5 13 15
5 13 17
5 16 15
5 16 18
5 16 24
5 19 7
5 19 24
9 10 24
9 20 7
9 21 1
9 21 25
10 13 7
10 13 8
10 13 11
10 13 12
10 13 18
10 13 23
10 16 8
10 16 11
10 16 18
10 19 7
10 19 17
13 21 7
13 21 11
13 21 14
13 21 17
13 22 4
13 22 8
13 22 23
16 20 7
16 20 11
16 20 18
16 20 25
16 21 8
16 21 18
16 21 23
16 22 4
16 22 11
19 21 6
19 21 8
19 21 11
19 21 24
19 22 11
19 22 15
19 22 24
19 22 25
5 20 1
5 20 2
5 20 3
5 20 9
5 20 16
5 20 18
5 20 19
5 21 3
5 21 8
5 21 15
5 21 16
5 21 23
5 22 3
5 22 9
10 20 1
10 20 15
10 20 17
10 20 24
10 21 1
10 21 3
10 21 13
10 21 17
10 21 23
10 21 24
10 21 25
10 22 3
10 22 4
10 22 12
10 22 19
10 22 25
5 10 7
5 10 9
5 10 15
5 10 19
5 10 20
20 22 4
20 22 14
20 22 19
21 22 7
21 22 10
21 22 13
20 21 1
20 21 4
20 21 22
2 3 5
2 3 8
2 3 23
2 9 8
2 9 15
2 9 18
2 9 20
2 9 24
2 13 10
2 13 14
2 13 20
2 13 21
2 19 12
2 19 17
2 19 23
3 16 1
3 16 8
3 16 11
9 16 11
9 16 12
9 16 14
9 16 17
13 16 7
13 16 24
13 16 25
16 19 5
16 19 6
16 19 14
16 19 15
2 16 12
3 19 22
3 19 24
9 19 6
9 19 10
9 19 14
9 19 15
13 19 2
13 19 12
13 19 18
3 13 5
3 13 7
3 13 14
3 13 18
9 13 5
9 13 8
9 13 10
9 13 11
9 13 15
9 13 20
3 9 4
3 9 5
3 9 8
3 9 15
3 9 18
3 9 20
1 4 8
1 4 15
17 4 15
18 4 8
25 4 15
1 11 15
6 11 12
6 11 18
6 11 25
7 11 12
7 11 15
7 11 18
14 11 25
17 11 25
24 11 8
5 15 2
5 15 7
5 15 11
5 15 13
5 15 14
10 15 14
10 15 16
10 15 19
2 4 12
2 4 25
2 8 5
2 8 23
2 11 1
2 11 7
2 11 10
2 11 17
2 11 20
2 11 21
2 11 22
2 15 7
2 15 12
2 15 17
2 15 24
3 4 12
3 4 20
3 4 22
3 4 23
3 4 25
3 8 10
3 8 20
3 11 5
3 11 12
3 11 18
3 11 23
3 11 25
3 15 5
3 15 7
3 15 10
3 15 14
3 15 21
3 15 24
9 4 6
9 4 12
9 4 14
9 4 20
9 8 5
9 11 7
9 11 14
9 11 21
9 11 25
9 15 5
9 15 7
9 15 22
9 15 25
13 4 14
13 4 20
13 8 7
13 8 10
13 8 25
13 11 1
13 11 14
13 11 18
13 11 23
13 11 25
13 15 20
13 15 25
16 4 10
16 4 21
16 4 24
16 8 10
16 8 20
16 11 1
16 11 12
16 11 18
16 11 23
16 11 25
16 15 1
16 15 6
16 15 12
16 15 14
16 15 20
16 15 22
19 4 18
19 4 21
19 4 23
19 8 7
19 8 10
19 8 24
19 11 21
19 15 5
19 15 6
19 15 23
5 2 22
