# Supplementary material for: Netcombin: An algorithm for constructing optimal phylogenetic network from rooted triplets
Source: PLoS One. 2020 Sep 18;15(9):e0227842. doi: 10.1371/journal.pone.0227842 (PMC7500971; doi:10.1371/journal.pone.0227842)
Supplement: S2 File — (ZIP) [file pone.0227842.s002.zip › tripletData/39/good triplets bound 0.txt]

1	4	2
1	4	3
1	4	5
1	4	9
1	4	10
1	4	13
1	4	16
1	4	19
1	4	20
1	4	21
1	4	22
1	8	2
1	8	3
1	8	5
1	8	9
1	8	10
1	8	13
1	8	16
1	8	19
1	8	20
1	8	21
1	8	22
1	11	2
1	11	3
1	11	5
1	11	9
1	11	10
1	11	13
1	11	16
1	11	19
1	11	20
1	11	21
1	11	22
1	15	2
1	15	3
1	15	5
1	15	9
1	15	10
1	15	13
1	15	16
1	15	19
1	15	20
1	15	21
1	15	22
4	6	2
4	6	3
4	6	5
4	6	9
4	6	10
4	6	13
4	6	16
4	6	19
4	6	20
4	6	21
4	6	22
4	7	2
4	7	3
4	7	5
4	7	9
4	7	10
4	7	13
4	7	16
4	7	19
4	7	20
4	7	21
4	7	22
4	12	2
4	12	3
4	12	5
4	12	9
4	12	10
4	12	13
4	12	16
4	12	19
4	12	20
4	12	21
4	12	22
4	14	2
4	14	3
4	14	5
4	14	9
4	14	10
4	14	13
4	14	16
4	14	19
4	14	20
4	14	21
4	14	22
4	17	2
4	17	3
4	17	5
4	17	9
4	17	10
4	17	13
4	17	16
4	17	19
4	17	20
4	17	21
4	17	22
4	18	2
4	18	3
4	18	5
4	18	9
4	18	10
4	18	13
4	18	16
4	18	19
4	18	20
4	18	21
4	18	22
4	23	2
4	23	3
4	23	5
4	23	9
4	23	10
4	23	13
4	23	16
4	23	19
4	23	20
4	23	21
4	23	22
4	24	2
4	24	3
4	24	5
4	24	9
4	24	10
4	24	13
4	24	16
4	24	19
4	24	20
4	24	21
4	24	22
4	25	2
4	25	3
4	25	5
4	25	9
4	25	10
4	25	13
4	25	16
4	25	19
4	25	20
4	25	21
4	25	22
6	8	2
6	8	3
6	8	5
6	8	9
6	8	10
6	8	13
6	8	16
6	8	19
6	8	20
6	8	21
6	8	22
6	11	2
6	11	3
6	11	5
6	11	9
6	11	10
6	11	13
6	11	16
6	11	19
6	11	20
6	11	21
6	11	22
6	15	2
6	15	3
6	15	5
6	15	9
6	15	10
6	15	13
6	15	16
6	15	19
6	15	20
6	15	21
6	15	22
7	8	2
7	8	3
7	8	5
7	8	9
7	8	10
7	8	13
7	8	16
7	8	19
7	8	20
7	8	21
7	8	22
7	11	2
7	11	3
7	11	5
7	11	9
7	11	10
7	11	13
7	11	16
7	11	19
7	11	20
7	11	21
7	11	22
7	15	2
7	15	3
7	15	5
7	15	9
7	15	10
7	15	13
7	15	16
7	15	19
7	15	20
7	15	21
7	15	22
8	12	2
8	12	3
8	12	5
8	12	9
8	12	10
8	12	13
8	12	16
8	12	19
8	12	20
8	12	21
8	12	22
8	14	2
8	14	3
8	14	5
8	14	9
8	14	10
8	14	13
8	14	16
8	14	19
8	14	20
8	14	21
8	14	22
8	17	2
8	17	3
8	17	5
8	17	9
8	17	10
8	17	13
8	17	16
8	17	19
8	17	20
8	17	21
8	17	22
8	18	2
8	18	3
8	18	5
8	18	9
8	18	10
8	18	13
8	18	16
8	18	19
8	18	20
8	18	21
8	18	22
8	23	2
8	23	3
8	23	5
8	23	9
8	23	10
8	23	13
8	23	16
8	23	19
8	23	20
8	23	21
8	23	22
8	24	2
8	24	3
8	24	5
8	24	9
8	24	10
8	24	13
8	24	16
8	24	19
8	24	20
8	24	21
8	24	22
8	25	2
8	25	3
8	25	5
8	25	9
8	25	10
8	25	13
8	25	16
8	25	19
8	25	20
8	25	21
8	25	22
11	12	2
11	12	3
11	12	5
11	12	9
11	12	10
11	12	13
11	12	16
11	12	19
11	12	20
11	12	21
11	12	22
11	14	2
11	14	3
11	14	5
11	14	9
11	14	10
11	14	13
11	14	16
11	14	19
11	14	20
11	14	21
11	14	22
11	17	2
11	17	3
11	17	5
11	17	9
11	17	10
11	17	13
11	17	16
11	17	19
11	17	20
11	17	21
11	17	22
11	18	2
11	18	3
11	18	5
11	18	9
11	18	10
11	18	13
11	18	16
11	18	19
11	18	20
11	18	21
11	18	22
11	23	2
11	23	3
11	23	5
11	23	9
11	23	10
11	23	13
11	23	16
11	23	19
11	23	20
11	23	21
11	23	22
11	24	2
11	24	3
11	24	5
11	24	9
11	24	10
11	24	13
11	24	16
11	24	19
11	24	20
11	24	21
11	24	22
11	25	2
11	25	3
11	25	5
11	25	9
11	25	10
11	25	13
11	25	16
11	25	19
11	25	20
11	25	21
11	25	22
12	15	2
12	15	3
12	15	5
12	15	9
12	15	10
12	15	13
12	15	16
12	15	19
12	15	20
12	15	21
12	15	22
14	15	2
14	15	3
14	15	5
14	15	9
14	15	10
14	15	13
14	15	16
14	15	19
14	15	20
14	15	21
14	15	22
15	17	2
15	17	3
15	17	5
15	17	9
15	17	10
15	17	13
15	17	16
15	17	19
15	17	20
15	17	21
15	17	22
15	18	2
15	18	3
15	18	5
15	18	9
15	18	10
15	18	13
15	18	16
15	18	19
15	18	20
15	18	21
15	18	22
15	23	2
15	23	3
15	23	5
15	23	9
15	23	10
15	23	13
15	23	16
15	23	19
15	23	20
15	23	21
15	23	22
15	24	2
15	24	3
15	24	5
15	24	9
15	24	10
15	24	13
15	24	16
15	24	19
15	24	20
15	24	21
15	24	22
15	25	2
15	25	3
15	25	5
15	25	9
15	25	10
15	25	13
15	25	16
15	25	19
15	25	20
15	25	21
15	25	22
4	8	1
4	8	2
4	8	3
4	8	5
4	8	6
4	8	7
4	8	9
4	8	10
4	8	12
4	8	13
4	8	14
4	8	16
4	8	17
4	8	18
4	8	19
4	8	20
4	8	21
4	8	22
4	8	23
4	8	24
4	8	25
4	11	1
4	11	2
4	11	3
4	11	5
4	11	6
4	11	7
4	11	9
4	11	10
4	11	12
4	11	13
4	11	14
4	11	16
4	11	17
4	11	18
4	11	19
4	11	20
4	11	21
4	11	22
4	11	23
4	11	24
4	11	25
8	15	1
8	15	2
8	15	3
8	15	5
8	15	6
8	15	7
8	15	9
8	15	10
8	15	12
8	15	13
8	15	14
8	15	16
8	15	17
8	15	18
8	15	19
8	15	20
8	15	21
8	15	22
8	15	23
8	15	24
8	15	25
11	15	1
11	15	2
11	15	3
11	15	5
11	15	6
11	15	7
11	15	9
11	15	10
11	15	12
11	15	13
11	15	14
11	15	16
11	15	17
11	15	18
11	15	19
11	15	20
11	15	21
11	15	22
11	15	23
11	15	24
11	15	25
8	11	1
8	11	2
8	11	3
8	11	4
8	11	5
8	11	6
8	11	7
8	11	9
8	11	10
8	11	12
8	11	13
8	11	14
8	11	15
8	11	16
8	11	17
8	11	18
8	11	19
8	11	20
8	11	21
8	11	22
8	11	23
8	11	24
8	11	25
4	15	1
4	15	2
4	15	3
4	15	5
4	15	6
4	15	7
4	15	8
4	15	9
4	15	10
4	15	11
4	15	12
4	15	13
4	15	14
4	15	16
4	15	17
4	15	18
4	15	19
4	15	20
4	15	21
4	15	22
4	15	23
4	15	24
4	15	25
1	12	2
1	12	3
1	12	4
1	12	5
1	12	8
1	12	9
1	12	10
1	12	11
1	12	13
1	12	15
1	12	16
1	12	19
1	12	20
1	12	21
1	12	22
1	18	2
1	18	3
1	18	4
1	18	5
1	18	8
1	18	9
1	18	10
1	18	11
1	18	13
1	18	15
1	18	16
1	18	19
1	18	20
1	18	21
1	18	22
1	23	2
1	23	3
1	23	4
1	23	5
1	23	8
1	23	9
1	23	10
1	23	11
1	23	13
1	23	15
1	23	16
1	23	19
1	23	20
1	23	21
1	23	22
1	25	2
1	25	3
1	25	4
1	25	5
1	25	8
1	25	9
1	25	10
1	25	11
1	25	13
1	25	15
1	25	16
1	25	19
1	25	20
1	25	21
1	25	22
6	12	2
6	12	3
6	12	4
6	12	5
6	12	8
6	12	9
6	12	10
6	12	11
6	12	13
6	12	15
6	12	16
6	12	19
6	12	20
6	12	21
6	12	22
6	18	2
6	18	3
6	18	4
6	18	5
6	18	8
6	18	9
6	18	10
6	18	11
6	18	13
6	18	15
6	18	16
6	18	19
6	18	20
6	18	21
6	18	22
6	23	2
6	23	3
6	23	4
6	23	5
6	23	8
6	23	9
6	23	10
6	23	11
6	23	13
6	23	15
6	23	16
6	23	19
6	23	20
6	23	21
6	23	22
6	25	2
6	25	3
6	25	4
6	25	5
6	25	8
6	25	9
6	25	10
6	25	11
6	25	13
6	25	15
6	25	16
6	25	19
6	25	20
6	25	21
6	25	22
7	12	2
7	12	3
7	12	4
7	12	5
7	12	8
7	12	9
7	12	10
7	12	11
7	12	13
7	12	15
7	12	16
7	12	19
7	12	20
7	12	21
7	12	22
7	18	2
7	18	3
7	18	4
7	18	5
7	18	8
7	18	9
7	18	10
7	18	11
7	18	13
7	18	15
7	18	16
7	18	19
7	18	20
7	18	21
7	18	22
7	23	2
7	23	3
7	23	4
7	23	5
7	23	8
7	23	9
7	23	10
7	23	11
7	23	13
7	23	15
7	23	16
7	23	19
7	23	20
7	23	21
7	23	22
7	25	2
7	25	3
7	25	4
7	25	5
7	25	8
7	25	9
7	25	10
7	25	11
7	25	13
7	25	15
7	25	16
7	25	19
7	25	20
7	25	21
7	25	22
12	14	2
12	14	3
12	14	4
12	14	5
12	14	8
12	14	9
12	14	10
12	14	11
12	14	13
12	14	15
12	14	16
12	14	19
12	14	20
12	14	21
12	14	22
12	17	2
12	17	3
12	17	4
12	17	5
12	17	8
12	17	9
12	17	10
12	17	11
12	17	13
12	17	15
12	17	16
12	17	19
12	17	20
12	17	21
12	17	22
12	24	2
12	24	3
12	24	4
12	24	5
12	24	8
12	24	9
12	24	10
12	24	11
12	24	13
12	24	15
12	24	16
12	24	19
12	24	20
12	24	21
12	24	22
14	18	2
14	18	3
14	18	4
14	18	5
14	18	8
14	18	9
14	18	10
14	18	11
14	18	13
14	18	15
14	18	16
14	18	19
14	18	20
14	18	21
14	18	22
14	23	2
14	23	3
14	23	4
14	23	5
14	23	8
14	23	9
14	23	10
14	23	11
14	23	13
14	23	15
14	23	16
14	23	19
14	23	20
14	23	21
14	23	22
14	25	2
14	25	3
14	25	4
14	25	5
14	25	8
14	25	9
14	25	10
14	25	11
14	25	13
14	25	15
14	25	16
14	25	19
14	25	20
14	25	21
14	25	22
17	18	2
17	18	3
17	18	4
17	18	5
17	18	8
17	18	9
17	18	10
17	18	11
17	18	13
17	18	15
17	18	16
17	18	19
17	18	20
17	18	21
17	18	22
17	23	2
17	23	3
17	23	4
17	23	5
17	23	8
17	23	9
17	23	10
17	23	11
17	23	13
17	23	15
17	23	16
17	23	19
17	23	20
17	23	21
17	23	22
17	25	2
17	25	3
17	25	4
17	25	5
17	25	8
17	25	9
17	25	10
17	25	11
17	25	13
17	25	15
17	25	16
17	25	19
17	25	20
17	25	21
17	25	22
18	24	2
18	24	3
18	24	4
18	24	5
18	24	8
18	24	9
18	24	10
18	24	11
18	24	13
18	24	15
18	24	16
18	24	19
18	24	20
18	24	21
18	24	22
23	24	2
23	24	3
23	24	4
23	24	5
23	24	8
23	24	9
23	24	10
23	24	11
23	24	13
23	24	15
23	24	16
23	24	19
23	24	20
23	24	21
23	24	22
24	25	2
24	25	3
24	25	4
24	25	5
24	25	8
24	25	9
24	25	10
24	25	11
24	25	13
24	25	15
24	25	16
24	25	19
24	25	20
24	25	21
24	25	22
1	6	2
1	6	3
1	6	4
1	6	5
1	6	8
1	6	9
1	6	10
1	6	11
1	6	12
1	6	13
1	6	15
1	6	16
1	6	18
1	6	19
1	6	20
1	6	21
1	6	22
1	6	23
1	6	25
6	7	2
6	7	3
6	7	4
6	7	5
6	7	8
6	7	9
6	7	10
6	7	11
6	7	12
6	7	13
6	7	15
6	7	16
6	7	18
6	7	19
6	7	20
6	7	21
6	7	22
6	7	23
6	7	25
6	14	2
6	14	3
6	14	4
6	14	5
6	14	8
6	14	9
6	14	10
6	14	11
6	14	12
6	14	13
6	14	15
6	14	16
6	14	18
6	14	19
6	14	20
6	14	21
6	14	22
6	14	23
6	14	25
6	17	2
6	17	3
6	17	4
6	17	5
6	17	8
6	17	9
6	17	10
6	17	11
6	17	12
6	17	13
6	17	15
6	17	16
6	17	18
6	17	19
6	17	20
6	17	21
6	17	22
6	17	23
6	17	25
6	24	2
6	24	3
6	24	4
6	24	5
6	24	8
6	24	9
6	24	10
6	24	11
6	24	12
6	24	13
6	24	15
6	24	16
6	24	18
6	24	19
6	24	20
6	24	21
6	24	22
6	24	23
6	24	25
1	14	2
1	14	3
1	14	4
1	14	5
1	14	6
1	14	8
1	14	9
1	14	10
1	14	11
1	14	12
1	14	13
1	14	15
1	14	16
1	14	18
1	14	19
1	14	20
1	14	21
1	14	22
1	14	23
1	14	25
1	17	2
1	17	3
1	17	4
1	17	5
1	17	6
1	17	8
1	17	9
1	17	10
1	17	11
1	17	12
1	17	13
1	17	15
1	17	16
1	17	18
1	17	19
1	17	20
1	17	21
1	17	22
1	17	23
1	17	25
7	14	2
7	14	3
7	14	4
7	14	5
7	14	6
7	14	8
7	14	9
7	14	10
7	14	11
7	14	12
7	14	13
7	14	15
7	14	16
7	14	18
7	14	19
7	14	20
7	14	21
7	14	22
7	14	23
7	14	25
7	17	2
7	17	3
7	17	4
7	17	5
7	17	6
7	17	8
7	17	9
7	17	10
7	17	11
7	17	12
7	17	13
7	17	15
7	17	16
7	17	18
7	17	19
7	17	20
7	17	21
7	17	22
7	17	23
7	17	25
14	24	2
14	24	3
14	24	4
14	24	5
14	24	6
14	24	8
14	24	9
14	24	10
14	24	11
14	24	12
14	24	13
14	24	15
14	24	16
14	24	18
14	24	19
14	24	20
14	24	21
14	24	22
14	24	23
14	24	25
17	24	2
17	24	3
17	24	4
17	24	5
17	24	6
17	24	8
17	24	9
17	24	10
17	24	11
17	24	12
17	24	13
17	24	15
17	24	16
17	24	18
17	24	19
17	24	20
17	24	21
17	24	22
17	24	23
17	24	25
1	7	2
1	7	3
1	7	4
1	7	5
1	7	6
1	7	8
1	7	9
1	7	10
1	7	11
1	7	12
1	7	13
1	7	14
1	7	15
1	7	16
1	7	17
1	7	18
1	7	19
1	7	20
1	7	21
1	7	22
1	7	23
1	7	25
1	24	2
1	24	3
1	24	4
1	24	5
1	24	6
1	24	8
1	24	9
1	24	10
1	24	11
1	24	12
1	24	13
1	24	14
1	24	15
1	24	16
1	24	17
1	24	18
1	24	19
1	24	20
1	24	21
1	24	22
1	24	23
1	24	25
7	24	1
7	24	2
7	24	3
7	24	4
7	24	5
7	24	6
7	24	8
7	24	9
7	24	10
7	24	11
7	24	12
7	24	13
7	24	14
7	24	15
7	24	16
7	24	17
7	24	18
7	24	19
7	24	20
7	24	21
7	24	22
7	24	23
7	24	25
14	17	1
14	17	2
14	17	3
14	17	4
14	17	5
14	17	6
14	17	7
14	17	8
14	17	9
14	17	10
14	17	11
14	17	12
14	17	13
14	17	15
14	17	16
14	17	18
14	17	19
14	17	20
14	17	21
14	17	22
14	17	23
14	17	24
14	17	25
12	18	1
12	18	2
12	18	3
12	18	4
12	18	5
12	18	6
12	18	7
12	18	8
12	18	9
12	18	10
12	18	11
12	18	13
12	18	14
12	18	15
12	18	16
12	18	17
12	18	19
12	18	20
12	18	21
12	18	22
12	18	24
12	25	1
12	25	2
12	25	3
12	25	4
12	25	5
12	25	6
12	25	7
12	25	8
12	25	9
12	25	10
12	25	11
12	25	13
12	25	14
12	25	15
12	25	16
12	25	17
12	25	19
12	25	20
12	25	21
12	25	22
12	25	24
18	23	1
18	23	2
18	23	3
18	23	4
18	23	5
18	23	6
18	23	7
18	23	8
18	23	9
18	23	10
18	23	11
18	23	13
18	23	14
18	23	15
18	23	16
18	23	17
18	23	19
18	23	20
18	23	21
18	23	22
18	23	24
23	25	1
23	25	2
23	25	3
23	25	4
23	25	5
23	25	6
23	25	7
23	25	8
23	25	9
23	25	10
23	25	11
23	25	13
23	25	14
23	25	15
23	25	16
23	25	17
23	25	19
23	25	20
23	25	21
23	25	22
23	25	24
12	23	1
12	23	2
12	23	3
12	23	4
12	23	5
12	23	6
12	23	7
12	23	8
12	23	9
12	23	10
12	23	11
12	23	13
12	23	14
12	23	15
12	23	16
12	23	17
12	23	18
12	23	19
12	23	20
12	23	21
12	23	22
12	23	24
12	23	25
18	25	1
18	25	2
18	25	3
18	25	4
18	25	5
18	25	6
18	25	7
18	25	8
18	25	9
18	25	10
18	25	11
18	25	12
18	25	13
18	25	14
18	25	15
18	25	16
18	25	17
18	25	19
18	25	20
18	25	21
18	25	22
18	25	23
18	25	24
2	5	1
2	5	4
2	5	6
2	5	7
2	5	8
2	5	11
2	5	12
2	5	14
2	5	15
2	5	17
2	5	18
2	5	23
2	5	24
2	5	25
2	10	1
2	10	4
2	10	6
2	10	7
2	10	8
2	10	11
2	10	12
2	10	14
2	10	15
2	10	17
2	10	18
2	10	23
2	10	24
2	10	25
2	20	1
2	20	4
2	20	6
2	20	7
2	20	8
2	20	11
2	20	12
2	20	14
2	20	15
2	20	17
2	20	18
2	20	23
2	20	24
2	20	25
2	21	1
2	21	4
2	21	6
2	21	7
2	21	8
2	21	11
2	21	12
2	21	14
2	21	15
2	21	17
2	21	18
2	21	23
2	21	24
2	21	25
2	22	1
2	22	4
2	22	6
2	22	7
2	22	8
2	22	11
2	22	12
2	22	14
2	22	15
2	22	17
2	22	18
2	22	23
2	22	24
2	22	25
3	5	1
3	5	4
3	5	6
3	5	7
3	5	8
3	5	11
3	5	12
3	5	14
3	5	15
3	5	17
3	5	18
3	5	23
3	5	24
3	5	25
3	10	1
3	10	4
3	10	6
3	10	7
3	10	8
3	10	11
3	10	12
3	10	14
3	10	15
3	10	17
3	10	18
3	10	23
3	10	24
3	10	25
3	20	1
3	20	4
3	20	6
3	20	7
3	20	8
3	20	11
3	20	12
3	20	14
3	20	15
3	20	17
3	20	18
3	20	23
3	20	24
3	20	25
3	21	1
3	21	4
3	21	6
3	21	7
3	21	8
3	21	11
3	21	12
3	21	14
3	21	15
3	21	17
3	21	18
3	21	23
3	21	24
3	21	25
3	22	1
3	22	4
3	22	6
3	22	7
3	22	8
3	22	11
3	22	12
3	22	14
3	22	15
3	22	17
3	22	18
3	22	23
3	22	24
3	22	25
5	9	1
5	9	4
5	9	6
5	9	7
5	9	8
5	9	11
5	9	12
5	9	14
5	9	15
5	9	17
5	9	18
5	9	23
5	9	24
5	9	25
5	13	1
5	13	4
5	13	6
5	13	7
5	13	8
5	13	11
5	13	12
5	13	14
5	13	15
5	13	17
5	13	18
5	13	23
5	13	24
5	13	25
5	16	1
5	16	4
5	16	6
5	16	7
5	16	8
5	16	11
5	16	12
5	16	14
5	16	15
5	16	17
5	16	18
5	16	23
5	16	24
5	16	25
5	19	1
5	19	4
5	19	6
5	19	7
5	19	8
5	19	11
5	19	12
5	19	14
5	19	15
5	19	17
5	19	18
5	19	23
5	19	24
5	19	25
9	10	1
9	10	4
9	10	6
9	10	7
9	10	8
9	10	11
9	10	12
9	10	14
9	10	15
9	10	17
9	10	18
9	10	23
9	10	24
9	10	25
9	20	1
9	20	4
9	20	6
9	20	7
9	20	8
9	20	11
9	20	12
9	20	14
9	20	15
9	20	17
9	20	18
9	20	23
9	20	24
9	20	25
9	21	1
9	21	4
9	21	6
9	21	7
9	21	8
9	21	11
9	21	12
9	21	14
9	21	15
9	21	17
9	21	18
9	21	23
9	21	24
9	21	25
9	22	1
9	22	4
9	22	6
9	22	7
9	22	8
9	22	11
9	22	12
9	22	14
9	22	15
9	22	17
9	22	18
9	22	23
9	22	24
9	22	25
10	13	1
10	13	4
10	13	6
10	13	7
10	13	8
10	13	11
10	13	12
10	13	14
10	13	15
10	13	17
10	13	18
10	13	23
10	13	24
10	13	25
10	16	1
10	16	4
10	16	6
10	16	7
10	16	8
10	16	11
10	16	12
10	16	14
10	16	15
10	16	17
10	16	18
10	16	23
10	16	24
10	16	25
10	19	1
10	19	4
10	19	6
10	19	7
10	19	8
10	19	11
10	19	12
10	19	14
10	19	15
10	19	17
10	19	18
10	19	23
10	19	24
10	19	25
13	20	1
13	20	4
13	20	6
13	20	7
13	20	8
13	20	11
13	20	12
13	20	14
13	20	15
13	20	17
13	20	18
13	20	23
13	20	24
13	20	25
13	21	1
13	21	4
13	21	6
13	21	7
13	21	8
13	21	11
13	21	12
13	21	14
13	21	15
13	21	17
13	21	18
13	21	23
13	21	24
13	21	25
13	22	1
13	22	4
13	22	6
13	22	7
13	22	8
13	22	11
13	22	12
13	22	14
13	22	15
13	22	17
13	22	18
13	22	23
13	22	24
13	22	25
16	20	1
16	20	4
16	20	6
16	20	7
16	20	8
16	20	11
16	20	12
16	20	14
16	20	15
16	20	17
16	20	18
16	20	23
16	20	24
16	20	25
16	21	1
16	21	4
16	21	6
16	21	7
16	21	8
16	21	11
16	21	12
16	21	14
16	21	15
16	21	17
16	21	18
16	21	23
16	21	24
16	21	25
16	22	1
16	22	4
16	22	6
16	22	7
16	22	8
16	22	11
16	22	12
16	22	14
16	22	15
16	22	17
16	22	18
16	22	23
16	22	24
16	22	25
19	20	1
19	20	4
19	20	6
19	20	7
19	20	8
19	20	11
19	20	12
19	20	14
19	20	15
19	20	17
19	20	18
19	20	23
19	20	24
19	20	25
19	21	1
19	21	4
19	21	6
19	21	7
19	21	8
19	21	11
19	21	12
19	21	14
19	21	15
19	21	17
19	21	18
19	21	23
19	21	24
19	21	25
19	22	1
19	22	4
19	22	6
19	22	7
19	22	8
19	22	11
19	22	12
19	22	14
19	22	15
19	22	17
19	22	18
19	22	23
19	22	24
19	22	25
5	20	1
5	20	2
5	20	3
5	20	4
5	20	6
5	20	7
5	20	8
5	20	9
5	20	11
5	20	12
5	20	13
5	20	14
5	20	15
5	20	16
5	20	17
5	20	18
5	20	19
5	20	23
5	20	24
5	20	25
5	21	1
5	21	2
5	21	3
5	21	4
5	21	6
5	21	7
5	21	8
5	21	9
5	21	11
5	21	12
5	21	13
5	21	14
5	21	15
5	21	16
5	21	17
5	21	18
5	21	19
5	21	23
5	21	24
5	21	25
5	22	1
5	22	2
5	22	3
5	22	4
5	22	6
5	22	7
5	22	8
5	22	9
5	22	11
5	22	12
5	22	13
5	22	14
5	22	15
5	22	16
5	22	17
5	22	18
5	22	19
5	22	23
5	22	24
5	22	25
10	20	1
10	20	2
10	20	3
10	20	4
10	20	6
10	20	7
10	20	8
10	20	9
10	20	11
10	20	12
10	20	13
10	20	14
10	20	15
10	20	16
10	20	17
10	20	18
10	20	19
10	20	23
10	20	24
10	20	25
10	21	1
10	21	2
10	21	3
10	21	4
10	21	6
10	21	7
10	21	8
10	21	9
10	21	11
10	21	12
10	21	13
10	21	14
10	21	15
10	21	16
10	21	17
10	21	18
10	21	19
10	21	23
10	21	24
10	21	25
10	22	1
10	22	2
10	22	3
10	22	4
10	22	6
10	22	7
10	22	8
10	22	9
10	22	11
10	22	12
10	22	13
10	22	14
10	22	15
10	22	16
10	22	17
10	22	18
10	22	19
10	22	23
10	22	24
10	22	25
5	10	1
5	10	2
5	10	3
5	10	4
5	10	6
5	10	7
5	10	8
5	10	9
5	10	11
5	10	12
5	10	13
5	10	14
5	10	15
5	10	16
5	10	17
5	10	18
5	10	19
5	10	20
5	10	21
5	10	22
5	10	23
5	10	24
5	10	25
20	22	1
20	22	2
20	22	3
20	22	4
20	22	5
20	22	6
20	22	7
20	22	8
20	22	9
20	22	10
20	22	11
20	22	12
20	22	13
20	22	14
20	22	15
20	22	16
20	22	17
20	22	18
20	22	19
20	22	23
20	22	24
20	22	25
21	22	1
21	22	2
21	22	3
21	22	4
21	22	5
21	22	6
21	22	7
21	22	8
21	22	9
21	22	10
21	22	11
21	22	12
21	22	13
21	22	14
21	22	15
21	22	16
21	22	17
21	22	18
21	22	19
21	22	23
21	22	24
21	22	25
20	21	1
20	21	2
20	21	3
20	21	4
20	21	5
20	21	6
20	21	7
20	21	8
20	21	9
20	21	10
20	21	11
20	21	12
20	21	13
20	21	14
20	21	15
20	21	16
20	21	17
20	21	18
20	21	19
20	21	22
20	21	23
20	21	24
20	21	25
2	3	1
2	3	4
2	3	5
2	3	6
2	3	7
[truncated: 785 more rows]
