# Supplementary material for: Netcombin: An algorithm for constructing optimal phylogenetic network from rooted triplets
Source: PLoS One. 2020 Sep 18;15(9):e0227842. doi: 10.1371/journal.pone.0227842 (PMC7500971; doi:10.1371/journal.pone.0227842)
Supplement: S2 File — (ZIP) [file pone.0227842.s002.zip › tripletData/4/good triplets bound 0.2.txt]

3 4 1
3 4 2
3 4 5
3 4 6
3 4 7
3 4 8
1 2 3
1 5 4
1 7 3
1 7 4
1 8 3
1 8 4
1 9 4
1 10 3
2 9 1
2 9 3
2 9 4
5 9 1
5 9 3
5 9 4
6 9 1
6 9 3
7 9 1
7 9 3
7 9 4
8 9 1
8 9 3
8 9 4
9 10 3
9 10 4
2 6 4
5 6 1
5 6 3
5 6 9
6 7 1
6 7 3
6 7 4
6 7 9
6 8 1
6 8 4
6 8 9
6 10 1
6 10 3
6 10 9
2 10 1
2 10 4
2 10 6
2 10 9
5 10 1
5 10 3
5 10 4
5 10 6
5 10 9
7 10 1
7 10 3
7 10 4
7 10 6
7 10 9
8 10 1
8 10 3
8 10 4
8 10 9
2 5 1
2 5 3
2 5 4
2 5 6
2 5 9
2 5 10
2 7 1
2 7 3
2 7 4
2 7 6
2 7 9
2 7 10
2 8 4
2 8 6
2 8 9
2 8 10
5 8 1
5 8 3
5 8 4
5 8 6
5 8 10
7 8 1
7 8 2
7 8 3
7 8 9
5 7 1
5 7 2
5 7 4
5 7 6
5 7 8
5 7 9
5 7 10
2 3 4
5 3 1
5 3 4
6 3 1
6 3 4
7 3 1
7 3 4
8 3 1
8 3 4
9 3 1
9 3 4
10 3 4
4 1 2
4 1 3
4 1 5
4 1 6
4 1 7
4 1 8
4 1 9
4 1 10
