# Supplementary material for: Netcombin: An algorithm for constructing optimal phylogenetic network from rooted triplets
Source: PLoS One. 2020 Sep 18;15(9):e0227842. doi: 10.1371/journal.pone.0227842 (PMC7500971; doi:10.1371/journal.pone.0227842)
Supplement: S2 File — (ZIP) [file pone.0227842.s002.zip › tripletData/4/good triplets bound 0.6.txt]

3 4 1
3 4 6
3 4 7
3 4 9
3 4 10
1 2 4
1 5 4
1 6 3
1 6 4
2 9 1
2 9 4
5 9 1
5 9 3
6 9 1
7 9 1
7 9 3
8 9 1
2 6 9
5 6 1
6 7 1
6 7 3
6 7 4
6 10 1
2 10 3
2 10 9
5 10 9
7 10 1
8 10 4
8 10 6
2 5 6
2 5 9
2 7 1
2 7 3
2 7 4
2 7 10
2 8 4
2 8 6
7 8 1
7 8 2
7 8 6
5 7 3
5 7 4
6 3 4
7 3 4
8 3 4
9 3 4
4 1 2
4 1 3
4 1 6
4 1 7
4 1 10
