# Supplementary material for: Netcombin: An algorithm for constructing optimal phylogenetic network from rooted triplets
Source: PLoS One. 2020 Sep 18;15(9):e0227842. doi: 10.1371/journal.pone.0227842 (PMC7500971; doi:10.1371/journal.pone.0227842)
Supplement: S2 File — (ZIP) [file pone.0227842.s002.zip › tripletData/4/good triplets bound 0.8.txt]

1 6 3
8 9 4
5 6 9
6 7 9
6 8 1
6 10 3
6 10 9
2 10 1
2 10 4
7 10 9
2 5 3
2 5 10
2 7 10
2 8 6
5 8 2
7 8 2
5 7 1
5 7 3
5 7 4
6 3 4
