# Supplementary material for: Netcombin: An algorithm for constructing optimal phylogenetic network from rooted triplets
Source: PLoS One. 2020 Sep 18;15(9):e0227842. doi: 10.1371/journal.pone.0227842 (PMC7500971; doi:10.1371/journal.pone.0227842)
Supplement: S2 File — (ZIP) [file pone.0227842.s002.zip › tripletData/4/good triplets bound 0.txt]

3	4	1
3	4	2
3	4	5
3	4	6
3	4	7
3	4	8
3	4	9
3	4	10
1	2	3
1	2	4
1	5	3
1	5	4
1	6	3
1	6	4
1	7	3
1	7	4
1	8	3
1	8	4
1	9	3
1	9	4
1	10	3
1	10	4
2	9	1
2	9	3
2	9	4
5	9	1
5	9	3
5	9	4
6	9	1
6	9	3
6	9	4
7	9	1
7	9	3
7	9	4
8	9	1
8	9	3
8	9	4
9	10	1
9	10	3
9	10	4
2	6	1
2	6	3
2	6	4
2	6	9
5	6	1
5	6	3
5	6	4
5	6	9
6	7	1
6	7	3
6	7	4
6	7	9
6	8	1
6	8	3
6	8	4
6	8	9
6	10	1
6	10	3
6	10	4
6	10	9
2	10	1
2	10	3
2	10	4
2	10	6
2	10	9
5	10	1
5	10	3
5	10	4
5	10	6
5	10	9
7	10	1
7	10	3
7	10	4
7	10	6
7	10	9
8	10	1
8	10	3
8	10	4
8	10	6
8	10	9
2	5	1
2	5	3
2	5	4
2	5	6
2	5	9
2	5	10
2	7	1
2	7	3
2	7	4
2	7	6
2	7	9
2	7	10
2	8	1
2	8	3
2	8	4
2	8	6
2	8	9
2	8	10
5	8	1
5	8	2
5	8	3
5	8	4
5	8	6
5	8	9
5	8	10
7	8	1
7	8	2
7	8	3
7	8	4
7	8	6
7	8	9
7	8	10
5	7	1
5	7	2
5	7	3
5	7	4
5	7	6
5	7	8
5	7	9
5	7	10
2	3	1
2	3	4
5	3	1
5	3	4
6	3	1
6	3	4
7	3	1
7	3	4
8	3	1
8	3	4
9	3	1
9	3	4
10	3	1
10	3	4
4	1	2
4	1	3
4	1	5
4	1	6
4	1	7
4	1	8
4	1	9
4	1	10
