# Supplementary material for: Netcombin: An algorithm for constructing optimal phylogenetic network from rooted triplets
Source: PLoS One. 2020 Sep 18;15(9):e0227842. doi: 10.1371/journal.pone.0227842 (PMC7500971; doi:10.1371/journal.pone.0227842)
Supplement: S2 File — (ZIP) [file pone.0227842.s002.zip › tripletData/40/good triplets bound 0.2.txt]

2 14 1
2 14 3
2 14 6
2 14 7
2 14 8
2 14 10
2 14 11
2 14 13
2 14 15
2 14 16
2 14 18
2 14 19
2 14 21
2 14 22
2 14 23
2 14 24
2 14 25
2 14 26
2 28 1
2 28 5
2 28 6
2 28 8
2 28 11
2 28 12
2 28 15
2 28 16
2 28 17
2 28 18
2 28 19
2 28 20
2 28 22
2 28 23
2 28 24
2 28 25
2 28 26
2 28 27
2 29 3
2 29 5
2 29 7
2 29 8
2 29 10
2 29 12
2 29 13
2 29 15
2 29 16
2 29 17
2 29 18
2 29 20
2 29 21
2 29 22
2 29 24
2 29 25
2 29 26
2 29 27
4 14 1
4 14 3
4 14 7
4 14 8
4 14 10
4 14 11
4 14 12
4 14 13
4 14 15
4 14 17
4 14 18
4 14 19
4 14 20
4 14 22
4 14 23
4 14 24
4 14 25
4 14 26
4 28 1
4 28 3
4 28 5
4 28 6
4 28 7
4 28 8
4 28 12
4 28 13
4 28 15
4 28 16
4 28 18
4 28 19
4 28 20
4 28 21
4 28 22
4 28 23
4 28 24
4 28 25
4 28 26
4 28 27
4 29 3
4 29 5
4 29 6
4 29 10
4 29 11
4 29 12
4 29 13
4 29 15
4 29 17
4 29 20
4 29 21
4 29 22
4 29 23
4 29 24
4 29 25
4 29 26
4 29 27
9 14 3
9 14 5
9 14 6
9 14 7
9 14 8
9 14 10
9 14 11
9 14 12
9 14 13
9 14 15
9 14 17
9 14 18
9 14 19
9 14 20
9 14 21
9 14 24
9 14 25
9 14 27
9 28 1
9 28 3
9 28 6
9 28 7
9 28 10
9 28 12
9 28 13
9 28 15
9 28 16
9 28 17
9 28 18
9 28 19
9 28 22
9 28 23
9 28 24
9 28 25
9 28 26
9 28 27
9 29 1
9 29 3
9 29 5
9 29 6
9 29 7
9 29 8
9 29 10
9 29 11
9 29 12
9 29 13
9 29 15
9 29 16
9 29 17
9 29 18
9 29 19
9 29 20
9 29 21
9 29 22
9 29 23
9 29 25
9 29 26
9 29 27
14 30 1
14 30 3
14 30 6
14 30 7
14 30 8
14 30 10
14 30 11
14 30 12
14 30 13
14 30 15
14 30 16
14 30 17
14 30 19
14 30 20
14 30 22
14 30 23
14 30 24
14 30 26
14 30 27
28 30 1
28 30 3
28 30 5
28 30 10
28 30 11
28 30 12
28 30 15
28 30 19
28 30 23
28 30 25
28 30 26
29 30 1
29 30 3
29 30 5
29 30 6
29 30 7
29 30 10
29 30 11
29 30 16
29 30 18
29 30 19
29 30 20
29 30 21
29 30 22
29 30 23
29 30 24
29 30 25
2 9 1
2 9 3
2 9 5
2 9 6
2 9 10
2 9 12
2 9 13
2 9 15
2 9 16
2 9 17
2 9 18
2 9 19
2 9 20
2 9 21
2 9 22
2 9 24
2 9 25
2 9 26
2 9 27
2 9 28
2 30 1
2 30 3
2 30 5
2 30 6
2 30 7
2 30 10
2 30 11
2 30 12
2 30 13
2 30 14
2 30 16
2 30 17
2 30 19
2 30 20
2 30 21
2 30 22
2 30 23
2 30 24
2 30 25
2 30 28
2 30 29
4 9 5
4 9 6
4 9 7
4 9 8
4 9 10
4 9 12
4 9 14
4 9 15
4 9 16
4 9 17
4 9 18
4 9 21
4 9 22
4 9 23
4 9 24
4 9 25
4 9 26
4 9 27
4 9 28
4 9 29
4 30 3
4 30 5
4 30 7
4 30 11
4 30 12
4 30 13
4 30 14
4 30 15
4 30 17
4 30 18
4 30 20
4 30 21
4 30 23
4 30 24
4 30 25
4 30 26
4 30 27
4 30 28
4 30 29
2 4 1
2 4 3
2 4 5
2 4 6
2 4 7
2 4 8
2 4 9
2 4 10
2 4 12
2 4 13
2 4 14
2 4 16
2 4 18
2 4 19
2 4 20
2 4 22
2 4 23
2 4 24
2 4 25
2 4 26
2 4 28
9 30 1
9 30 2
9 30 3
9 30 4
9 30 5
9 30 6
9 30 8
9 30 10
9 30 11
9 30 13
9 30 15
9 30 16
9 30 17
9 30 19
9 30 21
9 30 22
9 30 23
9 30 24
9 30 25
9 30 26
9 30 27
9 30 28
9 30 29
14 28 1
14 28 2
14 28 3
14 28 4
14 28 5
14 28 6
14 28 7
14 28 9
14 28 10
14 28 11
14 28 13
14 28 15
14 28 16
14 28 17
14 28 18
14 28 19
14 28 22
14 28 24
14 28 26
14 28 30
28 29 1
28 29 2
28 29 3
28 29 4
28 29 5
28 29 9
28 29 10
28 29 12
28 29 13
28 29 16
28 29 17
28 29 19
28 29 20
28 29 21
28 29 22
28 29 23
28 29 24
28 29 25
28 29 26
28 29 27
28 29 30
14 29 3
14 29 4
14 29 6
14 29 7
14 29 8
14 29 9
14 29 10
14 29 11
14 29 12
14 29 13
14 29 15
14 29 16
14 29 17
14 29 18
14 29 19
14 29 21
14 29 22
14 29 24
14 29 25
14 29 26
14 29 27
14 29 28
14 29 30
1 5 2
1 5 4
1 5 9
1 5 14
1 5 28
1 5 29
1 5 30
1 6 2
1 6 4
1 6 14
1 6 28
1 6 29
1 7 2
1 7 4
1 7 9
1 7 14
1 7 28
1 7 29
1 7 30
1 11 2
1 11 9
1 11 14
1 11 29
1 11 30
1 16 2
1 16 4
1 16 9
1 16 14
1 16 28
1 16 29
1 16 30
1 18 2
1 18 4
1 18 14
1 18 28
1 18 29
1 18 30
1 20 2
1 20 4
1 20 9
1 20 14
1 20 28
1 20 29
1 27 2
1 27 4
1 27 9
1 27 14
1 27 28
1 27 29
1 27 30
3 5 2
3 5 4
3 5 9
3 5 28
3 5 29
3 5 30
3 6 9
3 6 14
3 6 29
3 6 30
3 7 2
3 7 9
3 7 14
3 7 28
3 7 29
3 11 2
3 11 14
3 11 28
3 11 29
3 11 30
3 16 2
3 16 4
3 16 9
3 16 14
3 16 28
3 16 29
3 18 2
3 18 4
3 18 14
3 18 28
3 18 29
3 18 30
3 20 2
3 20 4
3 20 9
3 20 14
3 20 29
3 20 30
3 27 2
3 27 4
3 27 14
3 27 28
3 27 29
3 27 30
5 8 4
5 8 9
5 8 28
5 8 29
5 8 30
5 10 2
5 10 9
5 10 14
5 10 28
5 10 30
5 12 2
5 12 4
5 12 9
5 12 14
5 12 28
5 12 29
5 12 30
5 13 4
5 13 9
5 13 28
5 13 29
5 13 30
5 15 4
5 15 9
5 15 14
5 15 28
5 15 29
5 17 2
5 17 4
5 17 9
5 17 14
5 17 28
5 17 29
5 17 30
5 19 2
5 19 4
5 19 9
5 19 14
5 19 28
5 19 30
5 21 4
5 21 9
5 21 14
5 21 28
5 21 29
5 21 30
5 22 2
5 22 4
5 22 9
5 22 14
5 22 28
5 22 29
5 22 30
5 23 2
5 23 4
5 23 9
5 23 14
5 23 29
5 24 2
5 24 4
5 24 9
5 24 14
5 24 28
5 24 29
5 24 30
5 25 2
5 25 4
5 25 9
5 25 14
5 25 30
5 26 2
5 26 4
5 26 9
5 26 14
5 26 28
5 26 29
6 8 4
6 8 14
6 8 28
6 8 29
6 8 30
6 10 2
6 10 4
6 10 9
6 10 14
6 10 29
6 10 30
6 12 2
6 12 9
6 12 14
6 12 30
6 13 9
6 13 14
6 13 29
6 13 30
6 15 2
6 15 4
6 15 9
6 15 14
6 15 28
6 15 29
6 15 30
6 17 14
6 17 29
6 17 30
6 19 2
6 19 4
6 19 9
6 19 14
6 19 28
6 19 29
6 19 30
6 21 2
6 21 4
6 21 9
6 21 14
6 21 28
6 21 29
6 21 30
6 22 2
6 22 4
6 22 14
6 22 28
6 22 29
6 22 30
6 23 2
6 23 4
6 23 9
6 23 14
6 23 28
6 23 29
6 23 30
6 24 2
6 24 4
6 24 9
6 24 14
6 24 29
6 24 30
6 25 4
6 25 9
6 25 14
6 25 28
6 25 29
6 25 30
6 26 2
6 26 9
6 26 14
6 26 28
6 26 29
6 26 30
7 8 2
7 8 4
7 8 9
7 8 14
7 8 28
7 8 29
7 8 30
7 10 2
7 10 4
7 10 9
7 10 14
7 10 28
7 10 29
7 10 30
7 12 2
7 12 4
7 12 28
7 12 30
7 13 4
7 13 14
7 13 28
7 13 29
7 15 2
7 15 4
7 15 9
7 15 14
7 15 28
7 15 29
7 15 30
7 17 2
7 17 4
7 17 9
7 17 14
7 17 28
7 17 29
7 17 30
7 19 2
7 19 4
7 19 9
7 19 14
7 19 28
7 21 2
7 21 4
7 21 9
7 21 14
7 21 28
7 21 29
7 21 30
7 22 2
7 22 9
7 22 28
7 22 29
7 22 30
7 23 2
7 23 4
7 23 9
7 23 28
7 23 29
7 23 30
7 24 2
7 24 9
7 24 14
7 24 28
7 24 29
7 24 30
7 25 2
7 25 4
7 25 9
7 25 14
7 25 28
7 25 29
7 25 30
7 26 4
7 26 9
7 26 28
7 26 29
7 26 30
8 11 2
8 11 4
8 11 9
8 11 28
8 11 30
8 16 2
8 16 4
8 16 9
8 16 14
8 16 28
8 16 30
8 18 2
8 18 4
8 18 9
8 18 14
8 18 28
8 18 29
8 18 30
8 20 2
8 20 4
8 20 9
8 20 28
8 20 29
8 20 30
8 27 2
8 27 4
8 27 14
8 27 28
8 27 29
8 27 30
10 11 2
10 11 4
10 11 28
10 11 29
10 16 2
10 16 4
10 16 14
10 16 28
10 16 29
10 16 30
10 18 2
10 18 4
10 18 9
10 18 28
10 18 29
10 18 30
10 20 2
10 20 9
10 20 28
10 20 30
10 27 9
10 27 28
10 27 29
10 27 30
11 12 2
11 12 9
11 12 14
11 12 28
11 12 29
11 12 30
11 13 2
11 13 9
11 13 14
11 13 28
11 13 29
11 13 30
11 15 2
11 15 4
11 15 9
11 15 14
11 15 28
11 15 29
11 15 30
11 17 14
11 17 28
11 17 29
11 17 30
11 19 2
11 19 4
11 19 9
11 19 28
11 19 29
11 21 2
11 21 4
11 21 9
11 21 14
11 21 28
11 21 29
11 22 2
11 22 4
11 22 9
11 22 14
11 22 30
11 23 4
11 23 9
11 23 14
11 23 28
11 23 29
11 23 30
11 24 9
11 24 14
11 24 28
11 24 29
11 24 30
11 25 2
11 25 4
11 25 9
11 25 14
11 25 28
11 25 29
11 25 30
11 26 2
11 26 4
11 26 9
11 26 14
11 26 29
11 26 30
12 16 2
12 16 4
12 16 9
12 16 14
12 16 29
12 16 30
12 18 9
12 18 14
12 18 28
12 18 29
12 20 2
12 20 4
12 20 9
12 20 14
12 20 29
12 20 30
12 27 2
12 27 4
12 27 9
12 27 14
12 27 28
12 27 29
12 27 30
13 16 2
13 16 4
13 16 9
13 16 14
13 16 28
13 16 29
13 16 30
13 18 2
13 18 4
13 18 9
13 18 14
13 18 28
13 18 29
13 18 30
13 20 2
13 20 4
13 20 9
13 20 14
13 20 28
13 20 29
13 27 2
13 27 4
13 27 9
13 27 14
13 27 28
13 27 29
13 27 30
15 16 2
15 16 4
15 16 9
15 16 14
15 16 28
15 16 30
15 18 2
15 18 4
15 18 9
15 18 14
15 18 28
15 18 30
15 20 14
15 20 28
15 20 29
15 20 30
15 27 2
15 27 4
15 27 9
15 27 28
15 27 29
15 27 30
16 17 14
16 17 28
16 17 29
16 17 30
16 19 4
16 19 9
16 19 28
16 19 29
16 19 30
16 21 2
16 21 4
16 21 9
16 21 14
16 21 29
16 21 30
16 22 4
16 22 9
16 22 14
16 22 28
16 22 29
16 22 30
16 23 2
16 23 4
16 23 9
16 23 14
16 23 28
16 23 29
16 24 4
16 24 9
16 24 14
16 24 28
16 24 29
16 24 30
16 25 9
16 25 14
16 25 28
16 25 29
16 25 30
16 26 2
16 26 9
16 26 14
16 26 30
17 18 2
17 18 9
17 18 14
17 18 28
17 18 29
17 20 2
17 20 9
17 20 14
17 20 28
17 20 29
17 20 30
17 27 2
17 27 4
17 27 9
17 27 28
17 27 29
17 27 30
18 19 2
18 19 4
18 19 9
18 19 14
18 19 28
18 19 29
18 21 2
18 21 4
18 21 9
18 21 14
18 21 28
18 21 29
18 21 30
18 22 2
18 22 9
18 22 14
18 22 29
18 22 30
18 23 2
18 23 4
18 23 9
18 23 14
18 23 29
18 23 30
18 24 2
18 24 4
18 24 9
18 24 14
18 24 28
18 24 29
18 24 30
18 25 2
18 25 4
18 25 9
18 25 14
18 25 28
18 25 30
18 26 4
18 26 9
18 26 14
18 26 28
18 26 29
19 20 2
19 20 4
19 20 9
19 20 14
19 20 30
19 27 9
19 27 14
19 27 28
19 27 29
19 27 30
20 21 2
20 21 14
20 21 28
20 21 29
20 21 30
20 22 2
20 22 4
20 22 9
20 22 14
20 22 28
20 23 2
20 23 4
20 23 14
20 23 28
20 23 29
20 23 30
20 24 2
20 24 4
20 24 9
20 24 14
20 24 28
20 24 29
20 24 30
20 25 2
20 25 4
20 25 9
20 25 28
20 25 29
20 25 30
20 26 14
20 26 30
21 27 2
21 27 4
21 27 9
21 27 14
21 27 28
21 27 29
21 27 30
22 27 2
22 27 9
22 27 14
22 27 28
22 27 30
23 27 4
23 27 9
23 27 14
23 27 28
24 27 2
24 27 4
24 27 14
24 27 28
24 27 29
25 27 2
25 27 4
25 27 9
25 27 29
25 27 30
26 27 2
26 27 4
26 27 9
26 27 14
26 27 28
26 27 29
26 27 30
5 7 1
5 7 2
5 7 3
5 7 4
5 7 8
5 7 9
5 7 10
5 7 12
5 7 13
5 7 15
5 7 17
5 7 19
5 7 22
5 7 24
5 7 26
5 7 28
5 7 29
5 7 30
5 16 1
5 16 3
5 16 4
5 16 9
5 16 13
5 16 14
5 16 15
5 16 17
5 16 19
5 16 22
5 16 23
5 16 24
5 16 25
5 16 26
5 16 28
5 16 29
5 18 1
5 18 3
5 18 4
5 18 8
5 18 10
5 18 13
5 18 14
5 18 15
5 18 19
5 18 24
5 18 25
5 18 26
5 18 28
5 18 30
5 20 2
5 20 3
5 20 4
5 20 10
5 20 12
5 20 13
5 20 14
5 20 15
5 20 17
5 20 19
5 20 21
5 20 22
5 20 24
5 20 25
5 20 28
5 20 29
5 20 30
6 7 1
6 7 2
6 7 3
6 7 9
6 7 10
6 7 12
6 7 13
6 7 15
6 7 17
6 7 19
6 7 21
6 7 22
6 7 24
6 7 25
6 7 28
6 7 29
6 16 1
6 16 2
6 16 8
6 16 9
6 16 10
6 16 12
6 16 13
6 16 14
6 16 15
6 16 17
6 16 19
6 16 22
6 16 24
6 16 28
6 16 29
6 16 30
6 18 1
6 18 2
6 18 3
6 18 4
6 18 8
6 18 10
6 18 12
6 18 13
6 18 14
6 18 15
6 18 17
6 18 19
6 18 21
6 18 22
6 18 25
6 18 28
6 18 29
6 20 1
6 20 2
6 20 3
6 20 4
6 20 8
6 20 9
6 20 10
6 20 12
6 20 13
6 20 14
6 20 17
6 20 19
6 20 22
6 20 23
6 20 24
6 20 25
6 20 26
6 20 29
6 20 30
7 11 1
7 11 2
7 11 4
7 11 8
7 11 9
7 11 10
7 11 12
7 11 13
7 11 14
7 11 15
7 11 17
7 11 21
7 11 22
7 11 25
7 11 26
7 11 28
7 11 30
7 27 1
7 27 2
7 27 3
7 27 4
7 27 8
7 27 9
7 27 10
7 27 12
7 27 13
7 27 14
7 27 15
7 27 19
7 27 22
7 27 23
7 27 24
7 27 25
7 27 26
7 27 29
7 27 30
11 16 1
11 16 2
11 16 3
11 16 8
11 16 9
11 16 10
11 16 12
11 16 13
11 16 14
11 16 15
11 16 17
11 16 19
11 16 22
11 16 24
11 16 25
11 16 26
11 16 28
11 16 29
11 18 1
11 18 2
11 18 3
11 18 4
11 18 8
11 18 9
11 18 10
11 18 12
11 18 13
11 18 14
11 18 15
11 18 17
11 18 19
11 18 22
11 18 23
11 18 24
11 18 25
11 18 28
11 18 29
11 18 30
11 20 1
11 20 2
11 20 3
11 20 4
11 20 8
11 20 9
11 20 12
11 20 13
11 20 15
11 20 17
11 20 19
11 20 21
11 20 22
11 20 24
11 20 26
11 20 28
11 20 29
11 20 30
16 27 1
16 27 3
16 27 4
16 27 8
16 27 9
16 27 10
16 27 12
16 27 13
16 27 15
16 27 17
16 27 19
16 27 21
16 27 22
16 27 23
16 27 24
16 27 25
16 27 29
16 27 30
18 27 1
18 27 2
18 27 4
18 27 8
18 27 9
18 27 10
18 27 12
18 27 13
18 27 15
18 27 19
18 27 21
18 27 22
18 27 23
18 27 24
18 27 25
18 27 26
18 27 28
18 27 29
18 27 30
20 27 1
20 27 3
20 27 4
20 27 8
20 27 9
20 27 12
20 27 17
20 27 19
20 27 21
20 27 22
20 27 23
20 27 24
20 27 25
5 6 1
5 6 2
5 6 3
5 6 4
5 6 7
5 6 8
5 6 9
5 6 10
5 6 12
5 6 14
5 6 15
5 6 16
5 6 17
5 6 18
5 6 19
5 6 20
5 6 21
5 6 22
5 6 23
5 6 24
5 6 28
5 6 30
6 11 1
6 11 2
6 11 3
6 11 4
6 11 7
6 11 12
6 11 14
6 11 15
6 11 16
6 11 17
6 11 18
6 11 19
6 11 21
6 11 22
6 11 24
6 11 25
6 11 28
6 11 29
6 11 30
6 27 1
6 27 2
6 27 3
6 27 4
6 27 7
6 27 8
6 27 9
6 27 10
6 27 12
6 27 13
6 27 14
6 27 15
6 27 16
6 27 17
6 27 18
6 27 19
6 27 21
6 27 22
6 27 23
6 27 24
6 27 26
6 27 28
5 27 2
5 27 3
5 27 4
5 27 8
5 27 9
5 27 10
5 27 13
5 27 14
5 27 15
5 27 16
5 27 17
5 27 18
5 27 19
5 27 20
5 27 21
5 27 22
5 27 23
5 27 25
5 27 26
5 27 28
5 27 29
5 27 30
11 27 1
11 27 2
11 27 3
11 27 6
11 27 8
11 27 9
11 27 10
11 27 12
11 27 13
11 27 15
11 27 16
11 27 18
11 27 19
11 27 20
11 27 21
11 27 22
11 27 23
11 27 24
11 27 25
11 27 26
11 27 28
11 27 29
11 27 30
5 11 1
5 11 3
5 11 6
5 11 7
5 11 8
5 11 9
5 11 10
5 11 12
5 11 13
5 11 14
5 11 15
5 11 16
5 11 18
5 11 19
5 11 20
5 11 21
5 11 22
5 11 23
5 11 24
5 11 25
5 11 26
5 11 27
5 11 28
5 11 29
7 20 1
7 20 2
7 20 3
7 20 4
7 20 5
7 20 6
7 20 8
7 20 9
7 20 10
7 20 11
7 20 13
7 20 14
7 20 15
7 20 17
7 20 19
7 20 21
7 20 22
7 20 23
7 20 26
7 20 27
7 20 28
7 20 29
7 20 30
16 20 1
16 20 2
16 20 3
16 20 4
16 20 5
16 20 6
16 20 8
16 20 9
16 20 10
16 20 11
16 20 12
16 20 13
16 20 14
16 20 17
16 20 19
16 20 22
16 20 23
16 20 25
16 20 26
16 20 28
16 20 29
16 20 30
18 20 1
18 20 2
18 20 3
18 20 4
18 20 9
18 20 10
18 20 11
18 20 12
18 20 14
18 20 15
18 20 17
18 20 19
18 20 21
18 20 23
18 20 25
18 20 26
18 20 27
18 20 28
18 20 30
7 16 1
7 16 3
7 16 4
7 16 5
7 16 8
7 16 9
7 16 10
7 16 11
7 16 13
7 16 14
7 16 15
7 16 17
7 16 19
7 16 21
7 16 22
7 16 23
7 16 24
7 16 25
7 16 26
7 16 27
7 16 28
7 16 29
16 18 1
16 18 2
16 18 3
16 18 4
16 18 5
16 18 6
16 18 8
16 18 9
16 18 10
16 18 12
16 18 13
16 18 15
16 18 19
16 18 20
16 18 21
16 18 22
16 18 23
16 18 24
16 18 25
16 18 26
16 18 27
16 18 28
16 18 29
16 18 30
7 18 1
7 18 2
7 18 3
7 18 4
7 18 5
7 18 8
7 18 9
7 18 11
7 18 13
7 18 14
7 18 15
7 18 16
7 18 17
7 18 19
7 18 20
7 18 21
7 18 23
7 18 25
7 18 27
7 18 28
7 18 29
7 18 30
1 3 2
1 3 4
1 3 6
1 3 9
1 3 11
1 3 14
1 3 16
1 3 18
1 3 20
1 3 27
1 3 28
1 3 29
1 8 2
1 8 4
1 8 6
1 8 7
1 8 9
1 8 11
1 8 16
1 8 18
1 8 27
1 8 28
1 8 29
1 8 30
1 13 2
1 13 7
1 13 11
1 13 14
1 13 20
1 13 27
1 13 28
1 13 29
1 13 30
1 17 2
1 17 4
1 17 5
1 17 6
1 17 7
1 17 11
1 17 16
1 17 18
1 17 27
1 17 28
1 23 2
1 23 4
1 23 5
1 23 6
1 23 7
1 23 9
1 23 11
1 23 14
1 23 16
1 23 18
1 23 20
1 23 28
1 25 2
1 25 4
1 25 5
1 25 6
1 25 7
1 25 9
1 25 11
1 25 14
1 25 16
1 25 18
1 25 20
1 25 28
1 25 29
1 25 30
1 26 2
1 26 4
1 26 6
1 26 7
1 26 9
1 26 11
1 26 14
1 26 16
1 26 18
1 26 20
1 26 27
1 26 28
1 26 29
1 26 30
3 10 4
3 10 5
3 10 6
3 10 7
3 10 11
3 10 14
3 10 16
3 10 18
3 10 20
3 10 27
3 10 28
3 10 29
3 10 30
3 12 2
3 12 4
3 12 5
3 12 6
3 12 7
3 12 9
3 12 11
3 12 14
3 12 16
3 12 18
3 12 20
3 12 27
3 12 28
3 12 29
3 12 30
3 15 2
3 15 4
3 15 5
3 15 6
3 15 7
3 15 9
3 15 11
3 15 14
3 15 16
3 15 18
3 15 20
3 15 28
3 15 29
3 19 4
3 19 5
3 19 6
3 19 7
3 19 11
3 19 14
3 19 16
3 19 18
3 19 20
3 19 27
3 19 28
3 19 29
3 19 30
3 21 4
3 21 5
3 21 6
3 21 7
3 21 9
3 21 11
3 21 14
3 21 16
3 21 20
3 21 27
3 21 28
3 21 29
3 22 2
3 22 4
3 22 5
3 22 6
3 22 9
3 22 14
3 22 18
3 22 20
3 22 27
3 22 28
3 22 29
3 24 2
3 24 4
3 24 5
3 24 6
3 24 7
3 24 9
3 24 11
3 24 14
3 24 16
3 24 18
3 24 20
3 24 27
3 24 28
3 24 30
8 10 5
8 10 6
8 10 7
8 10 9
8 10 11
8 10 14
8 10 18
8 10 20
8 10 27
8 10 28
8 10 29
8 10 30
8 12 2
8 12 4
8 12 5
8 12 6
8 12 7
8 12 9
8 12 11
8 12 14
8 12 16
8 12 18
8 12 20
8 12 27
8 12 28
8 12 29
8 15 2
8 15 5
8 15 6
8 15 9
8 15 14
8 15 16
8 15 18
8 15 20
8 15 27
8 15 28
8 15 29
8 19 2
8 19 4
8 19 6
8 19 7
8 19 9
8 19 11
8 19 14
8 19 16
8 19 18
8 19 20
8 19 27
8 19 28
8 19 29
8 19 30
8 21 2
8 21 5
8 21 6
8 21 7
8 21 9
8 21 11
8 21 16
8 21 18
8 21 20
8 21 27
8 21 28
8 21 29
8 21 30
8 22 2
8 22 4
8 22 5
8 22 7
8 22 9
8 22 11
8 22 16
8 22 18
8 22 20
8 22 28
8 22 29
8 24 2
8 24 4
8 24 5
8 24 6
8 24 7
8 24 9
8 24 11
8 24 14
8 24 16
8 24 18
8 24 20
8 24 27
8 24 29
10 13 2
10 13 4
10 13 5
10 13 6
10 13 7
10 13 9
10 13 11
10 13 14
10 13 16
10 13 18
10 13 20
10 13 28
10 13 29
10 13 30
10 17 2
10 17 4
10 17 5
10 17 6
10 17 7
10 17 9
10 17 11
10 17 14
10 17 16
10 17 18
10 17 27
10 17 28
10 17 29
10 23 5
10 23 7
10 23 14
10 23 16
10 23 18
10 23 20
10 23 28
10 23 29
10 23 30
10 25 2
10 25 5
10 25 6
10 25 9
10 25 11
10 25 14
10 25 16
10 25 18
10 25 20
10 25 27
10 25 28
10 25 29
10 25 30
10 26 2
10 26 4
10 26 5
10 26 7
10 26 9
10 26 11
10 26 14
10 26 18
10 26 20
10 26 27
10 26 28
10 26 29
10 26 30
12 13 2
12 13 4
12 13 5
12 13 6
12 13 11
12 13 14
12 13 16
12 13 18
12 13 20
12 13 27
12 13 28
12 13 29
12 13 30
12 17 2
12 17 4
12 17 5
12 17 6
12 17 7
12 17 9
12 17 11
12 17 14
12 17 16
12 17 20
12 17 27
12 17 28
12 17 29
12 17 30
12 23 2
12 23 4
12 23 6
12 23 7
12 23 9
12 23 11
12 23 16
12 23 27
12 23 30
12 25 2
12 25 4
12 25 5
12 25 6
12 25 7
12 25 9
12 25 11
12 25 14
12 25 20
12 25 27
12 25 29
12 25 30
12 26 2
12 26 5
12 26 6
12 26 11
12 26 16
12 26 18
12 26 20
12 26 27
12 26 29
12 26 30
13 15 2
13 15 4
13 15 5
13 15 6
13 15 7
13 15 9
13 15 11
13 15 14
13 15 16
13 15 27
13 15 30
13 19 2
13 19 4
13 19 5
13 19 7
13 19 9
13 19 14
13 19 18
13 19 20
13 19 27
13 19 29
13 21 2
13 21 4
13 21 5
13 21 6
13 21 9
13 21 11
13 21 16
13 21 18
13 21 20
13 21 27
13 21 28
13 21 30
13 22 2
13 22 4
13 22 5
13 22 6
13 22 9
13 22 14
13 22 16
13 22 18
13 22 27
13 22 28
13 24 2
13 24 4
13 24 5
13 24 6
13 24 11
13 24 14
13 24 16
13 24 18
13 24 20
13 24 27
13 24 28
13 24 30
15 17 2
15 17 4
15 17 5
15 17 7
15 17 9
15 17 16
15 17 20
15 17 28
15 17 29
15 23 2
15 23 5
15 23 6
15 23 7
15 23 9
15 23 11
15 23 14
15 23 16
15 23 18
15 23 20
15 23 27
15 23 28
15 23 29
15 25 5
15 25 6
15 25 7
15 25 11
15 25 14
15 25 18
15 25 20
15 25 27
15 25 28
15 25 29
15 25 30
15 26 2
15 26 4
15 26 5
15 26 7
15 26 9
15 26 14
15 26 16
15 26 18
15 26 20
15 26 27
15 26 28
15 26 30
17 19 2
17 19 4
17 19 5
17 19 7
17 19 11
17 19 16
17 19 18
17 19 20
17 19 27
17 19 28
17 19 30
17 21 4
17 21 5
17 21 6
17 21 7
17 21 9
17 21 11
17 21 14
17 21 16
17 21 20
17 21 27
17 21 28
17 21 29
17 21 30
17 22 2
17 22 5
17 22 6
17 22 7
17 22 11
17 22 18
17 22 20
17 22 27
17 22 28
17 22 29
17 22 30
17 24 2
17 24 6
17 24 9
17 24 14
17 24 16
17 24 20
17 24 27
17 24 29
17 24 30
19 23 2
19 23 4
19 23 6
19 23 7
19 23 9
19 23 11
19 23 14
19 23 16
19 23 20
19 23 28
19 23 29
19 25 2
19 25 4
19 25 5
19 25 6
19 25 7
19 25 11
19 25 14
19 25 16
19 25 18
19 25 27
19 25 28
19 26 2
19 26 4
19 26 5
19 26 6
19 26 14
19 26 16
19 26 18
19 26 28
19 26 29
19 26 30
21 23 4
21 23 5
21 23 6
21 23 7
21 23 9
21 23 16
21 23 18
21 23 28
21 23 29
21 23 30
21 25 2
21 25 5
21 25 7
21 25 9
21 25 11
21 25 14
21 25 16
21 25 18
21 25 20
21 25 27
21 25 28
21 25 29
21 25 30
21 26 2
21 26 4
21 26 5
21 26 6
21 26 7
21 26 9
21 26 11
21 26 14
21 26 16
21 26 18
21 26 27
21 26 28
21 26 29
21 26 30
22 23 2
22 23 4
22 23 5
22 23 6
22 23 7
22 23 9
22 23 11
22 23 16
22 23 27
22 23 29
22 23 30
22 25 4
22 25 6
22 25 7
22 25 9
22 25 11
22 25 18
22 25 20
22 25 27
22 25 28
22 25 30
22 26 2
22 26 5
22 26 7
22 26 11
22 26 14
22 26 16
22 26 18
22 26 20
22 26 27
22 26 29
23 24 2
23 24 4
23 24 6
23 24 9
23 24 14
23 24 18
23 24 20
23 24 27
23 24 28
23 24 30
24 25 2
24 25 4
24 25 5
24 25 7
24 25 9
24 25 11
24 25 14
24 25 29
24 25 30
24 26 2
24 26 5
24 26 6
24 26 7
24 26 11
24 26 14
24 26 16
24 26 20
24 26 27
24 26 28
24 26 29
24 26 30
1 19 3
1 19 5
1 19 6
1 19 7
1 19 8
1 19 9
1 19 11
1 19 13
1 19 14
1 19 16
1 19 17
1 19 18
1 19 20
1 19 23
1 19 25
1 19 27
1 19 28
1 19 29
1 19 30
1 21 2
1 21 3
1 21 4
1 21 6
1 21 7
1 21 9
1 21 11
1 21 13
1 21 14
1 21 18
1 21 20
1 21 23
1 21 25
1 21 26
1 21 27
1 21 29
1 21 30
1 22 2
1 22 5
1 22 6
1 22 7
1 22 8
1 22 11
1 22 13
1 22 14
1 22 16
1 22 17
1 22 18
1 22 20
1 22 23
1 22 25
1 22 26
1 22 27
1 22 28
1 22 29
1 22 30
10 19 2
10 19 5
10 19 6
10 19 8
10 19 9
10 19 14
10 19 16
10 19 17
10 19 18
10 19 23
10 19 25
10 19 27
10 19 29
10 19 30
10 21 2
10 21 3
10 21 5
10 21 6
10 21 7
10 21 8
10 21 9
10 21 11
10 21 13
10 21 14
10 21 16
10 21 17
10 21 18
10 21 20
10 21 23
10 21 25
10 21 26
10 21 27
10 21 28
10 21 29
10 21 30
10 22 2
10 22 4
10 22 5
10 22 6
10 22 8
10 22 9
10 22 11
10 22 13
10 22 16
10 22 17
10 22 18
10 22 20
10 22 23
10 22 25
10 22 26
10 22 27
10 22 28
10 22 29
10 22 30
12 19 2
12 19 3
12 19 6
12 19 7
12 19 8
12 19 9
12 19 11
12 19 13
12 19 14
12 19 16
12 19 17
12 19 18
12 19 23
12 19 26
12 19 27
12 19 28
12 19 29
12 19 30
12 21 2
12 21 3
12 21 4
12 21 5
12 21 6
12 21 7
12 21 8
12 21 9
12 21 11
12 21 13
12 21 14
12 21 16
12 21 17
12 21 20
12 21 23
12 21 25
12 21 26
12 21 27
12 21 28
12 21 29
12 21 30
12 22 2
12 22 3
12 22 4
12 22 5
12 22 6
12 22 7
12 22 8
12 22 9
12 22 11
12 22 13
12 22 14
12 22 16
12 22 17
12 22 18
12 22 20
12 22 23
12 22 28
12 22 29
12 22 30
15 19 3
15 19 4
15 19 5
15 19 6
15 19 7
15 19 8
15 19 9
15 19 11
15 19 14
15 19 16
15 19 17
15 19 18
15 19 20
15 19 23
15 19 25
15 19 26
15 19 29
15 19 30
15 21 2
15 21 3
15 21 4
15 21 5
15 21 6
15 21 7
15 21 9
15 21 11
15 21 13
15 21 14
15 21 16
15 21 17
15 21 18
15 21 23
15 21 25
15 21 26
15 21 27
15 21 28
15 21 29
15 21 30
15 22 2
15 22 3
15 22 4
15 22 5
15 22 6
15 22 7
15 22 8
15 22 9
15 22 13
15 22 16
15 22 17
15 22 18
15 22 25
15 22 26
15 22 27
15 22 30
19 24 2
19 24 3
19 24 6
19 24 7
19 24 9
19 24 11
19 24 16
19 24 17
19 24 18
19 24 20
19 24 23
19 24 25
19 24 26
19 24 27
19 24 28
19 24 29
19 24 30
21 24 2
21 24 3
21 24 4
21 24 5
21 24 6
21 24 8
21 24 9
21 24 11
21 24 14
21 24 16
21 24 17
21 24 18
21 24 20
21 24 23
21 24 25
21 24 26
21 24 27
21 24 28
21 24 29
21 24 30
22 24 2
22 24 3
22 24 4
22 24 6
22 24 8
22 24 9
22 24 11
22 24 13
22 24 16
22 24 17
22 24 20
22 24 23
22 24 26
22 24 27
22 24 29
22 24 30
19 21 1
19 21 3
19 21 6
19 21 7
19 21 8
19 21 9
19 21 10
19 21 11
19 21 12
19 21 13
19 21 14
19 21 15
19 21 16
19 21 17
19 21 18
19 21 23
19 21 25
19 21 26
19 21 27
19 21 28
19 21 29
19 21 30
21 22 1
21 22 3
21 22 4
21 22 5
21 22 6
21 22 7
21 22 9
21 22 10
21 22 11
21 22 12
21 22 13
21 22 14
21 22 15
21 22 16
21 22 17
21 22 18
21 22 20
21 22 23
21 22 24
21 22 25
21 22 26
21 22 27
21 22 28
21 22 30
19 22 2
19 22 3
19 22 4
19 22 5
19 22 6
19 22 8
19 22 9
19 22 10
19 22 11
19 22 12
19 22 14
19 22 15
19 22 16
19 22 17
19 22 18
19 22 20
19 22 21
19 22 23
19 22 24
19 22 25
19 22 26
19 22 27
19 22 28
19 22 30
1 10 2
1 10 3
1 10 4
1 10 5
1 10 6
1 10 7
1 10 8
1 10 9
1 10 11
1 10 13
1 10 14
1 10 17
1 10 19
1 10 20
1 10 22
1 10 23
1 10 26
1 10 27
1 10 28
1 10 29
1 10 30
1 12 2
1 12 3
1 12 4
1 12 5
1 12 6
1 12 7
1 12 8
1 12 9
1 12 11
1 12 14
1 12 16
1 12 17
1 12 19
1 12 20
1 12 21
1 12 22
1 12 23
1 12 26
1 12 28
1 12 29
1 12 30
10 15 4
10 15 5
10 15 6
10 15 7
10 15 8
10 15 9
10 15 11
10 15 13
10 15 14
10 15 16
10 15 18
10 15 19
10 15 20
10 15 23
10 15 25
10 15 27
10 15 29
10 15 30
10 24 2
10 24 3
10 24 6
10 24 7
10 24 8
10 24 9
10 24 11
10 24 14
10 24 16
10 24 18
10 24 19
10 24 20
10 24 22
10 24 23
10 24 26
10 24 27
10 24 28
10 24 29
10 24 30
12 15 4
12 15 6
12 15 7
12 15 11
12 15 13
12 15 14
12 15 16
12 15 17
12 15 18
12 15 19
12 15 20
12 15 23
12 15 25
12 15 26
12 15 27
12 15 28
12 15 29
12 24 2
12 24 3
12 24 4
12 24 5
12 24 6
12 24 7
12 24 9
12 24 11
12 24 13
12 24 14
12 24 16
12 24 18
12 24 19
12 24 20
12 24 22
12 24 23
12 24 25
12 24 26
12 24 27
12 24 30
10 12 1
10 12 2
10 12 3
10 12 4
10 12 5
10 12 6
10 12 7
10 12 8
10 12 9
10 12 11
10 12 14
10 12 16
10 12 17
10 12 18
10 12 21
10 12 22
10 12 23
10 12 24
10 12 26
10 12 27
10 12 29
1 24 2
1 24 3
1 24 5
1 24 6
1 24 8
1 24 9
1 24 10
1 24 11
1 24 12
1 24 13
1 24 14
1 24 16
1 24 17
1 24 19
1 24 20
1 24 21
1 24 22
1 24 23
1 24 25
1 24 26
1 24 27
1 24 28
1 24 29
15 24 2
15 24 3
15 24 4
15 24 5
15 24 8
15 24 9
15 24 11
15 24 12
15 24 13
15 24 14
15 24 16
15 24 17
15 24 18
15 24 19
15 24 21
15 24 22
15 24 23
15 24 26
15 24 27
15 24 28
15 24 29
15 24 30
1 15 3
1 15 5
1 15 7
1 15 10
1 15 11
1 15 13
1 15 16
1 15 17
1 15 18
1 15 19
1 15 20
1 15 23
1 15 24
1 15 27
1 15 28
1 15 30
3 8 1
3 8 2
3 8 4
3 8 6
3 8 7
3 8 9
3 8 11
3 8 12
3 8 14
3 8 15
3 8 16
3 8 18
3 8 19
3 8 20
3 8 21
3 8 22
3 8 24
3 8 27
3 8 28
3 8 29
3 8 30
3 13 2
3 13 4
3 13 5
3 13 6
3 13 7
3 13 9
3 13 10
3 13 12
3 13 18
3 13 19
3 13 20
3 13 21
3 13 22
3 13 24
3 13 27
3 13 29
3 17 1
3 17 2
3 17 4
3 17 6
3 17 7
3 17 9
3 17 11
3 17 14
3 17 15
3 17 16
3 17 18
3 17 19
3 17 21
3 17 24
3 17 27
3 17 28
3 17 29
3 17 30
3 23 1
3 23 2
3 23 4
3 23 5
3 23 7
3 23 10
3 23 11
3 23 12
3 23 14
3 23 15
3 23 16
3 23 19
3 23 20
3 23 21
3 23 22
3 23 24
3 23 27
3 23 28
3 23 29
3 23 30
3 26 1
3 26 2
3 26 4
3 26 5
3 26 6
3 26 7
3 26 9
3 26 10
3 26 12
3 26 14
3 26 15
3 26 16
3 26 19
3 26 20
3 26 24
3 26 27
3 26 29
8 25 1
8 25 2
8 25 5
8 25 6
8 25 9
8 25 11
8 25 12
8 25 14
8 25 15
8 25 19
8 25 20
8 25 21
8 25 24
8 25 27
8 25 29
13 25 1
13 25 2
13 25 4
13 25 5
13 25 6
13 25 7
13 25 11
13 25 12
13 25 14
13 25 15
13 25 16
13 25 20
13 25 22
13 25 27
13 25 28
13 25 29
17 25 1
17 25 2
17 25 4
17 25 5
17 25 6
17 25 9
17 25 10
17 25 11
17 25 12
17 25 14
17 25 15
17 25 16
17 25 18
17 25 19
17 25 20
17 25 21
17 25 22
17 25 24
17 25 28
17 25 29
17 25 30
23 25 2
23 25 4
23 25 5
23 25 7
23 25 9
23 25 10
23 25 11
23 25 12
23 25 14
23 25 16
23 25 18
23 25 19
23 25 20
23 25 21
23 25 22
23 25 24
23 25 27
23 25 28
23 25 29
23 25 30
25 26 1
25 26 2
25 26 4
25 26 7
25 26 12
25 26 14
25 26 15
25 26 19
25 26 21
25 26 22
25 26 24
25 26 27
25 26 28
25 26 29
25 26 30
3 25 1
3 25 2
3 25 5
3 25 6
3 25 7
3 25 9
3 25 10
3 25 11
3 25 15
3 25 17
3 25 18
3 25 19
3 25 20
3 25 21
3 25 22
3 25 23
3 25 24
3 25 28
8 26 1
8 26 2
8 26 3
8 26 4
8 26 5
8 26 6
8 26 7
8 26 10
8 26 11
8 26 12
8 26 15
8 26 16
8 26 19
8 26 20
8 26 21
8 26 22
8 26 24
8 26 25
8 26 27
8 26 28
8 26 29
8 26 30
13 26 1
13 26 2
13 26 3
13 26 4
13 26 5
13 26 6
13 26 7
13 26 9
13 26 10
13 26 11
13 26 15
13 26 19
13 26 20
13 26 21
13 26 22
13 26 24
13 26 25
13 26 27
13 26 28
13 26 29
13 26 30
17 26 4
17 26 5
17 26 6
17 26 7
17 26 9
17 26 10
17 26 11
17 26 12
17 26 14
17 26 15
17 26 16
17 26 18
17 26 19
17 26 20
17 26 21
17 26 22
17 26 24
17 26 27
17 26 28
17 26 29
17 26 30
23 26 1
23 26 2
23 26 3
23 26 4
23 26 5
23 26 6
23 26 7
23 26 9
23 26 10
23 26 11
23 26 14
23 26 16
23 26 18
23 26 20
23 26 21
23 26 24
23 26 25
23 26 27
23 26 28
23 26 29
23 26 30
8 17 1
8 17 2
8 17 4
8 17 5
8 17 6
8 17 7
8 17 9
8 17 10
8 17 11
8 17 12
8 17 14
8 17 15
8 17 16
8 17 18
8 17 19
8 17 20
8 17 21
8 17 26
8 17 27
8 17 28
8 17 29
13 17 2
13 17 3
13 17 4
13 17 5
13 17 6
13 17 7
13 17 9
13 17 10
13 17 12
13 17 14
13 17 15
13 17 16
13 17 18
13 17 19
13 17 20
13 17 21
13 17 22
13 17 25
13 17 26
13 17 27
13 17 28
13 17 29
13 17 30
17 23 1
17 23 2
17 23 3
17 23 4
17 23 6
17 23 7
17 23 9
17 23 10
17 23 11
17 23 12
17 23 14
17 23 15
17 23 16
17 23 18
17 23 19
17 23 20
17 23 22
17 23 24
17 23 25
17 23 26
17 23 27
17 23 28
17 23 29
17 23 30
8 13 1
8 13 2
8 13 3
8 13 5
8 13 6
8 13 7
8 13 9
8 13 10
8 13 11
8 13 12
8 13 14
8 13 15
8 13 16
8 13 17
8 13 18
8 13 21
8 13 24
8 13 26
8 13 27
8 13 29
8 13 30
13 23 4
13 23 5
13 23 6
13 23 7
13 23 9
13 23 10
13 23 11
13 23 15
13 23 17
13 23 18
13 23 21
13 23 25
13 23 26
13 23 27
13 23 28
13 23 29
13 23 30
8 23 1
8 23 2
8 23 3
8 23 4
8 23 5
8 23 6
8 23 7
8 23 9
8 23 10
8 23 11
8 23 12
8 23 14
8 23 15
8 23 16
8 23 18
8 23 19
8 23 20
8 23 22
8 23 24
8 23 25
8 23 26
8 23 27
8 23 28
8 23 29
8 23 30
5 10 7
5 10 8
5 10 13
5 10 15
5 10 18
5 10 19
5 10 20
5 10 21
5 10 22
5 10 23
5 10 24
5 10 25
5 10 26
5 12 1
5 12 3
5 12 7
5 12 8
5 12 13
5 12 15
5 12 16
5 12 17
5 12 20
5 12 21
5 12 23
5 12 24
5 12 25
5 12 26
6 10 1
6 10 15
6 10 16
6 10 18
6 10 19
6 10 21
6 10 22
6 10 23
6 10 24
6 10 25
6 10 26
6 12 1
6 12 3
6 12 7
6 12 13
6 12 15
6 12 16
6 12 17
6 12 18
6 12 19
6 12 22
6 12 23
6 12 24
6 12 25
6 12 26
11 10 3
11 10 8
11 10 15
11 10 16
11 10 17
11 10 18
11 10 20
11 10 23
11 10 24
11 10 25
11 10 26
11 12 3
11 12 7
11 12 8
11 12 15
11 12 16
11 12 17
11 12 19
11 12 20
11 12 21
11 12 22
11 12 23
11 12 24
11 12 25
11 12 26
27 10 1
27 10 3
27 10 7
27 10 15
27 10 17
27 10 18
27 10 19
27 10 20
27 10 23
27 10 24
27 10 25
27 10 26
27 12 1
27 12 3
27 12 7
27 12 8
27 12 13
27 12 15
27 12 16
27 12 17
27 12 18
27 12 20
27 12 22
27 12 23
27 12 24
27 12 25
27 12 26
1 20 3
1 20 5
1 20 6
1 20 7
1 20 8
1 20 11
1 20 13
1 20 16
1 20 17
1 20 18
1 20 19
1 20 21
1 20 25
1 20 26
10 20 3
10 20 5
10 20 7
10 20 8
10 20 13
10 20 16
10 20 18
10 20 19
10 20 22
10 20 23
10 20 25
10 20 27
12 20 3
12 20 5
12 20 6
12 20 7
12 20 11
12 20 13
12 20 17
12 20 18
12 20 19
12 20 22
12 20 26
12 20 27
15 20 3
15 20 6
15 20 7
15 20 8
15 20 11
15 20 13
15 20 16
15 20 17
15 20 19
15 20 21
15 20 23
15 20 25
15 20 26
15 20 27
24 20 3
24 20 5
24 20 7
24 20 8
24 20 11
24 20 13
24 20 16
24 20 17
24 20 18
24 20 21
24 20 22
24 20 23
24 20 26
24 20 27
