# Supplementary material for: Netcombin: An algorithm for constructing optimal phylogenetic network from rooted triplets
Source: PLoS One. 2020 Sep 18;15(9):e0227842. doi: 10.1371/journal.pone.0227842 (PMC7500971; doi:10.1371/journal.pone.0227842)
Supplement: S2 File — (ZIP) [file pone.0227842.s002.zip › tripletData/40/good triplets bound 0.6.txt]

2 14 1
2 14 12
2 14 13
2 14 16
2 14 18
2 14 19
2 14 20
2 14 23
2 14 24
2 28 1
2 28 3
2 28 11
2 28 15
2 28 17
2 28 19
2 28 21
2 28 24
2 28 26
2 29 5
2 29 15
2 29 17
2 29 22
2 29 26
2 29 27
4 14 8
4 14 11
4 14 17
4 14 19
4 14 24
4 28 1
4 28 5
4 28 7
4 28 8
4 28 10
4 28 12
4 28 15
4 28 17
4 28 20
4 28 21
4 28 27
4 29 6
4 29 12
4 29 15
4 29 16
4 29 18
4 29 24
4 29 25
4 29 26
9 14 3
9 14 5
9 14 6
9 14 10
9 14 12
9 14 13
9 14 16
9 14 21
9 14 25
9 28 11
9 28 15
9 28 16
9 28 17
9 28 18
9 28 23
9 28 24
9 28 26
9 28 27
9 29 7
9 29 15
9 29 16
9 29 18
9 29 19
9 29 23
9 29 24
9 29 26
14 30 5
14 30 8
14 30 13
14 30 15
14 30 22
14 30 24
14 30 25
28 30 3
28 30 5
28 30 6
28 30 13
28 30 15
28 30 19
28 30 21
28 30 24
28 30 26
28 30 27
29 30 1
29 30 22
29 30 23
29 30 25
2 9 1
2 9 3
2 9 13
2 9 16
2 9 19
2 9 21
2 9 23
2 9 27
2 9 28
2 30 1
2 30 7
2 30 11
2 30 13
2 30 15
2 30 16
2 30 17
2 30 18
2 30 20
2 30 21
2 30 23
2 30 26
2 30 28
4 9 1
4 9 3
4 9 6
4 9 15
4 9 17
4 9 23
4 9 24
4 9 26
4 9 28
4 30 1
4 30 5
4 30 6
4 30 7
4 30 11
4 30 12
4 30 13
4 30 15
4 30 16
4 30 19
4 30 26
2 4 1
2 4 3
2 4 5
2 4 6
2 4 10
2 4 14
2 4 18
2 4 19
2 4 20
2 4 23
2 4 30
9 30 1
9 30 2
9 30 3
9 30 5
9 30 6
9 30 7
9 30 8
9 30 10
9 30 14
9 30 20
9 30 22
9 30 25
14 28 3
14 28 6
14 28 8
14 28 9
14 28 11
14 28 17
14 28 20
14 28 21
14 28 22
14 28 24
14 28 25
14 28 27
28 29 1
28 29 2
28 29 6
28 29 7
28 29 8
28 29 9
28 29 12
28 29 16
28 29 24
28 29 25
28 29 30
14 29 1
14 29 5
14 29 7
14 29 10
14 29 16
14 29 17
14 29 18
14 29 19
14 29 24
14 29 26
14 29 27
14 29 28
1 5 9
1 5 29
1 5 30
1 6 2
1 6 4
1 6 14
1 6 28
1 6 30
1 7 2
1 11 2
1 11 4
1 11 14
1 11 28
1 11 29
1 16 2
1 16 4
1 18 2
1 18 4
1 18 28
1 18 30
1 20 14
1 20 29
1 20 30
1 27 9
3 5 4
3 5 14
3 6 2
3 7 30
3 11 4
3 11 9
3 11 29
3 11 30
3 16 4
3 18 2
3 18 9
3 20 14
3 20 28
3 20 29
3 20 30
3 27 9
3 27 28
3 27 29
5 8 4
5 8 9
5 8 30
5 10 4
5 10 28
5 10 29
5 12 4
5 12 9
5 12 28
5 12 29
5 13 14
5 15 4
5 15 9
5 15 30
5 17 9
5 17 29
5 19 9
5 19 28
5 19 30
5 21 29
5 21 30
5 22 2
5 22 14
5 23 2
5 23 9
5 23 14
5 24 2
5 24 4
5 24 9
5 24 14
5 24 29
5 25 4
5 25 29
5 25 30
5 26 2
5 26 4
5 26 14
5 26 28
5 26 29
6 8 30
6 10 9
6 10 14
6 10 28
6 10 29
6 10 30
6 12 9
6 12 28
6 13 2
6 13 4
6 13 9
6 13 14
6 13 28
6 13 29
6 15 2
6 15 9
6 15 28
6 15 29
6 17 2
6 17 4
6 17 9
6 17 14
6 17 30
6 19 2
6 19 9
6 19 28
6 19 29
6 19 30
6 21 2
6 21 9
6 21 14
6 22 4
6 22 9
6 22 28
6 22 29
6 23 28
6 24 4
6 24 14
6 24 28
6 25 4
6 26 2
6 26 9
6 26 14
6 26 30
7 10 4
7 10 9
7 10 28
7 12 2
7 12 28
7 13 2
7 13 4
7 13 9
7 13 14
7 15 4
7 15 14
7 15 28
7 15 29
7 17 2
7 19 4
7 19 14
7 21 30
7 22 30
7 23 2
7 23 9
7 23 14
7 23 28
7 23 30
7 24 28
7 24 30
7 25 2
7 25 9
7 25 28
7 25 29
7 26 2
7 26 4
7 26 14
8 11 9
8 16 2
8 16 9
8 16 14
8 16 28
8 18 9
8 18 29
8 20 14
8 20 30
8 27 9
8 27 30
10 11 4
10 11 14
10 11 28
10 11 30
10 16 2
10 16 28
10 16 29
10 18 2
10 18 14
10 18 28
10 18 30
10 20 2
10 20 4
10 20 9
10 20 29
10 27 2
10 27 4
10 27 9
10 27 14
10 27 28
10 27 29
11 12 28
11 13 2
11 13 4
11 13 9
11 13 28
11 13 30
11 15 2
11 15 4
11 15 9
11 15 14
11 15 28
11 15 29
11 17 2
11 19 4
11 19 9
11 19 14
11 21 4
11 21 29
11 22 30
11 23 2
11 23 28
11 23 29
11 24 2
11 24 29
11 25 4
11 25 29
11 25 30
11 26 4
11 26 9
11 26 29
12 16 2
12 16 9
12 16 14
12 16 28
12 18 2
12 18 28
12 18 30
12 20 2
12 20 9
12 20 14
12 27 4
12 27 14
12 27 29
12 27 30
13 16 2
13 16 4
13 16 9
13 16 29
13 18 2
13 18 9
13 18 28
13 18 29
13 20 14
13 20 30
13 27 9
13 27 14
15 16 2
15 16 4
15 16 28
15 16 30
15 18 9
15 18 30
15 20 2
15 20 9
15 20 14
15 20 30
15 27 4
15 27 14
15 27 28
15 27 30
16 17 2
16 17 9
16 17 28
16 17 30
16 19 14
16 19 29
16 19 30
16 21 2
16 21 30
16 22 2
16 22 9
16 22 28
16 22 29
16 22 30
16 23 2
16 23 28
16 23 30
16 24 4
16 24 14
16 24 28
16 24 30
16 25 30
17 18 2
17 18 4
17 18 9
17 18 28
17 18 29
17 20 14
17 20 28
17 20 30
17 27 14
17 27 28
18 19 28
18 19 29
18 22 4
18 23 2
18 23 4
18 23 9
18 23 14
18 24 2
18 24 4
18 24 9
18 24 29
18 25 29
18 25 30
18 26 2
18 26 9
18 26 28
19 20 4
19 20 14
19 27 2
19 27 29
20 21 4
20 21 9
20 21 30
20 22 9
20 22 14
20 23 2
20 23 30
20 24 4
20 24 28
20 24 30
20 25 28
20 26 2
20 26 9
20 26 30
21 27 4
22 27 2
22 27 9
22 27 29
22 27 30
23 27 2
23 27 14
23 27 28
23 27 29
24 27 4
24 27 9
24 27 14
24 27 30
25 27 2
25 27 29
25 27 30
26 27 14
26 27 29
5 7 2
5 7 3
5 7 9
5 7 17
5 7 19
5 7 24
5 7 28
5 7 29
5 16 2
5 16 3
5 16 4
5 16 8
5 16 9
5 16 10
5 16 12
5 16 17
5 16 19
5 16 22
5 16 23
5 16 24
5 16 29
5 16 30
5 18 1
5 18 4
5 18 19
5 18 26
5 20 1
5 20 3
5 20 13
5 20 15
5 20 21
5 20 22
5 20 25
5 20 29
6 7 8
6 7 13
6 7 26
6 7 28
6 7 29
6 7 30
6 16 1
6 16 8
6 16 9
6 16 10
6 16 12
6 16 21
6 16 23
6 16 25
6 18 1
6 18 2
6 18 4
6 18 9
6 18 12
6 18 13
6 18 15
6 18 17
6 18 19
6 18 21
6 18 24
6 18 25
6 20 2
6 20 4
6 20 8
6 20 10
6 20 13
6 20 17
6 20 21
6 20 29
7 11 1
7 11 3
7 11 9
7 11 13
7 11 14
7 11 29
7 27 9
7 27 10
7 27 12
7 27 14
7 27 22
7 27 23
7 27 30
11 16 8
11 16 9
11 16 10
11 16 19
11 16 22
11 16 29
11 18 2
11 18 9
11 18 10
11 18 21
11 18 24
11 18 25
11 18 26
11 18 28
11 18 29
11 18 30
11 20 3
11 20 4
11 20 13
11 20 14
11 20 17
11 20 23
16 27 1
16 27 2
16 27 3
16 27 17
16 27 19
16 27 21
16 27 23
16 27 26
16 27 30
18 27 2
18 27 3
18 27 4
18 27 9
18 27 12
18 27 15
18 27 17
18 27 19
18 27 21
18 27 23
18 27 26
18 27 28
20 27 3
20 27 10
20 27 13
20 27 21
20 27 25
5 6 1
5 6 2
5 6 3
5 6 4
5 6 8
5 6 18
5 6 19
5 6 21
5 6 22
5 6 23
5 6 30
6 11 1
6 11 2
6 11 4
6 11 13
6 11 15
6 11 16
6 27 1
6 27 2
6 27 3
6 27 4
6 27 7
6 27 9
6 27 10
6 27 12
6 27 13
6 27 14
6 27 18
6 27 20
6 27 24
6 27 29
5 27 1
5 27 6
5 27 10
5 27 12
5 27 14
5 27 20
5 27 21
5 27 23
5 27 29
11 27 3
11 27 4
11 27 6
11 27 7
11 27 9
11 27 12
11 27 19
11 27 20
11 27 25
11 27 26
11 27 28
11 27 29
11 27 30
5 11 2
5 11 4
5 11 7
5 11 8
5 11 13
5 11 17
5 11 19
5 11 23
5 11 25
7 20 2
7 20 3
7 20 5
7 20 10
7 20 13
7 20 15
7 20 17
7 20 19
7 20 21
7 20 24
7 20 26
16 20 5
16 20 8
16 20 13
16 20 17
16 20 21
16 20 22
16 20 23
16 20 26
18 20 2
18 20 3
18 20 5
18 20 8
18 20 10
18 20 15
18 20 25
18 20 27
18 20 28
18 20 29
7 16 3
7 16 4
7 16 10
7 16 11
7 16 12
7 16 13
7 16 15
7 16 19
7 16 22
7 16 26
7 16 29
16 18 2
16 18 4
16 18 5
16 18 6
16 18 10
16 18 13
16 18 15
16 18 17
16 18 20
16 18 21
16 18 22
16 18 23
16 18 24
16 18 25
16 18 30
7 18 2
7 18 3
7 18 4
7 18 5
7 18 6
7 18 10
7 18 11
7 18 15
7 18 16
7 18 17
7 18 20
7 18 26
7 18 28
1 3 5
1 3 16
1 8 4
1 8 6
1 8 7
1 8 9
1 8 16
1 8 20
1 8 30
1 13 6
1 13 7
1 13 11
1 13 20
1 13 28
1 13 30
1 17 2
1 17 6
1 17 9
1 17 27
1 17 28
1 17 29
1 17 30
1 23 9
1 23 16
1 23 18
1 23 20
1 23 27
1 23 28
1 23 30
1 25 6
1 25 7
1 25 9
1 25 18
1 25 28
1 25 30
1 26 4
1 26 5
1 26 7
1 26 9
1 26 11
1 26 27
3 10 2
3 10 6
3 10 7
3 10 9
3 10 14
3 10 16
3 10 18
3 10 27
3 10 28
3 12 4
3 12 6
3 12 16
3 12 20
3 15 2
3 15 7
3 15 9
3 15 20
3 19 7
3 19 9
3 19 11
3 19 18
3 19 20
3 19 27
3 19 28
3 21 16
3 21 18
3 21 27
3 22 4
3 22 5
3 22 7
3 22 29
3 22 30
3 24 2
3 24 5
3 24 9
3 24 11
3 24 14
3 24 18
3 24 20
8 10 2
8 10 6
8 10 16
8 10 18
8 10 27
8 12 4
8 12 11
8 12 20
8 12 27
8 15 2
8 15 4
8 15 5
8 15 6
8 15 7
8 15 14
8 15 16
8 15 20
8 19 2
8 19 16
8 19 20
8 19 28
8 19 29
8 21 6
8 21 7
8 21 16
8 21 27
8 22 2
8 22 4
8 22 5
8 22 11
8 22 14
8 22 28
8 22 29
8 22 30
8 24 2
8 24 7
8 24 14
10 13 7
10 13 11
10 13 16
10 13 20
10 17 2
10 17 5
10 17 6
10 17 14
10 17 27
10 17 28
10 17 30
10 23 7
10 23 11
10 23 14
10 23 30
10 25 2
10 25 5
10 25 9
10 25 18
10 25 30
10 26 2
10 26 5
10 26 7
10 26 14
10 26 16
10 26 18
10 26 20
10 26 29
12 13 2
12 13 5
12 13 11
12 13 14
12 13 18
12 13 20
12 17 4
12 17 6
12 17 20
12 17 29
12 23 2
12 23 4
12 23 5
12 23 6
12 23 9
12 23 11
12 23 14
12 23 27
12 23 29
12 25 4
12 25 5
12 25 9
12 25 14
12 25 18
12 25 29
12 26 5
12 26 16
13 15 5
13 15 7
13 15 9
13 15 27
13 15 29
13 15 30
13 19 9
13 19 11
13 19 18
13 19 20
13 19 28
13 21 2
13 21 5
13 21 29
13 21 30
13 22 4
13 22 7
13 22 16
13 22 27
13 22 29
13 24 5
13 24 16
13 24 18
13 24 28
13 24 29
15 17 2
15 17 4
15 17 9
15 17 20
15 17 28
15 17 29
15 23 4
15 23 5
15 23 7
15 23 9
15 23 14
15 23 16
15 23 20
15 23 29
15 25 4
15 25 7
15 25 11
15 25 16
15 25 27
15 26 5
15 26 6
15 26 7
15 26 18
17 19 5
17 19 6
17 19 9
17 19 16
17 19 28
17 19 30
17 21 4
17 21 5
17 21 7
17 21 11
17 21 28
17 21 29
17 21 30
17 22 7
17 22 11
17 22 18
17 22 20
17 22 27
17 22 28
17 22 29
17 24 5
17 24 6
17 24 7
17 24 9
17 24 27
17 24 28
17 24 30
19 23 2
19 23 6
19 23 7
19 23 9
19 25 5
19 25 9
19 25 11
19 25 28
19 26 4
19 26 7
19 26 11
19 26 20
19 26 27
19 26 30
21 23 2
21 23 5
21 23 11
21 23 20
21 23 30
21 25 5
21 25 7
21 25 9
21 25 14
21 25 28
21 26 5
21 26 27
21 26 29
21 26 30
22 23 2
22 23 5
22 23 6
22 23 7
22 23 11
22 25 4
22 25 14
22 25 18
22 26 5
22 26 11
22 26 20
22 26 29
23 24 5
23 24 6
23 24 7
23 24 9
23 24 11
23 24 18
23 24 20
23 24 28
24 25 2
24 25 4
24 25 7
24 25 18
24 25 20
24 25 28
24 26 5
24 26 6
24 26 7
24 26 9
24 26 11
24 26 14
24 26 20
24 26 30
1 19 3
1 19 4
1 19 5
1 19 9
1 19 11
1 19 17
1 19 20
1 19 23
1 19 26
1 19 28
1 21 4
1 21 5
1 21 16
1 21 18
1 21 26
1 21 27
1 21 28
1 22 3
1 22 5
1 22 7
1 22 11
1 22 17
1 22 25
1 22 28
1 22 29
1 22 30
10 19 2
10 19 3
10 19 4
10 19 6
10 19 8
10 19 9
10 19 13
10 19 14
10 19 20
10 19 25
10 19 27
10 19 29
10 21 7
10 21 9
10 21 16
10 21 25
10 21 26
10 21 27
10 21 28
10 22 2
10 22 5
10 22 9
10 22 11
10 22 13
10 22 14
10 22 18
10 22 20
10 22 23
10 22 26
10 22 29
10 22 30
12 19 5
12 19 8
12 19 14
12 19 16
12 19 18
12 19 20
12 19 23
12 19 26
12 19 27
12 21 2
12 21 4
12 21 5
12 21 11
12 21 16
12 21 27
12 21 29
12 22 4
12 22 5
12 22 7
12 22 13
12 22 20
12 22 23
12 22 25
12 22 26
12 22 27
12 22 30
15 19 3
15 19 7
15 19 9
15 19 11
15 19 13
15 19 14
15 19 16
15 19 20
15 19 23
15 19 27
15 19 28
15 21 8
15 21 14
15 21 16
15 21 18
15 21 25
15 21 26
15 22 3
15 22 4
15 22 7
15 22 8
15 22 9
15 22 11
15 22 13
15 22 14
15 22 18
15 22 26
15 22 29
15 22 30
19 24 2
19 24 5
19 24 6
19 24 14
19 24 16
19 24 17
19 24 18
19 24 23
19 24 25
19 24 26
19 24 27
19 24 29
21 24 4
21 24 11
21 24 16
21 24 17
21 24 18
21 24 23
21 24 25
21 24 26
22 24 2
22 24 11
22 24 13
22 24 17
22 24 23
22 24 28
19 21 1
19 21 5
19 21 7
19 21 11
19 21 12
19 21 13
19 21 18
19 21 24
19 21 28
19 21 29
19 21 30
21 22 5
21 22 6
21 22 7
21 22 8
21 22 9
21 22 10
21 22 16
21 22 20
21 22 24
21 22 26
21 22 28
21 22 29
19 22 2
19 22 8
19 22 11
19 22 13
19 22 16
19 22 21
19 22 23
19 22 24
1 10 4
1 10 5
1 10 6
1 10 13
1 10 14
1 10 16
1 10 23
1 10 28
1 12 6
1 12 11
1 12 17
1 12 25
1 12 26
1 12 27
1 12 28
1 12 30
10 15 6
10 15 7
10 15 9
10 15 17
10 15 18
10 15 20
10 15 21
10 15 22
10 15 25
10 15 27
10 24 2
10 24 13
10 24 19
10 24 20
10 24 21
10 24 22
10 24 30
12 15 5
12 15 6
12 15 9
12 15 20
12 15 21
12 15 22
12 15 23
12 15 26
12 15 30
12 24 7
12 24 9
12 24 14
12 24 20
12 24 22
12 24 25
12 24 27
12 24 28
10 12 1
10 12 2
10 12 4
10 12 8
10 12 9
10 12 13
10 12 14
10 12 15
10 12 19
10 12 20
10 12 21
10 12 22
10 12 24
10 12 25
10 12 28
1 24 3
1 24 4
1 24 5
1 24 6
1 24 11
1 24 16
1 24 18
1 24 21
1 24 23
1 24 28
1 24 29
15 24 6
15 24 7
15 24 10
15 24 12
15 24 20
15 24 23
15 24 25
15 24 26
15 24 29
1 15 6
1 15 8
1 15 10
1 15 11
1 15 12
1 15 13
1 15 14
1 15 18
1 15 20
1 15 22
1 15 23
1 15 30
3 8 1
3 8 2
3 8 5
3 8 6
3 8 10
3 8 12
3 8 15
3 8 16
3 8 18
3 8 24
3 8 27
3 8 29
3 13 4
3 13 5
3 13 7
3 13 10
3 13 18
3 13 29
3 13 30
3 17 2
3 17 5
3 17 7
3 17 11
3 17 14
3 17 18
3 17 19
3 17 22
3 17 27
3 17 28
3 23 1
3 23 4
3 23 9
3 23 11
3 23 15
3 23 16
3 23 18
3 23 20
3 23 21
3 23 28
3 26 1
3 26 5
3 26 16
3 26 19
3 26 24
3 26 27
3 26 30
8 25 1
8 25 2
8 25 10
8 25 12
8 25 14
8 25 15
8 25 18
8 25 20
8 25 21
8 25 24
8 25 28
13 25 5
13 25 6
13 25 7
13 25 9
13 25 12
13 25 15
13 25 16
13 25 18
13 25 19
13 25 22
13 25 29
17 25 1
17 25 6
17 25 7
17 25 10
17 25 14
17 25 20
17 25 22
17 25 27
17 25 28
17 25 29
17 25 30
23 25 1
23 25 6
23 25 10
23 25 12
23 25 15
23 25 21
23 25 24
25 26 1
25 26 5
25 26 7
25 26 12
25 26 16
25 26 19
25 26 21
25 26 27
25 26 30
3 25 1
3 25 2
3 25 4
3 25 9
3 25 10
3 25 14
3 25 23
3 25 28
3 25 30
8 26 1
8 26 7
8 26 9
8 26 10
8 26 22
8 26 25
8 26 28
13 26 3
13 26 4
13 26 16
13 26 19
13 26 27
13 26 29
13 26 30
17 26 2
17 26 3
17 26 4
17 26 6
17 26 7
17 26 11
17 26 12
17 26 14
17 26 16
17 26 18
17 26 21
17 26 22
17 26 28
17 26 30
23 26 14
23 26 16
23 26 19
23 26 29
23 26 30
8 17 5
8 17 9
8 17 10
8 17 11
8 17 14
8 17 19
8 17 22
8 17 28
8 17 30
13 17 1
13 17 2
13 17 12
13 17 16
13 17 18
13 17 26
13 17 29
17 23 1
17 23 4
17 23 5
17 23 10
17 23 11
17 23 12
17 23 16
17 23 21
17 23 24
17 23 25
17 23 26
8 13 1
8 13 4
8 13 6
8 13 9
8 13 11
8 13 15
8 13 16
8 13 18
8 13 19
8 13 22
8 13 25
8 13 28
13 23 2
13 23 5
13 23 9
13 23 10
13 23 14
13 23 15
13 23 24
13 23 25
13 23 28
8 23 1
8 23 2
8 23 3
8 23 5
8 23 9
8 23 10
8 23 15
8 23 18
8 23 21
8 23 29
5 10 3
5 10 15
5 10 17
5 10 18
5 10 21
5 10 23
5 10 25
5 12 1
5 12 13
5 12 16
5 12 17
5 12 18
5 12 21
5 12 23
5 12 26
6 10 16
6 10 17
6 10 19
6 10 23
6 10 24
6 10 25
6 12 3
6 12 8
6 12 13
6 12 15
6 12 17
6 12 21
6 12 22
11 10 1
11 10 3
11 10 13
11 10 15
11 10 17
11 10 21
11 10 22
11 10 25
11 10 26
11 12 1
11 12 7
11 12 13
11 12 15
11 12 16
11 12 18
11 12 24
11 12 26
27 10 8
27 10 17
27 10 18
27 10 23
27 10 25
27 12 8
27 12 19
27 12 22
27 12 23
27 12 24
1 20 7
1 20 11
1 20 16
1 20 18
1 20 21
1 20 25
1 20 27
10 20 3
10 20 5
10 20 6
10 20 8
10 20 25
12 20 3
12 20 5
12 20 7
12 20 8
12 20 11
12 20 16
12 20 17
12 20 18
12 20 19
12 20 25
12 20 26
12 20 27
15 20 3
15 20 6
15 20 7
15 20 8
15 20 11
15 20 13
15 20 16
15 20 17
15 20 22
15 20 23
15 20 26
24 20 3
24 20 6
24 20 13
24 20 16
24 20 18
24 20 19
24 20 22
24 20 27
