# Supplementary material for: Netcombin: An algorithm for constructing optimal phylogenetic network from rooted triplets
Source: PLoS One. 2020 Sep 18;15(9):e0227842. doi: 10.1371/journal.pone.0227842 (PMC7500971; doi:10.1371/journal.pone.0227842)
Supplement: S2 File — (ZIP) [file pone.0227842.s002.zip › tripletData/40/good triplets bound 0.8.txt]

2 14 1
2 14 12
2 14 16
2 28 8
2 28 10
2 28 11
2 28 13
2 28 15
2 28 17
2 28 18
2 28 21
2 29 1
2 29 13
2 29 16
2 29 24
2 29 26
4 14 5
4 14 6
4 14 7
4 14 10
4 14 15
4 14 20
4 14 25
4 28 23
4 28 25
4 28 27
4 29 3
4 29 5
4 29 7
4 29 19
4 29 22
9 14 6
9 14 7
9 14 8
9 14 22
9 14 25
9 14 26
9 28 7
9 28 19
9 28 20
9 28 21
9 28 22
9 28 26
9 29 7
9 29 19
14 30 6
14 30 20
14 30 26
28 30 1
28 30 6
28 30 7
28 30 24
29 30 8
29 30 10
29 30 17
29 30 19
2 9 5
2 9 8
2 9 15
2 9 16
2 9 19
2 9 20
2 9 22
2 9 26
2 30 16
2 30 25
2 30 26
2 30 28
2 30 29
4 9 5
4 9 10
4 9 12
4 9 14
4 9 16
4 9 24
4 30 14
4 30 15
4 30 22
4 30 23
2 4 3
2 4 14
2 4 18
2 4 19
2 4 26
9 30 6
9 30 8
9 30 14
14 28 10
14 28 16
14 28 22
14 28 24
28 29 5
28 29 10
28 29 21
14 29 6
14 29 27
14 29 30
1 5 29
1 6 28
1 7 2
1 7 4
1 7 14
1 11 28
1 11 29
1 16 29
1 18 30
1 20 9
1 27 4
1 27 28
3 6 2
3 7 14
3 11 2
3 11 4
3 11 30
3 16 9
3 16 28
3 18 2
3 18 9
3 18 14
3 18 30
3 27 29
5 8 4
5 8 14
5 8 30
5 10 2
5 10 9
5 10 29
5 12 2
5 12 28
5 17 29
5 21 9
5 21 30
5 22 2
5 22 28
5 23 4
5 23 29
5 24 2
5 24 4
5 25 28
5 25 29
5 26 4
6 8 28
6 10 9
6 10 14
6 10 28
6 12 28
6 12 30
6 13 2
6 13 14
6 15 29
6 17 2
6 17 9
6 17 29
6 19 30
6 21 2
6 21 14
6 23 9
6 23 30
6 24 4
6 24 9
6 25 2
6 25 9
6 25 14
6 26 2
6 26 9
6 26 30
7 8 28
7 10 30
7 12 9
7 12 28
7 13 28
7 15 28
7 19 14
7 19 28
7 21 30
7 22 28
7 23 4
7 24 2
7 24 30
7 25 4
7 26 9
8 11 14
8 11 28
8 11 29
8 16 2
8 16 29
8 18 14
8 27 28
10 11 2
10 11 4
10 11 28
10 11 30
10 18 4
10 18 14
10 20 2
10 20 9
10 27 14
11 12 2
11 12 4
11 12 28
11 12 30
11 13 9
11 13 30
11 17 2
11 22 4
11 22 9
11 22 14
11 25 2
11 26 4
11 26 28
12 16 2
12 18 9
12 18 28
12 20 9
12 20 29
12 27 14
13 18 30
15 16 28
15 18 29
15 20 2
15 20 4
15 20 9
15 20 30
15 27 4
15 27 28
15 27 29
16 17 30
16 19 14
16 22 2
16 22 30
16 23 2
16 24 4
16 25 2
16 25 4
16 25 28
16 25 29
16 26 28
17 18 4
17 18 14
17 20 9
17 20 14
17 27 2
17 27 9
18 19 2
18 21 28
18 21 30
18 22 9
18 22 29
18 23 9
18 23 28
18 24 2
18 24 29
18 25 2
18 26 14
19 27 4
20 22 28
20 23 14
20 24 9
20 24 14
20 24 28
20 24 29
20 25 14
21 27 9
21 27 30
22 27 4
22 27 9
23 27 2
23 27 4
24 27 2
24 27 14
24 27 29
26 27 30
5 7 1
5 7 14
5 7 15
5 7 25
5 16 2
5 16 8
5 16 12
5 16 14
5 16 21
5 16 30
5 18 3
5 18 8
5 18 12
5 18 23
5 18 24
5 18 29
5 20 1
5 20 2
5 20 29
6 7 4
6 7 10
6 7 15
6 7 19
6 16 1
6 16 10
6 16 14
6 16 26
6 18 4
6 18 13
6 18 26
6 20 1
6 20 3
6 20 13
6 20 17
6 20 23
6 20 30
7 11 3
7 11 8
7 11 12
7 11 14
7 27 4
7 27 10
7 27 14
7 27 17
11 16 3
11 16 19
11 16 25
11 18 2
11 18 4
11 18 15
11 18 17
11 18 22
11 18 28
11 20 12
11 20 14
11 20 15
11 20 29
11 20 30
16 27 1
16 27 3
16 27 29
18 27 9
18 27 10
18 27 22
20 27 9
20 27 10
20 27 12
20 27 26
20 27 28
5 6 8
5 6 14
5 6 17
5 6 30
6 11 2
6 11 4
6 11 23
6 11 25
6 11 29
6 27 2
6 27 3
6 27 10
6 27 18
6 27 25
6 27 26
6 27 29
5 27 4
5 27 8
5 27 15
5 27 18
5 27 30
11 27 1
11 27 2
11 27 6
11 27 22
11 27 24
11 27 28
5 11 6
5 11 12
5 11 16
5 11 18
5 11 20
5 11 24
5 11 26
5 11 28
5 11 29
7 20 3
7 20 15
7 20 23
7 20 29
16 20 1
16 20 4
16 20 6
16 20 9
16 20 10
16 20 13
16 20 19
16 20 22
16 20 23
18 20 2
18 20 9
18 20 10
18 20 14
18 20 17
18 20 24
7 16 1
7 16 2
7 16 4
7 16 5
7 16 15
7 16 20
7 16 23
7 16 29
16 18 3
16 18 5
16 18 6
16 18 11
16 18 13
16 18 22
16 18 25
16 18 27
16 18 28
7 18 5
7 18 10
7 18 22
7 18 30
1 3 4
1 3 7
1 8 20
1 8 27
1 8 29
1 13 9
1 13 16
1 13 18
1 13 20
1 13 30
1 17 2
1 23 7
1 23 14
1 23 28
1 25 27
1 25 30
1 26 5
1 26 14
1 26 20
1 26 27
3 10 7
3 10 11
3 10 28
3 12 7
3 15 4
3 15 9
3 19 2
3 19 14
3 21 2
3 22 9
3 22 16
3 22 18
3 22 27
3 24 2
8 10 11
8 12 4
8 12 5
8 12 6
8 12 7
8 12 16
8 12 28
8 15 14
8 15 16
8 15 27
8 15 28
8 19 4
8 19 6
8 19 9
8 19 16
8 19 27
8 19 28
8 21 16
8 21 20
8 22 16
8 22 27
8 22 30
8 24 5
8 24 6
8 24 14
8 24 20
8 24 28
10 13 6
10 13 16
10 13 20
10 13 29
10 13 30
10 17 5
10 17 14
10 17 28
10 23 18
10 25 7
10 25 14
10 26 4
10 26 6
10 26 20
10 26 28
12 13 20
12 13 28
12 13 30
12 17 4
12 17 6
12 17 14
12 23 2
12 23 6
12 23 9
12 23 30
12 25 4
12 25 5
12 25 7
12 25 20
12 26 11
12 26 14
12 26 28
13 15 9
13 15 11
13 19 6
13 19 30
13 21 2
13 21 9
13 21 14
13 21 27
13 22 2
13 22 5
13 22 9
13 22 20
13 22 30
13 24 28
15 17 2
15 17 5
15 17 11
15 23 6
15 23 11
15 23 14
15 23 20
15 25 11
15 26 4
15 26 5
15 26 11
17 19 5
17 19 9
17 19 16
17 21 2
17 22 2
17 22 11
17 22 18
17 22 28
17 24 5
17 24 6
17 24 7
17 24 20
17 24 28
19 23 29
19 25 2
19 25 4
19 25 6
19 25 28
19 26 4
19 26 11
21 23 4
21 23 5
21 23 29
21 26 5
21 26 11
21 26 14
21 26 18
21 26 20
22 23 6
22 23 9
22 25 7
22 25 16
22 25 28
22 26 4
22 26 9
22 26 16
22 26 27
23 24 4
23 24 27
23 24 30
24 25 6
24 25 28
1 19 3
1 19 4
1 19 8
1 19 13
1 19 14
1 21 16
1 21 17
1 21 26
1 22 5
1 22 8
1 22 16
1 22 29
10 19 3
10 19 18
10 19 20
10 19 25
10 21 2
10 21 6
10 21 20
10 21 23
10 22 6
10 22 8
10 22 9
10 22 13
10 22 16
10 22 18
10 22 20
10 22 27
12 19 3
12 19 8
12 19 11
12 19 29
12 21 14
12 21 17
12 21 18
12 21 26
12 21 27
12 21 28
12 21 30
12 22 2
12 22 6
12 22 11
12 22 13
12 22 18
12 22 23
12 22 25
12 22 26
12 22 28
15 19 26
15 19 28
15 21 3
15 21 16
15 22 6
15 22 16
15 22 20
19 24 7
19 24 14
19 24 27
19 24 29
19 24 30
21 24 2
21 24 4
21 24 5
21 24 11
21 24 25
21 24 26
21 24 27
21 24 30
22 24 3
22 24 6
22 24 9
22 24 28
19 21 8
19 21 9
19 21 11
19 21 18
19 21 26
19 21 29
21 22 6
21 22 7
21 22 23
21 22 26
21 22 29
19 22 5
19 22 9
19 22 17
19 22 21
19 22 23
19 22 29
1 10 16
1 10 20
1 10 23
1 10 29
1 12 2
1 12 19
1 12 23
1 12 30
10 15 6
10 15 9
10 15 18
10 15 19
10 15 29
10 24 4
10 24 9
10 24 11
10 24 16
10 24 23
10 24 28
12 15 4
12 15 14
12 15 18
12 15 20
12 24 3
12 24 17
12 24 30
10 12 1
10 12 6
10 12 7
10 12 16
10 12 19
10 12 20
10 12 21
10 12 24
1 24 4
1 24 5
1 24 6
1 24 10
1 24 11
1 24 18
1 24 21
1 24 22
1 24 25
15 24 10
15 24 13
15 24 20
15 24 28
1 15 7
1 15 8
1 15 16
1 15 20
1 15 22
1 15 23
3 8 15
3 8 19
3 8 21
3 8 24
3 13 6
3 13 16
3 13 20
3 13 22
3 13 28
3 17 9
3 17 14
3 17 15
3 17 20
3 17 21
3 23 5
3 23 6
3 23 7
3 23 11
3 23 18
3 23 19
3 23 30
3 26 4
3 26 9
3 26 14
3 26 19
3 26 22
3 26 28
8 25 2
8 25 7
8 25 10
8 25 18
13 25 4
13 25 7
13 25 11
13 25 14
13 25 19
13 25 20
17 25 7
17 25 9
17 25 14
17 25 22
23 25 5
23 25 21
23 25 29
23 25 30
25 26 4
25 26 11
25 26 16
25 26 19
25 26 20
25 26 21
25 26 24
25 26 30
3 25 1
3 25 5
3 25 6
3 25 11
3 25 17
3 25 18
3 25 28
8 26 2
8 26 7
8 26 14
8 26 15
8 26 20
13 26 1
13 26 4
13 26 5
13 26 10
13 26 11
13 26 12
13 26 15
13 26 16
13 26 21
13 26 27
13 26 28
17 26 12
17 26 14
17 26 29
17 26 30
23 26 1
23 26 5
23 26 6
23 26 7
23 26 20
8 17 4
8 17 6
8 17 9
8 17 21
8 17 22
8 17 24
13 17 10
13 17 18
13 17 20
17 23 1
17 23 4
17 23 6
17 23 16
17 23 19
17 23 21
17 23 22
17 23 28
8 13 3
8 13 10
8 13 18
8 13 24
8 13 26
13 23 3
13 23 6
13 23 17
13 23 21
13 23 25
13 23 28
13 23 29
13 23 30
8 23 13
8 23 16
8 23 19
8 23 21
8 23 22
8 23 28
5 10 3
5 10 15
5 10 26
5 12 8
5 12 24
6 10 3
6 12 26
11 10 18
11 10 26
11 12 3
11 12 7
11 12 17
11 12 19
27 10 8
27 10 17
27 12 1
27 12 7
27 12 13
27 12 23
27 12 26
1 20 11
1 20 13
1 20 21
1 20 23
1 20 26
10 20 7
10 20 13
10 20 27
12 20 11
12 20 13
12 20 16
12 20 17
12 20 19
15 20 16
15 20 18
24 20 5
24 20 6
24 20 7
24 20 8
24 20 27
