# Supplementary material for: Netcombin: An algorithm for constructing optimal phylogenetic network from rooted triplets
Source: PLoS One. 2020 Sep 18;15(9):e0227842. doi: 10.1371/journal.pone.0227842 (PMC7500971; doi:10.1371/journal.pone.0227842)
Supplement: S2 File — (ZIP) [file pone.0227842.s002.zip › tripletData/40/good triplets bound 0.txt]

2	14	1
2	14	3
2	14	5
2	14	6
2	14	7
2	14	8
2	14	10
2	14	11
2	14	12
2	14	13
2	14	15
2	14	16
2	14	17
2	14	18
2	14	19
2	14	20
2	14	21
2	14	22
2	14	23
2	14	24
2	14	25
2	14	26
2	14	27
2	28	1
2	28	3
2	28	5
2	28	6
2	28	7
2	28	8
2	28	10
2	28	11
2	28	12
2	28	13
2	28	15
2	28	16
2	28	17
2	28	18
2	28	19
2	28	20
2	28	21
2	28	22
2	28	23
2	28	24
2	28	25
2	28	26
2	28	27
2	29	1
2	29	3
2	29	5
2	29	6
2	29	7
2	29	8
2	29	10
2	29	11
2	29	12
2	29	13
2	29	15
2	29	16
2	29	17
2	29	18
2	29	19
2	29	20
2	29	21
2	29	22
2	29	23
2	29	24
2	29	25
2	29	26
2	29	27
4	14	1
4	14	3
4	14	5
4	14	6
4	14	7
4	14	8
4	14	10
4	14	11
4	14	12
4	14	13
4	14	15
4	14	16
4	14	17
4	14	18
4	14	19
4	14	20
4	14	21
4	14	22
4	14	23
4	14	24
4	14	25
4	14	26
4	14	27
4	28	1
4	28	3
4	28	5
4	28	6
4	28	7
4	28	8
4	28	10
4	28	11
4	28	12
4	28	13
4	28	15
4	28	16
4	28	17
4	28	18
4	28	19
4	28	20
4	28	21
4	28	22
4	28	23
4	28	24
4	28	25
4	28	26
4	28	27
4	29	1
4	29	3
4	29	5
4	29	6
4	29	7
4	29	8
4	29	10
4	29	11
4	29	12
4	29	13
4	29	15
4	29	16
4	29	17
4	29	18
4	29	19
4	29	20
4	29	21
4	29	22
4	29	23
4	29	24
4	29	25
4	29	26
4	29	27
9	14	1
9	14	3
9	14	5
9	14	6
9	14	7
9	14	8
9	14	10
9	14	11
9	14	12
9	14	13
9	14	15
9	14	16
9	14	17
9	14	18
9	14	19
9	14	20
9	14	21
9	14	22
9	14	23
9	14	24
9	14	25
9	14	26
9	14	27
9	28	1
9	28	3
9	28	5
9	28	6
9	28	7
9	28	8
9	28	10
9	28	11
9	28	12
9	28	13
9	28	15
9	28	16
9	28	17
9	28	18
9	28	19
9	28	20
9	28	21
9	28	22
9	28	23
9	28	24
9	28	25
9	28	26
9	28	27
9	29	1
9	29	3
9	29	5
9	29	6
9	29	7
9	29	8
9	29	10
9	29	11
9	29	12
9	29	13
9	29	15
9	29	16
9	29	17
9	29	18
9	29	19
9	29	20
9	29	21
9	29	22
9	29	23
9	29	24
9	29	25
9	29	26
9	29	27
14	30	1
14	30	3
14	30	5
14	30	6
14	30	7
14	30	8
14	30	10
14	30	11
14	30	12
14	30	13
14	30	15
14	30	16
14	30	17
14	30	18
14	30	19
14	30	20
14	30	21
14	30	22
14	30	23
14	30	24
14	30	25
14	30	26
14	30	27
28	30	1
28	30	3
28	30	5
28	30	6
28	30	7
28	30	8
28	30	10
28	30	11
28	30	12
28	30	13
28	30	15
28	30	16
28	30	17
28	30	18
28	30	19
28	30	20
28	30	21
28	30	22
28	30	23
28	30	24
28	30	25
28	30	26
28	30	27
29	30	1
29	30	3
29	30	5
29	30	6
29	30	7
29	30	8
29	30	10
29	30	11
29	30	12
29	30	13
29	30	15
29	30	16
29	30	17
29	30	18
29	30	19
29	30	20
29	30	21
29	30	22
29	30	23
29	30	24
29	30	25
29	30	26
29	30	27
2	9	1
2	9	3
2	9	5
2	9	6
2	9	7
2	9	8
2	9	10
2	9	11
2	9	12
2	9	13
2	9	14
2	9	15
2	9	16
2	9	17
2	9	18
2	9	19
2	9	20
2	9	21
2	9	22
2	9	23
2	9	24
2	9	25
2	9	26
2	9	27
2	9	28
2	9	29
2	30	1
2	30	3
2	30	5
2	30	6
2	30	7
2	30	8
2	30	10
2	30	11
2	30	12
2	30	13
2	30	14
2	30	15
2	30	16
2	30	17
2	30	18
2	30	19
2	30	20
2	30	21
2	30	22
2	30	23
2	30	24
2	30	25
2	30	26
2	30	27
2	30	28
2	30	29
4	9	1
4	9	3
4	9	5
4	9	6
4	9	7
4	9	8
4	9	10
4	9	11
4	9	12
4	9	13
4	9	14
4	9	15
4	9	16
4	9	17
4	9	18
4	9	19
4	9	20
4	9	21
4	9	22
4	9	23
4	9	24
4	9	25
4	9	26
4	9	27
4	9	28
4	9	29
4	30	1
4	30	3
4	30	5
4	30	6
4	30	7
4	30	8
4	30	10
4	30	11
4	30	12
4	30	13
4	30	14
4	30	15
4	30	16
4	30	17
4	30	18
4	30	19
4	30	20
4	30	21
4	30	22
4	30	23
4	30	24
4	30	25
4	30	26
4	30	27
4	30	28
4	30	29
2	4	1
2	4	3
2	4	5
2	4	6
2	4	7
2	4	8
2	4	9
2	4	10
2	4	11
2	4	12
2	4	13
2	4	14
2	4	15
2	4	16
2	4	17
2	4	18
2	4	19
2	4	20
2	4	21
2	4	22
2	4	23
2	4	24
2	4	25
2	4	26
2	4	27
2	4	28
2	4	29
2	4	30
9	30	1
9	30	2
9	30	3
9	30	4
9	30	5
9	30	6
9	30	7
9	30	8
9	30	10
9	30	11
9	30	12
9	30	13
9	30	14
9	30	15
9	30	16
9	30	17
9	30	18
9	30	19
9	30	20
9	30	21
9	30	22
9	30	23
9	30	24
9	30	25
9	30	26
9	30	27
9	30	28
9	30	29
14	28	1
14	28	2
14	28	3
14	28	4
14	28	5
14	28	6
14	28	7
14	28	8
14	28	9
14	28	10
14	28	11
14	28	12
14	28	13
14	28	15
14	28	16
14	28	17
14	28	18
14	28	19
14	28	20
14	28	21
14	28	22
14	28	23
14	28	24
14	28	25
14	28	26
14	28	27
14	28	30
28	29	1
28	29	2
28	29	3
28	29	4
28	29	5
28	29	6
28	29	7
28	29	8
28	29	9
28	29	10
28	29	11
28	29	12
28	29	13
28	29	15
28	29	16
28	29	17
28	29	18
28	29	19
28	29	20
28	29	21
28	29	22
28	29	23
28	29	24
28	29	25
28	29	26
28	29	27
28	29	30
14	29	1
14	29	2
14	29	3
14	29	4
14	29	5
14	29	6
14	29	7
14	29	8
14	29	9
14	29	10
14	29	11
14	29	12
14	29	13
14	29	15
14	29	16
14	29	17
14	29	18
14	29	19
14	29	20
14	29	21
14	29	22
14	29	23
14	29	24
14	29	25
14	29	26
14	29	27
14	29	28
14	29	30
1	5	2
1	5	4
1	5	9
1	5	14
1	5	28
1	5	29
1	5	30
1	6	2
1	6	4
1	6	9
1	6	14
1	6	28
1	6	29
1	6	30
1	7	2
1	7	4
1	7	9
1	7	14
1	7	28
1	7	29
1	7	30
1	11	2
1	11	4
1	11	9
1	11	14
1	11	28
1	11	29
1	11	30
1	16	2
1	16	4
1	16	9
1	16	14
1	16	28
1	16	29
1	16	30
1	18	2
1	18	4
1	18	9
1	18	14
1	18	28
1	18	29
1	18	30
1	20	2
1	20	4
1	20	9
1	20	14
1	20	28
1	20	29
1	20	30
1	27	2
1	27	4
1	27	9
1	27	14
1	27	28
1	27	29
1	27	30
3	5	2
3	5	4
3	5	9
3	5	14
3	5	28
3	5	29
3	5	30
3	6	2
3	6	4
3	6	9
3	6	14
3	6	28
3	6	29
3	6	30
3	7	2
3	7	4
3	7	9
3	7	14
3	7	28
3	7	29
3	7	30
3	11	2
3	11	4
3	11	9
3	11	14
3	11	28
3	11	29
3	11	30
3	16	2
3	16	4
3	16	9
3	16	14
3	16	28
3	16	29
3	16	30
3	18	2
3	18	4
3	18	9
3	18	14
3	18	28
3	18	29
3	18	30
3	20	2
3	20	4
3	20	9
3	20	14
3	20	28
3	20	29
3	20	30
3	27	2
3	27	4
3	27	9
3	27	14
3	27	28
3	27	29
3	27	30
5	8	2
5	8	4
5	8	9
5	8	14
5	8	28
5	8	29
5	8	30
5	10	2
5	10	4
5	10	9
5	10	14
5	10	28
5	10	29
5	10	30
5	12	2
5	12	4
5	12	9
5	12	14
5	12	28
5	12	29
5	12	30
5	13	2
5	13	4
5	13	9
5	13	14
5	13	28
5	13	29
5	13	30
5	15	2
5	15	4
5	15	9
5	15	14
5	15	28
5	15	29
5	15	30
5	17	2
5	17	4
5	17	9
5	17	14
5	17	28
5	17	29
5	17	30
5	19	2
5	19	4
5	19	9
5	19	14
5	19	28
5	19	29
5	19	30
5	21	2
5	21	4
5	21	9
5	21	14
5	21	28
5	21	29
5	21	30
5	22	2
5	22	4
5	22	9
5	22	14
5	22	28
5	22	29
5	22	30
5	23	2
5	23	4
5	23	9
5	23	14
5	23	28
5	23	29
5	23	30
5	24	2
5	24	4
5	24	9
5	24	14
5	24	28
5	24	29
5	24	30
5	25	2
5	25	4
5	25	9
5	25	14
5	25	28
5	25	29
5	25	30
5	26	2
5	26	4
5	26	9
5	26	14
5	26	28
5	26	29
5	26	30
6	8	2
6	8	4
6	8	9
6	8	14
6	8	28
6	8	29
6	8	30
6	10	2
6	10	4
6	10	9
6	10	14
6	10	28
6	10	29
6	10	30
6	12	2
6	12	4
6	12	9
6	12	14
6	12	28
6	12	29
6	12	30
6	13	2
6	13	4
6	13	9
6	13	14
6	13	28
6	13	29
6	13	30
6	15	2
6	15	4
6	15	9
6	15	14
6	15	28
6	15	29
6	15	30
6	17	2
6	17	4
6	17	9
6	17	14
6	17	28
6	17	29
6	17	30
6	19	2
6	19	4
6	19	9
6	19	14
6	19	28
6	19	29
6	19	30
6	21	2
6	21	4
6	21	9
6	21	14
6	21	28
6	21	29
6	21	30
6	22	2
6	22	4
6	22	9
6	22	14
6	22	28
6	22	29
6	22	30
6	23	2
6	23	4
6	23	9
6	23	14
6	23	28
6	23	29
6	23	30
6	24	2
6	24	4
6	24	9
6	24	14
6	24	28
6	24	29
6	24	30
6	25	2
6	25	4
6	25	9
6	25	14
6	25	28
6	25	29
6	25	30
6	26	2
6	26	4
6	26	9
6	26	14
6	26	28
6	26	29
6	26	30
7	8	2
7	8	4
7	8	9
7	8	14
7	8	28
7	8	29
7	8	30
7	10	2
7	10	4
7	10	9
7	10	14
7	10	28
7	10	29
7	10	30
7	12	2
7	12	4
7	12	9
7	12	14
7	12	28
7	12	29
7	12	30
7	13	2
7	13	4
7	13	9
7	13	14
7	13	28
7	13	29
7	13	30
7	15	2
7	15	4
7	15	9
7	15	14
7	15	28
7	15	29
7	15	30
7	17	2
7	17	4
7	17	9
7	17	14
7	17	28
7	17	29
7	17	30
7	19	2
7	19	4
7	19	9
7	19	14
7	19	28
7	19	29
7	19	30
7	21	2
7	21	4
7	21	9
7	21	14
7	21	28
7	21	29
7	21	30
7	22	2
7	22	4
7	22	9
7	22	14
7	22	28
7	22	29
7	22	30
7	23	2
7	23	4
7	23	9
7	23	14
7	23	28
7	23	29
7	23	30
7	24	2
7	24	4
7	24	9
7	24	14
7	24	28
7	24	29
7	24	30
7	25	2
7	25	4
7	25	9
7	25	14
7	25	28
7	25	29
7	25	30
7	26	2
7	26	4
7	26	9
7	26	14
7	26	28
7	26	29
7	26	30
8	11	2
8	11	4
8	11	9
8	11	14
8	11	28
8	11	29
8	11	30
8	16	2
8	16	4
8	16	9
8	16	14
8	16	28
8	16	29
8	16	30
8	18	2
8	18	4
8	18	9
8	18	14
8	18	28
8	18	29
8	18	30
8	20	2
8	20	4
8	20	9
8	20	14
8	20	28
8	20	29
8	20	30
8	27	2
8	27	4
8	27	9
8	27	14
8	27	28
8	27	29
8	27	30
10	11	2
10	11	4
10	11	9
10	11	14
10	11	28
10	11	29
10	11	30
10	16	2
10	16	4
10	16	9
10	16	14
10	16	28
10	16	29
10	16	30
10	18	2
10	18	4
10	18	9
10	18	14
10	18	28
10	18	29
10	18	30
10	20	2
10	20	4
10	20	9
10	20	14
10	20	28
10	20	29
10	20	30
10	27	2
10	27	4
10	27	9
10	27	14
10	27	28
10	27	29
10	27	30
11	12	2
11	12	4
11	12	9
11	12	14
11	12	28
11	12	29
11	12	30
11	13	2
11	13	4
11	13	9
11	13	14
11	13	28
11	13	29
11	13	30
11	15	2
11	15	4
11	15	9
11	15	14
11	15	28
11	15	29
11	15	30
11	17	2
11	17	4
11	17	9
11	17	14
11	17	28
11	17	29
11	17	30
11	19	2
11	19	4
11	19	9
11	19	14
11	19	28
11	19	29
11	19	30
11	21	2
11	21	4
11	21	9
11	21	14
11	21	28
11	21	29
11	21	30
11	22	2
11	22	4
11	22	9
11	22	14
11	22	28
11	22	29
11	22	30
11	23	2
11	23	4
11	23	9
11	23	14
11	23	28
11	23	29
11	23	30
11	24	2
11	24	4
11	24	9
11	24	14
11	24	28
11	24	29
11	24	30
11	25	2
11	25	4
11	25	9
11	25	14
11	25	28
11	25	29
11	25	30
11	26	2
11	26	4
11	26	9
11	26	14
11	26	28
11	26	29
11	26	30
12	16	2
12	16	4
12	16	9
12	16	14
12	16	28
12	16	29
12	16	30
12	18	2
12	18	4
12	18	9
12	18	14
12	18	28
12	18	29
12	18	30
12	20	2
12	20	4
12	20	9
12	20	14
12	20	28
12	20	29
12	20	30
12	27	2
12	27	4
12	27	9
12	27	14
12	27	28
12	27	29
12	27	30
13	16	2
13	16	4
13	16	9
13	16	14
13	16	28
13	16	29
13	16	30
13	18	2
13	18	4
13	18	9
13	18	14
13	18	28
13	18	29
13	18	30
13	20	2
13	20	4
13	20	9
13	20	14
13	20	28
13	20	29
13	20	30
13	27	2
13	27	4
13	27	9
13	27	14
13	27	28
13	27	29
13	27	30
15	16	2
15	16	4
15	16	9
15	16	14
15	16	28
15	16	29
15	16	30
15	18	2
15	18	4
15	18	9
15	18	14
15	18	28
15	18	29
15	18	30
15	20	2
15	20	4
15	20	9
15	20	14
15	20	28
15	20	29
15	20	30
15	27	2
15	27	4
15	27	9
15	27	14
15	27	28
15	27	29
15	27	30
16	17	2
16	17	4
16	17	9
16	17	14
16	17	28
16	17	29
16	17	30
16	19	2
16	19	4
16	19	9
16	19	14
16	19	28
16	19	29
16	19	30
16	21	2
16	21	4
16	21	9
16	21	14
16	21	28
16	21	29
16	21	30
16	22	2
16	22	4
16	22	9
16	22	14
16	22	28
16	22	29
16	22	30
16	23	2
16	23	4
16	23	9
16	23	14
16	23	28
16	23	29
16	23	30
16	24	2
16	24	4
16	24	9
16	24	14
16	24	28
16	24	29
16	24	30
16	25	2
16	25	4
16	25	9
16	25	14
16	25	28
16	25	29
16	25	30
16	26	2
16	26	4
16	26	9
16	26	14
16	26	28
16	26	29
16	26	30
17	18	2
17	18	4
17	18	9
17	18	14
17	18	28
17	18	29
17	18	30
17	20	2
17	20	4
17	20	9
17	20	14
17	20	28
17	20	29
17	20	30
17	27	2
17	27	4
17	27	9
17	27	14
17	27	28
17	27	29
17	27	30
18	19	2
18	19	4
18	19	9
18	19	14
18	19	28
18	19	29
18	19	30
18	21	2
18	21	4
18	21	9
18	21	14
18	21	28
18	21	29
18	21	30
18	22	2
18	22	4
18	22	9
18	22	14
18	22	28
18	22	29
18	22	30
18	23	2
18	23	4
18	23	9
18	23	14
18	23	28
18	23	29
18	23	30
18	24	2
18	24	4
18	24	9
18	24	14
18	24	28
18	24	29
18	24	30
18	25	2
18	25	4
18	25	9
18	25	14
18	25	28
18	25	29
18	25	30
18	26	2
18	26	4
18	26	9
18	26	14
18	26	28
18	26	29
18	26	30
19	20	2
19	20	4
19	20	9
19	20	14
19	20	28
19	20	29
19	20	30
19	27	2
19	27	4
19	27	9
19	27	14
19	27	28
19	27	29
19	27	30
20	21	2
20	21	4
20	21	9
20	21	14
20	21	28
20	21	29
20	21	30
20	22	2
20	22	4
20	22	9
20	22	14
20	22	28
20	22	29
20	22	30
20	23	2
20	23	4
20	23	9
20	23	14
20	23	28
20	23	29
20	23	30
20	24	2
20	24	4
20	24	9
20	24	14
20	24	28
20	24	29
20	24	30
20	25	2
20	25	4
20	25	9
20	25	14
20	25	28
20	25	29
20	25	30
20	26	2
20	26	4
20	26	9
20	26	14
20	26	28
20	26	29
20	26	30
21	27	2
21	27	4
21	27	9
21	27	14
21	27	28
21	27	29
21	27	30
22	27	2
22	27	4
22	27	9
22	27	14
22	27	28
22	27	29
22	27	30
23	27	2
23	27	4
23	27	9
23	27	14
23	27	28
23	27	29
23	27	30
24	27	2
24	27	4
24	27	9
24	27	14
24	27	28
24	27	29
24	27	30
25	27	2
25	27	4
25	27	9
25	27	14
25	27	28
25	27	29
25	27	30
26	27	2
26	27	4
26	27	9
26	27	14
26	27	28
26	27	29
26	27	30
5	7	1
5	7	2
5	7	3
5	7	4
5	7	8
5	7	9
5	7	10
5	7	12
5	7	13
5	7	14
5	7	15
5	7	17
5	7	19
5	7	21
5	7	22
5	7	23
5	7	24
5	7	25
5	7	26
5	7	28
5	7	29
5	7	30
5	16	1
5	16	2
5	16	3
5	16	4
5	16	8
5	16	9
5	16	10
5	16	12
5	16	13
5	16	14
5	16	15
5	16	17
5	16	19
5	16	21
5	16	22
5	16	23
5	16	24
5	16	25
5	16	26
5	16	28
5	16	29
5	16	30
5	18	1
5	18	2
5	18	3
5	18	4
5	18	8
5	18	9
5	18	10
5	18	12
5	18	13
5	18	14
5	18	15
5	18	17
5	18	19
5	18	21
5	18	22
5	18	23
5	18	24
5	18	25
5	18	26
5	18	28
5	18	29
5	18	30
5	20	1
5	20	2
5	20	3
5	20	4
5	20	8
5	20	9
5	20	10
5	20	12
5	20	13
5	20	14
5	20	15
5	20	17
5	20	19
5	20	21
5	20	22
5	20	23
5	20	24
5	20	25
5	20	26
5	20	28
5	20	29
5	20	30
6	7	1
6	7	2
6	7	3
6	7	4
6	7	8
6	7	9
6	7	10
6	7	12
6	7	13
6	7	14
6	7	15
6	7	17
6	7	19
6	7	21
6	7	22
6	7	23
6	7	24
6	7	25
6	7	26
6	7	28
6	7	29
6	7	30
6	16	1
6	16	2
6	16	3
6	16	4
6	16	8
6	16	9
6	16	10
6	16	12
6	16	13
6	16	14
6	16	15
6	16	17
6	16	19
6	16	21
6	16	22
6	16	23
6	16	24
6	16	25
6	16	26
6	16	28
6	16	29
6	16	30
6	18	1
6	18	2
6	18	3
6	18	4
6	18	8
6	18	9
6	18	10
6	18	12
6	18	13
6	18	14
6	18	15
6	18	17
6	18	19
6	18	21
6	18	22
6	18	23
6	18	24
6	18	25
6	18	26
6	18	28
6	18	29
6	18	30
6	20	1
6	20	2
6	20	3
6	20	4
6	20	8
6	20	9
6	20	10
6	20	12
6	20	13
6	20	14
6	20	15
6	20	17
6	20	19
6	20	21
6	20	22
6	20	23
6	20	24
6	20	25
6	20	26
6	20	28
6	20	29
6	20	30
7	11	1
7	11	2
7	11	3
7	11	4
7	11	8
7	11	9
7	11	10
7	11	12
7	11	13
7	11	14
7	11	15
7	11	17
7	11	19
7	11	21
7	11	22
7	11	23
7	11	24
7	11	25
7	11	26
7	11	28
7	11	29
7	11	30
7	27	1
7	27	2
7	27	3
7	27	4
7	27	8
7	27	9
7	27	10
7	27	12
7	27	13
7	27	14
7	27	15
7	27	17
7	27	19
7	27	21
7	27	22
7	27	23
7	27	24
7	27	25
7	27	26
7	27	28
7	27	29
7	27	30
11	16	1
11	16	2
11	16	3
11	16	4
11	16	8
11	16	9
11	16	10
11	16	12
11	16	13
11	16	14
11	16	15
11	16	17
11	16	19
11	16	21
11	16	22
11	16	23
11	16	24
11	16	25
11	16	26
11	16	28
11	16	29
11	16	30
11	18	1
11	18	2
11	18	3
11	18	4
11	18	8
11	18	9
11	18	10
11	18	12
11	18	13
11	18	14
11	18	15
11	18	17
11	18	19
11	18	21
11	18	22
11	18	23
11	18	24
11	18	25
11	18	26
11	18	28
11	18	29
11	18	30
11	20	1
11	20	2
11	20	3
11	20	4
11	20	8
11	20	9
11	20	10
11	20	12
11	20	13
11	20	14
11	20	15
11	20	17
11	20	19
11	20	21
11	20	22
11	20	23
11	20	24
11	20	25
11	20	26
11	20	28
11	20	29
11	20	30
16	27	1
16	27	2
16	27	3
16	27	4
16	27	8
16	27	9
16	27	10
16	27	12
16	27	13
16	27	14
16	27	15
16	27	17
16	27	19
16	27	21
16	27	22
16	27	23
16	27	24
16	27	25
16	27	26
16	27	28
16	27	29
16	27	30
18	27	1
18	27	2
18	27	3
18	27	4
18	27	8
18	27	9
18	27	10
18	27	12
18	27	13
18	27	14
18	27	15
18	27	17
18	27	19
18	27	21
18	27	22
18	27	23
18	27	24
18	27	25
18	27	26
18	27	28
18	27	29
18	27	30
20	27	1
20	27	2
20	27	3
20	27	4
20	27	8
20	27	9
20	27	10
20	27	12
20	27	13
20	27	14
20	27	15
20	27	17
20	27	19
20	27	21
20	27	22
20	27	23
20	27	24
20	27	25
20	27	26
20	27	28
20	27	29
20	27	30
5	6	1
5	6	2
5	6	3
5	6	4
5	6	7
5	6	8
5	6	9
5	6	10
5	6	12
5	6	13
5	6	14
5	6	15
5	6	16
5	6	17
5	6	18
5	6	19
5	6	20
5	6	21
5	6	22
5	6	23
5	6	24
5	6	25
5	6	26
5	6	28
5	6	29
5	6	30
6	11	1
6	11	2
6	11	3
6	11	4
6	11	7
6	11	8
6	11	9
6	11	10
6	11	12
6	11	13
6	11	14
6	11	15
6	11	16
6	11	17
6	11	18
6	11	19
6	11	20
6	11	21
6	11	22
6	11	23
6	11	24
6	11	25
6	11	26
6	11	28
6	11	29
6	11	30
6	27	1
6	27	2
6	27	3
6	27	4
6	27	7
6	27	8
6	27	9
6	27	10
6	27	12
6	27	13
6	27	14
6	27	15
6	27	16
6	27	17
6	27	18
6	27	19
6	27	20
6	27	21
6	27	22
6	27	23
6	27	24
6	27	25
6	27	26
6	27	28
6	27	29
6	27	30
5	27	1
5	27	2
5	27	3
5	27	4
5	27	6
5	27	7
5	27	8
5	27	9
5	27	10
5	27	12
5	27	13
5	27	14
5	27	15
5	27	16
5	27	17
5	27	18
5	27	19
5	27	20
5	27	21
5	27	22
5	27	23
5	27	24
5	27	25
5	27	26
5	27	28
5	27	29
5	27	30
11	27	1
11	27	2
11	27	3
11	27	4
11	27	6
11	27	7
11	27	8
11	27	9
11	27	10
11	27	12
11	27	13
11	27	14
11	27	15
11	27	16
11	27	17
11	27	18
11	27	19
11	27	20
11	27	21
11	27	22
11	27	23
11	27	24
11	27	25
11	27	26
11	27	28
11	27	29
11	27	30
5	11	1
5	11	2
5	11	3
5	11	4
5	11	6
5	11	7
5	11	8
5	11	9
5	11	10
5	11	12
5	11	13
5	11	14
5	11	15
5	11	16
5	11	17
5	11	18
5	11	19
5	11	20
5	11	21
5	11	22
5	11	23
5	11	24
5	11	25
5	11	26
5	11	27
5	11	28
5	11	29
5	11	30
7	20	1
7	20	2
7	20	3
7	20	4
7	20	5
7	20	6
7	20	8
7	20	9
7	20	10
7	20	11
7	20	12
7	20	13
7	20	14
7	20	15
7	20	17
7	20	19
7	20	21
7	20	22
7	20	23
7	20	24
7	20	25
7	20	26
7	20	27
7	20	28
7	20	29
7	20	30
16	20	1
16	20	2
16	20	3
16	20	4
16	20	5
16	20	6
16	20	8
16	20	9
16	20	10
16	20	11
16	20	12
16	20	13
16	20	14
16	20	15
16	20	17
16	20	19
16	20	21
16	20	22
16	20	23
16	20	24
16	20	25
16	20	26
16	20	27
16	20	28
16	20	29
16	20	30
18	20	1
18	20	2
18	20	3
18	20	4
18	20	5
18	20	6
18	20	8
18	20	9
18	20	10
18	20	11
18	20	12
18	20	13
18	20	14
18	20	15
18	20	17
18	20	19
18	20	21
18	20	22
18	20	23
18	20	24
18	20	25
18	20	26
18	20	27
18	20	28
18	20	29
18	20	30
7	16	1
7	16	2
7	16	3
7	16	4
7	16	5
7	16	6
7	16	8
7	16	9
7	16	10
7	16	11
7	16	12
7	16	13
7	16	14
7	16	15
7	16	17
7	16	19
7	16	20
7	16	21
7	16	22
7	16	23
7	16	24
7	16	25
7	16	26
7	16	27
7	16	28
7	16	29
7	16	30
16	18	1
16	18	2
16	18	3
16	18	4
16	18	5
16	18	6
16	18	8
16	18	9
16	18	10
16	18	11
16	18	12
16	18	13
16	18	14
16	18	15
16	18	17
16	18	19
16	18	20
16	18	21
16	18	22
16	18	23
16	18	24
16	18	25
16	18	26
16	18	27
16	18	28
[truncated: 2,281 more rows]
