# Supplementary material for: Netcombin: An algorithm for constructing optimal phylogenetic network from rooted triplets
Source: PLoS One. 2020 Sep 18;15(9):e0227842. doi: 10.1371/journal.pone.0227842 (PMC7500971; doi:10.1371/journal.pone.0227842)
Supplement: S2 File — (ZIP) [file pone.0227842.s002.zip › tripletData/5/good triplets bound 0.2.txt]

1 6 2
1 6 4
1 6 5
1 6 8
1 6 9
1 6 10
3 6 2
3 6 5
3 6 7
3 6 8
3 6 9
3 6 10
1 3 4
1 3 6
1 3 10
2 10 1
2 10 6
4 10 1
4 10 3
4 10 6
5 10 1
5 10 3
7 10 1
7 10 3
7 10 6
8 10 1
8 10 3
8 10 6
9 10 3
9 10 6
2 4 1
2 4 3
2 4 6
2 4 10
2 7 3
2 7 6
2 7 10
2 8 1
2 8 3
2 8 6
2 8 10
2 9 1
2 9 3
2 9 10
4 5 1
4 5 6
4 5 10
5 7 6
5 7 10
5 8 1
5 8 3
5 8 6
5 8 10
5 9 1
5 9 3
5 9 6
2 5 1
2 5 3
2 5 4
2 5 7
2 5 8
2 5 10
4 7 1
4 7 2
4 7 3
4 7 5
4 7 6
4 7 10
7 8 1
7 8 2
7 8 3
7 8 10
7 9 1
7 9 2
7 9 5
7 9 10
4 8 1
4 8 2
4 8 7
4 8 10
8 9 1
8 9 2
8 9 3
8 9 5
8 9 6
8 9 7
4 9 1
4 9 2
4 9 3
4 9 5
4 9 6
4 9 8
4 10 5
8 10 2
8 10 7
9 10 2
9 10 5
9 10 7
5 4 2
5 4 7
5 4 8
5 9 2
5 9 7
5 9 8
