# Supplementary material for: Netcombin: An algorithm for constructing optimal phylogenetic network from rooted triplets
Source: PLoS One. 2020 Sep 18;15(9):e0227842. doi: 10.1371/journal.pone.0227842 (PMC7500971; doi:10.1371/journal.pone.0227842)
Supplement: S2 File — (ZIP) [file pone.0227842.s002.zip › tripletData/5/good triplets bound 0.4.txt]

1 6 2
1 6 5
1 6 7
1 6 9
1 6 10
3 6 2
3 6 5
3 6 7
3 6 8
3 6 9
3 6 10
1 3 2
1 3 4
1 3 6
1 3 9
1 3 10
2 10 1
2 10 6
4 10 1
4 10 6
5 10 3
5 10 6
8 10 1
8 10 3
9 10 1
9 10 3
9 10 6
2 4 1
2 4 3
2 4 6
2 4 10
2 7 1
2 7 6
2 8 3
2 8 6
2 9 1
2 9 3
2 9 6
4 5 6
4 5 10
5 7 1
5 7 3
5 8 3
5 8 6
5 9 1
5 9 3
5 9 6
5 9 10
2 5 1
2 5 3
4 7 3
7 8 1
7 8 2
7 8 3
7 8 6
7 9 1
7 9 3
7 9 10
4 8 1
4 8 3
4 8 7
4 8 10
8 9 2
8 9 3
8 9 5
8 9 10
4 9 1
4 9 2
4 9 6
4 9 7
4 9 8
8 10 2
9 10 5
5 4 8
