# Supplementary material for: Netcombin: An algorithm for constructing optimal phylogenetic network from rooted triplets
Source: PLoS One. 2020 Sep 18;15(9):e0227842. doi: 10.1371/journal.pone.0227842 (PMC7500971; doi:10.1371/journal.pone.0227842)
Supplement: S2 File — (ZIP) [file pone.0227842.s002.zip › tripletData/5/good triplets bound 0.8.txt]

1 6 2
3 6 4
1 3 5
1 3 9
4 10 1
5 10 1
5 10 6
7 10 6
9 10 6
5 7 10
2 5 1
2 5 8
7 8 5
4 8 2
4 8 3
8 9 2
8 9 7
8 9 10
4 9 7
4 9 8
4 9 10
8 10 5
