# Supplementary material for: Netcombin: An algorithm for constructing optimal phylogenetic network from rooted triplets
Source: PLoS One. 2020 Sep 18;15(9):e0227842. doi: 10.1371/journal.pone.0227842 (PMC7500971; doi:10.1371/journal.pone.0227842)
Supplement: S2 File — (ZIP) [file pone.0227842.s002.zip › tripletData/5/good triplets bound 0.txt]

1	6	2
1	6	4
1	6	5
1	6	7
1	6	8
1	6	9
1	6	10
3	6	2
3	6	4
3	6	5
3	6	7
3	6	8
3	6	9
3	6	10
1	3	2
1	3	4
1	3	5
1	3	6
1	3	7
1	3	8
1	3	9
1	3	10
2	10	1
2	10	3
2	10	6
4	10	1
4	10	3
4	10	6
5	10	1
5	10	3
5	10	6
7	10	1
7	10	3
7	10	6
8	10	1
8	10	3
8	10	6
9	10	1
9	10	3
9	10	6
2	4	1
2	4	3
2	4	6
2	4	10
2	7	1
2	7	3
2	7	6
2	7	10
2	8	1
2	8	3
2	8	6
2	8	10
2	9	1
2	9	3
2	9	6
2	9	10
4	5	1
4	5	3
4	5	6
4	5	10
5	7	1
5	7	3
5	7	6
5	7	10
5	8	1
5	8	3
5	8	6
5	8	10
5	9	1
5	9	3
5	9	6
5	9	10
2	5	1
2	5	3
2	5	4
2	5	6
2	5	7
2	5	8
2	5	9
2	5	10
4	7	1
4	7	2
4	7	3
4	7	5
4	7	6
4	7	10
7	8	1
7	8	2
7	8	3
7	8	5
7	8	6
7	8	10
7	9	1
7	9	2
7	9	3
7	9	5
7	9	6
7	9	10
4	8	1
4	8	2
4	8	3
4	8	5
4	8	6
4	8	7
4	8	10
8	9	1
8	9	2
8	9	3
8	9	5
8	9	6
8	9	7
8	9	10
4	9	1
4	9	2
4	9	3
4	9	5
4	9	6
4	9	7
4	9	8
4	9	10
4	10	2
4	10	5
4	10	7
8	10	2
8	10	5
8	10	7
9	10	2
9	10	5
9	10	7
5	4	2
5	4	7
5	4	8
5	9	2
5	9	7
5	9	8
