# Supplementary material for: Netcombin: An algorithm for constructing optimal phylogenetic network from rooted triplets
Source: PLoS One. 2020 Sep 18;15(9):e0227842. doi: 10.1371/journal.pone.0227842 (PMC7500971; doi:10.1371/journal.pone.0227842)
Supplement: S2 File — (ZIP) [file pone.0227842.s002.zip › tripletData/6/good triplets bound 0.2.txt]

1 2 4
1 2 5
1 2 6
1 2 10
1 8 4
1 8 5
1 8 7
1 9 3
1 9 4
1 9 5
1 9 6
1 9 10
2 8 1
2 8 3
2 8 4
2 8 5
2 8 6
2 8 7
2 8 10
8 9 1
8 9 3
8 9 4
8 9 5
8 9 6
8 9 7
8 9 10
2 9 1
2 9 3
2 9 4
2 9 5
2 9 6
2 9 7
2 9 8
2 9 10
3 4 1
3 4 2
3 4 8
3 4 9
3 5 1
3 5 2
3 5 8
3 5 9
3 6 1
3 6 8
3 6 9
3 7 1
3 7 2
3 7 8
3 7 9
4 10 1
4 10 2
4 10 8
5 10 1
5 10 9
6 10 2
6 10 8
6 10 9
7 10 1
7 10 8
7 10 9
3 10 1
3 10 4
3 10 5
3 10 7
3 10 8
3 10 9
4 5 1
4 5 2
4 5 3
4 5 8
4 6 1
4 6 2
4 6 3
4 6 8
4 6 9
4 6 10
5 7 1
5 7 2
5 7 3
5 7 8
5 7 9
5 7 10
6 7 1
6 7 2
6 7 3
6 7 9
6 7 10
5 6 1
5 6 2
5 6 3
5 6 4
5 6 8
5 6 9
5 6 10
4 7 1
4 7 2
4 7 3
4 7 6
4 7 8
4 7 9
4 7 10
2 4 1
2 4 3
2 4 10
2 5 1
2 5 3
2 5 10
2 6 1
2 6 3
2 6 10
2 7 1
2 7 3
2 7 10
8 4 1
8 4 3
8 4 10
8 5 1
8 5 3
8 6 1
8 6 3
8 6 10
8 7 1
8 7 3
8 7 10
9 4 1
9 4 3
9 4 10
9 5 3
9 6 1
9 6 3
9 7 1
9 7 3
3 1 2
3 1 4
3 1 5
3 1 7
3 1 8
3 1 9
10 1 2
10 1 4
10 1 6
10 1 7
10 1 9
