# Supplementary material for: Netcombin: An algorithm for constructing optimal phylogenetic network from rooted triplets
Source: PLoS One. 2020 Sep 18;15(9):e0227842. doi: 10.1371/journal.pone.0227842 (PMC7500971; doi:10.1371/journal.pone.0227842)
Supplement: S2 File — (ZIP) [file pone.0227842.s002.zip › tripletData/6/good triplets bound 0.8.txt]

1 2 3
1 9 7
8 9 6
8 9 10
2 9 4
2 9 6
2 9 10
3 4 1
3 4 9
3 5 2
3 6 2
5 10 1
5 10 2
7 10 8
3 10 1
3 10 8
4 5 1
4 5 2
4 5 10
6 7 1
5 6 2
5 6 3
4 7 1
4 7 2
4 7 5
4 7 9
2 4 1
8 5 10
8 7 1
8 7 10
9 4 10
9 5 1
9 5 3
9 6 3
9 7 3
10 1 8
