# Supplementary material for: Netcombin: An algorithm for constructing optimal phylogenetic network from rooted triplets
Source: PLoS One. 2020 Sep 18;15(9):e0227842. doi: 10.1371/journal.pone.0227842 (PMC7500971; doi:10.1371/journal.pone.0227842)
Supplement: S2 File — (ZIP) [file pone.0227842.s002.zip › tripletData/6/good triplets bound 0.txt]

1	2	3
1	2	4
1	2	5
1	2	6
1	2	7
1	2	10
1	8	3
1	8	4
1	8	5
1	8	6
1	8	7
1	8	10
1	9	3
1	9	4
1	9	5
1	9	6
1	9	7
1	9	10
2	8	1
2	8	3
2	8	4
2	8	5
2	8	6
2	8	7
2	8	10
8	9	1
8	9	3
8	9	4
8	9	5
8	9	6
8	9	7
8	9	10
2	9	1
2	9	3
2	9	4
2	9	5
2	9	6
2	9	7
2	9	8
2	9	10
3	4	1
3	4	2
3	4	8
3	4	9
3	5	1
3	5	2
3	5	8
3	5	9
3	6	1
3	6	2
3	6	8
3	6	9
3	7	1
3	7	2
3	7	8
3	7	9
4	10	1
4	10	2
4	10	8
4	10	9
5	10	1
5	10	2
5	10	8
5	10	9
6	10	1
6	10	2
6	10	8
6	10	9
7	10	1
7	10	2
7	10	8
7	10	9
3	10	1
3	10	2
3	10	4
3	10	5
3	10	6
3	10	7
3	10	8
3	10	9
4	5	1
4	5	2
4	5	3
4	5	8
4	5	9
4	5	10
4	6	1
4	6	2
4	6	3
4	6	8
4	6	9
4	6	10
5	7	1
5	7	2
5	7	3
5	7	8
5	7	9
5	7	10
6	7	1
6	7	2
6	7	3
6	7	8
6	7	9
6	7	10
5	6	1
5	6	2
5	6	3
5	6	4
5	6	7
5	6	8
5	6	9
5	6	10
4	7	1
4	7	2
4	7	3
4	7	5
4	7	6
4	7	8
4	7	9
4	7	10
2	4	1
2	4	3
2	4	10
2	5	1
2	5	3
2	5	10
2	6	1
2	6	3
2	6	10
2	7	1
2	7	3
2	7	10
8	4	1
8	4	3
8	4	10
8	5	1
8	5	3
8	5	10
8	6	1
8	6	3
8	6	10
8	7	1
8	7	3
8	7	10
9	4	1
9	4	3
9	4	10
9	5	1
9	5	3
9	5	10
9	6	1
9	6	3
9	6	10
9	7	1
9	7	3
9	7	10
3	1	2
3	1	4
3	1	5
3	1	6
3	1	7
3	1	8
3	1	9
10	1	2
10	1	4
10	1	5
10	1	6
10	1	7
10	1	8
10	1	9
