# Supplementary material for: Netcombin: An algorithm for constructing optimal phylogenetic network from rooted triplets
Source: PLoS One. 2020 Sep 18;15(9):e0227842. doi: 10.1371/journal.pone.0227842 (PMC7500971; doi:10.1371/journal.pone.0227842)
Supplement: S2 File — (ZIP) [file pone.0227842.s002.zip › tripletData/7/good triplets bound 0.2.txt]

1 2 8
1 3 8
1 4 8
2 7 8
2 9 8
3 5 8
3 6 8
3 7 8
3 9 8
4 5 8
4 6 8
4 7 8
4 9 8
5 10 8
6 10 8
7 10 8
9 10 8
2 10 1
2 10 5
2 10 7
2 10 8
3 10 1
3 10 5
3 10 6
3 10 8
3 10 9
4 10 5
4 10 6
4 10 7
4 10 8
4 10 9
2 3 5
2 3 6
2 3 8
2 3 9
2 3 10
3 4 1
3 4 5
3 4 6
3 4 7
3 4 9
3 4 10
2 4 3
2 4 7
2 4 9
2 4 10
1 9 2
1 9 3
1 9 4
1 9 8
1 9 10
5 9 3
5 9 8
5 9 10
6 9 2
6 9 3
6 9 4
6 9 10
7 9 2
7 9 3
7 9 4
7 9 8
7 9 10
1 7 2
1 7 3
1 7 4
1 7 9
1 7 10
5 7 2
5 7 3
5 7 4
6 7 2
6 7 8
6 7 10
1 5 2
1 5 3
1 5 4
1 5 7
1 5 8
1 5 9
1 5 10
1 6 2
1 6 4
1 6 7
1 6 8
1 6 9
1 6 10
5 6 1
5 6 2
5 6 3
5 6 7
5 6 9
5 6 10
1 3 2
1 3 4
1 3 7
1 3 10
5 3 4
5 3 7
5 3 9
5 3 10
6 3 2
6 3 4
6 3 7
6 3 9
6 3 10
8 2 1
8 2 5
8 2 6
8 2 7
8 2 9
8 2 10
8 3 1
8 3 5
8 3 6
8 3 7
8 3 9
8 3 10
8 4 1
8 4 6
8 4 7
8 4 9
8 4 10
