# Supplementary material for: Netcombin: An algorithm for constructing optimal phylogenetic network from rooted triplets
Source: PLoS One. 2020 Sep 18;15(9):e0227842. doi: 10.1371/journal.pone.0227842 (PMC7500971; doi:10.1371/journal.pone.0227842)
Supplement: S2 File — (ZIP) [file pone.0227842.s002.zip › tripletData/7/good triplets bound 0.6.txt]

1 4 8
1 10 8
2 5 8
2 9 8
3 5 8
3 9 8
4 6 8
4 9 8
2 10 5
2 10 7
3 10 1
3 10 6
3 10 7
3 10 8
3 10 9
4 10 1
4 10 5
4 10 8
3 4 1
3 4 10
2 4 1
2 4 5
2 4 6
1 9 2
1 9 4
1 9 10
5 9 3
5 9 8
5 9 10
6 9 3
6 9 8
6 9 10
7 9 3
7 9 8
1 7 2
1 7 4
1 7 8
5 7 2
5 7 3
5 7 4
5 7 10
6 7 2
6 7 4
6 7 9
6 7 10
1 5 2
1 5 8
1 5 10
1 6 2
1 6 3
1 6 9
5 6 1
5 6 4
5 6 8
5 6 10
1 3 4
1 3 10
8 3 1
8 3 7
8 3 9
