# Supplementary material for: Netcombin: An algorithm for constructing optimal phylogenetic network from rooted triplets
Source: PLoS One. 2020 Sep 18;15(9):e0227842. doi: 10.1371/journal.pone.0227842 (PMC7500971; doi:10.1371/journal.pone.0227842)
Supplement: S2 File — (ZIP) [file pone.0227842.s002.zip › tripletData/7/good triplets bound 0.8.txt]

3 5 8
3 7 8
2 10 1
2 10 5
2 10 7
3 10 6
3 4 10
2 4 6
2 4 7
2 4 10
6 9 2
6 9 8
1 7 2
1 7 3
1 7 4
5 7 4
6 7 4
6 7 8
1 5 3
1 5 7
1 5 8
1 5 10
1 6 3
1 6 9
1 3 2
1 3 9
5 3 2
5 3 7
5 3 10
8 2 10
8 4 1
