# Supplementary material for: Netcombin: An algorithm for constructing optimal phylogenetic network from rooted triplets
Source: PLoS One. 2020 Sep 18;15(9):e0227842. doi: 10.1371/journal.pone.0227842 (PMC7500971; doi:10.1371/journal.pone.0227842)
Supplement: S2 File — (ZIP) [file pone.0227842.s002.zip › tripletData/7/good triplets bound 0.txt]

1	2	8
1	3	8
1	4	8
1	10	8
2	5	8
2	6	8
2	7	8
2	9	8
3	5	8
3	6	8
3	7	8
3	9	8
4	5	8
4	6	8
4	7	8
4	9	8
5	10	8
6	10	8
7	10	8
9	10	8
2	10	1
2	10	5
2	10	6
2	10	7
2	10	8
2	10	9
3	10	1
3	10	5
3	10	6
3	10	7
3	10	8
3	10	9
4	10	1
4	10	5
4	10	6
4	10	7
4	10	8
4	10	9
2	3	1
2	3	5
2	3	6
2	3	7
2	3	8
2	3	9
2	3	10
3	4	1
3	4	5
3	4	6
3	4	7
3	4	8
3	4	9
3	4	10
2	4	1
2	4	3
2	4	5
2	4	6
2	4	7
2	4	8
2	4	9
2	4	10
1	9	2
1	9	3
1	9	4
1	9	8
1	9	10
5	9	2
5	9	3
5	9	4
5	9	8
5	9	10
6	9	2
6	9	3
6	9	4
6	9	8
6	9	10
7	9	2
7	9	3
7	9	4
7	9	8
7	9	10
1	7	2
1	7	3
1	7	4
1	7	8
1	7	9
1	7	10
5	7	2
5	7	3
5	7	4
5	7	8
5	7	9
5	7	10
6	7	2
6	7	3
6	7	4
6	7	8
6	7	9
6	7	10
1	5	2
1	5	3
1	5	4
1	5	7
1	5	8
1	5	9
1	5	10
1	6	2
1	6	3
1	6	4
1	6	7
1	6	8
1	6	9
1	6	10
5	6	1
5	6	2
5	6	3
5	6	4
5	6	7
5	6	8
5	6	9
5	6	10
1	3	2
1	3	4
1	3	7
1	3	9
1	3	10
5	3	2
5	3	4
5	3	7
5	3	9
5	3	10
6	3	2
6	3	4
6	3	7
6	3	9
6	3	10
8	2	1
8	2	5
8	2	6
8	2	7
8	2	9
8	2	10
8	3	1
8	3	5
8	3	6
8	3	7
8	3	9
8	3	10
8	4	1
8	4	5
8	4	6
8	4	7
8	4	9
8	4	10
