# Supplementary material for: Netcombin: An algorithm for constructing optimal phylogenetic network from rooted triplets
Source: PLoS One. 2020 Sep 18;15(9):e0227842. doi: 10.1371/journal.pone.0227842 (PMC7500971; doi:10.1371/journal.pone.0227842)
Supplement: S2 File — (ZIP) [file pone.0227842.s002.zip › tripletData/8/good triplets bound 0.4.txt]

1 2 8
1 7 8
1 9 8
1 10 8
2 3 8
2 4 8
2 5 8
2 6 8
3 10 8
4 9 8
5 7 8
5 9 8
6 7 8
6 9 8
6 10 8
2 10 1
2 10 4
2 10 5
2 10 6
2 10 8
7 10 3
7 10 5
7 10 6
7 10 8
9 10 3
9 10 4
2 9 1
2 9 4
2 9 6
2 9 10
7 9 4
7 9 5
7 9 6
7 9 8
7 9 10
2 7 3
2 7 4
2 7 5
2 7 9
1 3 2
1 3 7
1 3 8
1 3 10
3 4 2
3 4 8
3 4 9
3 4 10
3 5 2
3 5 7
3 5 8
3 6 2
3 6 7
3 6 8
1 6 2
1 6 9
1 6 10
4 6 10
5 6 2
5 6 8
5 6 9
1 4 2
1 4 3
1 4 6
1 4 7
1 4 8
1 4 9
1 4 10
1 5 3
1 5 6
1 5 7
1 5 8
1 5 10
4 5 2
4 5 3
4 5 7
4 5 8
2 3 1
2 3 4
2 3 5
7 3 1
7 3 4
7 3 5
7 3 6
9 3 4
9 3 5
10 3 1
10 3 5
10 3 6
