# Supplementary material for: Netcombin: An algorithm for constructing optimal phylogenetic network from rooted triplets
Source: PLoS One. 2020 Sep 18;15(9):e0227842. doi: 10.1371/journal.pone.0227842 (PMC7500971; doi:10.1371/journal.pone.0227842)
Supplement: S2 File — (ZIP) [file pone.0227842.s002.zip › tripletData/8/good triplets bound 0.8.txt]

1 10 8
2 3 8
3 7 8
5 7 8
5 9 8
2 10 1
7 10 3
7 10 8
9 10 3
9 10 5
2 9 4
7 9 4
2 7 4
2 7 5
3 4 7
3 6 2
1 6 8
5 6 2
1 4 7
1 5 3
4 5 2
2 3 1
2 3 4
7 3 4
9 3 4
