# Supplementary material for: Netcombin: An algorithm for constructing optimal phylogenetic network from rooted triplets
Source: PLoS One. 2020 Sep 18;15(9):e0227842. doi: 10.1371/journal.pone.0227842 (PMC7500971; doi:10.1371/journal.pone.0227842)
Supplement: S2 File — (ZIP) [file pone.0227842.s002.zip › tripletData/8/good triplets bound 0.txt]

1	2	8
1	7	8
1	9	8
1	10	8
2	3	8
2	4	8
2	5	8
2	6	8
3	7	8
3	9	8
3	10	8
4	7	8
4	9	8
4	10	8
5	7	8
5	9	8
5	10	8
6	7	8
6	9	8
6	10	8
2	10	1
2	10	3
2	10	4
2	10	5
2	10	6
2	10	8
7	10	1
7	10	3
7	10	4
7	10	5
7	10	6
7	10	8
9	10	1
9	10	3
9	10	4
9	10	5
9	10	6
9	10	8
2	9	1
2	9	3
2	9	4
2	9	5
2	9	6
2	9	8
2	9	10
7	9	1
7	9	3
7	9	4
7	9	5
7	9	6
7	9	8
7	9	10
2	7	1
2	7	3
2	7	4
2	7	5
2	7	6
2	7	8
2	7	9
2	7	10
1	3	2
1	3	7
1	3	8
1	3	9
1	3	10
3	4	2
3	4	7
3	4	8
3	4	9
3	4	10
3	5	2
3	5	7
3	5	8
3	5	9
3	5	10
3	6	2
3	6	7
3	6	8
3	6	9
3	6	10
1	6	2
1	6	3
1	6	7
1	6	8
1	6	9
1	6	10
4	6	2
4	6	3
4	6	7
4	6	8
4	6	9
4	6	10
5	6	2
5	6	3
5	6	7
5	6	8
5	6	9
5	6	10
1	4	2
1	4	3
1	4	6
1	4	7
1	4	8
1	4	9
1	4	10
1	5	2
1	5	3
1	5	6
1	5	7
1	5	8
1	5	9
1	5	10
4	5	1
4	5	2
4	5	3
4	5	6
4	5	7
4	5	8
4	5	9
4	5	10
2	3	1
2	3	4
2	3	5
2	3	6
7	3	1
7	3	4
7	3	5
7	3	6
9	3	1
9	3	4
9	3	5
9	3	6
10	3	1
10	3	4
10	3	5
10	3	6
10	2	9
10	7	9
