# Supplementary material for: Netcombin: An algorithm for constructing optimal phylogenetic network from rooted triplets
Source: PLoS One. 2020 Sep 18;15(9):e0227842. doi: 10.1371/journal.pone.0227842 (PMC7500971; doi:10.1371/journal.pone.0227842)
Supplement: S2 File — (ZIP) [file pone.0227842.s002.zip › tripletData/9/good triplets bound 0.4.txt]

2 3 1
2 3 5
2 8 1
2 8 5
2 8 10
2 9 4
2 9 5
3 7 1
3 7 6
3 7 10
7 8 1
7 8 4
7 8 6
7 8 10
7 9 1
7 9 4
7 9 5
7 9 6
7 9 10
2 7 1
2 7 4
2 7 5
2 7 6
2 7 8
2 7 9
3 8 4
3 8 5
3 8 6
3 8 10
3 9 2
8 9 1
8 9 4
8 9 7
8 9 10
1 4 2
1 4 3
1 4 9
1 6 3
1 6 7
1 6 8
4 5 3
4 5 7
4 5 9
4 10 3
4 10 7
4 10 8
5 6 2
5 6 7
5 6 8
6 10 9
1 10 3
1 10 6
1 10 9
5 10 2
5 10 4
5 10 7
5 10 8
5 10 9
1 5 2
1 5 3
1 5 7
1 5 9
1 5 10
4 6 2
4 6 3
4 6 7
4 6 8
4 6 9
4 6 10
2 1 4
2 1 7
2 1 9
2 5 4
2 5 7
2 5 9
10 8 1
10 8 2
10 8 3
10 8 6
10 9 2
10 9 4
10 9 5
10 9 6
