# Supplementary material for: Netcombin: An algorithm for constructing optimal phylogenetic network from rooted triplets
Source: PLoS One. 2020 Sep 18;15(9):e0227842. doi: 10.1371/journal.pone.0227842 (PMC7500971; doi:10.1371/journal.pone.0227842)
Supplement: S2 File — (ZIP) [file pone.0227842.s002.zip › tripletData/9/good triplets bound 0.8.txt]

2 3 4
2 8 4
2 8 6
2 9 4
2 9 5
2 9 6
7 8 1
7 8 4
7 8 10
2 7 10
3 8 6
3 9 2
1 4 2
4 10 9
5 6 2
5 6 8
5 6 9
6 10 8
1 10 2
1 10 4
5 10 3
5 10 4
1 5 4
1 5 9
4 6 8
2 5 7
10 8 1
10 8 2
10 8 6
10 9 1
10 9 7
