# Supplementary material for: Netcombin: An algorithm for constructing optimal phylogenetic network from rooted triplets
Source: PLoS One. 2020 Sep 18;15(9):e0227842. doi: 10.1371/journal.pone.0227842 (PMC7500971; doi:10.1371/journal.pone.0227842)
Supplement: S2 File — (ZIP) [file pone.0227842.s002.zip › tripletData/9/good triplets bound 0.txt]

2	3	1
2	3	4
2	3	5
2	3	6
2	3	10
2	8	1
2	8	4
2	8	5
2	8	6
2	8	10
2	9	1
2	9	4
2	9	5
2	9	6
2	9	10
3	7	1
3	7	4
3	7	5
3	7	6
3	7	10
7	8	1
7	8	4
7	8	5
7	8	6
7	8	10
7	9	1
7	9	4
7	9	5
7	9	6
7	9	10
2	7	1
2	7	3
2	7	4
2	7	5
2	7	6
2	7	8
2	7	9
2	7	10
3	8	1
3	8	2
3	8	4
3	8	5
3	8	6
3	8	7
3	8	10
3	9	1
3	9	2
3	9	4
3	9	5
3	9	6
3	9	7
3	9	10
8	9	1
8	9	2
8	9	3
8	9	4
8	9	5
8	9	6
8	9	7
8	9	10
1	4	2
1	4	3
1	4	7
1	4	8
1	4	9
1	6	2
1	6	3
1	6	7
1	6	8
1	6	9
4	5	2
4	5	3
4	5	7
4	5	8
4	5	9
4	10	2
4	10	3
4	10	7
4	10	8
4	10	9
5	6	2
5	6	3
5	6	7
5	6	8
5	6	9
6	10	2
6	10	3
6	10	7
6	10	8
6	10	9
1	10	2
1	10	3
1	10	4
1	10	6
1	10	7
1	10	8
1	10	9
5	10	2
5	10	3
5	10	4
5	10	6
5	10	7
5	10	8
5	10	9
1	5	2
1	5	3
1	5	4
1	5	6
1	5	7
1	5	8
1	5	9
1	5	10
4	6	1
4	6	2
4	6	3
4	6	5
4	6	7
4	6	8
4	6	9
4	6	10
2	1	3
2	1	4
2	1	6
2	1	7
2	1	8
2	1	9
2	1	10
2	5	3
2	5	4
2	5	6
2	5	7
2	5	8
2	5	9
2	5	10
10	8	1
10	8	2
10	8	3
10	8	4
10	8	5
10	8	6
10	8	7
10	9	1
10	9	2
10	9	3
10	9	4
10	9	5
10	9	6
10	9	7
