# Supplementary material for: Netcombin: An algorithm for constructing optimal phylogenetic network from rooted triplets
Source: PLoS One. 2020 Sep 18;15(9):e0227842. doi: 10.1371/journal.pone.0227842 (PMC7500971; doi:10.1371/journal.pone.0227842)
Supplement: S3 File — (ZIP) [file pone.0227842.s003.zip]

Archive with 2 entries (1 files):
- TreeCode/
- TreeCode/Runner_201807061135_64bit.jar
