# Supplementary material for: Netcombin: An algorithm for constructing optimal phylogenetic network from rooted triplets
Source: PLoS One. 2020 Sep 18;15(9):e0227842. doi: 10.1371/journal.pone.0227842 (PMC7500971; doi:10.1371/journal.pone.0227842)
Supplement: S4 File — (ZIP) [file pone.0227842.s004.zip]

Archive with 1,505 entries (1,444 files):
- SequenceData-Triplet/
- SequenceData-Triplet/sequenceData-10-20-30-0-Triplet/
- SequenceData-Triplet/sequenceData-10-20-30-0-Triplet/length 100, numseq 10, rate 10^-7/
- SequenceData-Triplet/sequenceData-10-20-30-0-Triplet/length 100, numseq 10, rate 10^-7/1 bad triplets-35.txt
- SequenceData-Triplet/sequenceData-10-20-30-0-Triplet/length 100, numseq 10, rate 10^-7/1 good triplets-45.txt
- SequenceData-Triplet/sequenceData-10-20-30-0-Triplet/length 100, numseq 10, rate 10^-7/1 seq.pdf
- SequenceData-Triplet/sequenceData-10-20-30-0-Triplet/length 100, numseq 10, rate 10^-7/1 seq.txt
- SequenceData-Triplet/sequenceData-10-20-30-0-Triplet/length 100, numseq 10, rate 10^-7/10 bad triplets-22.txt
- SequenceData-Triplet/sequenceData-10-20-30-0-Triplet/length 100, numseq 10, rate 10^-7/10 good triplets-58.txt
- SequenceData-Triplet/sequenceData-10-20-30-0-Triplet/length 100, numseq 10, rate 10^-7/10 seq.pdf
- SequenceData-Triplet/sequenceData-10-20-30-0-Triplet/length 100, numseq 10, rate 10^-7/10 seq.txt
- SequenceData-Triplet/sequenceData-10-20-30-0-Triplet/length 100, numseq 10, rate 10^-7/10dist.txt
- SequenceData-Triplet/sequenceData-10-20-30-0-Triplet/length 100, numseq 10, rate 10^-7/1dist.txt
- SequenceData-Triplet/sequenceData-10-20-30-0-Triplet/length 100, numseq 10, rate 10^-7/2 bad triplets-35.txt
- SequenceData-Triplet/sequenceData-10-20-30-0-Triplet/length 100, numseq 10, rate 10^-7/2 good triplets-45.txt
- SequenceData-Triplet/sequenceData-10-20-30-0-Triplet/length 100, numseq 10, rate 10^-7/2 seq.pdf
- SequenceData-Triplet/sequenceData-10-20-30-0-Triplet/length 100, numseq 10, rate 10^-7/2 seq.txt
- SequenceData-Triplet/sequenceData-10-20-30-0-Triplet/length 100, numseq 10, rate 10^-7/2 seq.txt.nex
- SequenceData-Triplet/sequenceData-10-20-30-0-Triplet/length 100, numseq 10, rate 10^-7/2dist.txt
- SequenceData-Triplet/sequenceData-10-20-30-0-Triplet/length 100, numseq 10, rate 10^-7/3 bad triplets-35.txt
- SequenceData-Triplet/sequenceData-10-20-30-0-Triplet/length 100, numseq 10, rate 10^-7/3 good triplets-45.txt
- SequenceData-Triplet/sequenceData-10-20-30-0-Triplet/length 100, numseq 10, rate 10^-7/3 seq.pdf
- SequenceData-Triplet/sequenceData-10-20-30-0-Triplet/length 100, numseq 10, rate 10^-7/3 seq.txt
- SequenceData-Triplet/sequenceData-10-20-30-0-Triplet/length 100, numseq 10, rate 10^-7/3 seq.txt.nex
- SequenceData-Triplet/sequenceData-10-20-30-0-Triplet/length 100, numseq 10, rate 10^-7/3dist.txt
- SequenceData-Triplet/sequenceData-10-20-30-0-Triplet/length 100, numseq 10, rate 10^-7/4 bad triplets-35.txt
- SequenceData-Triplet/sequenceData-10-20-30-0-Triplet/length 100, numseq 10, rate 10^-7/4 good triplets-45.txt
- SequenceData-Triplet/sequenceData-10-20-30-0-Triplet/length 100, numseq 10, rate 10^-7/4 seq.pdf
- SequenceData-Triplet/sequenceData-10-20-30-0-Triplet/length 100, numseq 10, rate 10^-7/4 seq.txt
- SequenceData-Triplet/sequenceData-10-20-30-0-Triplet/length 100, numseq 10, rate 10^-7/4 seq.txt.nex
- SequenceData-Triplet/sequenceData-10-20-30-0-Triplet/length 100, numseq 10, rate 10^-7/4dist.txt
- SequenceData-Triplet/sequenceData-10-20-30-0-Triplet/length 100, numseq 10, rate 10^-7/5 bad triplets-35.txt
- SequenceData-Triplet/sequenceData-10-20-30-0-Triplet/length 100, numseq 10, rate 10^-7/5 good triplets-45.txt
- SequenceData-Triplet/sequenceData-10-20-30-0-Triplet/length 100, numseq 10, rate 10^-7/5 seq.pdf
- SequenceData-Triplet/sequenceData-10-20-30-0-Triplet/length 100, numseq 10, rate 10^-7/5 seq.txt
- SequenceData-Triplet/sequenceData-10-20-30-0-Triplet/length 100, numseq 10, rate 10^-7/5 seq.txt.nex
- SequenceData-Triplet/sequenceData-10-20-30-0-Triplet/length 100, numseq 10, rate 10^-7/5dist.txt
- SequenceData-Triplet/sequenceData-10-20-30-0-Triplet/length 100, numseq 10, rate 10^-7/6 bad triplets-22.txt
- SequenceData-Triplet/sequenceData-10-20-30-0-Triplet/length 100, numseq 10, rate 10^-7/6 good triplets-58.txt
- SequenceData-Triplet/sequenceData-10-20-30-0-Triplet/length 100, numseq 10, rate 10^-7/6 seq.pdf
- SequenceData-Triplet/sequenceData-10-20-30-0-Triplet/length 100, numseq 10, rate 10^-7/6 seq.txt
- SequenceData-Triplet/sequenceData-10-20-30-0-Triplet/length 100, numseq 10, rate 10^-7/6 seq.txt.nex
- SequenceData-Triplet/sequenceData-10-20-30-0-Triplet/length 100, numseq 10, rate 10^-7/6dist.txt
- SequenceData-Triplet/sequenceData-10-20-30-0-Triplet/length 100, numseq 10, rate 10^-7/7 bad triplets-22.txt
- SequenceData-Triplet/sequenceData-10-20-30-0-Triplet/length 100, numseq 10, rate 10^-7/7 good triplets-58.txt
- SequenceData-Triplet/sequenceData-10-20-30-0-Triplet/length 100, numseq 10, rate 10^-7/7 seq.pdf
- SequenceData-Triplet/sequenceData-10-20-30-0-Triplet/length 100, numseq 10, rate 10^-7/7 seq.txt
- SequenceData-Triplet/sequenceData-10-20-30-0-Triplet/length 100, numseq 10, rate 10^-7/7 seq.txt.nex
- SequenceData-Triplet/sequenceData-10-20-30-0-Triplet/length 100, numseq 10, rate 10^-7/7dist.txt
- SequenceData-Triplet/sequenceData-10-20-30-0-Triplet/length 100, numseq 10, rate 10^-7/8 bad triplets-22.txt
- SequenceData-Triplet/sequenceData-10-20-30-0-Triplet/length 100, numseq 10, rate 10^-7/8 good triplets-58.txt
- SequenceData-Triplet/sequenceData-10-20-30-0-Triplet/length 100, numseq 10, rate 10^-7/8 seq.pdf
- SequenceData-Triplet/sequenceData-10-20-30-0-Triplet/length 100, numseq 10, rate 10^-7/8 seq.txt
- SequenceData-Triplet/sequenceData-10-20-30-0-Triplet/length 100, numseq 10, rate 10^-7/8 seq.txt.nex
- SequenceData-Triplet/sequenceData-10-20-30-0-Triplet/length 100, numseq 10, rate 10^-7/8dist.txt
- SequenceData-Triplet/sequenceData-10-20-30-0-Triplet/length 100, numseq 10, rate 10^-7/9 bad triplets-22.txt
- SequenceData-Triplet/sequenceData-10-20-30-0-Triplet/length 100, numseq 10, rate 10^-7/9 good triplets-58.txt
- SequenceData-Triplet/sequenceData-10-20-30-0-Triplet/length 100, numseq 10, rate 10^-7/9 seq.pdf
- SequenceData-Triplet/sequenceData-10-20-30-0-Triplet/length 100, numseq 10, rate 10^-7/9 seq.txt
- SequenceData-Triplet/sequenceData-10-20-30-0-Triplet/length 100, numseq 10, rate 10^-7/9dist.txt
- SequenceData-Triplet/sequenceData-10-20-30-0-Triplet/length 100, numseq 20, rate 10^-7/
- SequenceData-Triplet/sequenceData-10-20-30-0-Triplet/length 100, numseq 20, rate 10^-7/1 bad triplets-258.txt
- SequenceData-Triplet/sequenceData-10-20-30-0-Triplet/length 100, numseq 20, rate 10^-7/1 good triplets-312.txt
- SequenceData-Triplet/sequenceData-10-20-30-0-Triplet/length 100, numseq 20, rate 10^-7/1 seq.pdf
- SequenceData-Triplet/sequenceData-10-20-30-0-Triplet/length 100, numseq 20, rate 10^-7/1 seq.txt
- SequenceData-Triplet/sequenceData-10-20-30-0-Triplet/length 100, numseq 20, rate 10^-7/10 bad triplets-316.txt
- SequenceData-Triplet/sequenceData-10-20-30-0-Triplet/length 100, numseq 20, rate 10^-7/10 good triplets-663.txt
- SequenceData-Triplet/sequenceData-10-20-30-0-Triplet/length 100, numseq 20, rate 10^-7/10 seq.pdf
- SequenceData-Triplet/sequenceData-10-20-30-0-Triplet/length 100, numseq 20, rate 10^-7/10 seq.txt
- SequenceData-Triplet/sequenceData-10-20-30-0-Triplet/length 100, numseq 20, rate 10^-7/10dist.txt
- SequenceData-Triplet/sequenceData-10-20-30-0-Triplet/length 100, numseq 20, rate 10^-7/1dist.txt
- SequenceData-Triplet/sequenceData-10-20-30-0-Triplet/length 100, numseq 20, rate 10^-7/2 bad triplets-258.txt
- SequenceData-Triplet/sequenceData-10-20-30-0-Triplet/length 100, numseq 20, rate 10^-7/2 good triplets-312.txt
- SequenceData-Triplet/sequenceData-10-20-30-0-Triplet/length 100, numseq 20, rate 10^-7/2 seq.pdf
- SequenceData-Triplet/sequenceData-10-20-30-0-Triplet/length 100, numseq 20, rate 10^-7/2 seq.txt
- SequenceData-Triplet/sequenceData-10-20-30-0-Triplet/length 100, numseq 20, rate 10^-7/2dist.txt
- SequenceData-Triplet/sequenceData-10-20-30-0-Triplet/length 100, numseq 20, rate 10^-7/3 bad triplets-258.txt
- SequenceData-Triplet/sequenceData-10-20-30-0-Triplet/length 100, numseq 20, rate 10^-7/3 good triplets-312.txt
- SequenceData-Triplet/sequenceData-10-20-30-0-Triplet/length 100, numseq 20, rate 10^-7/3 seq.pdf
- SequenceData-Triplet/sequenceData-10-20-30-0-Triplet/length 100, numseq 20, rate 10^-7/3 seq.txt
- SequenceData-Triplet/sequenceData-10-20-30-0-Triplet/length 100, numseq 20, rate 10^-7/3dist.txt
- SequenceData-Triplet/sequenceData-10-20-30-0-Triplet/length 100, numseq 20, rate 10^-7/4 bad triplets-258.txt
- SequenceData-Triplet/sequenceData-10-20-30-0-Triplet/length 100, numseq 20, rate 10^-7/4 good triplets-312.txt
- SequenceData-Triplet/sequenceData-10-20-30-0-Triplet/length 100, numseq 20, rate 10^-7/4 seq.pdf
- SequenceData-Triplet/sequenceData-10-20-30-0-Triplet/length 100, numseq 20, rate 10^-7/4 seq.txt
- SequenceData-Triplet/sequenceData-10-20-30-0-Triplet/length 100, numseq 20, rate 10^-7/4dist.txt
- SequenceData-Triplet/sequenceData-10-20-30-0-Triplet/length 100, numseq 20, rate 10^-7/5 bad triplets-273.txt
- SequenceData-Triplet/sequenceData-10-20-30-0-Triplet/length 100, numseq 20, rate 10^-7/5 good triplets-766.txt
- SequenceData-Triplet/sequenceData-10-20-30-0-Triplet/length 100, numseq 20, rate 10^-7/5 seq.pdf
- SequenceData-Triplet/sequenceData-10-20-30-0-Triplet/length 100, numseq 20, rate 10^-7/5 seq.txt
- SequenceData-Triplet/sequenceData-10-20-30-0-Triplet/length 100, numseq 20, rate 10^-7/5dist.txt
- SequenceData-Triplet/sequenceData-10-20-30-0-Triplet/length 100, numseq 20, rate 10^-7/6 bad triplets-273.txt
- SequenceData-Triplet/sequenceData-10-20-30-0-Triplet/length 100, numseq 20, rate 10^-7/6 good triplets-766.txt
- SequenceData-Triplet/sequenceData-10-20-30-0-Triplet/length 100, numseq 20, rate 10^-7/6 seq.pdf
- SequenceData-Triplet/sequenceData-10-20-30-0-Triplet/length 100, numseq 20, rate 10^-7/6 seq.txt
- SequenceData-Triplet/sequenceData-10-20-30-0-Triplet/length 100, numseq 20, rate 10^-7/6dist.txt
- SequenceData-Triplet/sequenceData-10-20-30-0-Triplet/length 100, numseq 20, rate 10^-7/7 bad triplets-273.txt
- SequenceData-Triplet/sequenceData-10-20-30-0-Triplet/length 100, numseq 20, rate 10^-7/7 good triplets-766.txt
- SequenceData-Triplet/sequenceData-10-20-30-0-Triplet/length 100, numseq 20, rate 10^-7/7 seq.pdf
- SequenceData-Triplet/sequenceData-10-20-30-0-Triplet/length 100, numseq 20, rate 10^-7/7 seq.txt
- SequenceData-Triplet/sequenceData-10-20-30-0-Triplet/length 100, numseq 20, rate 10^-7/7dist.txt
- SequenceData-Triplet/sequenceData-10-20-30-0-Triplet/length 100, numseq 20, rate 10^-7/8 bad triplets-273.txt
- SequenceData-Triplet/sequenceData-10-20-30-0-Triplet/length 100, numseq 20, rate 10^-7/8 good triplets-766.txt
- SequenceData-Triplet/sequenceData-10-20-30-0-Triplet/length 100, numseq 20, rate 10^-7/8 seq.pdf
- SequenceData-Triplet/sequenceData-10-20-30-0-Triplet/length 100, numseq 20, rate 10^-7/8 seq.txt
- SequenceData-Triplet/sequenceData-10-20-30-0-Triplet/length 100, numseq 20, rate 10^-7/8dist.txt
- SequenceData-Triplet/sequenceData-10-20-30-0-Triplet/length 100, numseq 20, rate 10^-7/9 bad triplets-273.txt
- SequenceData-Triplet/sequenceData-10-20-30-0-Triplet/length 100, numseq 20, rate 10^-7/9 good triplets-766.txt
- SequenceData-Triplet/sequenceData-10-20-30-0-Triplet/length 100, numseq 20, rate 10^-7/9 seq.pdf
- SequenceData-Triplet/sequenceData-10-20-30-0-Triplet/length 100, numseq 20, rate 10^-7/9 seq.txt
- SequenceData-Triplet/sequenceData-10-20-30-0-Triplet/length 100, numseq 20, rate 10^-7/9dist.txt
- SequenceData-Triplet/sequenceData-10-20-30-0-Triplet/length 100, numseq 30, rate 10^-7/
- SequenceData-Triplet/sequenceData-10-20-30-0-Triplet/length 100, numseq 30, rate 10^-7/1 bad triplets-1157.txt
- SequenceData-Triplet/sequenceData-10-20-30-0-Triplet/length 100, numseq 30, rate 10^-7/1 good triplets-2229.txt
- SequenceData-Triplet/sequenceData-10-20-30-0-Triplet/length 100, numseq 30, rate 10^-7/1 seq.pdf
- SequenceData-Triplet/sequenceData-10-20-30-0-Triplet/length 100, numseq 30, rate 10^-7/1 seq.txt
- SequenceData-Triplet/sequenceData-10-20-30-0-Triplet/length 100, numseq 30, rate 10^-7/10 bad triplets-1908.txt
- SequenceData-Triplet/sequenceData-10-20-30-0-Triplet/length 100, numseq 30, rate 10^-7/10 good triplets-1890.txt
- SequenceData-Triplet/sequenceData-10-20-30-0-Triplet/length 100, numseq 30, rate 10^-7/10 seq.pdf
- SequenceData-Triplet/sequenceData-10-20-30-0-Triplet/length 100, numseq 30, rate 10^-7/10 seq.txt
- SequenceData-Triplet/sequenceData-10-20-30-0-Triplet/length 100, numseq 30, rate 10^-7/10dist.txt
- SequenceData-Triplet/sequenceData-10-20-30-0-Triplet/length 100, numseq 30, rate 10^-7/1dist.txt
- SequenceData-Triplet/sequenceData-10-20-30-0-Triplet/length 100, numseq 30, rate 10^-7/2 bad triplets-1157.txt
- SequenceData-Triplet/sequenceData-10-20-30-0-Triplet/length 100, numseq 30, rate 10^-7/2 good triplets-2229.txt
- SequenceData-Triplet/sequenceData-10-20-30-0-Triplet/length 100, numseq 30, rate 10^-7/2 seq.pdf
- SequenceData-Triplet/sequenceData-10-20-30-0-Triplet/length 100, numseq 30, rate 10^-7/2 seq.txt
- SequenceData-Triplet/sequenceData-10-20-30-0-Triplet/length 100, numseq 30, rate 10^-7/2dist.txt
- SequenceData-Triplet/sequenceData-10-20-30-0-Triplet/length 100, numseq 30, rate 10^-7/3 bad triplets-1157.txt
- SequenceData-Triplet/sequenceData-10-20-30-0-Triplet/length 100, numseq 30, rate 10^-7/3 good triplets-2229.txt
- SequenceData-Triplet/sequenceData-10-20-30-0-Triplet/length 100, numseq 30, rate 10^-7/3 seq.pdf
- SequenceData-Triplet/sequenceData-10-20-30-0-Triplet/length 100, numseq 30, rate 10^-7/3 seq.txt
- SequenceData-Triplet/sequenceData-10-20-30-0-Triplet/length 100, numseq 30, rate 10^-7/3dist.txt
- SequenceData-Triplet/sequenceData-10-20-30-0-Triplet/length 100, numseq 30, rate 10^-7/4 bad triplets-1092.txt
- SequenceData-Triplet/sequenceData-10-20-30-0-Triplet/length 100, numseq 30, rate 10^-7/4 good triplets-1556.txt
- SequenceData-Triplet/sequenceData-10-20-30-0-Triplet/length 100, numseq 30, rate 10^-7/4 seq.pdf
- SequenceData-Triplet/sequenceData-10-20-30-0-Triplet/length 100, numseq 30, rate 10^-7/4 seq.txt
- SequenceData-Triplet/sequenceData-10-20-30-0-Triplet/length 100, numseq 30, rate 10^-7/4dist.txt
- SequenceData-Triplet/sequenceData-10-20-30-0-Triplet/length 100, numseq 30, rate 10^-7/5 bad triplets-1092.txt
- SequenceData-Triplet/sequenceData-10-20-30-0-Triplet/length 100, numseq 30, rate 10^-7/5 good triplets-1556.txt
- SequenceData-Triplet/sequenceData-10-20-30-0-Triplet/length 100, numseq 30, rate 10^-7/5 seq.pdf
- SequenceData-Triplet/sequenceData-10-20-30-0-Triplet/length 100, numseq 30, rate 10^-7/5 seq.txt
- SequenceData-Triplet/sequenceData-10-20-30-0-Triplet/length 100, numseq 30, rate 10^-7/5dist.txt
- SequenceData-Triplet/sequenceData-10-20-30-0-Triplet/length 100, numseq 30, rate 10^-7/6 bad triplets-1028.txt
- SequenceData-Triplet/sequenceData-10-20-30-0-Triplet/length 100, numseq 30, rate 10^-7/6 good triplets-2192.txt
- SequenceData-Triplet/sequenceData-10-20-30-0-Triplet/length 100, numseq 30, rate 10^-7/6 seq.pdf
- SequenceData-Triplet/sequenceData-10-20-30-0-Triplet/length 100, numseq 30, rate 10^-7/6 seq.txt
- SequenceData-Triplet/sequenceData-10-20-30-0-Triplet/length 100, numseq 30, rate 10^-7/6dist.txt
- SequenceData-Triplet/sequenceData-10-20-30-0-Triplet/length 100, numseq 30, rate 10^-7/7 bad triplets-1028.txt
- SequenceData-Triplet/sequenceData-10-20-30-0-Triplet/length 100, numseq 30, rate 10^-7/7 good triplets-2192.txt
- SequenceData-Triplet/sequenceData-10-20-30-0-Triplet/length 100, numseq 30, rate 10^-7/7 seq.pdf
- SequenceData-Triplet/sequenceData-10-20-30-0-Triplet/length 100, numseq 30, rate 10^-7/7 seq.txt
- SequenceData-Triplet/sequenceData-10-20-30-0-Triplet/length 100, numseq 30, rate 10^-7/7dist.txt
- SequenceData-Triplet/sequenceData-10-20-30-0-Triplet/length 100, numseq 30, rate 10^-7/8 bad triplets-1028.txt
- SequenceData-Triplet/sequenceData-10-20-30-0-Triplet/length 100, numseq 30, rate 10^-7/8 good triplets-2192.txt
- SequenceData-Triplet/sequenceData-10-20-30-0-Triplet/length 100, numseq 30, rate 10^-7/8 seq.pdf
- SequenceData-Triplet/sequenceData-10-20-30-0-Triplet/length 100, numseq 30, rate 10^-7/8 seq.txt
- SequenceData-Triplet/sequenceData-10-20-30-0-Triplet/length 100, numseq 30, rate 10^-7/8dist.txt
- SequenceData-Triplet/sequenceData-10-20-30-0-Triplet/length 100, numseq 30, rate 10^-7/9 bad triplets-1908.txt
- SequenceData-Triplet/sequenceData-10-20-30-0-Triplet/length 100, numseq 30, rate 10^-7/9 good triplets-1890.txt
- SequenceData-Triplet/sequenceData-10-20-30-0-Triplet/length 100, numseq 30, rate 10^-7/9 seq.pdf
- SequenceData-Triplet/sequenceData-10-20-30-0-Triplet/length 100, numseq 30, rate 10^-7/9 seq.txt
- SequenceData-Triplet/sequenceData-10-20-30-0-Triplet/length 100, numseq 30, rate 10^-7/9dist.txt
- SequenceData-Triplet/sequenceData-10-20-30-0-Triplet/length 100, numseq 40, rate 10^-7/
- SequenceData-Triplet/sequenceData-10-20-30-0-Triplet/length 100, numseq 40, rate 10^-7/1 bad triplets-1992.txt
- SequenceData-Triplet/sequenceData-10-20-30-0-Triplet/length 100, numseq 40, rate 10^-7/1 good triplets-3323.txt
- SequenceData-Triplet/sequenceData-10-20-30-0-Triplet/length 100, numseq 40, rate 10^-7/1 seq.pdf
- SequenceData-Triplet/sequenceData-10-20-30-0-Triplet/length 100, numseq 40, rate 10^-7/1 seq.txt
- SequenceData-Triplet/sequenceData-10-20-30-0-Triplet/length 100, numseq 40, rate 10^-7/10 bad triplets-3821.txt
- SequenceData-Triplet/sequenceData-10-20-30-0-Triplet/length 100, numseq 40, rate 10^-7/10 good triplets-4530.txt
- SequenceData-Triplet/sequenceData-10-20-30-0-Triplet/length 100, numseq 40, rate 10^-7/10 seq.pdf
- SequenceData-Triplet/sequenceData-10-20-30-0-Triplet/length 100, numseq 40, rate 10^-7/10 seq.txt
- SequenceData-Triplet/sequenceData-10-20-30-0-Triplet/length 100, numseq 40, rate 10^-7/10dist.txt
- SequenceData-Triplet/sequenceData-10-20-30-0-Triplet/length 100, numseq 40, rate 10^-7/1dist.txt
- SequenceData-Triplet/sequenceData-10-20-30-0-Triplet/length 100, numseq 40, rate 10^-7/2 bad triplets-3023.txt
- SequenceData-Triplet/sequenceData-10-20-30-0-Triplet/length 100, numseq 40, rate 10^-7/2 good triplets-4451.txt
- SequenceData-Triplet/sequenceData-10-20-30-0-Triplet/length 100, numseq 40, rate 10^-7/2 seq.pdf
- SequenceData-Triplet/sequenceData-10-20-30-0-Triplet/length 100, numseq 40, rate 10^-7/2 seq.txt
- SequenceData-Triplet/sequenceData-10-20-30-0-Triplet/length 100, numseq 40, rate 10^-7/2dist.txt
- SequenceData-Triplet/sequenceData-10-20-30-0-Triplet/length 100, numseq 40, rate 10^-7/3 bad triplets-3023.txt
- SequenceData-Triplet/sequenceData-10-20-30-0-Triplet/length 100, numseq 40, rate 10^-7/3 good triplets-4451.txt
- SequenceData-Triplet/sequenceData-10-20-30-0-Triplet/length 100, numseq 40, rate 10^-7/3 seq.pdf
- SequenceData-Triplet/sequenceData-10-20-30-0-Triplet/length 100, numseq 40, rate 10^-7/3 seq.txt
- SequenceData-Triplet/sequenceData-10-20-30-0-Triplet/length 100, numseq 40, rate 10^-7/3dist.txt
- SequenceData-Triplet/sequenceData-10-20-30-0-Triplet/length 100, numseq 40, rate 10^-7/4 bad triplets-3199.txt
- SequenceData-Triplet/sequenceData-10-20-30-0-Triplet/length 100, numseq 40, rate 10^-7/4 good triplets-3592.txt
- SequenceData-Triplet/sequenceData-10-20-30-0-Triplet/length 100, numseq 40, rate 10^-7/4 seq.pdf
- SequenceData-Triplet/sequenceData-10-20-30-0-Triplet/length 100, numseq 40, rate 10^-7/4 seq.txt
- SequenceData-Triplet/sequenceData-10-20-30-0-Triplet/length 100, numseq 40, rate 10^-7/4dist.txt
- SequenceData-Triplet/sequenceData-10-20-30-0-Triplet/length 100, numseq 40, rate 10^-7/5 bad triplets-3199.txt
- SequenceData-Triplet/sequenceData-10-20-30-0-Triplet/length 100, numseq 40, rate 10^-7/5 good triplets-3592.txt
- SequenceData-Triplet/sequenceData-10-20-30-0-Triplet/length 100, numseq 40, rate 10^-7/5 seq.pdf
- SequenceData-Triplet/sequenceData-10-20-30-0-Triplet/length 100, numseq 40, rate 10^-7/5 seq.txt
- SequenceData-Triplet/sequenceData-10-20-30-0-Triplet/length 100, numseq 40, rate 10^-7/5dist.txt
- SequenceData-Triplet/sequenceData-10-20-30-0-Triplet/length 100, numseq 40, rate 10^-7/6 bad triplets-3081.txt
- SequenceData-Triplet/sequenceData-10-20-30-0-Triplet/length 100, numseq 40, rate 10^-7/6 good triplets-3713.txt
- SequenceData-Triplet/sequenceData-10-20-30-0-Triplet/length 100, numseq 40, rate 10^-7/6 seq.pdf
- SequenceData-Triplet/sequenceData-10-20-30-0-Triplet/length 100, numseq 40, rate 10^-7/6 seq.txt
- SequenceData-Triplet/sequenceData-10-20-30-0-Triplet/length 100, numseq 40, rate 10^-7/6dist.txt
- SequenceData-Triplet/sequenceData-10-20-30-0-Triplet/length 100, numseq 40, rate 10^-7/7 bad triplets-2770.txt
- SequenceData-Triplet/sequenceData-10-20-30-0-Triplet/length 100, numseq 40, rate 10^-7/7 good triplets-5344.txt
- SequenceData-Triplet/sequenceData-10-20-30-0-Triplet/length 100, numseq 40, rate 10^-7/7 seq.pdf
- SequenceData-Triplet/sequenceData-10-20-30-0-Triplet/length 100, numseq 40, rate 10^-7/7 seq.txt
- SequenceData-Triplet/sequenceData-10-20-30-0-Triplet/length 100, numseq 40, rate 10^-7/7dist.txt
- SequenceData-Triplet/sequenceData-10-20-30-0-Triplet/length 100, numseq 40, rate 10^-7/8 bad triplets-2770.txt
- SequenceData-Triplet/sequenceData-10-20-30-0-Triplet/length 100, numseq 40, rate 10^-7/8 good triplets-5344.txt
- SequenceData-Triplet/sequenceData-10-20-30-0-Triplet/length 100, numseq 40, rate 10^-7/8 seq.pdf
- SequenceData-Triplet/sequenceData-10-20-30-0-Triplet/length 100, numseq 40, rate 10^-7/8 seq.txt
- SequenceData-Triplet/sequenceData-10-20-30-0-Triplet/length 100, numseq 40, rate 10^-7/8dist.txt
- SequenceData-Triplet/sequenceData-10-20-30-0-Triplet/length 100, numseq 40, rate 10^-7/9 bad triplets-3821.txt
- SequenceData-Triplet/sequenceData-10-20-30-0-Triplet/length 100, numseq 40, rate 10^-7/9 good triplets-4530.txt
- SequenceData-Triplet/sequenceData-10-20-30-0-Triplet/length 100, numseq 40, rate 10^-7/9 seq.pdf
- SequenceData-Triplet/sequenceData-10-20-30-0-Triplet/length 100, numseq 40, rate 10^-7/9 seq.txt
- SequenceData-Triplet/sequenceData-10-20-30-0-Triplet/length 100, numseq 40, rate 10^-7/9dist.txt
- SequenceData-Triplet/sequenceData-10-20-30-0-Triplet/length 1000, numseq 10, rate 10^-7/
- SequenceData-Triplet/sequenceData-10-20-30-0-Triplet/length 1000, numseq 10, rate 10^-7/1 bad triplets-51.txt
- SequenceData-Triplet/sequenceData-10-20-30-0-Triplet/length 1000, numseq 10, rate 10^-7/1 good triplets-69.txt
- SequenceData-Triplet/sequenceData-10-20-30-0-Triplet/length 1000, numseq 10, rate 10^-7/1 seq.pdf
- SequenceData-Triplet/sequenceData-10-20-30-0-Triplet/length 1000, numseq 10, rate 10^-7/1 seq.txt
- SequenceData-Triplet/sequenceData-10-20-30-0-Triplet/length 1000, numseq 10, rate 10^-7/1dist.txt
- SequenceData-Triplet/sequenceData-10-20-30-0-Triplet/length 1000, numseq 10, rate 10^-7/2 bad triplets-78.txt
- SequenceData-Triplet/sequenceData-10-20-30-0-Triplet/length 1000, numseq 10, rate 10^-7/2 good triplets-42.txt
- SequenceData-Triplet/sequenceData-10-20-30-0-Triplet/length 1000, numseq 10, rate 10^-7/2 seq.pdf
- SequenceData-Triplet/sequenceData-10-20-30-0-Triplet/length 1000, numseq 10, rate 10^-7/2 seq.txt
- SequenceData-Triplet/sequenceData-10-20-30-0-Triplet/length 1000, numseq 10, rate 10^-7/2dist.txt
- SequenceData-Triplet/sequenceData-10-20-30-0-Triplet/length 1000, numseq 10, rate 10^-7/3 bad triplets-64.txt
- SequenceData-Triplet/sequenceData-10-20-30-0-Triplet/length 1000, numseq 10, rate 10^-7/3 good triplets-56.txt
- SequenceData-Triplet/sequenceData-10-20-30-0-Triplet/length 1000, numseq 10, rate 10^-7/3 seq.pdf
- SequenceData-Triplet/sequenceData-10-20-30-0-Triplet/length 1000, numseq 10, rate 10^-7/3 seq.txt
- SequenceData-Triplet/sequenceData-10-20-30-0-Triplet/length 1000, numseq 10, rate 10^-7/3dist.txt
- SequenceData-Triplet/sequenceData-10-20-30-0-Triplet/length 1000, numseq 10, rate 10^-7/4 bad triplets-69.txt
- SequenceData-Triplet/sequenceData-10-20-30-0-Triplet/length 1000, numseq 10, rate 10^-7/4 good triplets-51.txt
- SequenceData-Triplet/sequenceData-10-20-30-0-Triplet/length 1000, numseq 10, rate 10^-7/4 seq.pdf
- SequenceData-Triplet/sequenceData-10-20-30-0-Triplet/length 1000, numseq 10, rate 10^-7/4 seq.txt
- SequenceData-Triplet/sequenceData-10-20-30-0-Triplet/length 1000, numseq 10, rate 10^-7/4dist.txt
- SequenceData-Triplet/sequenceData-10-20-30-0-Triplet/length 1000, numseq 10, rate 10^-7/5 bad triplets-92.txt
- SequenceData-Triplet/sequenceData-10-20-30-0-Triplet/length 1000, numseq 10, rate 10^-7/5 good triplets-28.txt
- SequenceData-Triplet/sequenceData-10-20-30-0-Triplet/length 1000, numseq 10, rate 10^-7/5 seq.pdf
- SequenceData-Triplet/sequenceData-10-20-30-0-Triplet/length 1000, numseq 10, rate 10^-7/5 seq.txt
- SequenceData-Triplet/sequenceData-10-20-30-0-Triplet/length 1000, numseq 10, rate 10^-7/5dist.txt
- SequenceData-Triplet/sequenceData-10-20-30-0-Triplet/length 1000, numseq 20, rate 10^-7/
- SequenceData-Triplet/sequenceData-10-20-30-0-Triplet/length 1000, numseq 20, rate 10^-7/1 bad triplets-418.txt
- SequenceData-Triplet/sequenceData-10-20-30-0-Triplet/length 1000, numseq 20, rate 10^-7/1 good triplets-721.txt
- SequenceData-Triplet/sequenceData-10-20-30-0-Triplet/length 1000, numseq 20, rate 10^-7/1 seq.pdf
- SequenceData-Triplet/sequenceData-10-20-30-0-Triplet/length 1000, numseq 20, rate 10^-7/1 seq.txt
- SequenceData-Triplet/sequenceData-10-20-30-0-Triplet/length 1000, numseq 20, rate 10^-7/1dist.txt
- SequenceData-Triplet/sequenceData-10-20-30-0-Triplet/length 1000, numseq 20, rate 10^-7/2 bad triplets-571.txt
- SequenceData-Triplet/sequenceData-10-20-30-0-Triplet/length 1000, numseq 20, rate 10^-7/2 good triplets-567.txt
- SequenceData-Triplet/sequenceData-10-20-30-0-Triplet/length 1000, numseq 20, rate 10^-7/2 seq.pdf
- SequenceData-Triplet/sequenceData-10-20-30-0-Triplet/length 1000, numseq 20, rate 10^-7/2 seq.txt
- SequenceData-Triplet/sequenceData-10-20-30-0-Triplet/length 1000, numseq 20, rate 10^-7/2dist.txt
- SequenceData-Triplet/sequenceData-10-20-30-0-Triplet/length 1000, numseq 20, rate 10^-7/3 bad triplets-576.txt
- SequenceData-Triplet/sequenceData-10-20-30-0-Triplet/length 1000, numseq 20, rate 10^-7/3 good triplets-564.txt
- SequenceData-Triplet/sequenceData-10-20-30-0-Triplet/length 1000, numseq 20, rate 10^-7/3 seq.pdf
- SequenceData-Triplet/sequenceData-10-20-30-0-Triplet/length 1000, numseq 20, rate 10^-7/3 seq.txt
- SequenceData-Triplet/sequenceData-10-20-30-0-Triplet/length 1000, numseq 20, rate 10^-7/3dist.txt
- SequenceData-Triplet/sequenceData-10-20-30-0-Triplet/length 1000, numseq 20, rate 10^-7/4 bad triplets-543.txt
- SequenceData-Triplet/sequenceData-10-20-30-0-Triplet/length 1000, numseq 20, rate 10^-7/4 good triplets-594.txt
- SequenceData-Triplet/sequenceData-10-20-30-0-Triplet/length 1000, numseq 20, rate 10^-7/4 seq.pdf
- SequenceData-Triplet/sequenceData-10-20-30-0-Triplet/length 1000, numseq 20, rate 10^-7/4 seq.txt
- SequenceData-Triplet/sequenceData-10-20-30-0-Triplet/length 1000, numseq 20, rate 10^-7/4dist.txt
- SequenceData-Triplet/sequenceData-10-20-30-0-Triplet/length 1000, numseq 20, rate 10^-7/5 bad triplets-414.txt
- SequenceData-Triplet/sequenceData-10-20-30-0-Triplet/length 1000, numseq 20, rate 10^-7/5 good triplets-726.txt
- SequenceData-Triplet/sequenceData-10-20-30-0-Triplet/length 1000, numseq 20, rate 10^-7/5 seq.pdf
- SequenceData-Triplet/sequenceData-10-20-30-0-Triplet/length 1000, numseq 20, rate 10^-7/5 seq.txt
- SequenceData-Triplet/sequenceData-10-20-30-0-Triplet/length 1000, numseq 20, rate 10^-7/5dist.txt
- SequenceData-Triplet/sequenceData-10-20-30-0-Triplet/length 1000, numseq 30, rate 10^-7/
- SequenceData-Triplet/sequenceData-10-20-30-0-Triplet/length 1000, numseq 30, rate 10^-7/1 bad triplets-1727.txt
- SequenceData-Triplet/sequenceData-10-20-30-0-Triplet/length 1000, numseq 30, rate 10^-7/1 good triplets-2330.txt
- SequenceData-Triplet/sequenceData-10-20-30-0-Triplet/length 1000, numseq 30, rate 10^-7/1 seq.pdf
- SequenceData-Triplet/sequenceData-10-20-30-0-Triplet/length 1000, numseq 30, rate 10^-7/1 seq.txt
- SequenceData-Triplet/sequenceData-10-20-30-0-Triplet/length 1000, numseq 30, rate 10^-7/1dist.txt
- SequenceData-Triplet/sequenceData-10-20-30-0-Triplet/length 1000, numseq 30, rate 10^-7/2 bad triplets-1951.txt
- SequenceData-Triplet/sequenceData-10-20-30-0-Triplet/length 1000, numseq 30, rate 10^-7/2 good triplets-2107.txt
- SequenceData-Triplet/sequenceData-10-20-30-0-Triplet/length 1000, numseq 30, rate 10^-7/2 seq.pdf
- SequenceData-Triplet/sequenceData-10-20-30-0-Triplet/length 1000, numseq 30, rate 10^-7/2 seq.txt
- SequenceData-Triplet/sequenceData-10-20-30-0-Triplet/length 1000, numseq 30, rate 10^-7/2dist.txt
- SequenceData-Triplet/sequenceData-10-20-30-0-Triplet/length 1000, numseq 30, rate 10^-7/3 bad triplets-1841.txt
- SequenceData-Triplet/sequenceData-10-20-30-0-Triplet/length 1000, numseq 30, rate 10^-7/3 good triplets-2218.txt
- SequenceData-Triplet/sequenceData-10-20-30-0-Triplet/length 1000, numseq 30, rate 10^-7/3 seq.pdf
- SequenceData-Triplet/sequenceData-10-20-30-0-Triplet/length 1000, numseq 30, rate 10^-7/3 seq.txt
- SequenceData-Triplet/sequenceData-10-20-30-0-Triplet/length 1000, numseq 30, rate 10^-7/3dist.txt
- SequenceData-Triplet/sequenceData-10-20-30-0-Triplet/length 1000, numseq 30, rate 10^-7/4 bad triplets-2482.txt
- SequenceData-Triplet/sequenceData-10-20-30-0-Triplet/length 1000, numseq 30, rate 10^-7/4 good triplets-1575.txt
- SequenceData-Triplet/sequenceData-10-20-30-0-Triplet/length 1000, numseq 30, rate 10^-7/4 seq.pdf
- SequenceData-Triplet/sequenceData-10-20-30-0-Triplet/length 1000, numseq 30, rate 10^-7/4 seq.txt
- SequenceData-Triplet/sequenceData-10-20-30-0-Triplet/length 1000, numseq 30, rate 10^-7/4dist.txt
- SequenceData-Triplet/sequenceData-10-20-30-0-Triplet/length 1000, numseq 30, rate 10^-7/5 bad triplets-1777.txt
- SequenceData-Triplet/sequenceData-10-20-30-0-Triplet/length 1000, numseq 30, rate 10^-7/5 good triplets-2280.txt
- SequenceData-Triplet/sequenceData-10-20-30-0-Triplet/length 1000, numseq 30, rate 10^-7/5 seq.pdf
- SequenceData-Triplet/sequenceData-10-20-30-0-Triplet/length 1000, numseq 30, rate 10^-7/5 seq.txt
- SequenceData-Triplet/sequenceData-10-20-30-0-Triplet/length 1000, numseq 30, rate 10^-7/5dist.txt
- SequenceData-Triplet/sequenceData-10-20-30-0-Triplet/length 1000, numseq 40, rate 10^-7/
- SequenceData-Triplet/sequenceData-10-20-30-0-Triplet/length 1000, numseq 40, rate 10^-7/1 bad triplets-5082.txt
- SequenceData-Triplet/sequenceData-10-20-30-0-Triplet/length 1000, numseq 40, rate 10^-7/1 good triplets-4797.txt
- SequenceData-Triplet/sequenceData-10-20-30-0-Triplet/length 1000, numseq 40, rate 10^-7/1 seq.pdf
- SequenceData-Triplet/sequenceData-10-20-30-0-Triplet/length 1000, numseq 40, rate 10^-7/1 seq.txt
- SequenceData-Triplet/sequenceData-10-20-30-0-Triplet/length 1000, numseq 40, rate 10^-7/1dist.txt
- SequenceData-Triplet/sequenceData-10-20-30-0-Triplet/length 1000, numseq 40, rate 10^-7/2 bad triplets-5052.txt
- SequenceData-Triplet/sequenceData-10-20-30-0-Triplet/length 1000, numseq 40, rate 10^-7/2 good triplets-4813.txt
- SequenceData-Triplet/sequenceData-10-20-30-0-Triplet/length 1000, numseq 40, rate 10^-7/2 seq.pdf
[truncated: 1,205 more entries]
