# Supplementary material for: Netcombin: An algorithm for constructing optimal phylogenetic network from rooted triplets
Source: PLoS One. 2020 Sep 18;15(9):e0227842. doi: 10.1371/journal.pone.0227842 (PMC7500971; doi:10.1371/journal.pone.0227842)
Supplement: S4 File — (ZIP) [file pone.0227842.s004.zip › SequenceData-Triplet/sequenceData-10-20-30-0-Triplet/length 100, numseq 10, rate 10^-7/1 bad triplets-35.txt]

1 2 3
1 2 4
1 2 5
1 2 6
1 2 8
1 2 9
1 2 10
1 3 4
1 3 5
1 3 6
1 3 8
1 3 9
1 3 10
1 7 8
1 7 9
1 7 10
1 8 9
1 8 10
2 3 4
2 3 5
2 3 6
2 3 9
2 3 10
2 7 8
2 7 9
2 7 10
2 8 9
2 8 10
3 7 8
3 7 9
3 7 10
3 8 9
3 8 10
7 8 9
7 8 10
