# Supplementary material for: Netcombin: An algorithm for constructing optimal phylogenetic network from rooted triplets
Source: PLoS One. 2020 Sep 18;15(9):e0227842. doi: 10.1371/journal.pone.0227842 (PMC7500971; doi:10.1371/journal.pone.0227842)
Supplement: S4 File — (ZIP) [file pone.0227842.s004.zip › SequenceData-Triplet/sequenceData-10-20-30-0-Triplet/length 100, numseq 10, rate 10^-7/1 good triplets-45.txt]

1 2 7
1 3 7
1 4 7
1 4 8
1 4 10
1 5 7
1 5 8
1 5 10
1 6 7
1 6 8
1 6 10
1 9 10
2 3 7
2 3 8
2 4 7
2 4 8
2 4 10
2 5 7
2 5 8
2 5 10
2 6 7
2 6 8
2 6 10
2 9 10
3 4 7
3 4 8
3 4 10
3 5 7
3 5 8
3 5 10
3 6 7
3 6 8
3 6 10
3 9 10
4 7 8
4 7 10
4 8 10
5 7 8
5 7 10
5 8 10
6 7 8
6 7 10
6 8 10
7 9 10
8 9 10
