# Supplementary material for: Netcombin: An algorithm for constructing optimal phylogenetic network from rooted triplets
Source: PLoS One. 2020 Sep 18;15(9):e0227842. doi: 10.1371/journal.pone.0227842 (PMC7500971; doi:10.1371/journal.pone.0227842)
Supplement: S4 File — (ZIP) [file pone.0227842.s004.zip › SequenceData-Triplet/sequenceData-10-20-30-0-Triplet/length 100, numseq 10, rate 10^-7/10 bad triplets-22.txt]

1 6 7
2 3 4
2 3 5
2 3 8
2 3 9
2 3 10
2 6 7
2 6 8
2 6 9
2 6 10
2 7 8
2 7 9
2 7 10
3 6 7
3 6 8
3 6 9
3 6 10
3 7 8
3 7 9
3 7 10
4 6 7
5 6 7
