# Supplementary material for: Netcombin: An algorithm for constructing optimal phylogenetic network from rooted triplets
Source: PLoS One. 2020 Sep 18;15(9):e0227842. doi: 10.1371/journal.pone.0227842 (PMC7500971; doi:10.1371/journal.pone.0227842)
Supplement: S4 File — (ZIP) [file pone.0227842.s004.zip › SequenceData-Triplet/sequenceData-10-20-30-0-Triplet/length 100, numseq 10, rate 10^-7/10 good triplets-58.txt]

1 2 3
1 2 6
1 2 7
1 2 9
1 2 10
1 3 6
1 3 7
1 3 9
1 3 10
1 6 9
1 6 10
1 7 9
1 7 10
1 9 10
2 3 6
2 3 7
2 4 6
2 4 7
2 4 9
2 4 10
2 5 6
2 5 7
2 5 9
2 5 10
2 8 9
2 8 10
2 9 10
3 4 6
3 4 7
3 4 9
3 4 10
3 5 6
3 5 7
3 5 9
3 5 10
3 8 9
3 8 10
3 9 10
4 6 9
4 6 10
4 7 9
4 7 10
4 9 10
5 6 9
5 6 10
5 7 9
5 7 10
5 9 10
6 7 8
6 7 9
6 7 10
6 8 9
6 8 10
6 9 10
7 8 9
7 8 10
7 9 10
8 9 10
