# Supplementary material for: Netcombin: An algorithm for constructing optimal phylogenetic network from rooted triplets
Source: PLoS One. 2020 Sep 18;15(9):e0227842. doi: 10.1371/journal.pone.0227842 (PMC7500971; doi:10.1371/journal.pone.0227842)
Supplement: S4 File — (ZIP) [file pone.0227842.s004.zip › SequenceData-Triplet/sequenceData-10-20-30-0-Triplet/length 100, numseq 10, rate 10^-7/10 seq.txt]

>$1
GCGTGTCTATAATCCCTTTATAAATTGGATTTGATAAGTCCGTTACGTCCGGATCCCGTCATAACCGTAAACGCAACAGACTATACATATATTAGTTACC
>$2
GCGTGTCTATAAGCCCTTTATAAATTGGATTTGATAAGTCCGTTGCGTCCGGGTCCCGTCATAACCGTAAACGCAACAGACTATGCATATATTAGTTACC
>$3
GCGTGTCTATAATCCCTTTATAAATTGGATTTGATAAGTCCGTTACGTCCGGATCCCGTCATAACCGTAAACGCAACAGGCGATACATATATTAGTTACC
>$4
GCGTGTCTATAATCCCTTTATAAATTGGATTTGATAAGTCCGTTACGTCCGGATCCCGTCATAACCGTAAACGCAACAGACTATACATATATTAGTTACC
>$5
GCGTGTCTATAATCCCTTTATAAATTGGATTTGATAAGTCCGTTACGTCCGGATCCCGTCATAACCGTAAACGCAACAGACTATACATATATTAGTTACC
>$6
GCGTGTCTATAATCCCTTCATGAATTGGATTAGATAAGTCCGTTACGTCCGGATCCCGTCATAACCGTAAACGCAACAGACTATACATATATTAGTTACC
>$7
GCGTGTCTATAATCCCTTCATGAATTGGATTTGATAAGTCCGTTACGTCCGGATCCCGTCATAACCGTAAACGCAACCGACTATACATATATTAGTTACC
>$8
GCGTGTCTATAATCCCTTTATAAATTGGATTTGATAAGTCCGTTACGTCCGGATCCCGTCATAACCGTAAACGCAACAGACTATACATATATTAGTTACC
>$9
GCGTGTCTATAATCCCTTTATAAATTGGATTTGATACGTCCGTTACGTCCGGATCCCGTCATAACCGTAAACGCAACAGACTATACATATATTAGTTACC
>$10
GCGTGTCTATAATCCCTTTATAAATTGGATTTGATAAGACCGTTACATCCGGATCCCGTCATAACCGTAAACGCAACAGACTATACATATATTAGTTACC
