# Supplementary material for: Netcombin: An algorithm for constructing optimal phylogenetic network from rooted triplets
Source: PLoS One. 2020 Sep 18;15(9):e0227842. doi: 10.1371/journal.pone.0227842 (PMC7500971; doi:10.1371/journal.pone.0227842)
Supplement: S4 File — (ZIP) [file pone.0227842.s004.zip › SequenceData-Triplet/sequenceData-10-20-30-0-Triplet/length 100, numseq 10, rate 10^-7/2 seq.txt.nex]

#nexus

BEGIN Taxa;
DIMENSIONS ntax=10;
TAXLABELS
[1] '$1'
[2] '$2'
[3] '$3'
[4] '$4'
[5] '$5'
[6] '$6'
[7] '$7'
[8] '$8'
[9] '$9'
[10] '$10'
;
END; [Taxa]

BEGIN Characters;
DIMENSIONS nchar=100;
FORMAT
	datatype=DNA
	missing=?
	gap=-
	symbols="atgc"
	labels=no
	transpose=no
	interleave=no
;
MATRIX
tgtcattcggttttttcagatgtggagcatgtctgagcgtggcgttgagtgttctcagtacgtggaatgctcaaagtcttttatcatctaacgcagatct
tgtcattcggtgttttcagatgtggagcatgtctgagcgtggcgttgagtgttctcagtacgtggaatgctcaaagtcttttattatctaacgcagatct
tgtcattcggtgttttcagatgtggagcatgtctgagcgtggcgttgagtgttctcagtacgtggaatgctcaaagtcttttatcatctagcgcagatct
tgtcattcggtgttttcagatgtggagcatgtctgagcgtggcgttgagtgttctcagtacgtggaatgctcaaagtcttttatcatctaacgcagatct
tgtcattcggtgttttcagatgtggagcatgtctgagcgtggcgttgagtgttctcagtacgtggaatgctcaaagtcttttatcatctaacgcagatct
tgtcattcggtgttttcagatgtggagcatgtctgagcgtggcgttgagtgttctcagtacgtggaatgctcaaagtcttttatcatctaacgcagatct
tgtcatacggtgttttcagatgtggagcatgtctgagcgtggcgttgagtgttctcagtacgtggaatgctcaaagtcttttatcatctaacgcagatct
tgtcattcggtgttttcagatgtggagcatgtctgagcgtggcgttgagtgttctcagtatgtggaatgctcaaagtcttttatcatctaacgcagatct
tgtcattcggtgttttcagatgtggagcatgtctgagcgtggcgttgagtgttctcagtacgtggaatgctcaaagtcttttatcatctaacgcagatct
tgtcattcggtgttttcagatgtggagcatgtctgagcgtggcgttgagtgttctcagtacgtggaatgctcgaagtcttttatcatctaacgcagatct
;
END; [Characters]

BEGIN Distances;
DIMENSIONS ntax=10;
FORMAT labels=left diagonal triangle=both;
MATRIX
[1] '$1'    0.0 0.02 0.02 0.01 0.01 0.01 0.02 0.02 0.01 0.02
[2] '$2'    0.02 0.0 0.02 0.01 0.01 0.01 0.02 0.02 0.01 0.02
[3] '$3'    0.02 0.02 0.0 0.01 0.01 0.01 0.02 0.02 0.01 0.02
[4] '$4'    0.01 0.01 0.01 0.0 5.551115E-17 5.551115E-17 0.01 0.01 5.551115E-17 0.01
[5] '$5'    0.01 0.01 0.01 5.551115E-17 0.0 5.551115E-17 0.01 0.01 5.551115E-17 0.01
[6] '$6'    0.01 0.01 0.01 5.551115E-17 5.551115E-17 0.0 0.01 0.01 5.551115E-17 0.01
[7] '$7'    0.02 0.02 0.02 0.01 0.01 0.01 0.0 0.02 0.01 0.02
[8] '$8'    0.02 0.02 0.02 0.01 0.01 0.01 0.02 0.0 0.01 0.02
[9] '$9'    0.01 0.01 0.01 5.551115E-17 5.551115E-17 5.551115E-17 0.01 0.01 0.0 0.01
[10] '$10'   0.02 0.02 0.02 0.01 0.01 0.01 0.02 0.02 0.01 0.0
;
END; [Distances]

BEGIN Splits;
DIMENSIONS ntax=10 nsplits=6;
FORMAT labels=no weights=yes confidences=no intervals=no;
PROPERTIES fit=100.0 compatible;
CYCLE 1 2 9 7 8 10 6 5 4 3;
MATRIX
[1, size=1] 	 0.01 	  1 2 3 4 5 6 8 9 10,
[2, size=1] 	 0.01 	  1,
[3, size=1] 	 0.01 	  1 2 3 4 5 6 7 8 9,
[4, size=1] 	 0.01 	  1 2 3 4 5 6 7 9 10,
[5, size=1] 	 0.01 	  1 2 4 5 6 7 8 9 10,
[6, size=1] 	 0.01 	  1 3 4 5 6 7 8 9 10,
;
END; [Splits]

BEGIN Network;
DIMENSIONS ntax=10 nvertices=7 nedges=6;
DRAW to_scale;
TRANSLATE
1 '$9' '$6' '$5' '$4',
2 '$1',
3 '$2',
4 '$7',
5 '$8',
6 '$10',
7 '$3',
;
VERTICES
1 -0.01 0.0 w=2 h=2 s=n,
2 0.0 0.0 w=2 h=2 s=n,
3 -0.00190983 0.0058778524 w=2 h=2 s=n,
4 -0.01309017 0.009510565 w=2 h=2 s=n,
5 -0.01809017 0.0058778524 w=2 h=2 s=n,
6 -0.02 0.0 w=2 h=2 s=n,
7 -0.00190983 -0.0058778524 w=2 h=2 s=n,
;
VLABELS
1 '$9, $6, $5, $4' x=-37 y=-15 f='Dialog-PLAIN-10',
2 '$1' x=12 y=6,
3 '$2' x=10 y=13,
4 '$7' x=-10 y=22,
5 '$8' x=-22 y=13,
6 '$10' x=-30 y=6,
7 '$3' x=10 y=-1,
;
EDGES
1 1 2 s=2 w=0.01,
2 1 3 s=6 w=0.01,
3 1 4 s=1 w=0.01,
4 1 5 s=4 w=0.01,
5 1 6 s=3 w=0.01,
6 1 7 s=5 w=0.01,
;
END; [Network]

BEGIN st_Assumptions;
	uptodate;
	chartransform=Uncorrected_P;
	disttransform=NeighborNet;
	splitstransform=EqualAngle;
	SplitsPostProcess filter=dimension value=4;
	autolayoutnodelabels;
END; [st_Assumptions]
