# Supplementary material for: Netcombin: An algorithm for constructing optimal phylogenetic network from rooted triplets
Source: PLoS One. 2020 Sep 18;15(9):e0227842. doi: 10.1371/journal.pone.0227842 (PMC7500971; doi:10.1371/journal.pone.0227842)
Supplement: S4 File — (ZIP) [file pone.0227842.s004.zip › SequenceData-Triplet/sequenceData-10-20-30-0-Triplet/length 100, numseq 10, rate 10^-7/6 seq.txt.nex]

#nexus

BEGIN Taxa;
DIMENSIONS ntax=10;
TAXLABELS
[1] '$1'
[2] '$2'
[3] '$3'
[4] '$4'
[5] '$5'
[6] '$6'
[7] '$7'
[8] '$8'
[9] '$9'
[10] '$10'
;
END; [Taxa]

BEGIN Characters;
DIMENSIONS nchar=100;
FORMAT
	datatype=DNA
	missing=?
	gap=-
	symbols="atgc"
	labels=no
	transpose=no
	interleave=no
;
MATRIX
gcgtgtctataatccctttataaattggatttgataagtccgttacgtccggatcccgtcataaccgtaaacgcaacagactatacatatattagttacc
gcgtgtctataagccctttataaattggatttgataagtccgttgcgtccgggtcccgtcataaccgtaaacgcaacagactatgcatatattagttacc
gcgtgtctataatccctttataaattggatttgataagtccgttacgtccggatcccgtcataaccgtaaacgcaacaggcgatacatatattagttacc
gcgtgtctataatccctttataaattggatttgataagtccgttacgtccggatcccgtcataaccgtaaacgcaacagactatacatatattagttacc
gcgtgtctataatccctttataaattggatttgataagtccgttacgtccggatcccgtcataaccgtaaacgcaacagactatacatatattagttacc
gcgtgtctataatcccttcatgaattggattagataagtccgttacgtccggatcccgtcataaccgtaaacgcaacagactatacatatattagttacc
gcgtgtctataatcccttcatgaattggatttgataagtccgttacgtccggatcccgtcataaccgtaaacgcaaccgactatacatatattagttacc
gcgtgtctataatccctttataaattggatttgataagtccgttacgtccggatcccgtcataaccgtaaacgcaacagactatacatatattagttacc
gcgtgtctataatccctttataaattggatttgatacgtccgttacgtccggatcccgtcataaccgtaaacgcaacagactatacatatattagttacc
gcgtgtctataatccctttataaattggatttgataagaccgttacatccggatcccgtcataaccgtaaacgcaacagactatacatatattagttacc
;
END; [Characters]

BEGIN Distances;
DIMENSIONS ntax=10;
FORMAT labels=left diagonal triangle=both;
MATRIX
[1] '$1'    0.0 0.04 0.02 -5.551115E-17 -5.551115E-17 0.03 0.03 -5.551115E-17 0.01 0.02
[2] '$2'    0.04 0.0 0.06 0.04 0.04 0.07 0.07 0.04 0.05 0.06
[3] '$3'    0.02 0.06 0.0 0.02 0.02 0.05 0.05 0.02 0.03 0.04
[4] '$4'    -5.551115E-17 0.04 0.02 0.0 -5.551115E-17 0.03 0.03 -5.551115E-17 0.01 0.02
[5] '$5'    -5.551115E-17 0.04 0.02 -5.551115E-17 0.0 0.03 0.03 -5.551115E-17 0.01 0.02
[6] '$6'    0.03 0.07 0.05 0.03 0.03 0.0 0.02 0.03 0.04 0.05
[7] '$7'    0.03 0.07 0.05 0.03 0.03 0.02 0.0 0.03 0.04 0.05
[8] '$8'    -5.551115E-17 0.04 0.02 -5.551115E-17 -5.551115E-17 0.03 0.03 0.0 0.01 0.02
[9] '$9'    0.01 0.05 0.03 0.01 0.01 0.04 0.04 0.01 0.0 0.03
[10] '$10'   0.02 0.06 0.04 0.02 0.02 0.05 0.05 0.02 0.03 0.0
;
END; [Distances]

BEGIN Splits;
DIMENSIONS ntax=10 nsplits=7;
FORMAT labels=no weights=yes confidences=no intervals=no;
PROPERTIES fit=100.0 compatible;
CYCLE 1 3 6 7 5 4 8 9 10 2;
MATRIX
[1, size=1] 	 0.01 	  1 2 3 4 5 6 7 8 10,
[2, size=1] 	 0.02 	  1 2 4 5 6 7 8 9 10,
[3, size=1] 	 0.04 	  1 3 4 5 6 7 8 9 10,
[4, size=1] 	 0.01 	  1 2 3 4 5 7 8 9 10,
[5, size=2] 	 0.02 	  1 2 3 4 5 8 9 10,
[6, size=1] 	 0.01 	  1 2 3 4 5 6 8 9 10,
[7, size=1] 	 0.02 	  1 2 3 4 5 6 7 8 9,
;
END; [Splits]

BEGIN Network;
DIMENSIONS ntax=10 nvertices=8 nedges=7;
DRAW to_scale;
TRANSLATE
1 '$1' '$5' '$4' '$8',
2 '$3',
3 '$6',
4 '$7',
5 '$9',
6 '$10',
7 '$2',
;
VERTICES
1 0.0 0.0 w=2 h=2 s=n,
2 -0.02 0.0 w=2 h=2 s=n,
3 -0.019845875 -0.022058193 w=2 h=2 s=n,
4 -0.014845875 -0.025690904 w=2 h=2 s=n,
5 0.00809017 0.0058778524 w=2 h=2 s=n,
6 0.00618034 0.01902113 w=2 h=2 s=n,
7 -0.01236068 0.03804226 w=2 h=2 s=n,
8 -0.011755705 -0.01618034 w=2 h=2 s=n,
;
VLABELS
1 '$1, $5, $4, $8' x=-27 y=-14 f='Dialog-PLAIN-10',
2 '$3' x=-24 y=6,
3 '$6' x=-22 y=-1,
4 '$7' x=-9 y=-15,
5 '$9' x=9 y=13,
6 '$10' x=-5 y=22,
7 '$2' x=-10 y=22,
;
EDGES
1 1 2 s=2 w=0.02,
2 1 5 s=1 w=0.01,
3 1 6 s=7 w=0.02,
4 1 7 s=3 w=0.04,
5 8 1 s=5 w=0.02,
6 8 3 s=4 w=0.01,
7 8 4 s=6 w=0.01,
;
END; [Network]

BEGIN st_Assumptions;
	uptodate;
	chartransform=Uncorrected_P;
	disttransform=NeighborNet;
	splitstransform=EqualAngle;
	SplitsPostProcess filter=dimension value=4;
	autolayoutnodelabels;
END; [st_Assumptions]
