# Supplementary material for: Netcombin: An algorithm for constructing optimal phylogenetic network from rooted triplets
Source: PLoS One. 2020 Sep 18;15(9):e0227842. doi: 10.1371/journal.pone.0227842 (PMC7500971; doi:10.1371/journal.pone.0227842)
Supplement: S4 File — (ZIP) [file pone.0227842.s004.zip › SequenceData-Triplet/sequenceData-10-20-30-0-Triplet/length 100, numseq 20, rate 10^-7/1 bad triplets-258.txt]

1 8 10
1 8 11
1 8 12
1 8 13
1 8 15
1 8 16
1 8 17
1 8 18
1 8 19
1 8 20
1 9 10
1 9 11
1 9 12
1 9 13
1 9 14
1 9 15
1 9 16
1 9 17
1 9 18
1 9 19
1 9 20
1 10 12
1 10 13
1 10 15
1 10 16
1 10 17
1 10 18
1 10 19
1 10 20
1 11 12
1 11 13
1 11 15
1 11 16
1 11 17
1 11 18
1 11 19
1 11 20
1 12 13
1 12 15
1 12 16
1 12 17
1 12 18
1 12 19
1 12 20
1 14 15
1 14 16
1 14 17
1 14 18
1 14 19
1 14 20
1 15 16
1 15 17
1 15 18
1 15 19
1 15 20
1 19 20
2 8 10
2 8 11
2 8 12
2 8 13
2 8 15
2 8 16
2 8 17
2 8 18
2 8 19
2 8 20
2 9 10
2 9 11
2 9 12
2 9 13
2 9 14
2 9 15
2 9 16
2 9 17
2 9 18
2 9 19
2 9 20
2 10 12
2 10 13
2 10 15
2 10 16
2 10 17
2 10 18
2 10 19
2 10 20
2 11 12
2 11 13
2 11 15
2 11 16
2 11 17
2 11 18
2 11 19
2 11 20
2 12 13
2 12 15
2 12 16
2 12 17
2 12 18
2 12 19
2 12 20
2 14 15
2 14 16
2 14 17
2 14 18
2 14 19
2 14 20
2 15 16
2 15 17
2 15 18
2 15 19
2 15 20
2 19 20
8 9 10
8 9 11
8 9 12
8 9 13
8 9 15
8 9 16
8 9 17
8 9 18
8 9 19
8 9 20
8 10 12
8 10 13
8 10 15
8 10 16
8 10 17
8 10 18
8 10 19
8 10 20
8 11 12
8 11 13
8 11 15
8 11 16
8 11 17
8 11 18
8 11 19
8 11 20
8 12 13
8 12 15
8 12 16
8 12 17
8 12 18
8 12 19
8 12 20
8 14 15
8 14 16
8 14 17
8 14 18
8 14 19
8 14 20
8 15 16
8 15 17
8 15 18
8 15 19
8 15 20
8 19 20
9 10 12
9 10 13
9 10 15
9 10 16
9 10 17
9 10 18
9 10 19
9 10 20
9 11 12
9 11 13
9 11 14
9 11 15
9 11 16
9 11 17
9 11 18
9 11 19
9 11 20
9 12 13
9 12 15
9 12 16
9 12 17
9 12 18
9 12 19
9 12 20
9 14 15
9 14 16
9 14 17
9 14 18
9 14 19
9 14 20
9 15 16
9 15 17
9 15 18
9 15 19
9 15 20
9 19 20
10 11 12
10 11 13
10 11 15
10 11 16
10 11 17
10 11 18
10 11 19
10 11 20
10 12 13
10 12 15
10 12 16
10 12 17
10 12 18
10 12 19
10 12 20
10 14 15
10 14 16
10 14 17
10 14 18
10 14 19
10 14 20
10 15 16
10 15 17
10 15 18
10 15 19
10 15 20
10 19 20
11 12 13
11 12 15
11 12 16
11 12 17
11 12 18
11 12 19
11 12 20
11 14 15
11 14 16
11 14 17
11 14 18
11 14 19
11 14 20
11 15 16
11 15 17
11 15 18
11 15 19
11 15 20
11 19 20
12 14 15
12 14 16
12 14 17
12 14 18
12 14 19
12 14 20
12 15 16
12 15 17
12 15 18
12 15 19
12 15 20
12 19 20
14 15 16
14 15 17
14 15 18
14 15 19
14 15 20
14 19 20
15 19 20
