# Supplementary material for: Netcombin: An algorithm for constructing optimal phylogenetic network from rooted triplets
Source: PLoS One. 2020 Sep 18;15(9):e0227842. doi: 10.1371/journal.pone.0227842 (PMC7500971; doi:10.1371/journal.pone.0227842)
Supplement: S4 File — (ZIP) [file pone.0227842.s004.zip › SequenceData-Triplet/sequenceData-10-20-30-0-Triplet/length 100, numseq 20, rate 10^-7/1 good triplets-312.txt]

1 2 3
1 2 4
1 2 5
1 2 6
1 2 7
1 2 8
1 2 9
1 2 10
1 2 11
1 2 12
1 2 13
1 2 14
1 2 15
1 2 16
1 2 17
1 2 18
1 2 19
1 2 20
1 3 8
1 3 9
1 3 10
1 3 11
1 3 12
1 3 14
1 3 15
1 3 19
1 4 8
1 4 9
1 4 10
1 4 11
1 4 12
1 4 14
1 4 15
1 4 19
1 5 8
1 5 9
1 5 10
1 5 11
1 5 12
1 5 14
1 5 15
1 5 19
1 6 8
1 6 9
1 6 10
1 6 11
1 6 12
1 6 14
1 6 15
1 6 19
1 7 8
1 7 9
1 7 10
1 7 11
1 7 12
1 7 14
1 7 15
1 7 19
1 8 9
1 8 14
1 10 11
1 10 14
1 11 14
1 12 14
1 13 14
1 13 15
1 13 19
1 16 19
1 17 19
1 18 19
2 3 8
2 3 9
2 3 10
2 3 11
2 3 12
2 3 14
2 3 15
2 3 19
2 4 8
2 4 9
2 4 10
2 4 11
2 4 12
2 4 14
2 4 15
2 4 19
2 5 8
2 5 9
2 5 10
2 5 11
2 5 12
2 5 14
2 5 15
2 5 19
2 6 8
2 6 9
2 6 10
2 6 11
2 6 12
2 6 14
2 6 15
2 6 19
2 7 8
2 7 9
2 7 10
2 7 11
2 7 12
2 7 14
2 7 15
2 7 19
2 8 9
2 8 14
2 10 11
2 10 14
2 11 14
2 12 14
2 13 14
2 13 15
2 13 19
2 16 19
2 17 19
2 18 19
3 8 9
3 8 10
3 8 11
3 8 12
3 8 14
3 8 15
3 8 19
3 9 10
3 9 11
3 9 12
3 9 14
3 9 15
3 9 19
3 10 11
3 10 12
3 10 14
3 10 15
3 10 19
3 11 12
3 11 14
3 11 15
3 11 19
3 12 14
3 12 15
3 12 19
3 14 15
3 14 19
3 15 19
4 8 9
4 8 10
4 8 11
4 8 12
4 8 14
4 8 15
4 8 19
4 9 10
4 9 11
4 9 12
4 9 14
4 9 15
4 9 19
4 10 11
4 10 12
4 10 14
4 10 15
4 10 19
4 11 12
4 11 14
4 11 15
4 11 19
4 12 14
4 12 15
4 12 19
4 14 15
4 14 19
4 15 19
5 8 9
5 8 10
5 8 11
5 8 12
5 8 14
5 8 15
5 8 19
5 9 10
5 9 11
5 9 12
5 9 14
5 9 15
5 9 19
5 10 11
5 10 12
5 10 14
5 10 15
5 10 19
5 11 12
5 11 14
5 11 15
5 11 19
5 12 14
5 12 15
5 12 19
5 14 15
5 14 19
5 15 19
6 8 9
6 8 10
6 8 11
6 8 12
6 8 14
6 8 15
6 8 19
6 9 10
6 9 11
6 9 12
6 9 14
6 9 15
6 9 19
6 10 11
6 10 12
6 10 14
6 10 15
6 10 19
6 11 12
6 11 14
6 11 15
6 11 19
6 12 14
6 12 15
6 12 19
6 14 15
6 14 19
6 15 19
7 8 9
7 8 10
7 8 11
7 8 12
7 8 14
7 8 15
7 8 19
7 9 10
7 9 11
7 9 12
7 9 14
7 9 15
7 9 19
7 10 11
7 10 12
7 10 14
7 10 15
7 10 19
7 11 12
7 11 14
7 11 15
7 11 19
7 12 14
7 12 15
7 12 19
7 14 15
7 14 19
7 15 19
8 9 14
8 10 11
8 10 14
8 11 14
8 12 14
8 13 14
8 13 15
8 13 19
8 16 19
8 17 19
8 18 19
9 10 11
9 10 14
9 12 14
9 13 14
9 13 15
9 13 19
9 16 19
9 17 19
9 18 19
10 11 14
10 12 14
10 13 14
10 13 15
10 13 19
10 16 19
10 17 19
10 18 19
11 12 14
11 13 14
11 13 15
11 13 19
11 16 19
11 17 19
11 18 19
12 13 14
12 13 15
12 13 19
12 16 19
12 17 19
12 18 19
13 14 15
13 14 19
13 15 19
14 16 19
14 17 19
14 18 19
15 16 19
15 17 19
15 18 19
