# Supplementary material for: Netcombin: An algorithm for constructing optimal phylogenetic network from rooted triplets
Source: PLoS One. 2020 Sep 18;15(9):e0227842. doi: 10.1371/journal.pone.0227842 (PMC7500971; doi:10.1371/journal.pone.0227842)
Supplement: S4 File — (ZIP) [file pone.0227842.s004.zip › SequenceData-Triplet/sequenceData-10-20-30-0-Triplet/length 100, numseq 20, rate 10^-7/1 seq.txt]

>$1
GATGCGACAACTTGATTGCCCCCACGTCGTATAAGAGTGTATTATTTCGCACCAGTAAGCCAGGACATGGGGACTCGATGCGGAATATGAGGTTAGATTC
>$2
GATGCGAGAAGTTGATTGCCCCCACGTCGTATAAGAGTGTATTATTTCGCACCAGTAAGCCAGGACATGGGGACTCGATGCGGAATATGAGGTTAGATTC
>$3
GATGCGAGAACTTGATTGCCCCAACGTCGTATAAGAGTGTATTATTTCGCACCAGTAAGCCAGGACATGGGGACTCGATGCGGAATATGAGGTTAGATTC
>$4
GATGCGAGAACTTGATTGCCCCAACGTCGTATAAGAGTGTATTATTTCGCACCAGTAAGCCAGGACATGGGGACTCGATGCGGAATATGAGGTTAGATTC
>$5
GATGCGAGAACTTGATTGCCCCAACGTCGTATAAGAGTGTATTATTTCGCACCAGTAAGCCAGGACATGGGGACTCGATGCGGAATATGAGGTTAGATTC
>$6
GATGCGAGAACTTGATTGCCCCAACGTCGTATAAGAGTGTATTATTTCGCACCAGTAAGCCAGGACATGGGGACTCGATGCGGAATATGAGGTTAGATTC
>$7
GATGCGAGAACTTGATTGCCCCAACGTCGTATAAGAGTGTATTATTTCGCACCAGTAAGCCAGGACATGGGGACTCGATGCGGAATATGAGGTTAGATTC
>$8
GATGCGAGAACTTGATTGCCCCAACGTCGTAAAAGAGTGTATTATTTCGCACCAGTAAGCCAGGACATGGGGACTCGATGCGGAATATAAGGTTAGATTC
>$9
GATGCGAGAACTTAATTGACCCAACGTCGTATAAGAGTGTATTATTTCGCACCAGTAAGCCAGGACATGAGGACTCGATGCGGAATATGAGGTTAGATTC
>$10
GATGCGAGAACTTGATTGCCCCATCGTCGTATAAGAGTGTATTATTTCGCACCAGTAAGCCAGGACATGGGGACTCGATGCGGAATATGAGGTTAGATTC
>$11
GATGCGAGAACTTGATTGCCCCAACGTCGTATAAGTGTGTATTATTTCGCACCAGTAAGCCAGGACATGGGGACTCGGTGCGGAATATGAGGTTAGATTC
>$12
GATGCGAGAACTTGATTGCCCCAACGTCGTATAAGAGTGTATTATTTCGCACCAGTAAGCCAGGACATGGGGATTCGATGCGGAATATGAGGTTAGATTC
>$13
GATGCGAGAACTTGATTGCCCCAACGTCGTATAAGAGTGTATTATTTCGCACCAGTAAGCCAGGACATGGGGACTCGATGCGGAATATGAGGTTAGATTC
>$14
GATGCGAGAACTTGATTGCCCCAACGTCGTATAAGAGTGTATTATTTCGCACCAGGAAGCCAGGACTTGGGGACTCGATGCGGAATATGAGGTTAGATTC
>$15
GATGCGAGAACTTGATTGCCCCAACGTCGTATAAGAGTGTATTATTTCGCACCAGTAAGCCAGGATATGGGGACTCGATGCGGAATATGAGGTTAGATTC
>$16
GATGCGAGAACTTGATTGCCCCAACGTCGTATAAGAGTGTATTATTTCGCACCAGTAAGCCAGGACATGGGGACTCGATGCGGAATATGAGGTTAGATTC
>$17
GATGCGAGAACTTGATTGCCCCAACGTCGTATAAGAGTGTATTATTTCGCACCAGTAAGCCAGGACATGGGGACTCGATGCGGAATATGAGGTTAGATTC
>$18
GATGCGAGAACTTGATTGCCCCAACGTCGTATAAGAGTGTATTATTTCGCACCAGTAAGCCAGGACATGGGGACTCGATGCGGAATATGAGGTTAGATTC
>$19
GATGCGAGAACTTGATTGCCCCAACGTCGTATAAGAGTGCATTATTTCGCACCAGTAAGCCAGGACATGGGGACTCGATGCGGAATATGAGGTTAGATTC
>$20
GATGCGAGAACTTGATTGCCCCAACGTCGTATAAGAGTGTATTATTTCGCACCAGTAAGCCAGGACATGGGGACTCGATGCGGAATATGAGGTTAGATTC
