# Supplementary material for: Netcombin: An algorithm for constructing optimal phylogenetic network from rooted triplets
Source: PLoS One. 2020 Sep 18;15(9):e0227842. doi: 10.1371/journal.pone.0227842 (PMC7500971; doi:10.1371/journal.pone.0227842)
Supplement: S4 File — (ZIP) [file pone.0227842.s004.zip › SequenceData-Triplet/sequenceData-10-20-30-0-Triplet/length 100, numseq 20, rate 10^-7/10 bad triplets-316.txt]

1 2 3
1 2 4
1 2 5
1 2 6
1 2 7
1 2 12
1 2 14
1 2 15
1 2 16
1 2 19
1 3 4
1 3 5
1 3 6
1 3 7
1 3 12
1 3 14
1 3 15
1 4 5
1 4 6
1 4 7
1 4 12
1 4 14
1 4 15
1 4 16
1 4 19
1 8 12
1 8 14
1 8 15
1 8 16
1 8 19
1 9 12
1 9 14
1 9 15
1 9 16
1 9 19
1 10 11
1 10 12
1 10 14
1 10 15
1 10 16
1 10 19
1 11 12
1 11 14
1 11 15
1 11 16
1 11 19
1 13 14
1 13 15
1 13 16
1 13 19
1 16 17
1 16 18
1 17 18
1 17 19
1 18 19
2 3 4
2 8 12
2 8 14
2 8 15
2 8 16
2 8 17
2 8 18
2 8 19
2 8 20
2 9 12
2 9 14
2 9 15
2 9 16
2 9 17
2 9 18
2 9 19
2 10 11
2 10 12
2 10 14
2 10 15
2 10 16
2 10 17
2 10 18
2 10 19
2 11 12
2 11 14
2 11 15
2 11 16
2 11 17
2 11 18
2 11 19
2 13 14
2 13 15
2 13 16
2 13 17
2 13 18
2 13 19
2 15 16
2 16 17
2 16 18
2 16 19
2 17 18
2 17 19
2 18 19
3 8 12
3 8 14
3 8 15
3 8 16
3 8 19
3 9 12
3 9 14
3 9 15
3 9 16
3 9 19
3 10 11
3 10 12
3 10 14
3 10 15
3 10 16
3 10 19
3 11 12
3 11 14
3 11 15
3 11 16
3 11 19
3 13 14
3 13 15
3 13 16
3 13 19
3 16 17
3 16 18
3 17 18
3 17 19
3 18 19
4 8 12
4 8 14
4 8 15
4 8 16
4 8 17
4 8 18
4 8 19
4 8 20
4 9 12
4 9 14
4 9 15
4 9 16
4 9 17
4 9 18
4 9 19
4 9 20
4 10 11
4 10 12
4 10 14
4 10 15
4 10 16
4 10 17
4 10 18
4 10 19
4 11 12
4 11 14
4 11 15
4 11 16
4 11 17
4 11 18
4 11 19
4 13 14
4 13 15
4 13 16
4 13 17
4 13 18
4 13 19
4 13 20
4 15 16
4 16 17
4 16 18
4 16 19
4 17 18
4 17 19
4 18 19
5 10 11
5 16 17
5 16 18
5 17 18
6 10 11
6 16 17
6 16 18
6 17 18
7 10 11
7 16 17
7 16 18
7 17 18
8 9 10
8 9 11
8 9 12
8 9 13
8 9 14
8 9 15
8 9 16
8 9 17
8 9 18
8 9 19
8 9 20
8 10 11
8 10 12
8 10 13
8 10 14
8 10 15
8 10 16
8 10 17
8 10 18
8 10 19
8 10 20
8 11 12
8 11 13
8 11 14
8 11 15
8 11 16
8 11 17
8 11 18
8 11 19
8 11 20
8 13 14
8 13 15
8 13 16
8 13 17
8 13 18
8 13 19
8 13 20
8 15 16
8 15 19
8 16 17
8 16 18
8 16 19
8 17 18
8 17 19
8 17 20
8 18 19
8 18 20
9 10 11
9 10 12
9 10 14
9 10 15
9 10 16
9 10 17
9 10 18
9 10 19
9 10 20
9 11 12
9 11 14
9 11 15
9 11 16
9 11 17
9 11 18
9 11 19
9 11 20
9 13 14
9 13 15
9 13 16
9 13 17
9 13 18
9 13 19
9 13 20
9 15 16
9 15 19
9 16 17
9 16 18
9 16 19
9 17 18
9 17 19
9 17 20
9 18 19
9 18 20
10 13 14
10 13 15
10 13 16
10 13 17
10 13 18
10 13 19
10 13 20
10 15 16
10 15 19
10 16 17
10 16 18
10 16 19
10 17 18
10 17 19
10 18 19
11 13 14
11 13 15
11 13 16
11 13 17
11 13 18
11 13 19
11 13 20
11 15 16
11 15 19
11 16 17
11 16 18
11 16 19
11 17 18
11 17 19
11 18 19
12 16 17
12 16 18
12 17 18
13 15 16
13 15 19
13 16 17
13 16 18
13 16 19
13 17 18
13 17 19
13 17 20
13 18 19
13 18 20
14 16 17
14 16 18
14 17 18
15 16 17
15 16 18
15 17 18
