# Supplementary material for: Netcombin: An algorithm for constructing optimal phylogenetic network from rooted triplets
Source: PLoS One. 2020 Sep 18;15(9):e0227842. doi: 10.1371/journal.pone.0227842 (PMC7500971; doi:10.1371/journal.pone.0227842)
Supplement: S4 File — (ZIP) [file pone.0227842.s004.zip › SequenceData-Triplet/sequenceData-10-20-30-0-Triplet/length 100, numseq 20, rate 10^-7/10 good triplets-663.txt]

1 2 8
1 2 9
1 2 10
1 2 11
1 2 13
1 2 17
1 2 18
1 2 20
1 3 8
1 3 9
1 3 10
1 3 11
1 3 13
1 3 17
1 3 18
1 3 19
1 3 20
1 4 8
1 4 9
1 4 10
1 4 11
1 4 13
1 4 17
1 4 18
1 4 20
1 5 8
1 5 9
1 5 10
1 5 11
1 5 13
1 5 15
1 5 16
1 5 17
1 5 18
1 5 19
1 5 20
1 6 8
1 6 9
1 6 10
1 6 11
1 6 13
1 6 15
1 6 16
1 6 17
1 6 18
1 6 19
1 6 20
1 7 8
1 7 9
1 7 10
1 7 11
1 7 13
1 7 15
1 7 16
1 7 17
1 7 18
1 7 19
1 7 20
1 8 9
1 8 10
1 8 11
1 8 13
1 8 17
1 8 18
1 8 20
1 9 10
1 9 11
1 9 13
1 9 17
1 9 18
1 9 20
1 10 13
1 10 17
1 10 18
1 10 20
1 11 13
1 11 17
1 11 18
1 11 20
1 12 13
1 12 15
1 12 16
1 12 17
1 12 18
1 12 19
1 12 20
1 13 17
1 13 18
1 13 20
1 14 15
1 14 16
1 14 17
1 14 18
1 14 19
1 14 20
1 15 16
1 15 17
1 15 18
1 15 19
1 15 20
1 16 19
1 16 20
1 17 20
1 18 20
1 19 20
2 3 5
2 3 6
2 3 7
2 3 8
2 3 9
2 3 10
2 3 11
2 3 12
2 3 13
2 3 14
2 3 15
2 3 16
2 3 17
2 3 18
2 3 19
2 3 20
2 4 5
2 4 6
2 4 7
2 4 8
2 4 9
2 4 10
2 4 11
2 4 12
2 4 13
2 4 14
2 4 15
2 4 16
2 4 17
2 4 18
2 4 19
2 4 20
2 5 8
2 5 9
2 5 10
2 5 11
2 5 13
2 5 15
2 5 16
2 5 17
2 5 18
2 5 19
2 5 20
2 6 8
2 6 9
2 6 10
2 6 11
2 6 13
2 6 15
2 6 16
2 6 17
2 6 18
2 6 19
2 6 20
2 7 8
2 7 9
2 7 10
2 7 11
2 7 13
2 7 15
2 7 16
2 7 17
2 7 18
2 7 19
2 7 20
2 8 9
2 8 10
2 8 11
2 8 13
2 9 10
2 9 11
2 9 13
2 9 20
2 10 13
2 10 20
2 11 13
2 11 20
2 12 13
2 12 15
2 12 16
2 12 17
2 12 18
2 12 19
2 12 20
2 13 20
2 14 15
2 14 16
2 14 17
2 14 18
2 14 19
2 14 20
2 15 17
2 15 18
2 15 19
2 15 20
2 16 20
2 17 20
2 18 20
2 19 20
3 4 5
3 4 6
3 4 7
3 4 8
3 4 9
3 4 10
3 4 11
3 4 12
3 4 13
3 4 14
3 4 15
3 4 16
3 4 17
3 4 18
3 4 19
3 4 20
3 5 8
3 5 9
3 5 10
3 5 11
3 5 13
3 5 15
3 5 16
3 5 17
3 5 18
3 5 19
3 5 20
3 6 8
3 6 9
3 6 10
3 6 11
3 6 13
3 6 15
3 6 16
3 6 17
3 6 18
3 6 19
3 6 20
3 7 8
3 7 9
3 7 10
3 7 11
3 7 13
3 7 15
3 7 16
3 7 17
3 7 18
3 7 19
3 7 20
3 8 9
3 8 10
3 8 11
3 8 13
3 8 17
3 8 18
3 8 20
3 9 10
3 9 11
3 9 13
3 9 17
3 9 18
3 9 20
3 10 13
3 10 17
3 10 18
3 10 20
3 11 13
3 11 17
3 11 18
3 11 20
3 12 13
3 12 15
3 12 16
3 12 17
3 12 18
3 12 19
3 12 20
3 13 17
3 13 18
3 13 20
3 14 15
3 14 16
3 14 17
3 14 18
3 14 19
3 14 20
3 15 16
3 15 17
3 15 18
3 15 19
3 15 20
3 16 19
3 16 20
3 17 20
3 18 20
3 19 20
4 5 8
4 5 9
4 5 10
4 5 11
4 5 13
4 5 15
4 5 16
4 5 17
4 5 18
4 5 19
4 5 20
4 6 8
4 6 9
4 6 10
4 6 11
4 6 13
4 6 15
4 6 16
4 6 17
4 6 18
4 6 19
4 6 20
4 7 8
4 7 9
4 7 10
4 7 11
4 7 13
4 7 15
4 7 16
4 7 17
4 7 18
4 7 19
4 7 20
4 8 9
4 8 10
4 8 11
4 8 13
4 9 10
4 9 11
4 9 13
4 10 13
4 10 20
4 11 13
4 11 20
4 12 13
4 12 15
4 12 16
4 12 17
4 12 18
4 12 19
4 12 20
4 14 15
4 14 16
4 14 17
4 14 18
4 14 19
4 14 20
4 15 17
4 15 18
4 15 19
4 15 20
4 16 20
4 17 20
4 18 20
4 19 20
5 8 9
5 8 10
5 8 11
5 8 13
5 8 15
5 8 16
5 8 17
5 8 18
5 8 19
5 8 20
5 9 10
5 9 11
5 9 13
5 9 15
5 9 16
5 9 17
5 9 18
5 9 19
5 9 20
5 10 13
5 10 15
5 10 16
5 10 17
5 10 18
5 10 19
5 10 20
5 11 13
5 11 15
5 11 16
5 11 17
5 11 18
5 11 19
5 11 20
5 13 15
5 13 16
5 13 17
5 13 18
5 13 19
5 13 20
5 15 16
5 15 17
5 15 18
5 15 19
5 15 20
5 16 19
5 16 20
5 17 19
5 17 20
5 18 19
5 18 20
5 19 20
6 8 9
6 8 10
6 8 11
6 8 13
6 8 15
6 8 16
6 8 17
6 8 18
6 8 19
6 8 20
6 9 10
6 9 11
6 9 13
6 9 15
6 9 16
6 9 17
6 9 18
6 9 19
6 9 20
6 10 13
6 10 15
6 10 16
6 10 17
6 10 18
6 10 19
6 10 20
6 11 13
6 11 15
6 11 16
6 11 17
6 11 18
6 11 19
6 11 20
6 13 15
6 13 16
6 13 17
6 13 18
6 13 19
6 13 20
6 15 16
6 15 17
6 15 18
6 15 19
6 15 20
6 16 19
6 16 20
6 17 19
6 17 20
6 18 19
6 18 20
6 19 20
7 8 9
7 8 10
7 8 11
7 8 13
7 8 15
7 8 16
7 8 17
7 8 18
7 8 19
7 8 20
7 9 10
7 9 11
7 9 13
7 9 15
7 9 16
7 9 17
7 9 18
7 9 19
7 9 20
7 10 13
7 10 15
7 10 16
7 10 17
7 10 18
7 10 19
7 10 20
7 11 13
7 11 15
7 11 16
7 11 17
7 11 18
7 11 19
7 11 20
7 13 15
7 13 16
7 13 17
7 13 18
7 13 19
7 13 20
7 15 16
7 15 17
7 15 18
7 15 19
7 15 20
7 16 19
7 16 20
7 17 19
7 17 20
7 18 19
7 18 20
7 19 20
8 12 13
8 12 15
8 12 16
8 12 17
8 12 18
8 12 19
8 12 20
8 14 15
8 14 16
8 14 17
8 14 18
8 14 19
8 14 20
8 15 17
8 15 18
8 15 20
8 16 20
8 19 20
9 10 13
9 11 13
9 12 13
9 12 15
9 12 16
9 12 17
9 12 18
9 12 19
9 12 20
9 14 15
9 14 16
9 14 17
9 14 18
9 14 19
9 14 20
9 15 17
9 15 18
9 15 20
9 16 20
9 19 20
10 11 12
10 11 13
10 11 14
10 11 15
10 11 16
10 11 17
10 11 18
10 11 19
10 11 20
10 12 13
10 12 15
10 12 16
10 12 17
10 12 18
10 12 19
10 12 20
10 14 15
10 14 16
10 14 17
10 14 18
10 14 19
10 14 20
10 15 17
10 15 18
10 15 20
10 16 20
10 17 20
10 18 20
10 19 20
11 12 13
11 12 15
11 12 16
11 12 17
11 12 18
11 12 19
11 12 20
11 14 15
11 14 16
11 14 17
11 14 18
11 14 19
11 14 20
11 15 17
11 15 18
11 15 20
11 16 20
11 17 20
11 18 20
11 19 20
12 13 15
12 13 16
12 13 17
12 13 18
12 13 19
12 13 20
12 15 16
12 15 17
12 15 18
12 15 19
12 15 20
12 16 19
12 16 20
12 17 19
12 17 20
12 18 19
12 18 20
12 19 20
13 14 15
13 14 16
13 14 17
13 14 18
13 14 19
13 14 20
13 15 17
13 15 18
13 15 20
13 16 20
13 19 20
14 15 16
14 15 17
14 15 18
14 15 19
14 15 20
14 16 19
14 16 20
14 17 19
14 17 20
14 18 19
14 18 20
14 19 20
15 16 19
15 16 20
15 17 19
15 17 20
15 18 19
15 18 20
15 19 20
16 17 18
16 17 19
16 17 20
16 18 19
16 18 20
16 19 20
17 18 19
17 18 20
17 19 20
18 19 20
