# Supplementary material for: Netcombin: An algorithm for constructing optimal phylogenetic network from rooted triplets
Source: PLoS One. 2020 Sep 18;15(9):e0227842. doi: 10.1371/journal.pone.0227842 (PMC7500971; doi:10.1371/journal.pone.0227842)
Supplement: S4 File — (ZIP) [file pone.0227842.s004.zip › SequenceData-Triplet/sequenceData-10-20-30-0-Triplet/length 100, numseq 20, rate 10^-7/10 seq.txt]

>$1
AGGCAACTACAAATTGTTCTACAGGGTCTACCGGTCCGTTCTTTGTTCCTTCCTTGGGCTAATATGATGGGTTGGGGTGATATTATGCGCGGGCATCTCT
>$2
AGGCAACTACAAATTGTTCTACAGGGTCTACCGGTCCGTTCTTTGTTTCTTCCCTGGGCTAATATGATGGGTTGGGGTGATACTATGCGCGGGCATCTCT
>$3
AGGCAACTACAAATTGTTCTACAGGGTCTACCGGTCCGTTCTTTGTTTCTTCCCTGGGCTAATATGATGGGTTGGGGTGATATTATGCGCGGGCATCTCT
>$4
AGGCAACTACAAATTGTTCTACAGGGTCTACCGGTCCGTTCTTTGTTTCTTCCCTGGGCTAATATGATGGGTTGGGGTGATATTATGTGCGGGCATCTCT
>$5
AGGCAACTACAAATTGTTCTACAGGGTCTACCGGTCCGTTCTTTGTTCCTTCCCTGGGCTAATATGATGGGTTGGGGTGATATTATGCGCGGGCATCTCT
>$6
AGGCAACTACAAATTGTTCTACAGGGTCTACCGGTCCGTTCTTTGTTCCTTCCCTGGGCTAATATGATGGGTTGGGGTGATATTATGCGCGGGCATCTCT
>$7
AGGCAACTACAAATTGTTCTACAGGGTCTACCGGTCCGTTCTTTGTTCCTTCCCTGGGCTAATATGATGGGTTGGGGTGATATTATGCGCGGGCATCTCT
>$8
AGGCATCTACAAATTGTTCTACAGGGTCTACAGGTCCGTTCTTTGTTCCTTCCCTGGGCTAATATGATGGGTTGGGGTGATATTATGCGCGGGCATCTCT
>$9
AGGCAACTACAAATTTTTCTACAGGGTCTACCGGTCCGTTCTTTGTTCCTTCCCTGGGCTAATATGATGGGTTGGGGTGATATTATCCGCGGGCATCTCT
>$10
AGGCAACTACGAATTGTTCTACAGGGTCTCCCGGTCCGTTCTTTGTTCCTTCCCTGGGCTAATATGATGGGTTGGGGTGATATTATGCGCGGGCATCTCT
>$11
AGGCAACTACGAATTGTTCTACAGGGTCTCCCGGTCCGTTCTTTGTTCCTTCCCTGGGCTAATATGATGGGTTGGGGTGATATTATGCGCGGGCATCTCT
>$12
AGGCAACTACAAATTGTTCTACAGGGTCTACCGGTCCGTTCTTTGTTCCTTCCCTGGGCTAATATGATGGGTTGGGGTGATATTATGCGCGGGCATCTCT
>$13
AGGCAACTACAAATTGTTCTACAGGGTCTACCGGTCCGTTGTTTGTTCCTTCCCTGGGCTAATATGATGGGTTGGGGTGATATGATGCGCGGGCATCTCT
>$14
AGGCAACTACAAATTGTTCTACAGGGTCTACCGGTCCGTTCTTTGTTCCTTCCCTGGGCTAATATGATGGGTTGGGGTGATATTATGCGCGGGCATCTCT
>$15
AGGCAACTACAAATTGTTCTACAGGGTCTACCGGTCCGTTCTTTGTCCCTTCCCTGGGCTAATATGATGGGTTGGGGTGATATTATGCGCGGGCATCTCT
>$16
AGGCAACTACAAATTGTTCTACAGGGTCTACCGGTCCGTTCTTTGTTCCTTCCCTGGGCTAATATGATGGGTTGGGGTGATATTATGCGCGGGCATTTCT
>$17
AGGCAACTACAAATTGTTCTACAGGGTCTACCGGTCCGTTCTTTGTTCCTTTCCTGGGCTAATATGATGGGTTGGGGTGATATTATGCGCGGGCATTTCT
>$18
AGGCGACTACAAATTGTTCTACAGGGTCTACCGGTCCGTTCTTTGTTCCTTCCCTGGGCTAATATGATGGGTTGGGGTGATATTATGCGCGGGCATTTCT
>$19
AGGCAACTACAAATTGTTCTACAGGGTCTACCGGTCCGTTCTTAGTTCCTTCCCTGGGCTAATATGATGGGTTGGGGTGATATTATGCGCGGGCATCTCT
>$20
AGGCAACTACAAATTGTTCTACAGGGTCTACCGGTCCGTTCTTTGTTCCTTCCCTGGGCTAATATGATAGGTTGGGGTGATATTATGCGGGGGCATCTCT
