# Supplementary material for: Netcombin: An algorithm for constructing optimal phylogenetic network from rooted triplets
Source: PLoS One. 2020 Sep 18;15(9):e0227842. doi: 10.1371/journal.pone.0227842 (PMC7500971; doi:10.1371/journal.pone.0227842)
Supplement: S4 File — (ZIP) [file pone.0227842.s004.zip › SequenceData-Triplet/sequenceData-10-20-30-0-Triplet/length 100, numseq 20, rate 10^-7/5 bad triplets-273.txt]

1 2 3
1 2 5
1 2 6
1 2 7
1 2 8
1 2 9
1 2 10
1 2 11
1 2 15
1 4 5
1 4 6
1 4 7
1 4 8
1 4 9
1 4 10
1 4 11
1 4 13
1 4 15
1 4 19
1 6 7
1 6 8
1 6 9
1 6 11
1 6 15
1 7 8
1 7 9
1 7 11
1 7 15
1 8 9
1 8 11
1 8 15
1 10 11
1 10 15
1 11 15
1 12 13
1 12 15
1 13 14
1 13 15
1 14 15
1 17 18
1 17 19
1 17 20
1 18 19
1 18 20
1 19 20
2 4 5
2 4 6
2 4 7
2 4 8
2 4 9
2 4 10
2 4 11
2 4 13
2 4 15
2 4 19
2 6 7
2 6 8
2 6 9
2 6 11
2 6 15
2 7 8
2 7 9
2 7 11
2 7 15
2 8 9
2 8 11
2 8 15
2 10 11
2 10 15
2 11 15
2 12 13
2 12 15
2 13 14
2 13 15
2 14 15
2 17 18
2 17 19
2 17 20
2 18 19
2 18 20
2 19 20
3 4 19
3 6 7
3 6 8
3 7 8
3 13 14
3 17 18
3 17 19
3 17 20
3 18 19
3 18 20
3 19 20
4 5 19
4 6 7
4 6 8
4 6 9
4 6 10
4 6 11
4 6 13
4 6 15
4 6 19
4 7 8
4 7 9
4 7 10
4 7 11
4 7 13
4 7 15
4 7 19
4 8 9
4 8 10
4 8 11
4 8 13
4 8 15
4 8 19
4 9 19
4 10 11
4 10 13
4 10 15
4 10 19
4 11 13
4 11 15
4 11 19
4 12 13
4 12 14
4 12 15
4 12 16
4 12 17
4 12 18
4 12 19
4 12 20
4 13 14
4 13 15
4 13 19
4 14 15
4 14 17
4 14 18
4 14 19
4 15 19
4 16 17
4 16 18
4 16 19
4 16 20
4 17 18
4 17 19
4 17 20
4 18 19
4 18 20
4 19 20
5 6 7
5 6 8
5 7 8
5 13 14
5 17 18
5 17 19
5 17 20
5 18 19
5 18 20
5 19 20
6 10 11
6 10 15
6 11 15
6 12 13
6 12 15
6 13 14
6 13 15
6 14 15
6 17 18
6 17 19
6 17 20
6 18 19
6 18 20
6 19 20
7 10 11
7 10 15
7 11 15
7 12 13
7 12 15
7 13 14
7 13 15
7 14 15
7 17 18
7 17 19
7 17 20
7 18 19
7 18 20
7 19 20
8 10 11
8 10 15
8 11 15
8 12 13
8 12 15
8 13 14
8 13 15
8 14 15
8 17 18
8 17 19
8 17 20
8 18 19
8 18 20
8 19 20
9 13 14
9 17 18
9 17 19
9 17 20
9 18 19
9 18 20
9 19 20
10 11 15
10 12 13
10 12 15
10 13 14
10 13 15
10 14 15
10 17 18
10 17 19
10 17 20
10 18 19
10 18 20
10 19 20
11 12 13
11 12 15
11 13 14
11 13 15
11 14 15
11 17 18
11 17 19
11 17 20
11 18 19
11 18 20
11 19 20
12 13 14
12 13 15
12 14 15
12 14 17
12 14 18
12 16 17
12 16 18
12 16 19
12 16 20
12 17 18
12 17 19
12 17 20
12 18 19
12 18 20
12 19 20
13 17 18
13 17 19
13 17 20
13 18 19
13 18 20
13 19 20
14 16 17
14 16 18
14 17 18
14 17 19
14 17 20
14 18 19
14 18 20
14 19 20
15 17 18
15 17 19
15 17 20
15 18 19
15 18 20
15 19 20
16 17 18
16 17 19
16 17 20
16 18 19
16 18 20
16 19 20
17 19 20
18 19 20
