# Supplementary material for: Netcombin: An algorithm for constructing optimal phylogenetic network from rooted triplets
Source: PLoS One. 2020 Sep 18;15(9):e0227842. doi: 10.1371/journal.pone.0227842 (PMC7500971; doi:10.1371/journal.pone.0227842)
Supplement: S4 File — (ZIP) [file pone.0227842.s004.zip › SequenceData-Triplet/sequenceData-10-20-30-0-Triplet/length 100, numseq 20, rate 10^-7/5 good triplets-766.txt]

1 2 4
1 2 12
1 2 13
1 2 14
1 2 16
1 2 17
1 2 18
1 2 19
1 2 20
1 3 4
1 3 6
1 3 7
1 3 8
1 3 10
1 3 11
1 3 12
1 3 13
1 3 14
1 3 16
1 3 17
1 3 18
1 3 19
1 3 20
1 4 12
1 4 14
1 4 16
1 4 17
1 4 18
1 4 20
1 5 6
1 5 7
1 5 8
1 5 10
1 5 11
1 5 12
1 5 13
1 5 14
1 5 16
1 5 17
1 5 18
1 5 19
1 5 20
1 6 10
1 6 12
1 6 13
1 6 14
1 6 16
1 6 17
1 6 18
1 6 19
1 6 20
1 7 10
1 7 12
1 7 13
1 7 14
1 7 16
1 7 17
1 7 18
1 7 19
1 7 20
1 8 10
1 8 12
1 8 13
1 8 14
1 8 16
1 8 17
1 8 18
1 8 19
1 8 20
1 9 10
1 9 11
1 9 12
1 9 13
1 9 14
1 9 16
1 9 17
1 9 18
1 9 19
1 9 20
1 10 12
1 10 13
1 10 14
1 10 16
1 10 17
1 10 18
1 10 19
1 10 20
1 11 12
1 11 13
1 11 14
1 11 16
1 11 17
1 11 18
1 11 19
1 11 20
1 12 14
1 12 16
1 12 17
1 12 18
1 12 19
1 12 20
1 13 16
1 13 17
1 13 18
1 13 19
1 13 20
1 14 16
1 14 17
1 14 18
1 14 19
1 14 20
1 15 16
1 15 17
1 15 18
1 15 19
1 15 20
1 16 17
1 16 18
1 16 19
1 16 20
2 3 4
2 3 6
2 3 7
2 3 8
2 3 10
2 3 11
2 3 12
2 3 13
2 3 14
2 3 16
2 3 17
2 3 18
2 3 19
2 3 20
2 4 12
2 4 14
2 4 16
2 4 17
2 4 18
2 4 20
2 5 6
2 5 7
2 5 8
2 5 10
2 5 11
2 5 12
2 5 13
2 5 14
2 5 16
2 5 17
2 5 18
2 5 19
2 5 20
2 6 10
2 6 12
2 6 13
2 6 14
2 6 16
2 6 17
2 6 18
2 6 19
2 6 20
2 7 10
2 7 12
2 7 13
2 7 14
2 7 16
2 7 17
2 7 18
2 7 19
2 7 20
2 8 10
2 8 12
2 8 13
2 8 14
2 8 16
2 8 17
2 8 18
2 8 19
2 8 20
2 9 10
2 9 11
2 9 12
2 9 13
2 9 14
2 9 16
2 9 17
2 9 18
2 9 19
2 9 20
2 10 12
2 10 13
2 10 14
2 10 16
2 10 17
2 10 18
2 10 19
2 10 20
2 11 12
2 11 13
2 11 14
2 11 16
2 11 17
2 11 18
2 11 19
2 11 20
2 12 14
2 12 16
2 12 17
2 12 18
2 12 19
2 12 20
2 13 16
2 13 17
2 13 18
2 13 19
2 13 20
2 14 16
2 14 17
2 14 18
2 14 19
2 14 20
2 15 16
2 15 17
2 15 18
2 15 19
2 15 20
2 16 17
2 16 18
2 16 19
2 16 20
3 4 6
3 4 7
3 4 8
3 4 10
3 4 11
3 4 12
3 4 13
3 4 14
3 4 16
3 4 17
3 4 18
3 4 20
3 6 10
3 6 11
3 6 12
3 6 13
3 6 14
3 6 16
3 6 17
3 6 18
3 6 19
3 6 20
3 7 10
3 7 11
3 7 12
3 7 13
3 7 14
3 7 16
3 7 17
3 7 18
3 7 19
3 7 20
3 8 10
3 8 11
3 8 12
3 8 13
3 8 14
3 8 16
3 8 17
3 8 18
3 8 19
3 8 20
3 10 11
3 10 12
3 10 13
3 10 14
3 10 16
3 10 17
3 10 18
3 10 19
3 10 20
3 11 12
3 11 13
3 11 14
3 11 16
3 11 17
3 11 18
3 11 19
3 11 20
3 12 13
3 12 14
3 12 16
3 12 17
3 12 18
3 12 19
3 12 20
3 13 16
3 13 17
3 13 18
3 13 19
3 13 20
3 14 16
3 14 17
3 14 18
3 14 19
3 14 20
3 16 17
3 16 18
3 16 19
3 16 20
4 5 6
4 5 7
4 5 8
4 5 10
4 5 11
4 5 12
4 5 13
4 5 14
4 5 16
4 5 17
4 5 18
4 5 20
4 6 12
4 6 14
4 6 16
4 6 17
4 6 18
4 6 20
4 7 12
4 7 14
4 7 16
4 7 17
4 7 18
4 7 20
4 8 12
4 8 14
4 8 16
4 8 17
4 8 18
4 8 20
4 9 10
4 9 11
4 9 12
4 9 13
4 9 14
4 9 16
4 9 17
4 9 18
4 9 20
4 10 12
4 10 14
4 10 16
4 10 17
4 10 18
4 10 20
4 11 12
4 11 14
4 11 16
4 11 17
4 11 18
4 11 20
4 13 16
4 13 17
4 13 18
4 13 20
4 14 16
4 14 20
4 15 16
4 15 17
4 15 18
4 15 20
5 6 10
5 6 11
5 6 12
5 6 13
5 6 14
5 6 16
5 6 17
5 6 18
5 6 19
5 6 20
5 7 10
5 7 11
5 7 12
5 7 13
5 7 14
5 7 16
5 7 17
5 7 18
5 7 19
5 7 20
5 8 10
5 8 11
5 8 12
5 8 13
5 8 14
5 8 16
5 8 17
5 8 18
5 8 19
5 8 20
5 10 11
5 10 12
5 10 13
5 10 14
5 10 16
5 10 17
5 10 18
5 10 19
5 10 20
5 11 12
5 11 13
5 11 14
5 11 16
5 11 17
5 11 18
5 11 19
5 11 20
5 12 13
5 12 14
5 12 16
5 12 17
5 12 18
5 12 19
5 12 20
5 13 16
5 13 17
5 13 18
5 13 19
5 13 20
5 14 16
5 14 17
5 14 18
5 14 19
5 14 20
5 16 17
5 16 18
5 16 19
5 16 20
6 7 9
6 7 10
6 7 11
6 7 12
6 7 13
6 7 14
6 7 15
6 7 16
6 7 17
6 7 18
6 7 19
6 7 20
6 8 9
6 8 10
6 8 11
6 8 12
6 8 13
6 8 14
6 8 15
6 8 16
6 8 17
6 8 18
6 8 19
6 8 20
6 9 10
6 9 11
6 9 12
6 9 13
6 9 14
6 9 16
6 9 17
6 9 18
6 9 19
6 9 20
6 10 12
6 10 13
6 10 14
6 10 16
6 10 17
6 10 18
6 10 19
6 10 20
6 11 12
6 11 13
6 11 14
6 11 16
6 11 17
6 11 18
6 11 19
6 11 20
6 12 14
6 12 16
6 12 17
6 12 18
6 12 19
6 12 20
6 13 16
6 13 17
6 13 18
6 13 19
6 13 20
6 14 16
6 14 17
6 14 18
6 14 19
6 14 20
6 15 16
6 15 17
6 15 18
6 15 19
6 15 20
6 16 17
6 16 18
6 16 19
6 16 20
7 8 9
7 8 10
7 8 11
7 8 12
7 8 13
7 8 14
7 8 15
7 8 16
7 8 17
7 8 18
7 8 19
7 8 20
7 9 10
7 9 11
7 9 12
7 9 13
7 9 14
7 9 16
7 9 17
7 9 18
7 9 19
7 9 20
7 10 12
7 10 13
7 10 14
7 10 16
7 10 17
7 10 18
7 10 19
7 10 20
7 11 12
7 11 13
7 11 14
7 11 16
7 11 17
7 11 18
7 11 19
7 11 20
7 12 14
7 12 16
7 12 17
7 12 18
7 12 19
7 12 20
7 13 16
7 13 17
7 13 18
7 13 19
7 13 20
7 14 16
7 14 17
7 14 18
7 14 19
7 14 20
7 15 16
7 15 17
7 15 18
7 15 19
7 15 20
7 16 17
7 16 18
7 16 19
7 16 20
8 9 10
8 9 11
8 9 12
8 9 13
8 9 14
8 9 16
8 9 17
8 9 18
8 9 19
8 9 20
8 10 12
8 10 13
8 10 14
8 10 16
8 10 17
8 10 18
8 10 19
8 10 20
8 11 12
8 11 13
8 11 14
8 11 16
8 11 17
8 11 18
8 11 19
8 11 20
8 12 14
8 12 16
8 12 17
8 12 18
8 12 19
8 12 20
8 13 16
8 13 17
8 13 18
8 13 19
8 13 20
8 14 16
8 14 17
8 14 18
8 14 19
8 14 20
8 15 16
8 15 17
8 15 18
8 15 19
8 15 20
8 16 17
8 16 18
8 16 19
8 16 20
9 10 11
9 10 12
9 10 13
9 10 14
9 10 16
9 10 17
9 10 18
9 10 19
9 10 20
9 11 12
9 11 13
9 11 14
9 11 16
9 11 17
9 11 18
9 11 19
9 11 20
9 12 13
9 12 14
9 12 16
9 12 17
9 12 18
9 12 19
9 12 20
9 13 16
9 13 17
9 13 18
9 13 19
9 13 20
9 14 16
9 14 17
9 14 18
9 14 19
9 14 20
9 16 17
9 16 18
9 16 19
9 16 20
10 11 12
10 11 13
10 11 14
10 11 16
10 11 17
10 11 18
10 11 19
10 11 20
10 12 14
10 12 16
10 12 17
10 12 18
10 12 19
10 12 20
10 13 16
10 13 17
10 13 18
10 13 19
10 13 20
10 14 16
10 14 17
10 14 18
10 14 19
10 14 20
10 15 16
10 15 17
10 15 18
10 15 19
10 15 20
10 16 17
10 16 18
10 16 19
10 16 20
11 12 14
11 12 16
11 12 17
11 12 18
11 12 19
11 12 20
11 13 16
11 13 17
11 13 18
11 13 19
11 13 20
11 14 16
11 14 17
11 14 18
11 14 19
11 14 20
11 15 16
11 15 17
11 15 18
11 15 19
11 15 20
11 16 17
11 16 18
11 16 19
11 16 20
12 13 16
12 13 17
12 13 18
12 13 19
12 13 20
12 14 16
12 14 19
12 14 20
12 15 16
12 15 17
12 15 18
12 15 19
12 15 20
13 14 15
13 14 16
13 14 17
13 14 18
13 14 19
13 14 20
13 15 16
13 15 17
13 15 18
13 15 19
13 15 20
13 16 17
13 16 18
13 16 19
13 16 20
14 15 16
14 15 17
14 15 18
14 15 19
14 15 20
14 16 19
14 16 20
15 16 17
15 16 18
15 16 19
15 16 20
17 18 19
17 18 20
