# Supplementary material for: Netcombin: An algorithm for constructing optimal phylogenetic network from rooted triplets
Source: PLoS One. 2020 Sep 18;15(9):e0227842. doi: 10.1371/journal.pone.0227842 (PMC7500971; doi:10.1371/journal.pone.0227842)
Supplement: S4 File — (ZIP) [file pone.0227842.s004.zip › SequenceData-Triplet/sequenceData-10-20-30-0-Triplet/length 100, numseq 20, rate 10^-7/5 seq.txt]

>$1
TATCGAAGTACTTCAGACCAGGATACAACTGGGGGCCAGATTTGCGGCCAGGAGATTGGCCGTGGACGAAACTGAAGAAGATGCGCATCCTACCGCCCAA
>$2
TATCGAAGTACGTCAGACCAGGATACCACTGGGGGCCAGATTTGCGGCCAGGAGATTGGCCGTGGACGAAACTGAAGAAGATGCGCATCCTACCGCCCAA
>$3
TATCGAAGTACGTCAGACCAGGATACAACTGGGGGCCAGATTTGCGGCCAGGAGATTGGCCGTGGACGAAACTGAAGAAGATGCGCATCCTACCGCCCAA
>$4
TATCTAAGTACGTCAGACCAGGATACAACTGGGGCCCAGATTTGCGGCCAGGAGATTGGCCGTGGACGAAACTGAAGAAGATGCGCATCCCACCGCCCAA
>$5
TATCGAAGTACGTCAGACCAGGATACAACTGGGGGCCAGATTTGCGGCCAGGAGATTGGCCGTGGACGAAACTGAAGAAGATGCGCATCCTACCGCCCAA
>$6
TATCGAAGTACGTCAGACCAGGATACAACTGGGGGCCAGATTTGCGGCCAGGAGATTGGCCGTGGACGAGACTGAAGAAGATGCGCATCCTACCGCCCAA
>$7
TATCGAAGTACGTCAGACCAGGATACAACTGGGGGCCAGATTTGCGGCCAGGAGATTGGCCGTGGACGAGACTGAAGAAGATGCGCATCCTACCGCCCAA
>$8
TATCGAAGTACGTCAGACCAGGATACAACTGGGGGCCAGATTTGCGGCCAGGAGATTGGCCGTGGACGAGACTGAAGAAGATGCGCATCCTACCGCCCAA
>$9
TATCGAAGTACGTCAGACCAGGATACAACTGGGGGCCAGATTTGCGGCCAGGAGATTGGCCGTGGACGAAACTGAAGAAGATGCGCATCCTACCGCCCAA
>$10
TATCGAAGTACGTCAGACCAGGATACAACTGGGGGCCAGATTTGCGGCCAGGAGATTGGCGGTGGACGAAACTGAAGAAGATGCGCATCCTACCGCCCAA
>$11
TATCGAAGTACGTCAGACCAAGATACAACTGGGGGCCAGATTTGCGGCCAGGAGATTGGCCGTGGACGAAACTGAAGAAGATGCGCATCCTACCGCCCAA
>$12
TATCGAAGTACGTCAGACCAGGATACAACTGGGGGCCAGATTTGCGGCCAGGAGACTGGCCGTGGACGAAACTGAAGCAGATGCGCATCCTACGGCCCAA
>$13
TATCGAAGTACGTCAGACCAGGATACAACTGGGGGCCAGATTTGCGGCCAGGAGATTGGCCGTGGTCGAAACTGAAGAAGATGCGCATCCTACCGCCCAA
>$14
TATCGAAGTACGTCAGACCAGGATACAACTGGGGGCCAGATTTGCGGCCAGGAGATTGGCCGTGGTGGAAACTGAAGAAGATGCGCATCCTACCGCCCAA
>$15
TATCGAAGTACGTCAGACCAGGATACAACTGGGGGCCAGATTTGCGGCCAGGAGATTGGCCGTGGACGAAACTGAAGAAGATGCGCATCCTACCGCCCAA
>$16
TATCGAAGTACGTCAGACCAGGATACAACTGCGGGCCAGATTTGCGGCCAGGAGATGGGCCGTGGACGAAACTGAAGAAGATGCGCATCCTACCGCTCAA
>$17
TATCGAAGTACGTCAGACCAGGATACAACTGGGGGCCAGATATGCAGCCAGGAGATTGGCCGTGGACGAAACTGAAGAAGATGCGCATCCTACCGCCCAA
>$18
TATCGAAGTACGTCAGACCAGGATACAACTGGGGGCCAGATATGCAGCCAGGAGATTGGCCGTGGACGAAACTGAAGAAGATGCGCATCCTACCGCCCAA
>$19
TATCGAAGTACGTCAGACCAGGATACAACTGGGGACCAGATTTGCAGCCAGGAGATTGGCCGTGGACGAAACTGAAGAAGATGCGCATCCTACCGACCAA
>$20
TATCGAAGTACGTCAGACCAGGATAGAACTGGGGGCCAGATTTGCAGCCAGGAGATTGGCCGTGGACGAAACTGAAGAAGATGCGCATCCTACCGACCAA
