# Supplementary material for: Netcombin: An algorithm for constructing optimal phylogenetic network from rooted triplets
Source: PLoS One. 2020 Sep 18;15(9):e0227842. doi: 10.1371/journal.pone.0227842 (PMC7500971; doi:10.1371/journal.pone.0227842)
Supplement: S4 File — (ZIP) [file pone.0227842.s004.zip › SequenceData-Triplet/sequenceData-10-20-30-0-Triplet/length 100, numseq 20, rate 10^-7/5dist.txt]

#nexus

BEGIN Distances;
DIMENSIONS ntax=20;
FORMAT labels=left diagonal triangle=both;
MATRIX
[1] '$1'    0.0 0.02 0.01 0.04 0.01 0.02 0.02 0.02 0.01 0.02 0.02 0.04 0.02 0.03 0.01 0.04 0.03 0.03 0.04 0.04
[2] '$2'    0.02 0.0 0.01 0.04 0.01 0.02 0.02 0.02 0.01 0.02 0.02 0.04 0.02 0.03 0.01 0.04 0.03 0.03 0.04 0.04
[3] '$3'    0.01 0.01 0.0 0.03 -5.551115E-17 0.01 0.01 0.01 -5.551115E-17 0.01 0.01 0.03 0.01 0.02 -5.551115E-17 0.03 0.02 0.02 0.03 0.03
[4] '$4'    0.04 0.04 0.03 0.0 0.03 0.04 0.04 0.04 0.03 0.04 0.04 0.06 0.04 0.05 0.03 0.06 0.05 0.05 0.05 0.06
[5] '$5'    0.01 0.01 -5.551115E-17 0.03 0.0 0.01 0.01 0.01 -5.551115E-17 0.01 0.01 0.03 0.01 0.02 -5.551115E-17 0.03 0.02 0.02 0.03 0.03
[6] '$6'    0.02 0.02 0.01 0.04 0.01 0.0 -5.551115E-17 -5.551115E-17 0.01 0.02 0.02 0.04 0.02 0.03 0.01 0.04 0.03 0.03 0.04 0.04
[7] '$7'    0.02 0.02 0.01 0.04 0.01 -5.551115E-17 0.0 -5.551115E-17 0.01 0.02 0.02 0.04 0.02 0.03 0.01 0.04 0.03 0.03 0.04 0.04
[8] '$8'    0.02 0.02 0.01 0.04 0.01 -5.551115E-17 -5.551115E-17 0.0 0.01 0.02 0.02 0.04 0.02 0.03 0.01 0.04 0.03 0.03 0.04 0.04
[9] '$9'    0.01 0.01 -5.551115E-17 0.03 -5.551115E-17 0.01 0.01 0.01 0.0 0.01 0.01 0.03 0.01 0.02 -5.551115E-17 0.03 0.02 0.02 0.03 0.03
[10] '$10'   0.02 0.02 0.01 0.04 0.01 0.02 0.02 0.02 0.01 0.0 0.02 0.04 0.02 0.03 0.01 0.04 0.03 0.03 0.04 0.04
[11] '$11'   0.02 0.02 0.01 0.04 0.01 0.02 0.02 0.02 0.01 0.02 0.0 0.04 0.02 0.03 0.01 0.04 0.03 0.03 0.04 0.04
[12] '$12'   0.04 0.04 0.03 0.06 0.03 0.04 0.04 0.04 0.03 0.04 0.04 0.0 0.04 0.05 0.03 0.06 0.05 0.05 0.06 0.06
[13] '$13'   0.02 0.02 0.01 0.04 0.01 0.02 0.02 0.02 0.01 0.02 0.02 0.04 0.0 0.01 0.01 0.04 0.03 0.03 0.04 0.04
[14] '$14'   0.03 0.03 0.02 0.05 0.02 0.03 0.03 0.03 0.02 0.03 0.03 0.05 0.01 0.0 0.02 0.05 0.04 0.04 0.05 0.05
[15] '$15'   0.01 0.01 -5.551115E-17 0.03 -5.551115E-17 0.01 0.01 0.01 -5.551115E-17 0.01 0.01 0.03 0.01 0.02 0.0 0.03 0.02 0.02 0.03 0.03
[16] '$16'   0.04 0.04 0.03 0.06 0.03 0.04 0.04 0.04 0.03 0.04 0.04 0.06 0.04 0.05 0.03 0.0 0.05 0.05 0.06 0.06
[17] '$17'   0.03 0.03 0.02 0.05 0.02 0.03 0.03 0.03 0.02 0.03 0.03 0.05 0.03 0.04 0.02 0.05 0.0 -5.551115E-17 0.03 0.03
[18] '$18'   0.03 0.03 0.02 0.05 0.02 0.03 0.03 0.03 0.02 0.03 0.03 0.05 0.03 0.04 0.02 0.05 -5.551115E-17 0.0 0.03 0.03
[19] '$19'   0.04 0.04 0.03 0.05 0.03 0.04 0.04 0.04 0.03 0.04 0.04 0.06 0.04 0.05 0.03 0.06 0.03 0.03 0.0 0.02
[20] '$20'   0.04 0.04 0.03 0.06 0.03 0.04 0.04 0.04 0.03 0.04 0.04 0.06 0.04 0.05 0.03 0.06 0.03 0.03 0.02 0.0
;
END; [Distances]
