# Supplementary material for: Netcombin: An algorithm for constructing optimal phylogenetic network from rooted triplets
Source: PLoS One. 2020 Sep 18;15(9):e0227842. doi: 10.1371/journal.pone.0227842 (PMC7500971; doi:10.1371/journal.pone.0227842)
Supplement: S4 File — (ZIP) [file pone.0227842.s004.zip › SequenceData-Triplet/sequenceData-10-20-30-0-Triplet/length 100, numseq 30, rate 10^-7/1 bad triplets-1157.txt]

1 2 3
1 2 5
1 2 10
1 2 11
1 2 12
1 2 13
1 2 15
1 2 17
1 2 18
1 2 19
1 2 22
1 2 23
1 2 28
1 2 29
1 3 5
1 3 10
1 3 11
1 3 12
1 3 13
1 3 15
1 3 17
1 3 18
1 3 19
1 3 22
1 3 23
1 3 28
1 3 29
1 4 5
1 4 6
1 4 7
1 4 10
1 4 11
1 4 12
1 4 13
1 4 14
1 4 15
1 4 17
1 4 18
1 4 19
1 4 21
1 4 22
1 4 23
1 4 28
1 4 29
1 6 7
1 6 10
1 6 11
1 6 12
1 6 13
1 6 15
1 6 17
1 6 18
1 6 19
1 6 21
1 6 22
1 6 23
1 6 28
1 6 29
1 7 10
1 7 11
1 7 12
1 7 13
1 7 15
1 7 17
1 7 18
1 7 19
1 7 21
1 7 22
1 7 23
1 7 28
1 7 29
1 8 9
1 8 10
1 8 11
1 8 12
1 8 13
1 8 15
1 8 17
1 8 18
1 8 19
1 8 21
1 8 22
1 8 23
1 8 28
1 8 29
1 9 10
1 9 11
1 9 12
1 9 13
1 9 15
1 9 17
1 9 18
1 9 19
1 9 21
1 9 22
1 9 23
1 9 28
1 9 29
1 11 12
1 11 13
1 11 15
1 11 18
1 11 19
1 11 22
1 11 23
1 11 29
1 12 13
1 12 15
1 12 18
1 12 19
1 12 22
1 12 23
1 12 29
1 14 15
1 14 17
1 14 18
1 14 19
1 14 21
1 14 22
1 14 23
1 14 28
1 14 29
1 16 17
1 16 18
1 16 19
1 16 21
1 16 22
1 16 23
1 16 28
1 16 29
1 17 18
1 17 19
1 17 22
1 17 23
1 17 28
1 17 29
1 19 22
1 19 23
1 19 28
1 19 29
1 20 21
1 20 22
1 20 23
1 20 28
1 20 29
1 21 22
1 21 23
1 21 28
1 21 29
1 24 28
1 24 29
1 25 28
1 25 29
1 26 27
1 26 28
1 26 29
1 27 28
1 27 29
1 28 29
2 4 5
2 4 6
2 4 7
2 4 10
2 4 11
2 4 12
2 4 13
2 4 14
2 4 15
2 4 17
2 4 18
2 4 19
2 4 21
2 4 22
2 4 23
2 4 28
2 4 29
2 6 7
2 6 10
2 6 11
2 6 12
2 6 13
2 6 15
2 6 17
2 6 18
2 6 19
2 6 21
2 6 22
2 6 23
2 6 28
2 6 29
2 7 10
2 7 11
2 7 12
2 7 13
2 7 15
2 7 17
2 7 18
2 7 19
2 7 21
2 7 22
2 7 23
2 7 28
2 7 29
2 8 9
2 8 10
2 8 11
2 8 12
2 8 13
2 8 15
2 8 17
2 8 18
2 8 19
2 8 21
2 8 22
2 8 23
2 8 28
2 8 29
2 9 10
2 9 11
2 9 12
2 9 13
2 9 15
2 9 17
2 9 18
2 9 19
2 9 21
2 9 22
2 9 23
2 9 28
2 9 29
2 11 12
2 11 13
2 11 15
2 11 18
2 11 19
2 11 22
2 11 23
2 11 29
2 12 13
2 12 15
2 12 18
2 12 19
2 12 22
2 12 23
2 12 29
2 14 15
2 14 17
2 14 18
2 14 19
2 14 21
2 14 22
2 14 23
2 14 28
2 14 29
2 16 17
2 16 18
2 16 19
2 16 21
2 16 22
2 16 23
2 16 28
2 16 29
2 17 18
2 17 19
2 17 22
2 17 23
2 17 28
2 17 29
2 19 22
2 19 23
2 19 28
2 19 29
2 20 21
2 20 22
2 20 23
2 20 28
2 20 29
2 21 22
2 21 23
2 21 28
2 21 29
2 24 28
2 24 29
2 25 28
2 25 29
2 26 27
2 26 28
2 26 29
2 27 28
2 27 29
2 28 29
3 4 5
3 4 6
3 4 7
3 4 10
3 4 11
3 4 12
3 4 13
3 4 14
3 4 15
3 4 17
3 4 18
3 4 19
3 4 21
3 4 22
3 4 23
3 4 28
3 4 29
3 6 7
3 6 10
3 6 11
3 6 12
3 6 13
3 6 15
3 6 17
3 6 18
3 6 19
3 6 21
3 6 22
3 6 23
3 6 28
3 6 29
3 7 10
3 7 11
3 7 12
3 7 13
3 7 15
3 7 17
3 7 18
3 7 19
3 7 21
3 7 22
3 7 23
3 7 28
3 7 29
3 8 9
3 8 10
3 8 11
3 8 12
3 8 13
3 8 15
3 8 17
3 8 18
3 8 19
3 8 21
3 8 22
3 8 23
3 8 28
3 8 29
3 9 10
3 9 11
3 9 12
3 9 13
3 9 15
3 9 17
3 9 18
3 9 19
3 9 21
3 9 22
3 9 23
3 9 28
3 9 29
3 11 12
3 11 13
3 11 15
3 11 18
3 11 19
3 11 22
3 11 23
3 11 29
3 12 13
3 12 15
3 12 18
3 12 19
3 12 22
3 12 23
3 12 29
3 14 15
3 14 17
3 14 18
3 14 19
3 14 21
3 14 22
3 14 23
3 14 28
3 14 29
3 16 17
3 16 18
3 16 19
3 16 21
3 16 22
3 16 23
3 16 28
3 16 29
3 17 18
3 17 19
3 17 22
3 17 23
3 17 28
3 17 29
3 19 22
3 19 23
3 19 28
3 19 29
3 20 21
3 20 22
3 20 23
3 20 28
3 20 29
3 21 22
3 21 23
3 21 28
3 21 29
3 24 28
3 24 29
3 25 28
3 25 29
3 26 27
3 26 28
3 26 29
3 27 28
3 27 29
3 28 29
4 5 14
4 6 7
4 6 10
4 6 11
4 6 12
4 6 13
4 6 14
4 6 15
4 6 17
4 6 18
4 6 19
4 6 21
4 6 22
4 6 23
4 6 28
4 6 29
4 7 10
4 7 11
4 7 12
4 7 13
4 7 14
4 7 15
4 7 17
4 7 18
4 7 19
4 7 21
4 7 22
4 7 23
4 7 28
4 7 29
4 8 9
4 8 10
4 8 11
4 8 12
4 8 13
4 8 14
4 8 15
4 8 17
4 8 18
4 8 19
4 8 20
4 8 21
4 8 22
4 8 23
4 8 24
4 8 28
4 8 29
4 9 10
4 9 11
4 9 12
4 9 13
4 9 14
4 9 15
4 9 16
4 9 17
4 9 18
4 9 19
4 9 20
4 9 21
4 9 22
4 9 23
4 9 24
4 9 28
4 9 29
4 9 30
4 10 14
4 11 12
4 11 13
4 11 14
4 11 15
4 11 18
4 11 19
4 11 22
4 11 23
4 11 29
4 12 13
4 12 14
4 12 15
4 12 18
4 12 19
4 12 22
4 12 23
4 12 29
4 13 14
4 16 17
4 16 18
4 16 19
4 16 20
4 16 21
4 16 22
4 16 23
4 16 24
4 16 28
4 16 29
4 16 30
4 17 18
4 17 19
4 17 21
4 17 22
4 17 23
4 17 28
4 17 29
4 19 21
4 19 22
4 19 23
4 19 28
4 19 29
4 20 21
4 20 22
4 20 23
4 20 24
4 20 28
4 20 29
4 21 22
4 21 23
4 21 28
4 21 29
4 24 28
4 24 29
4 25 28
4 25 29
4 25 30
4 26 27
4 26 28
4 26 29
4 26 30
4 27 28
4 27 29
4 27 30
4 28 29
5 8 9
5 11 12
5 16 17
5 26 27
6 7 10
6 7 11
6 7 12
6 7 13
6 7 15
6 7 17
6 7 18
6 7 19
6 7 21
6 7 22
6 7 23
6 7 28
6 7 29
6 8 9
6 8 10
6 8 11
6 8 12
6 8 13
6 8 15
6 8 17
6 8 18
6 8 19
6 8 21
6 8 22
6 8 23
6 8 28
6 8 29
6 9 10
6 9 11
6 9 12
6 9 13
6 9 15
6 9 17
6 9 18
6 9 19
6 9 20
6 9 21
6 9 22
6 9 23
6 9 24
6 9 28
6 9 29
6 11 12
6 11 13
6 11 15
6 11 18
6 11 22
6 11 23
6 11 29
6 12 13
6 12 15
6 12 18
6 12 22
6 12 23
6 12 29
6 14 15
6 14 17
6 14 18
6 14 19
6 14 21
6 14 22
6 14 23
6 14 24
6 14 28
6 14 29
6 16 17
6 16 18
6 16 19
6 16 21
6 16 22
6 16 23
6 16 24
6 16 28
6 16 29
6 17 18
6 17 19
6 17 21
6 17 22
6 17 23
6 17 28
6 17 29
6 19 22
6 19 23
6 19 28
6 19 29
6 20 21
6 20 22
6 20 23
6 20 28
6 20 29
6 21 22
6 21 23
6 21 28
6 21 29
6 24 28
6 24 29
6 25 28
6 25 29
6 26 27
6 26 28
6 26 29
6 27 28
6 27 29
6 28 29
7 8 9
7 8 10
7 8 11
7 8 12
7 8 13
7 8 15
7 8 17
7 8 18
7 8 19
7 8 21
7 8 22
7 8 23
7 8 28
7 8 29
7 9 10
7 9 11
7 9 12
7 9 13
7 9 15
7 9 17
7 9 18
7 9 19
7 9 21
7 9 22
7 9 23
7 9 28
7 9 29
7 11 12
7 11 13
7 11 15
7 11 18
7 11 19
7 11 22
7 11 23
7 11 29
7 12 13
7 12 15
7 12 18
7 12 19
7 12 22
7 12 23
7 12 29
7 14 15
7 14 17
7 14 18
7 14 19
7 14 21
7 14 22
7 14 23
7 14 28
7 14 29
7 16 17
7 16 18
7 16 19
7 16 21
7 16 22
7 16 23
7 16 28
7 16 29
7 17 18
7 17 19
7 17 22
7 17 23
7 17 28
7 17 29
7 19 22
7 19 23
7 19 28
7 19 29
7 20 21
7 20 22
7 20 23
7 20 28
7 20 29
7 21 22
7 21 23
7 21 28
7 21 29
7 24 28
7 24 29
7 25 28
7 25 29
7 26 27
7 26 28
7 26 29
7 27 28
7 27 29
7 28 29
8 11 12
8 11 13
8 11 15
8 11 18
8 11 19
8 11 22
8 11 23
8 11 28
8 11 29
8 12 13
8 12 15
8 12 18
8 12 19
8 12 22
8 12 23
8 12 28
8 12 29
8 14 15
8 14 16
8 14 17
8 14 18
8 14 19
8 14 20
8 14 21
8 14 22
8 14 23
8 14 24
8 14 28
8 14 29
8 14 30
8 16 17
8 16 18
8 16 19
8 16 20
8 16 21
8 16 22
8 16 23
8 16 24
8 16 28
8 16 29
8 16 30
8 17 18
8 17 19
8 17 21
8 17 22
8 17 23
8 17 28
8 17 29
8 19 21
8 19 22
8 19 23
8 19 28
8 19 29
8 20 21
8 20 22
8 20 23
8 20 24
8 20 28
8 20 29
8 21 22
8 21 23
8 21 28
8 21 29
8 24 28
8 24 29
8 25 28
8 25 29
8 25 30
8 26 27
8 26 28
8 26 29
8 26 30
8 27 28
8 27 29
8 27 30
8 28 29
9 11 12
9 11 13
9 11 15
9 11 17
9 11 18
9 11 19
9 11 22
9 11 23
9 11 28
9 11 29
9 12 13
9 12 15
9 12 17
9 12 18
9 12 19
9 12 22
9 12 23
9 12 28
9 12 29
9 14 15
9 14 16
9 14 17
9 14 18
9 14 19
9 14 20
9 14 21
9 14 22
9 14 23
9 14 24
9 14 25
9 14 26
9 14 27
9 14 28
9 14 29
9 14 30
9 16 17
9 16 18
9 16 19
9 16 20
9 16 21
9 16 22
9 16 23
9 16 24
9 16 28
9 16 29
9 16 30
9 17 18
9 17 19
9 17 21
9 17 22
9 17 23
9 17 28
9 17 29
9 19 21
9 19 22
9 19 23
9 19 28
9 19 29
9 20 21
9 20 22
9 20 23
9 20 24
9 20 28
9 20 29
9 20 30
9 21 22
9 21 23
9 21 28
9 21 29
9 24 28
9 24 29
9 24 30
9 25 26
9 25 27
9 25 28
9 25 29
9 25 30
9 26 27
9 26 28
9 26 29
9 26 30
9 27 28
9 27 29
9 27 30
9 28 29
10 11 12
10 16 17
10 26 27
11 14 15
11 14 18
11 14 19
11 14 22
11 14 23
11 14 28
11 14 29
11 16 17
11 16 18
11 16 19
11 16 22
11 16 23
11 16 28
11 16 29
11 17 18
11 17 22
11 17 23
11 17 29
11 19 22
11 19 23
11 19 29
11 20 22
11 20 23
11 20 29
11 21 22
11 21 23
11 21 29
11 24 29
11 25 28
11 25 29
11 26 27
11 26 29
11 27 29
11 28 29
12 14 15
12 14 18
12 14 19
12 14 22
12 14 23
12 14 28
12 14 29
12 16 17
12 16 18
12 16 19
12 16 22
12 16 23
12 16 28
12 16 29
12 17 18
12 17 22
12 17 23
12 17 29
12 19 22
12 19 23
12 19 29
12 20 22
12 20 23
12 20 29
12 21 22
12 21 23
12 21 29
12 24 29
12 25 28
12 25 29
12 26 27
12 26 29
12 27 29
12 28 29
13 16 17
13 26 27
14 16 17
14 16 18
14 16 19
14 16 20
14 16 21
14 16 22
14 16 23
14 16 24
14 16 28
14 16 29
14 16 30
14 17 18
14 17 19
14 17 21
14 17 22
14 17 23
14 17 28
14 17 29
14 19 21
14 19 22
14 19 23
14 19 28
14 19 29
14 20 21
14 20 22
14 20 23
14 20 24
14 20 28
14 20 29
14 20 30
14 21 22
14 21 23
14 21 28
14 21 29
14 24 28
14 24 29
14 24 30
14 25 26
14 25 27
14 25 28
14 25 29
14 25 30
14 26 27
14 26 28
14 26 29
14 26 30
14 27 28
14 27 29
14 27 30
14 28 29
15 16 17
15 26 27
16 19 21
16 19 22
16 19 23
16 19 28
16 19 29
16 20 21
16 20 22
16 20 23
16 20 24
16 20 28
16 20 29
16 20 30
16 21 22
16 21 23
16 21 28
16 21 29
16 24 28
16 24 29
16 24 30
16 25 28
16 25 29
16 25 30
16 26 27
16 26 28
16 26 29
16 26 30
16 27 28
16 27 29
16 27 30
16 28 29
17 19 22
17 19 23
17 19 29
17 20 21
17 20 22
17 20 23
17 20 28
17 20 29
17 21 22
17 21 23
17 21 28
17 21 29
17 24 28
17 24 29
17 25 28
17 25 29
17 26 27
17 26 28
17 26 29
17 27 28
17 27 29
17 28 29
18 26 27
19 20 21
19 20 22
19 20 23
19 20 28
19 20 29
19 21 22
19 21 23
19 21 28
19 21 29
19 24 28
19 24 29
19 25 28
19 25 29
19 26 27
19 26 28
19 26 29
19 27 28
19 27 29
19 28 29
20 21 22
20 21 23
20 21 28
20 21 29
20 24 28
20 24 29
20 25 28
20 25 29
20 25 30
20 26 27
20 26 28
20 26 29
20 26 30
20 27 28
20 27 29
20 27 30
20 28 29
21 24 28
21 24 29
21 25 28
21 25 29
21 26 27
21 26 28
21 26 29
21 27 28
21 27 29
21 28 29
22 26 27
23 26 27
24 25 28
24 25 29
24 25 30
24 26 27
24 26 28
24 26 29
24 26 30
24 27 28
24 27 29
24 27 30
24 28 29
25 26 27
25 26 28
25 26 29
25 26 30
25 27 28
25 27 29
25 27 30
25 28 29
26 28 29
27 28 29
