# Supplementary material for: Netcombin: An algorithm for constructing optimal phylogenetic network from rooted triplets
Source: PLoS One. 2020 Sep 18;15(9):e0227842. doi: 10.1371/journal.pone.0227842 (PMC7500971; doi:10.1371/journal.pone.0227842)
Supplement: S4 File — (ZIP) [file pone.0227842.s004.zip › SequenceData-Triplet/sequenceData-10-20-30-0-Triplet/length 100, numseq 30, rate 10^-7/1 good triplets-2229.txt]

1 2 4
1 2 6
1 2 7
1 2 8
1 2 9
1 2 14
1 2 16
1 2 20
1 2 24
1 2 25
1 2 26
1 2 27
1 2 30
1 3 4
1 3 6
1 3 7
1 3 8
1 3 9
1 3 14
1 3 16
1 3 20
1 3 24
1 3 25
1 3 26
1 3 27
1 3 30
1 4 8
1 4 9
1 4 16
1 4 20
1 4 24
1 4 25
1 4 26
1 4 27
1 4 30
1 5 6
1 5 7
1 5 8
1 5 9
1 5 11
1 5 12
1 5 14
1 5 16
1 5 17
1 5 19
1 5 20
1 5 21
1 5 24
1 5 25
1 5 26
1 5 27
1 5 28
1 5 30
1 6 8
1 6 9
1 6 14
1 6 16
1 6 20
1 6 24
1 6 25
1 6 26
1 6 27
1 6 30
1 7 8
1 7 9
1 7 14
1 7 16
1 7 20
1 7 24
1 7 25
1 7 26
1 7 27
1 7 30
1 8 14
1 8 16
1 8 20
1 8 24
1 8 25
1 8 26
1 8 27
1 8 30
1 9 14
1 9 16
1 9 20
1 9 24
1 9 25
1 9 26
1 9 27
1 9 30
1 10 11
1 10 12
1 10 14
1 10 16
1 10 17
1 10 19
1 10 20
1 10 21
1 10 24
1 10 25
1 10 26
1 10 27
1 10 28
1 10 30
1 11 14
1 11 16
1 11 17
1 11 20
1 11 21
1 11 24
1 11 25
1 11 26
1 11 27
1 11 28
1 11 30
1 12 14
1 12 16
1 12 17
1 12 20
1 12 21
1 12 24
1 12 25
1 12 26
1 12 27
1 12 28
1 12 30
1 13 14
1 13 16
1 13 17
1 13 19
1 13 20
1 13 21
1 13 24
1 13 25
1 13 26
1 13 27
1 13 28
1 13 30
1 14 16
1 14 20
1 14 24
1 14 25
1 14 26
1 14 27
1 14 30
1 15 16
1 15 17
1 15 19
1 15 20
1 15 21
1 15 24
1 15 25
1 15 26
1 15 27
1 15 28
1 15 30
1 16 20
1 16 24
1 16 25
1 16 26
1 16 27
1 16 30
1 17 20
1 17 21
1 17 24
1 17 25
1 17 26
1 17 27
1 17 30
1 18 19
1 18 20
1 18 21
1 18 24
1 18 25
1 18 26
1 18 27
1 18 28
1 18 30
1 19 20
1 19 21
1 19 24
1 19 25
1 19 26
1 19 27
1 19 30
1 20 24
1 20 25
1 20 26
1 20 27
1 20 30
1 21 24
1 21 25
1 21 26
1 21 27
1 21 30
1 22 24
1 22 25
1 22 26
1 22 27
1 22 28
1 22 30
1 23 24
1 23 25
1 23 26
1 23 27
1 23 28
1 23 30
1 24 25
1 24 26
1 24 27
1 24 30
1 25 26
1 25 27
1 25 30
1 26 30
1 27 30
1 28 30
1 29 30
2 3 4
2 3 5
2 3 6
2 3 7
2 3 8
2 3 9
2 3 10
2 3 11
2 3 12
2 3 13
2 3 14
2 3 15
2 3 16
2 3 17
2 3 18
2 3 19
2 3 20
2 3 21
2 3 22
2 3 23
2 3 24
2 3 25
2 3 26
2 3 27
2 3 28
2 3 29
2 3 30
2 4 8
2 4 9
2 4 16
2 4 20
2 4 24
2 4 25
2 4 26
2 4 27
2 4 30
2 5 6
2 5 7
2 5 8
2 5 9
2 5 11
2 5 12
2 5 14
2 5 16
2 5 17
2 5 19
2 5 20
2 5 21
2 5 24
2 5 25
2 5 26
2 5 27
2 5 28
2 5 30
2 6 8
2 6 9
2 6 14
2 6 16
2 6 20
2 6 24
2 6 25
2 6 26
2 6 27
2 6 30
2 7 8
2 7 9
2 7 14
2 7 16
2 7 20
2 7 24
2 7 25
2 7 26
2 7 27
2 7 30
2 8 14
2 8 16
2 8 20
2 8 24
2 8 25
2 8 26
2 8 27
2 8 30
2 9 14
2 9 16
2 9 20
2 9 24
2 9 25
2 9 26
2 9 27
2 9 30
2 10 11
2 10 12
2 10 14
2 10 16
2 10 17
2 10 19
2 10 20
2 10 21
2 10 24
2 10 25
2 10 26
2 10 27
2 10 28
2 10 30
2 11 14
2 11 16
2 11 17
2 11 20
2 11 21
2 11 24
2 11 25
2 11 26
2 11 27
2 11 28
2 11 30
2 12 14
2 12 16
2 12 17
2 12 20
2 12 21
2 12 24
2 12 25
2 12 26
2 12 27
2 12 28
2 12 30
2 13 14
2 13 16
2 13 17
2 13 19
2 13 20
2 13 21
2 13 24
2 13 25
2 13 26
2 13 27
2 13 28
2 13 30
2 14 16
2 14 20
2 14 24
2 14 25
2 14 26
2 14 27
2 14 30
2 15 16
2 15 17
2 15 19
2 15 20
2 15 21
2 15 24
2 15 25
2 15 26
2 15 27
2 15 28
2 15 30
2 16 20
2 16 24
2 16 25
2 16 26
2 16 27
2 16 30
2 17 20
2 17 21
2 17 24
2 17 25
2 17 26
2 17 27
2 17 30
2 18 19
2 18 20
2 18 21
2 18 24
2 18 25
2 18 26
2 18 27
2 18 28
2 18 30
2 19 20
2 19 21
2 19 24
2 19 25
2 19 26
2 19 27
2 19 30
2 20 24
2 20 25
2 20 26
2 20 27
2 20 30
2 21 24
2 21 25
2 21 26
2 21 27
2 21 30
2 22 24
2 22 25
2 22 26
2 22 27
2 22 28
2 22 30
2 23 24
2 23 25
2 23 26
2 23 27
2 23 28
2 23 30
2 24 25
2 24 26
2 24 27
2 24 30
2 25 26
2 25 27
2 25 30
2 26 30
2 27 30
2 28 30
2 29 30
3 4 8
3 4 9
3 4 16
3 4 20
3 4 24
3 4 25
3 4 26
3 4 27
3 4 30
3 5 6
3 5 7
3 5 8
3 5 9
3 5 11
3 5 12
3 5 14
3 5 16
3 5 17
3 5 19
3 5 20
3 5 21
3 5 24
3 5 25
3 5 26
3 5 27
3 5 28
3 5 30
3 6 8
3 6 9
3 6 14
3 6 16
3 6 20
3 6 24
3 6 25
3 6 26
3 6 27
3 6 30
3 7 8
3 7 9
3 7 14
3 7 16
3 7 20
3 7 24
3 7 25
3 7 26
3 7 27
3 7 30
3 8 14
3 8 16
3 8 20
3 8 24
3 8 25
3 8 26
3 8 27
3 8 30
3 9 14
3 9 16
3 9 20
3 9 24
3 9 25
3 9 26
3 9 27
3 9 30
3 10 11
3 10 12
3 10 14
3 10 16
3 10 17
3 10 19
3 10 20
3 10 21
3 10 24
3 10 25
3 10 26
3 10 27
3 10 28
3 10 30
3 11 14
3 11 16
3 11 17
3 11 20
3 11 21
3 11 24
3 11 25
3 11 26
3 11 27
3 11 28
3 11 30
3 12 14
3 12 16
3 12 17
3 12 20
3 12 21
3 12 24
3 12 25
3 12 26
3 12 27
3 12 28
3 12 30
3 13 14
3 13 16
3 13 17
3 13 19
3 13 20
3 13 21
3 13 24
3 13 25
3 13 26
3 13 27
3 13 28
3 13 30
3 14 16
3 14 20
3 14 24
3 14 25
3 14 26
3 14 27
3 14 30
3 15 16
3 15 17
3 15 19
3 15 20
3 15 21
3 15 24
3 15 25
3 15 26
3 15 27
3 15 28
3 15 30
3 16 20
3 16 24
3 16 25
3 16 26
3 16 27
3 16 30
3 17 20
3 17 21
3 17 24
3 17 25
3 17 26
3 17 27
3 17 30
3 18 19
3 18 20
3 18 21
3 18 24
3 18 25
3 18 26
3 18 27
3 18 28
3 18 30
3 19 20
3 19 21
3 19 24
3 19 25
3 19 26
3 19 27
3 19 30
3 20 24
3 20 25
3 20 26
3 20 27
3 20 30
3 21 24
3 21 25
3 21 26
3 21 27
3 21 30
3 22 24
3 22 25
3 22 26
3 22 27
3 22 28
3 22 30
3 23 24
3 23 25
3 23 26
3 23 27
3 23 28
3 23 30
3 24 25
3 24 26
3 24 27
3 24 30
3 25 26
3 25 27
3 25 30
3 26 30
3 27 30
3 28 30
3 29 30
4 5 6
4 5 7
4 5 8
4 5 9
4 5 11
4 5 12
4 5 16
4 5 17
4 5 19
4 5 20
4 5 21
4 5 24
4 5 25
4 5 26
4 5 27
4 5 28
4 5 30
4 6 8
4 6 9
4 6 16
4 6 20
4 6 24
4 6 25
4 6 26
4 6 27
4 6 30
4 7 8
4 7 9
4 7 16
4 7 20
4 7 24
4 7 25
4 7 26
4 7 27
4 7 30
4 8 16
4 8 25
4 8 26
4 8 27
4 8 30
4 9 25
4 9 26
4 9 27
4 10 11
4 10 12
4 10 16
4 10 17
4 10 19
4 10 20
4 10 21
4 10 24
4 10 25
4 10 26
4 10 27
4 10 28
4 10 30
4 11 16
4 11 17
4 11 20
4 11 21
4 11 24
4 11 25
4 11 26
4 11 27
4 11 28
4 11 30
4 12 16
4 12 17
4 12 20
4 12 21
4 12 24
4 12 25
4 12 26
4 12 27
4 12 28
4 12 30
4 13 16
4 13 17
4 13 19
4 13 20
4 13 21
4 13 24
4 13 25
4 13 26
4 13 27
4 13 28
4 13 30
4 14 15
4 14 16
4 14 17
4 14 18
4 14 19
4 14 20
4 14 21
4 14 22
4 14 23
4 14 24
4 14 25
4 14 26
4 14 27
4 14 28
4 14 29
4 14 30
4 15 16
4 15 17
4 15 19
4 15 20
4 15 21
4 15 24
4 15 25
4 15 26
4 15 27
4 15 28
4 15 30
4 16 25
4 16 26
4 16 27
4 17 20
4 17 24
4 17 25
4 17 26
4 17 27
4 17 30
4 18 19
4 18 20
4 18 21
4 18 24
4 18 25
4 18 26
4 18 27
4 18 28
4 18 30
4 19 20
4 19 24
4 19 25
4 19 26
4 19 27
4 19 30
4 20 25
4 20 26
4 20 27
4 20 30
4 21 24
4 21 25
4 21 26
4 21 27
4 21 30
4 22 24
4 22 25
4 22 26
4 22 27
4 22 28
4 22 30
4 23 24
4 23 25
4 23 26
4 23 27
4 23 28
4 23 30
4 24 25
4 24 26
4 24 27
4 24 30
4 25 26
4 25 27
4 28 30
4 29 30
5 6 7
5 6 8
5 6 9
5 6 11
5 6 12
5 6 14
5 6 16
5 6 17
5 6 19
5 6 20
5 6 21
5 6 24
5 6 25
5 6 26
5 6 27
5 6 28
5 6 30
5 7 8
5 7 9
5 7 11
5 7 12
5 7 14
5 7 16
5 7 17
5 7 19
5 7 20
5 7 21
5 7 24
5 7 25
5 7 26
5 7 27
5 7 28
5 7 30
5 8 11
5 8 12
5 8 14
5 8 16
5 8 17
5 8 19
5 8 20
5 8 21
5 8 24
5 8 25
5 8 26
5 8 27
5 8 28
5 8 30
5 9 11
5 9 12
5 9 14
5 9 16
5 9 17
5 9 19
5 9 20
5 9 21
5 9 24
5 9 25
5 9 26
5 9 27
5 9 28
5 9 30
5 11 14
5 11 16
5 11 17
5 11 19
5 11 20
5 11 21
5 11 24
5 11 25
5 11 26
5 11 27
5 11 28
5 11 30
5 12 14
5 12 16
5 12 17
5 12 19
5 12 20
5 12 21
5 12 24
5 12 25
5 12 26
5 12 27
5 12 28
5 12 30
5 14 16
5 14 17
5 14 19
5 14 20
5 14 21
5 14 24
5 14 25
5 14 26
5 14 27
5 14 28
5 14 30
5 16 19
5 16 20
5 16 21
5 16 24
5 16 25
5 16 26
5 16 27
5 16 28
5 16 30
5 17 19
5 17 20
5 17 21
5 17 24
5 17 25
5 17 26
5 17 27
5 17 28
5 17 30
5 19 20
5 19 21
5 19 24
5 19 25
5 19 26
5 19 27
5 19 28
5 19 30
5 20 21
5 20 24
5 20 25
5 20 26
5 20 27
5 20 28
5 20 30
5 21 24
5 21 25
5 21 26
5 21 27
5 21 28
5 21 30
5 24 25
5 24 26
5 24 27
5 24 28
5 24 30
5 25 26
5 25 27
5 25 28
5 25 30
5 26 28
5 26 30
5 27 28
5 27 30
5 28 30
6 7 8
6 7 9
6 7 14
6 7 16
6 7 20
6 7 24
6 7 25
6 7 26
6 7 27
6 7 30
6 8 14
6 8 16
6 8 20
6 8 24
6 8 25
6 8 26
6 8 27
6 8 30
6 9 14
6 9 16
6 9 25
6 9 26
6 9 27
6 9 30
6 10 11
6 10 12
6 10 14
6 10 16
6 10 17
6 10 19
6 10 20
6 10 21
6 10 24
6 10 25
6 10 26
6 10 27
6 10 28
6 10 30
6 11 14
6 11 16
6 11 17
6 11 19
6 11 20
6 11 21
6 11 24
6 11 25
6 11 26
6 11 27
6 11 28
6 11 30
6 12 14
6 12 16
6 12 17
6 12 19
6 12 20
6 12 21
6 12 24
6 12 25
6 12 26
6 12 27
6 12 28
6 12 30
6 13 14
6 13 16
6 13 17
6 13 19
6 13 20
6 13 21
6 13 24
6 13 25
6 13 26
6 13 27
6 13 28
6 13 30
6 14 16
6 14 20
6 14 25
6 14 26
6 14 27
6 14 30
6 15 16
6 15 17
6 15 19
6 15 20
6 15 21
6 15 24
6 15 25
6 15 26
6 15 27
6 15 28
6 15 30
6 16 20
6 16 25
6 16 26
6 16 27
6 16 30
6 17 20
6 17 24
6 17 25
6 17 26
6 17 27
6 17 30
6 18 19
6 18 20
6 18 21
6 18 24
6 18 25
6 18 26
6 18 27
6 18 28
6 18 30
6 19 20
6 19 21
6 19 24
6 19 25
6 19 26
6 19 27
6 19 30
6 20 24
6 20 25
6 20 26
6 20 27
6 20 30
6 21 24
6 21 25
6 21 26
6 21 27
6 21 30
6 22 24
6 22 25
6 22 26
6 22 27
6 22 28
6 22 30
6 23 24
6 23 25
6 23 26
6 23 27
6 23 28
6 23 30
6 24 25
6 24 26
6 24 27
6 24 30
6 25 26
6 25 27
6 25 30
6 26 30
6 27 30
6 28 30
6 29 30
7 8 14
7 8 16
7 8 20
7 8 24
7 8 25
7 8 26
7 8 27
7 8 30
7 9 14
7 9 16
7 9 20
7 9 24
7 9 25
7 9 26
7 9 27
7 9 30
7 10 11
7 10 12
7 10 14
7 10 16
7 10 17
7 10 19
7 10 20
7 10 21
7 10 24
7 10 25
7 10 26
7 10 27
7 10 28
7 10 30
7 11 14
7 11 16
7 11 17
7 11 20
7 11 21
7 11 24
7 11 25
7 11 26
7 11 27
7 11 28
7 11 30
7 12 14
7 12 16
7 12 17
7 12 20
7 12 21
7 12 24
7 12 25
7 12 26
7 12 27
7 12 28
7 12 30
7 13 14
7 13 16
7 13 17
7 13 19
7 13 20
7 13 21
7 13 24
7 13 25
7 13 26
7 13 27
7 13 28
7 13 30
7 14 16
7 14 20
7 14 24
7 14 25
7 14 26
7 14 27
7 14 30
7 15 16
7 15 17
7 15 19
7 15 20
7 15 21
7 15 24
7 15 25
7 15 26
7 15 27
7 15 28
7 15 30
7 16 20
7 16 24
7 16 25
7 16 26
7 16 27
7 16 30
7 17 20
7 17 21
7 17 24
7 17 25
7 17 26
7 17 27
7 17 30
7 18 19
7 18 20
7 18 21
7 18 24
7 18 25
7 18 26
7 18 27
7 18 28
7 18 30
7 19 20
7 19 21
7 19 24
7 19 25
7 19 26
7 19 27
7 19 30
7 20 24
7 20 25
7 20 26
7 20 27
7 20 30
7 21 24
7 21 25
7 21 26
7 21 27
7 21 30
7 22 24
7 22 25
7 22 26
7 22 27
7 22 28
7 22 30
7 23 24
7 23 25
7 23 26
7 23 27
7 23 28
7 23 30
7 24 25
7 24 26
7 24 27
7 24 30
7 25 26
7 25 27
7 25 30
7 26 30
7 27 30
7 28 30
7 29 30
8 9 10
8 9 11
8 9 12
8 9 13
8 9 14
8 9 15
8 9 16
8 9 17
8 9 18
8 9 19
8 9 20
8 9 21
8 9 22
8 9 23
8 9 24
8 9 25
8 9 26
8 9 27
8 9 28
8 9 29
8 9 30
8 10 11
8 10 12
8 10 14
8 10 16
8 10 17
8 10 19
8 10 20
8 10 21
8 10 24
8 10 25
8 10 26
8 10 27
8 10 28
8 10 30
8 11 14
8 11 16
8 11 17
8 11 20
8 11 21
8 11 24
8 11 25
8 11 26
8 11 27
8 11 30
8 12 14
8 12 16
8 12 17
8 12 20
8 12 21
8 12 24
8 12 25
8 12 26
8 12 27
8 12 30
8 13 14
8 13 16
8 13 17
8 13 19
8 13 20
8 13 21
8 13 24
8 13 25
8 13 26
8 13 27
8 13 28
8 13 30
8 14 25
8 14 26
8 14 27
8 15 16
8 15 17
8 15 19
8 15 20
8 15 21
8 15 24
8 15 25
8 15 26
8 15 27
8 15 28
8 15 30
8 16 25
8 16 26
8 16 27
8 17 20
8 17 24
8 17 25
8 17 26
8 17 27
8 17 30
8 18 19
8 18 20
8 18 21
8 18 24
8 18 25
8 18 26
8 18 27
8 18 28
8 18 30
8 19 20
8 19 24
8 19 25
8 19 26
8 19 27
8 19 30
8 20 25
8 20 26
8 20 27
8 20 30
8 21 24
8 21 25
8 21 26
8 21 27
8 21 30
8 22 24
8 22 25
8 22 26
8 22 27
8 22 28
8 22 30
8 23 24
8 23 25
8 23 26
8 23 27
8 23 28
8 23 30
8 24 25
8 24 26
8 24 27
8 24 30
8 25 26
8 25 27
8 28 30
8 29 30
9 10 11
9 10 12
9 10 14
9 10 16
9 10 17
9 10 19
9 10 20
9 10 21
9 10 24
9 10 25
9 10 26
9 10 27
9 10 28
9 10 30
9 11 14
9 11 16
9 11 20
9 11 21
9 11 24
9 11 25
9 11 26
9 11 27
9 11 30
9 12 14
9 12 16
9 12 20
9 12 21
9 12 24
9 12 25
9 12 26
9 12 27
9 12 30
9 13 14
9 13 16
9 13 17
9 13 19
9 13 20
9 13 21
9 13 24
9 13 25
9 13 26
9 13 27
9 13 28
9 13 30
9 15 16
9 15 17
9 15 19
9 15 20
9 15 21
9 15 24
9 15 25
9 15 26
9 15 27
9 15 28
9 15 30
9 16 25
9 16 26
9 16 27
9 17 20
9 17 24
9 17 25
9 17 26
9 17 27
9 17 30
9 18 19
9 18 20
9 18 21
9 18 24
9 18 25
9 18 26
9 18 27
9 18 28
9 18 30
9 19 20
9 19 24
9 19 25
9 19 26
9 19 27
9 19 30
9 20 25
9 20 26
9 20 27
9 21 24
9 21 25
9 21 26
9 21 27
9 21 30
9 22 24
9 22 25
9 22 26
9 22 27
9 22 28
9 22 30
9 23 24
9 23 25
9 23 26
9 23 27
9 23 28
9 23 30
9 24 25
9 24 26
9 24 27
9 28 30
9 29 30
10 11 14
10 11 16
10 11 17
10 11 19
10 11 20
10 11 21
10 11 24
10 11 25
10 11 26
10 11 27
10 11 28
10 11 30
10 12 14
10 12 16
10 12 17
10 12 19
10 12 20
10 12 21
10 12 24
10 12 25
10 12 26
10 12 27
10 12 28
10 12 30
10 14 16
10 14 17
10 14 19
10 14 20
10 14 21
10 14 24
10 14 25
10 14 26
10 14 27
10 14 28
10 14 30
10 16 19
10 16 20
10 16 21
10 16 24
10 16 25
10 16 26
10 16 27
10 16 28
10 16 30
10 17 19
10 17 20
10 17 21
10 17 24
10 17 25
10 17 26
10 17 27
10 17 28
10 17 30
10 19 20
10 19 21
10 19 24
10 19 25
10 19 26
10 19 27
10 19 28
10 19 30
10 20 21
10 20 24
10 20 25
10 20 26
10 20 27
10 20 28
10 20 30
10 21 24
10 21 25
10 21 26
10 21 27
10 21 28
10 21 30
10 24 25
10 24 26
10 24 27
10 24 28
10 24 30
10 25 26
10 25 27
10 25 28
10 25 30
10 26 28
10 26 30
10 27 28
10 27 30
10 28 30
11 12 13
11 12 14
11 12 15
11 12 16
11 12 17
11 12 18
11 12 19
11 12 20
11 12 21
11 12 22
11 12 23
11 12 24
11 12 25
11 12 26
11 12 27
11 12 28
11 12 29
11 12 30
11 13 14
11 13 16
11 13 17
11 13 19
11 13 20
11 13 21
11 13 24
11 13 25
11 13 26
11 13 27
11 13 28
11 13 30
11 14 16
11 14 17
11 14 20
11 14 21
11 14 24
11 14 25
11 14 26
11 14 27
11 14 30
11 15 16
11 15 17
11 15 19
11 15 20
11 15 21
11 15 24
11 15 25
11 15 26
11 15 27
11 15 28
11 15 30
11 16 20
11 16 21
11 16 24
11 16 25
11 16 26
11 16 27
11 16 30
11 17 19
11 17 20
11 17 21
11 17 24
11 17 25
11 17 26
11 17 27
11 17 28
11 17 30
11 18 19
11 18 20
11 18 21
11 18 24
11 18 25
11 18 26
11 18 27
11 18 28
11 18 30
11 19 20
11 19 21
11 19 24
11 19 25
11 19 26
11 19 27
11 19 28
11 19 30
11 20 21
11 20 24
11 20 25
11 20 26
11 20 27
11 20 28
11 20 30
11 21 24
11 21 25
11 21 26
11 21 27
11 21 28
11 21 30
11 22 24
11 22 25
11 22 26
11 22 27
11 22 28
11 22 30
11 23 24
11 23 25
11 23 26
11 23 27
11 23 28
11 23 30
11 24 25
11 24 26
11 24 27
11 24 28
11 24 30
11 25 26
11 25 27
11 25 30
11 26 28
11 26 30
11 27 28
11 27 30
11 28 30
11 29 30
12 13 14
12 13 16
12 13 17
12 13 19
12 13 20
12 13 21
12 13 24
12 13 25
12 13 26
12 13 27
12 13 28
12 13 30
12 14 16
12 14 17
12 14 20
12 14 21
12 14 24
12 14 25
12 14 26
12 14 27
12 14 30
12 15 16
12 15 17
12 15 19
12 15 20
12 15 21
12 15 24
12 15 25
12 15 26
12 15 27
12 15 28
12 15 30
12 16 20
12 16 21
12 16 24
12 16 25
12 16 26
12 16 27
12 16 30
12 17 19
12 17 20
12 17 21
12 17 24
12 17 25
12 17 26
12 17 27
12 17 28
12 17 30
12 18 19
12 18 20
12 18 21
12 18 24
12 18 25
12 18 26
12 18 27
12 18 28
12 18 30
12 19 20
12 19 21
12 19 24
12 19 25
12 19 26
12 19 27
12 19 28
12 19 30
12 20 21
12 20 24
12 20 25
12 20 26
12 20 27
12 20 28
12 20 30
12 21 24
12 21 25
12 21 26
12 21 27
12 21 28
12 21 30
12 22 24
12 22 25
12 22 26
12 22 27
12 22 28
12 22 30
12 23 24
12 23 25
12 23 26
12 23 27
12 23 28
12 23 30
12 24 25
12 24 26
12 24 27
12 24 28
12 24 30
12 25 26
12 25 27
12 25 30
12 26 28
12 26 30
12 27 28
12 27 30
12 28 30
12 29 30
13 14 16
13 14 17
13 14 19
13 14 20
13 14 21
13 14 24
13 14 25
13 14 26
13 14 27
13 14 28
13 14 30
13 16 19
13 16 20
13 16 21
13 16 24
13 16 25
13 16 26
13 16 27
13 16 28
13 16 30
13 17 19
13 17 20
13 17 21
13 17 24
13 17 25
13 17 26
13 17 27
13 17 28
13 17 30
13 19 20
13 19 21
13 19 24
13 19 25
13 19 26
13 19 27
13 19 28
13 19 30
13 20 21
13 20 24
13 20 25
13 20 26
13 20 27
13 20 28
13 20 30
13 21 24
13 21 25
13 21 26
13 21 27
13 21 28
13 21 30
13 24 25
13 24 26
13 24 27
13 24 28
13 24 30
13 25 26
13 25 27
13 25 28
13 25 30
13 26 28
13 26 30
13 27 28
13 27 30
13 28 30
14 15 16
14 15 17
14 15 19
14 15 20
14 15 21
14 15 24
14 15 25
14 15 26
14 15 27
14 15 28
14 15 30
14 16 25
14 16 26
14 16 27
14 17 20
14 17 24
14 17 25
14 17 26
14 17 27
14 17 30
14 18 19
14 18 20
14 18 21
14 18 24
14 18 25
14 18 26
14 18 27
14 18 28
14 18 30
14 19 20
14 19 24
14 19 25
14 19 26
14 19 27
14 19 30
14 20 25
14 20 26
14 20 27
14 21 24
14 21 25
14 21 26
14 21 27
14 21 30
14 22 24
14 22 25
14 22 26
14 22 27
14 22 28
14 22 30
14 23 24
14 23 25
14 23 26
14 23 27
14 23 28
14 23 30
14 24 25
14 24 26
14 24 27
14 28 30
14 29 30
15 16 19
15 16 20
15 16 21
15 16 24
15 16 25
15 16 26
15 16 27
15 16 28
15 16 30
15 17 19
15 17 20
15 17 21
15 17 24
15 17 25
15 17 26
15 17 27
15 17 28
15 17 30
15 19 20
15 19 21
15 19 24
15 19 25
15 19 26
15 19 27
15 19 28
15 19 30
15 20 21
15 20 24
15 20 25
15 20 26
15 20 27
15 20 28
15 20 30
15 21 24
15 21 25
15 21 26
15 21 27
15 21 28
15 21 30
15 24 25
15 24 26
15 24 27
15 24 28
15 24 30
15 25 26
15 25 27
15 25 28
15 25 30
15 26 28
15 26 30
15 27 28
15 27 30
15 28 30
16 17 18
16 17 19
16 17 20
16 17 21
16 17 22
16 17 23
16 17 24
16 17 25
16 17 26
16 17 27
16 17 28
16 17 29
16 17 30
16 18 19
16 18 20
16 18 21
16 18 24
16 18 25
16 18 26
16 18 27
16 18 28
16 18 30
16 19 20
16 19 24
16 19 25
16 19 26
16 19 27
16 19 30
16 20 25
16 20 26
16 20 27
16 21 24
16 21 25
16 21 26
16 21 27
16 21 30
16 22 24
16 22 25
16 22 26
16 22 27
16 22 28
16 22 30
16 23 24
16 23 25
16 23 26
16 23 27
16 23 28
16 23 30
16 24 25
16 24 26
16 24 27
16 25 26
16 25 27
16 28 30
16 29 30
17 18 19
17 18 20
17 18 21
17 18 24
17 18 25
17 18 26
17 18 27
17 18 28
17 18 30
17 19 20
17 19 21
17 19 24
17 19 25
17 19 26
17 19 27
17 19 28
17 19 30
17 20 24
17 20 25
17 20 26
17 20 27
17 20 30
17 21 24
17 21 25
17 21 26
17 21 27
17 21 30
17 22 24
17 22 25
17 22 26
17 22 27
17 22 28
17 22 30
17 23 24
17 23 25
17 23 26
17 23 27
17 23 28
17 23 30
17 24 25
17 24 26
17 24 27
17 24 30
17 25 26
17 25 27
17 25 30
17 26 30
17 27 30
17 28 30
17 29 30
18 19 20
18 19 21
18 19 24
18 19 25
18 19 26
18 19 27
18 19 28
18 19 30
18 20 21
18 20 24
18 20 25
18 20 26
18 20 27
18 20 28
18 20 30
18 21 24
18 21 25
18 21 26
18 21 27
18 21 28
18 21 30
18 24 25
18 24 26
18 24 27
18 24 28
18 24 30
18 25 26
18 25 27
18 25 28
18 25 30
18 26 28
18 26 30
18 27 28
18 27 30
18 28 30
19 20 24
19 20 25
19 20 26
19 20 27
19 20 30
19 21 24
19 21 25
19 21 26
19 21 27
19 21 30
19 22 24
19 22 25
19 22 26
19 22 27
19 22 28
19 22 30
19 23 24
19 23 25
19 23 26
19 23 27
19 23 28
19 23 30
19 24 25
19 24 26
19 24 27
19 24 30
19 25 26
19 25 27
19 25 30
19 26 30
19 27 30
19 28 30
19 29 30
20 21 24
20 21 25
20 21 26
20 21 27
20 21 30
20 22 24
20 22 25
20 22 26
20 22 27
20 22 28
20 22 30
20 23 24
20 23 25
20 23 26
20 23 27
20 23 28
20 23 30
20 24 25
20 24 26
20 24 27
20 24 30
20 25 26
20 25 27
20 28 30
20 29 30
21 22 24
21 22 25
21 22 26
21 22 27
21 22 28
21 22 30
21 23 24
21 23 25
21 23 26
21 23 27
21 23 28
21 23 30
21 24 25
21 24 26
21 24 27
21 24 30
21 25 26
21 25 27
21 25 30
21 26 30
21 27 30
21 28 30
21 29 30
22 24 25
22 24 26
22 24 27
22 24 28
22 24 30
22 25 26
22 25 27
22 25 28
22 25 30
22 26 28
22 26 30
22 27 28
22 27 30
22 28 30
23 24 25
23 24 26
23 24 27
23 24 28
23 24 30
23 25 26
23 25 27
23 25 28
23 25 30
23 26 28
23 26 30
23 27 28
23 27 30
23 28 30
24 25 26
24 25 27
24 28 30
24 29 30
25 28 30
25 29 30
26 27 28
26 27 29
26 27 30
26 28 30
26 29 30
27 28 30
27 29 30
28 29 30
