# Supplementary material for: Netcombin: An algorithm for constructing optimal phylogenetic network from rooted triplets
Source: PLoS One. 2020 Sep 18;15(9):e0227842. doi: 10.1371/journal.pone.0227842 (PMC7500971; doi:10.1371/journal.pone.0227842)
Supplement: S4 File — (ZIP) [file pone.0227842.s004.zip › SequenceData-Triplet/sequenceData-10-20-30-0-Triplet/length 100, numseq 30, rate 10^-7/1 seq.txt]

>$1
TGGCTAAACGCATGTGATCTAAATACTATTTCGATGCCAGTTTAGAGGTTGCATAAACGCAAAATGGAGCCTATGTATAGGAAACCAGAATAAAACCCAA
>$2
TGGCTAAACGCCTGTGATCTAAATACTATTTCGATGACAGTTTAGAGGTTGCATAAACGCAAAATGGAGCCTATGTATAGGAAACCAGAATAAAACCCAA
>$3
TGGCTAAACGCCTGTGATCTAAATACTATTTCGATGACAGTTTAGAGGTTGCATAAACGCAAAATGGAGCCTATGTATAGGAAACCAGAATAAAACCCAA
>$4
TGGCTAAACGCCTGTGATCTAAATACTATTTCGATGCCAATTTAGAGGTTGCATAAACGCAAATTGGAGCCTATGTATAGGAAACCAGAATAAAACCCAA
>$5
TGGCTAAACGCCTGTGATCTAAATACTATTTCGATGCCAGTTTAGAGGTTGCATAAACGCAAAATGGAGCCTATGTATAGGAAACCAGAATAAAACCCAA
>$6
TGGCTAAACGCCTGTGGTCTAGATACTATTTCGATGCCAGTTTAGAGGTTGCATAAACGCAAAATGGAGCCTATGTATAGGAAACCAGAATAAAACCCAA
>$7
TGGCTAAACGCCTGTGATCTAAATACTATTTCGATGCCAGTTTAGAGGTTGCATAAACGCAAAATGTAGCCTATGTATAGGAAACCAGAATAAAACCCAA
>$8
TGGCTAAACGCCTGTGATCTAAATACTATTTCGTTGCCAGTTTAGAGGTTGCATAAACGCAAAATGGAGCCTATGTATAGGATACCAGAATAAAACCCAA
>$9
TGGCTAAACGCCTGTGATCTAAATACTATTTCGTTGCCAGTTTAGAGGTGGCATAAACGCAAAATGGAGCCTATGTATAGGATACCAGAATAAAACCCAA
>$10
TGGCTAAACGCCTGTGATCTAAATACTATTTCGATGCCAGTTTAGAGGTTGCATAAACGCAAAATGGAGCCTATGTATAGGAAACCAGAATAAAACCCAA
>$11
TGGCTAAACGCCTGTGATCTAAATACTATTTCGATGCCAGTTTAGAGGTTGCGTAAACGCAAAATGGAGCCTATGTATAGGAAACCAGAATAAAACCCAA
>$12
TGGCTAAACGCCTGTGATCTAAATACTATTTCGATGCCAGTTTAGAGGTTGCGTAAACGCAAAATGGAGCCTATGTATAGGAAACCAGAATAAAACCCAA
>$13
TGGCTAAACGCCTGTGATCTAAATACTATTTCGATGCCAGTTTAGAGGTTGCATAAACGCAAAATGGAGCCTATGTATAGGAAACCAGAATAAAACCCAA
>$14
TGGTTAAACGCCTGTGATCTAAATACTATTTCGATGCTACTTTAGAGGTTGCATAAACGCAAAATGGAGCCTATGTATAGGAAACCAGAATAAAACCCAA
>$15
TGGCTAAACGCCTGTGATCTAAATACTATTTCGATGCCAGTTTAGAGGTTGCATAAACGCAAAATGGAGCCTATGTATAGGAAACCAGAATAAAACCCAA
>$16
TGGCTAAACGCCTGTGATCTAAATACTATTTCGATGCCAGTTTAGAGGTTGCATAAAGGCAAAATGGAGCCTATGGATAGGAAACCAGAATAAAACCCAA
>$17
TGGCTAAACGCCTGTGATCTAAATACTATTTCGATGCCAGTTTAGAGGTTGCATAAACGCAAAATGGAGCCTATGGATAGGAAACCAGAATAAAACCCAA
>$18
TGGCTAAACGCCTGTGATCTAAATACTATTTCGATGCCAGTTTAGAGGTTGCATAAACGCAAAATGGAGCCTATGTATAGGAAACCAGAATAAAACCCAA
>$19
TGGCTAAACACCTGTGATCTAAATACTATTTCGATGCCAGTTTAGAGGTTGCATAAACGCAAAATGGAGCCTATGTATAGGAAACCAGAATAAAACCCAA
>$20
TGGCTGAACGCCTGTGATCTAAATACTATTTCGATGCCAGTTTAGAGCTTGCATAAACGCAAAATGGAGCCTATGTATAGGAAACCAGAATAAAACCCAA
>$21
TGGCTAAACGCCTGTGATGTAAATACTATTTCGATGCCAGTTTAGAGGTTGCATAAACGCAAAATGGAGCCTATGTATAGGAAACCAGAATAAAACCCAA
>$22
TGGCTAAACGCCTGTGATCTAAATACTATTTCGATGCCAGTTTAGAGGTTGCATAAACGCAAAATGGAGCCTATGTATAGGAAACCAGAATAAAACCCAA
>$23
TGGCTAAACGCCTGTGATCTAAATACTATTTCGATGCCAGTTTAGAGGTTGCATAAACGCAAAATGGAGCCTATGTATAGGAAACCAGAATAAAACCCAA
>$24
TGGCTAAACGCCTGTGATCTAAATACTATCTCGATGCCAGTTTAGAGGTTGCATAAACGCAAAATGGAGCCTATGTCTAGGAAACCAGAATAAAACCCAA
>$25
TGGCTAAACGCCTGTGACCTAAATACTATTTCGATGCCAGTTTTGAGGTTGCATAAACGCAAAATTGAGCCTATGTATAGGAAACCAGAATAAAACCCAA
>$26
TGGCTAAACGCCTGTGATCTAAACACTATTTCGATGCCAGTTTAGAGGCTGCATGAACGCAAAATGGAGCCTATGTATAGGAAACCAGAATAAAGCCCAA
>$27
TGGCTAAACGCCTGTGATCTAAACACTATTTCGATGCCAGTTTAGAGGCTGCATGAACGCAAAATGGAGCCTATGTATAGGAAACCAGAATAAAGCCCAA
>$28
TGGCTAAACGCCTGTGATCTAAATACTATTTCGATGCCAGTTTAGAGGTTGCATAAACGCAAAATGGTGCCTATGTATAGGAAACCAGAATAAAACCCAA
>$29
TGGCTAAACGCCTGTGATCTAAATACTATTTCGATGCCAGTTTAGAGGTTGCATAAACGCAAAATGGAGCCTATGTATAGGAAACCAGAATAAAACCCAA
>$30
TGGCTAAACGCCTGTCATCTAAATACTATTTCGATGCCAGTCTAGAGGTTGCATAAACGCAAAATGGAGCCTATGTATAGGAAACCAGAATAAAACCCAA
