# Supplementary material for: Netcombin: An algorithm for constructing optimal phylogenetic network from rooted triplets
Source: PLoS One. 2020 Sep 18;15(9):e0227842. doi: 10.1371/journal.pone.0227842 (PMC7500971; doi:10.1371/journal.pone.0227842)
Supplement: S4 File — (ZIP) [file pone.0227842.s004.zip › SequenceData-Triplet/sequenceData-10-20-30-0-Triplet/length 100, numseq 30, rate 10^-7/10 bad triplets-1908.txt]

1 4 5
1 4 6
1 4 7
1 4 8
1 4 9
1 4 10
1 4 12
1 4 14
1 4 16
1 4 18
1 4 19
1 4 20
1 4 21
1 4 22
1 4 23
1 4 24
1 4 25
1 4 26
1 4 27
1 5 6
1 5 7
1 5 8
1 5 9
1 5 10
1 5 12
1 5 13
1 5 14
1 5 16
1 5 17
1 5 18
1 5 19
1 5 20
1 5 21
1 5 22
1 5 23
1 5 24
1 5 25
1 5 26
1 5 27
1 6 7
1 6 8
1 6 9
1 6 10
1 6 12
1 6 13
1 6 14
1 6 16
1 6 17
1 6 18
1 6 19
1 6 20
1 6 21
1 6 22
1 6 23
1 6 24
1 6 25
1 6 26
1 6 27
1 7 8
1 7 9
1 7 10
1 7 12
1 7 13
1 7 14
1 7 16
1 7 17
1 7 18
1 7 19
1 7 20
1 7 21
1 7 22
1 7 23
1 7 24
1 7 25
1 7 26
1 7 27
1 8 9
1 8 10
1 8 12
1 8 13
1 8 14
1 8 16
1 8 17
1 8 18
1 8 19
1 8 20
1 8 21
1 8 22
1 8 23
1 8 24
1 8 25
1 8 26
1 8 27
1 9 10
1 9 11
1 9 12
1 9 13
1 9 14
1 9 16
1 9 17
1 9 18
1 9 19
1 9 20
1 9 21
1 9 22
1 9 23
1 9 24
1 9 25
1 9 26
1 9 27
1 10 11
1 10 12
1 10 13
1 10 14
1 10 16
1 10 17
1 10 18
1 10 19
1 10 20
1 10 21
1 10 22
1 10 23
1 10 24
1 10 25
1 10 26
1 10 27
1 11 12
1 11 13
1 11 14
1 11 16
1 11 17
1 11 18
1 11 19
1 11 20
1 11 21
1 11 22
1 11 23
1 11 24
1 11 25
1 11 26
1 11 27
1 11 28
1 11 29
1 11 30
1 12 13
1 12 14
1 12 16
1 12 17
1 12 18
1 12 19
1 12 20
1 12 21
1 12 22
1 12 23
1 12 24
1 12 25
1 12 26
1 12 27
1 13 14
1 13 16
1 13 17
1 13 18
1 13 19
1 13 20
1 13 21
1 13 22
1 13 23
1 13 24
1 13 25
1 13 26
1 13 27
1 13 29
1 13 30
1 15 16
1 15 17
1 15 18
1 15 19
1 15 20
1 15 21
1 15 22
1 15 23
1 15 24
1 15 25
1 15 26
1 15 27
1 15 28
1 15 29
1 15 30
1 16 17
1 16 18
1 16 19
1 16 20
1 16 21
1 16 22
1 16 23
1 16 24
1 16 25
1 16 26
1 16 27
1 17 18
1 17 19
1 17 20
1 17 21
1 17 22
1 17 23
1 17 24
1 17 25
1 17 26
1 17 27
1 17 29
1 17 30
1 18 19
1 18 20
1 18 21
1 18 22
1 18 23
1 18 24
1 18 25
1 18 26
1 18 27
1 19 20
1 19 21
1 19 22
1 19 23
1 19 24
1 19 25
1 19 26
1 19 27
1 23 24
1 23 25
1 23 26
1 23 27
1 24 25
1 24 26
1 24 27
1 25 26
1 25 27
1 28 29
1 28 30
1 29 30
2 4 5
2 4 6
2 4 7
2 4 8
2 4 9
2 4 10
2 4 12
2 4 14
2 4 16
2 4 18
2 4 19
2 4 20
2 4 21
2 4 22
2 4 23
2 4 24
2 4 25
2 4 26
2 4 27
2 5 6
2 5 7
2 5 8
2 5 9
2 5 10
2 5 12
2 5 13
2 5 14
2 5 16
2 5 17
2 5 18
2 5 19
2 5 20
2 5 21
2 5 22
2 5 23
2 5 24
2 5 25
2 5 26
2 5 27
2 6 7
2 6 8
2 6 9
2 6 10
2 6 12
2 6 13
2 6 14
2 6 16
2 6 17
2 6 18
2 6 19
2 6 20
2 6 21
2 6 22
2 6 23
2 6 24
2 6 25
2 6 26
2 6 27
2 7 8
2 7 9
2 7 10
2 7 12
2 7 13
2 7 14
2 7 16
2 7 17
2 7 18
2 7 19
2 7 20
2 7 21
2 7 22
2 7 23
2 7 24
2 7 25
2 7 26
2 7 27
2 8 9
2 8 10
2 8 12
2 8 13
2 8 14
2 8 16
2 8 17
2 8 18
2 8 19
2 8 20
2 8 21
2 8 22
2 8 23
2 8 24
2 8 25
2 8 26
2 8 27
2 9 10
2 9 11
2 9 12
2 9 13
2 9 14
2 9 16
2 9 17
2 9 18
2 9 19
2 9 20
2 9 21
2 9 22
2 9 23
2 9 24
2 9 25
2 9 26
2 9 27
2 10 11
2 10 12
2 10 13
2 10 14
2 10 16
2 10 17
2 10 18
2 10 19
2 10 20
2 10 21
2 10 22
2 10 23
2 10 24
2 10 25
2 10 26
2 10 27
2 11 12
2 11 13
2 11 14
2 11 16
2 11 17
2 11 18
2 11 19
2 11 20
2 11 21
2 11 22
2 11 23
2 11 24
2 11 25
2 11 26
2 11 27
2 11 28
2 11 29
2 11 30
2 12 13
2 12 14
2 12 16
2 12 17
2 12 18
2 12 19
2 12 20
2 12 21
2 12 22
2 12 23
2 12 24
2 12 25
2 12 26
2 12 27
2 13 14
2 13 16
2 13 17
2 13 18
2 13 19
2 13 20
2 13 21
2 13 22
2 13 23
2 13 24
2 13 25
2 13 26
2 13 27
2 13 29
2 13 30
2 15 16
2 15 17
2 15 18
2 15 19
2 15 20
2 15 21
2 15 22
2 15 23
2 15 24
2 15 25
2 15 26
2 15 27
2 15 28
2 15 29
2 15 30
2 16 17
2 16 18
2 16 19
2 16 20
2 16 21
2 16 22
2 16 23
2 16 24
2 16 25
2 16 26
2 16 27
2 17 18
2 17 19
2 17 20
2 17 21
2 17 22
2 17 23
2 17 24
2 17 25
2 17 26
2 17 27
2 17 29
2 17 30
2 18 19
2 18 20
2 18 21
2 18 22
2 18 23
2 18 24
2 18 25
2 18 26
2 18 27
2 19 20
2 19 21
2 19 22
2 19 23
2 19 24
2 19 25
2 19 26
2 19 27
2 23 24
2 23 25
2 23 26
2 23 27
2 24 25
2 24 26
2 24 27
2 25 26
2 25 27
2 28 29
2 28 30
2 29 30
3 4 14
3 4 16
3 4 18
3 4 19
3 4 20
3 4 21
3 4 22
3 4 23
3 4 24
3 4 25
3 4 26
3 4 27
3 4 29
3 4 30
3 5 6
3 5 7
3 5 8
3 5 9
3 5 10
3 5 12
3 5 14
3 5 16
3 5 18
3 5 19
3 5 20
3 5 21
3 5 22
3 5 23
3 5 24
3 5 25
3 5 26
3 5 27
3 5 29
3 5 30
3 6 7
3 6 8
3 6 9
3 6 10
3 6 12
3 6 14
3 6 16
3 6 18
3 6 19
3 6 20
3 6 21
3 6 22
3 6 23
3 6 24
3 6 25
3 6 26
3 6 27
3 6 29
3 6 30
3 7 8
3 7 9
3 7 10
3 7 12
3 7 14
3 7 16
3 7 18
3 7 19
3 7 20
3 7 21
3 7 22
3 7 23
3 7 24
3 7 25
3 7 26
3 7 27
3 7 29
3 7 30
3 8 9
3 8 10
3 8 12
3 8 14
3 8 16
3 8 18
3 8 19
3 8 20
3 8 21
3 8 22
3 8 23
3 8 24
3 8 25
3 8 26
3 8 27
3 8 29
3 8 30
3 9 10
3 9 11
3 9 12
3 9 14
3 9 16
3 9 18
3 9 19
3 9 20
3 9 21
3 9 22
3 9 23
3 9 24
3 9 25
3 9 26
3 9 27
3 9 29
3 9 30
3 10 11
3 10 12
3 10 14
3 10 16
3 10 18
3 10 19
3 10 20
3 10 21
3 10 22
3 10 23
3 10 24
3 10 25
3 10 26
3 10 27
3 10 29
3 10 30
3 11 12
3 11 13
3 11 14
3 11 16
3 11 17
3 11 18
3 11 19
3 11 20
3 11 21
3 11 22
3 11 23
3 11 24
3 11 25
3 11 26
3 11 27
3 11 29
3 11 30
3 12 14
3 12 16
3 12 18
3 12 19
3 12 20
3 12 21
3 12 22
3 12 23
3 12 24
3 12 25
3 12 26
3 12 27
3 12 29
3 12 30
3 13 14
3 13 16
3 13 17
3 13 18
3 13 19
3 13 20
3 13 21
3 13 22
3 13 23
3 13 24
3 13 25
3 13 26
3 13 27
3 13 29
3 13 30
3 14 29
3 14 30
3 15 16
3 15 17
3 15 18
3 15 19
3 15 20
3 15 21
3 15 22
3 15 23
3 15 24
3 15 25
3 15 26
3 15 27
3 15 28
3 15 29
3 15 30
3 16 17
3 16 18
3 16 20
3 16 21
3 16 22
3 16 23
3 16 24
3 16 26
3 16 27
3 16 29
3 16 30
3 17 18
3 17 19
3 17 20
3 17 21
3 17 22
3 17 23
3 17 24
3 17 25
3 17 26
3 17 27
3 17 29
3 17 30
3 18 20
3 18 21
3 18 22
3 18 23
3 18 24
3 18 26
3 18 27
3 18 29
3 18 30
3 19 20
3 19 21
3 19 22
3 19 23
3 19 24
3 19 25
3 19 26
3 19 27
3 19 29
3 19 30
3 20 29
3 20 30
3 21 29
3 21 30
3 22 29
3 22 30
3 23 24
3 23 25
3 23 26
3 23 27
3 23 29
3 23 30
3 24 26
3 24 27
3 24 29
3 24 30
3 25 26
3 25 27
3 25 29
3 25 30
3 26 29
3 26 30
3 27 29
3 27 30
3 28 29
3 28 30
3 29 30
4 5 6
4 5 7
4 5 14
4 5 16
4 5 18
4 5 20
4 5 21
4 5 22
4 5 23
4 5 24
4 5 26
4 5 27
4 6 7
4 6 14
4 6 16
4 6 18
4 6 20
4 6 21
4 6 22
4 6 23
4 6 24
4 6 26
4 6 27
4 7 14
4 7 16
4 7 18
4 7 20
4 7 21
4 7 22
4 7 23
4 7 24
4 7 26
4 7 27
4 8 14
4 8 16
4 8 18
4 8 20
4 8 21
4 8 22
4 8 23
4 8 24
4 8 26
4 8 27
4 9 10
4 9 11
4 9 12
4 9 14
4 9 16
4 9 18
4 9 20
4 9 21
4 9 22
4 9 23
4 9 24
4 9 26
4 9 27
4 10 11
4 10 12
4 10 14
4 10 16
4 10 18
4 10 20
4 10 21
4 10 22
4 10 23
4 10 24
4 10 26
4 10 27
4 11 12
4 11 14
4 11 16
4 11 18
4 11 19
4 11 20
4 11 21
4 11 22
4 11 23
4 11 24
4 11 25
4 11 26
4 11 27
4 12 14
4 12 16
4 12 18
4 12 20
4 12 21
4 12 22
4 12 23
4 12 24
4 12 26
4 12 27
4 13 14
4 13 16
4 13 18
4 13 20
4 13 21
4 13 22
4 13 23
4 13 24
4 13 26
4 13 27
4 15 16
4 15 18
4 15 19
4 15 20
4 15 21
4 15 22
4 15 23
4 15 24
4 15 25
4 15 26
4 15 27
4 15 29
4 15 30
4 16 17
4 16 18
4 16 20
4 16 21
4 16 22
4 16 24
4 16 26
4 16 27
4 17 18
4 17 20
4 17 21
4 17 22
4 17 23
4 17 24
4 17 26
4 17 27
4 18 20
4 18 21
4 18 22
4 18 24
4 18 26
4 18 27
4 19 20
4 19 21
4 19 22
4 19 23
4 19 24
4 19 26
4 19 27
4 23 24
4 23 26
4 23 27
4 24 26
4 24 27
4 25 26
4 25 27
4 29 30
5 8 14
5 8 16
5 8 18
5 8 19
5 8 20
5 8 21
5 8 22
5 8 23
5 8 24
5 8 25
5 8 26
5 8 27
5 9 10
5 9 11
5 9 12
5 9 14
5 9 16
5 9 18
5 9 19
5 9 20
5 9 21
5 9 22
5 9 23
5 9 24
5 9 25
5 9 26
5 9 27
5 10 11
5 10 12
5 10 14
5 10 16
5 10 18
5 10 19
5 10 20
5 10 21
5 10 22
5 10 23
5 10 24
5 10 25
5 10 26
5 10 27
5 11 12
5 11 13
5 11 14
5 11 16
5 11 17
5 11 18
5 11 19
5 11 20
5 11 21
5 11 22
5 11 23
5 11 24
5 11 25
5 11 26
5 11 27
5 12 14
5 12 16
5 12 18
5 12 19
5 12 20
5 12 21
5 12 22
5 12 23
5 12 24
5 12 25
5 12 26
5 12 27
5 13 14
5 13 16
5 13 18
5 13 19
5 13 20
5 13 21
5 13 22
5 13 23
5 13 24
5 13 25
5 13 26
5 13 27
5 15 16
5 15 17
5 15 18
5 15 19
5 15 20
5 15 21
5 15 22
5 15 23
5 15 24
5 15 25
5 15 26
5 15 27
5 15 29
5 15 30
5 16 17
5 16 18
5 16 20
5 16 21
5 16 22
5 16 23
5 16 24
5 16 26
5 16 27
5 17 18
5 17 19
5 17 20
5 17 21
5 17 22
5 17 23
5 17 24
5 17 25
5 17 26
5 17 27
5 18 20
5 18 21
5 18 22
5 18 23
5 18 24
5 18 26
5 18 27
5 19 20
5 19 21
5 19 22
5 19 23
5 19 24
5 19 25
5 19 26
5 19 27
5 23 24
5 23 26
5 23 27
5 24 26
5 24 27
5 25 26
5 25 27
5 29 30
6 8 14
6 8 16
6 8 18
6 8 19
6 8 20
6 8 21
6 8 22
6 8 23
6 8 24
6 8 25
6 8 26
6 8 27
6 9 10
6 9 11
6 9 12
6 9 14
6 9 16
6 9 18
6 9 19
6 9 20
6 9 21
6 9 22
6 9 23
6 9 24
6 9 25
6 9 26
6 9 27
6 10 11
6 10 12
6 10 14
6 10 16
6 10 18
6 10 19
6 10 20
6 10 21
6 10 22
6 10 23
6 10 24
6 10 25
6 10 26
6 10 27
6 11 12
6 11 13
6 11 14
6 11 16
6 11 17
6 11 18
6 11 19
6 11 20
6 11 21
6 11 22
6 11 23
6 11 24
6 11 25
6 11 26
6 11 27
6 12 14
6 12 16
6 12 18
6 12 19
6 12 20
6 12 21
6 12 22
6 12 23
6 12 24
6 12 25
6 12 26
6 12 27
6 13 14
6 13 16
6 13 18
6 13 19
6 13 20
6 13 21
6 13 22
6 13 23
6 13 24
6 13 25
6 13 26
6 13 27
6 15 16
6 15 17
6 15 18
6 15 19
6 15 20
6 15 21
6 15 22
6 15 23
6 15 24
6 15 25
6 15 26
6 15 27
6 15 29
6 15 30
6 16 17
6 16 18
6 16 20
6 16 21
6 16 22
6 16 23
6 16 24
6 16 26
6 16 27
6 17 18
6 17 19
6 17 20
6 17 21
6 17 22
6 17 23
6 17 24
6 17 25
6 17 26
6 17 27
6 18 20
6 18 21
6 18 22
6 18 23
6 18 24
6 18 26
6 18 27
6 19 20
6 19 21
6 19 22
6 19 23
6 19 24
6 19 25
6 19 26
6 19 27
6 23 24
6 23 26
6 23 27
6 24 26
6 24 27
6 25 26
6 25 27
6 29 30
7 8 14
7 8 16
7 8 18
7 8 19
7 8 20
7 8 21
7 8 22
7 8 23
7 8 24
7 8 25
7 8 26
7 8 27
7 9 10
7 9 11
7 9 12
7 9 14
7 9 16
7 9 18
7 9 19
7 9 20
7 9 21
7 9 22
7 9 23
7 9 24
7 9 25
7 9 26
7 9 27
7 10 11
7 10 12
7 10 14
7 10 16
7 10 18
7 10 19
7 10 20
7 10 21
7 10 22
7 10 23
7 10 24
7 10 25
7 10 26
7 10 27
7 11 12
7 11 13
7 11 14
7 11 16
7 11 17
7 11 18
7 11 19
7 11 20
7 11 21
7 11 22
7 11 23
7 11 24
7 11 25
7 11 26
7 11 27
7 12 14
7 12 16
7 12 18
7 12 19
7 12 20
7 12 21
7 12 22
7 12 23
7 12 24
7 12 25
7 12 26
7 12 27
7 13 14
7 13 16
7 13 18
7 13 19
7 13 20
7 13 21
7 13 22
7 13 23
7 13 24
7 13 25
7 13 26
7 13 27
7 15 16
7 15 17
7 15 18
7 15 19
7 15 20
7 15 21
7 15 22
7 15 23
7 15 24
7 15 25
7 15 26
7 15 27
7 15 29
7 15 30
7 16 17
7 16 18
7 16 20
7 16 21
7 16 22
7 16 23
7 16 24
7 16 26
7 16 27
7 17 18
7 17 19
7 17 20
7 17 21
7 17 22
7 17 23
7 17 24
7 17 25
7 17 26
7 17 27
7 18 20
7 18 21
7 18 22
7 18 23
7 18 24
7 18 26
7 18 27
7 19 20
7 19 21
7 19 22
7 19 23
7 19 24
7 19 25
7 19 26
7 19 27
7 23 24
7 23 26
7 23 27
7 24 26
7 24 27
7 25 26
7 25 27
7 29 30
8 9 10
8 9 11
8 9 12
8 9 14
8 9 16
8 9 18
8 9 19
8 9 20
8 9 21
8 9 22
8 9 23
8 9 24
8 9 25
8 9 26
8 9 27
8 10 11
8 10 12
8 10 14
8 10 16
8 10 18
8 10 19
8 10 20
8 10 21
8 10 22
8 10 23
8 10 24
8 10 25
8 10 26
8 10 27
8 11 12
8 11 13
8 11 14
8 11 16
8 11 17
8 11 18
8 11 19
8 11 20
8 11 21
8 11 22
8 11 23
8 11 24
8 11 25
8 11 26
8 11 27
8 12 14
8 12 16
8 12 18
8 12 19
8 12 20
8 12 21
8 12 22
8 12 23
8 12 24
8 12 25
8 12 26
8 12 27
8 13 14
8 13 16
8 13 18
8 13 19
8 13 20
8 13 21
8 13 22
8 13 23
8 13 24
8 13 25
8 13 26
8 13 27
8 15 16
8 15 17
8 15 18
8 15 19
8 15 20
8 15 21
8 15 22
8 15 23
8 15 24
8 15 25
8 15 26
8 15 27
8 15 29
8 15 30
8 16 17
8 16 18
8 16 20
8 16 21
8 16 22
8 16 23
8 16 24
8 16 26
8 16 27
8 17 18
8 17 19
8 17 20
8 17 21
8 17 22
8 17 23
8 17 24
8 17 25
8 17 26
8 17 27
8 18 20
8 18 21
8 18 22
8 18 23
8 18 24
8 18 26
8 18 27
8 19 20
8 19 21
8 19 22
8 19 23
8 19 24
8 19 25
8 19 26
8 19 27
8 23 24
8 23 26
8 23 27
8 24 26
8 24 27
8 25 26
8 25 27
8 29 30
9 10 11
9 13 14
9 13 16
9 13 18
9 13 19
9 13 20
9 13 21
9 13 22
9 13 23
9 13 24
9 13 25
9 13 26
9 13 27
9 15 16
9 15 17
9 15 18
9 15 19
9 15 20
9 15 21
9 15 22
9 15 23
9 15 24
9 15 25
9 15 26
9 15 27
9 15 29
9 15 30
9 16 17
9 16 18
9 16 20
9 16 21
9 16 22
9 16 23
9 16 24
9 16 26
9 16 27
9 17 18
9 17 19
9 17 20
9 17 21
9 17 22
9 17 23
9 17 24
9 17 25
9 17 26
9 17 27
9 18 20
9 18 21
9 18 22
9 18 23
9 18 24
9 18 26
9 18 27
9 19 20
9 19 21
9 19 22
9 19 23
9 19 24
9 19 25
9 19 26
9 19 27
9 23 24
9 23 26
9 23 27
9 24 26
9 24 27
9 25 26
9 25 27
9 29 30
10 13 14
10 13 16
10 13 18
10 13 19
10 13 20
10 13 21
10 13 22
10 13 23
10 13 24
10 13 25
10 13 26
10 13 27
10 15 16
10 15 17
10 15 18
10 15 19
10 15 20
10 15 21
10 15 22
10 15 23
10 15 24
10 15 25
10 15 26
10 15 27
10 15 29
10 15 30
10 16 17
10 16 18
10 16 20
10 16 21
10 16 22
10 16 23
10 16 24
10 16 26
10 16 27
10 17 18
10 17 19
10 17 20
10 17 21
10 17 22
10 17 23
10 17 24
10 17 25
10 17 26
10 17 27
10 18 20
10 18 21
10 18 22
10 18 23
10 18 24
10 18 26
10 18 27
10 19 20
10 19 21
10 19 22
10 19 23
10 19 24
10 19 25
10 19 26
10 19 27
10 23 24
10 23 26
10 23 27
10 24 26
10 24 27
10 25 26
10 25 27
10 29 30
11 13 14
11 13 16
11 13 17
11 13 18
11 13 19
11 13 20
11 13 21
11 13 22
11 13 23
11 13 24
11 13 25
11 13 26
11 13 27
11 15 16
11 15 17
11 15 18
11 15 19
11 15 20
11 15 21
11 15 22
11 15 23
11 15 24
11 15 25
11 15 26
11 15 27
11 15 28
11 15 29
11 15 30
11 16 17
11 16 18
11 16 19
11 16 20
11 16 21
11 16 22
11 16 23
11 16 24
11 16 25
11 16 26
11 16 27
11 17 18
11 17 19
11 17 20
11 17 21
11 17 22
11 17 23
11 17 24
11 17 25
11 17 26
11 17 27
11 17 29
11 17 30
11 18 19
11 18 20
11 18 21
11 18 22
11 18 23
11 18 24
11 18 25
11 18 26
11 18 27
11 19 20
11 19 21
11 19 22
11 19 23
11 19 24
11 19 25
11 19 26
11 19 27
11 23 24
11 23 25
11 23 26
11 23 27
11 24 25
11 24 26
11 24 27
11 25 26
11 25 27
11 28 29
11 28 30
11 29 30
12 13 14
12 13 16
12 13 18
12 13 19
12 13 20
12 13 21
12 13 22
12 13 23
12 13 24
12 13 25
12 13 26
12 13 27
12 15 16
12 15 17
12 15 18
12 15 19
12 15 20
12 15 21
12 15 22
12 15 23
12 15 24
12 15 25
12 15 26
12 15 27
12 15 29
12 15 30
12 16 17
12 16 18
12 16 20
12 16 21
12 16 22
12 16 23
12 16 24
12 16 26
12 16 27
12 17 18
12 17 19
12 17 20
12 17 21
12 17 22
12 17 23
12 17 24
12 17 25
12 17 26
12 17 27
12 18 20
12 18 21
12 18 22
12 18 23
12 18 24
12 18 26
12 18 27
12 19 20
12 19 21
12 19 22
12 19 23
12 19 24
12 19 25
12 19 26
12 19 27
12 23 24
12 23 26
12 23 27
12 24 26
12 24 27
12 25 26
12 25 27
12 29 30
13 15 16
13 15 17
13 15 18
13 15 19
13 15 20
13 15 21
13 15 22
13 15 23
13 15 24
13 15 25
13 15 26
13 15 27
13 15 28
13 15 29
13 15 30
13 16 17
13 16 18
13 16 20
13 16 21
13 16 22
13 16 23
13 16 24
13 16 26
13 16 27
13 17 18
13 17 19
13 17 20
13 17 21
13 17 22
13 17 23
13 17 24
13 17 25
13 17 26
13 17 27
13 18 20
13 18 21
13 18 22
13 18 23
13 18 24
13 18 26
13 18 27
13 19 20
13 19 21
13 19 22
13 19 23
13 19 24
13 19 25
13 19 26
13 19 27
13 23 24
13 23 26
13 23 27
13 24 26
13 24 27
13 25 26
13 25 27
13 29 30
14 15 29
14 15 30
14 16 17
14 16 18
14 17 18
14 29 30
15 16 17
15 16 18
15 16 19
15 16 20
15 16 21
15 16 22
15 16 23
15 16 24
15 16 25
15 16 26
15 16 27
15 16 29
15 16 30
15 17 18
15 17 19
15 17 20
15 17 21
15 17 22
15 17 23
15 17 24
15 17 25
15 17 26
15 17 27
15 17 28
15 17 29
15 17 30
15 18 19
15 18 20
15 18 21
15 18 22
15 18 23
15 18 24
15 18 25
15 18 26
15 18 27
15 18 29
15 18 30
15 19 20
15 19 21
15 19 22
15 19 23
15 19 24
15 19 25
15 19 26
15 19 27
15 19 29
15 19 30
15 20 29
15 20 30
15 21 29
15 21 30
15 22 29
15 22 30
15 23 24
15 23 25
15 23 26
15 23 27
15 23 29
15 23 30
15 24 25
15 24 26
15 24 27
15 24 29
15 24 30
15 25 26
15 25 27
15 25 29
15 25 30
15 26 29
15 26 30
15 27 29
15 27 30
15 28 29
15 28 30
15 29 30
16 19 20
16 19 21
16 19 22
16 19 23
16 19 24
16 19 26
16 19 27
16 23 24
16 23 26
16 23 27
16 24 26
16 25 26
16 25 27
16 29 30
17 19 20
17 19 21
17 19 22
17 19 23
17 19 24
17 19 25
17 19 26
17 19 27
17 23 24
17 23 26
17 23 27
17 24 26
17 24 27
17 25 26
17 25 27
17 28 29
17 28 30
17 29 30
18 19 20
18 19 21
18 19 22
18 19 23
18 19 24
18 19 26
18 19 27
18 23 24
18 23 26
18 23 27
18 24 26
18 25 26
18 25 27
18 29 30
19 23 24
19 23 26
19 23 27
19 24 26
19 24 27
19 25 26
19 25 27
19 29 30
20 29 30
21 29 30
22 29 30
23 24 26
23 24 27
23 25 26
23 25 27
23 29 30
24 25 26
24 25 27
24 29 30
25 29 30
26 29 30
27 29 30
28 29 30
