# Supplementary material for: Netcombin: An algorithm for constructing optimal phylogenetic network from rooted triplets
Source: PLoS One. 2020 Sep 18;15(9):e0227842. doi: 10.1371/journal.pone.0227842 (PMC7500971; doi:10.1371/journal.pone.0227842)
Supplement: S4 File — (ZIP) [file pone.0227842.s004.zip › SequenceData-Triplet/sequenceData-10-20-30-0-Triplet/length 100, numseq 30, rate 10^-7/10 good triplets-1890.txt]

1 2 3
1 2 4
1 2 5
1 2 6
1 2 7
1 2 8
1 2 9
1 2 10
1 2 11
1 2 12
1 2 13
1 2 14
1 2 15
1 2 16
1 2 17
1 2 18
1 2 19
1 2 20
1 2 21
1 2 22
1 2 23
1 2 24
1 2 25
1 2 26
1 2 27
1 2 28
1 2 29
1 2 30
1 3 4
1 3 5
1 3 6
1 3 7
1 3 8
1 3 9
1 3 10
1 3 11
1 3 12
1 3 13
1 3 14
1 3 15
1 3 16
1 3 17
1 3 18
1 3 19
1 3 20
1 3 21
1 3 22
1 3 23
1 3 24
1 3 25
1 3 26
1 3 27
1 3 28
1 3 29
1 3 30
1 4 11
1 4 13
1 4 15
1 4 17
1 4 28
1 4 29
1 4 30
1 5 11
1 5 15
1 5 28
1 5 29
1 5 30
1 6 11
1 6 15
1 6 28
1 6 29
1 6 30
1 7 11
1 7 15
1 7 28
1 7 29
1 7 30
1 8 11
1 8 15
1 8 28
1 8 29
1 8 30
1 9 15
1 9 28
1 9 29
1 9 30
1 10 15
1 10 28
1 10 29
1 10 30
1 11 15
1 12 15
1 12 28
1 12 29
1 12 30
1 13 15
1 13 28
1 14 15
1 14 16
1 14 17
1 14 18
1 14 19
1 14 23
1 14 24
1 14 25
1 14 27
1 14 28
1 14 29
1 14 30
1 16 28
1 16 29
1 16 30
1 17 28
1 18 28
1 18 29
1 18 30
1 19 28
1 19 29
1 19 30
1 20 23
1 20 24
1 20 25
1 20 27
1 20 28
1 20 29
1 20 30
1 21 23
1 21 24
1 21 25
1 21 27
1 21 28
1 21 29
1 21 30
1 22 23
1 22 24
1 22 25
1 22 27
1 22 28
1 22 29
1 22 30
1 23 28
1 23 29
1 23 30
1 24 28
1 24 29
1 24 30
1 25 28
1 25 29
1 25 30
1 26 27
1 26 28
1 26 29
1 26 30
1 27 28
1 27 29
1 27 30
2 3 4
2 3 5
2 3 6
2 3 7
2 3 8
2 3 9
2 3 10
2 3 11
2 3 12
2 3 13
2 3 14
2 3 15
2 3 16
2 3 17
2 3 18
2 3 19
2 3 20
2 3 21
2 3 22
2 3 23
2 3 24
2 3 25
2 3 26
2 3 27
2 3 28
2 3 29
2 3 30
2 4 11
2 4 13
2 4 15
2 4 17
2 4 28
2 4 29
2 4 30
2 5 11
2 5 15
2 5 28
2 5 29
2 5 30
2 6 11
2 6 15
2 6 28
2 6 29
2 6 30
2 7 11
2 7 15
2 7 28
2 7 29
2 7 30
2 8 11
2 8 15
2 8 28
2 8 29
2 8 30
2 9 15
2 9 28
2 9 29
2 9 30
2 10 15
2 10 28
2 10 29
2 10 30
2 11 15
2 12 15
2 12 28
2 12 29
2 12 30
2 13 15
2 13 28
2 14 15
2 14 16
2 14 17
2 14 18
2 14 19
2 14 23
2 14 24
2 14 25
2 14 27
2 14 28
2 14 29
2 14 30
2 16 28
2 16 29
2 16 30
2 17 28
2 18 28
2 18 29
2 18 30
2 19 28
2 19 29
2 19 30
2 20 23
2 20 24
2 20 25
2 20 27
2 20 28
2 20 29
2 20 30
2 21 23
2 21 24
2 21 25
2 21 27
2 21 28
2 21 29
2 21 30
2 22 23
2 22 24
2 22 25
2 22 27
2 22 28
2 22 29
2 22 30
2 23 28
2 23 29
2 23 30
2 24 28
2 24 29
2 24 30
2 25 28
2 25 29
2 25 30
2 26 27
2 26 28
2 26 29
2 26 30
2 27 28
2 27 29
2 27 30
3 4 5
3 4 6
3 4 7
3 4 8
3 4 9
3 4 10
3 4 11
3 4 12
3 4 13
3 4 15
3 4 17
3 4 28
3 5 11
3 5 13
3 5 15
3 5 17
3 5 28
3 6 11
3 6 13
3 6 15
3 6 17
3 6 28
3 7 11
3 7 13
3 7 15
3 7 17
3 7 28
3 8 11
3 8 13
3 8 15
3 8 17
3 8 28
3 9 13
3 9 15
3 9 17
3 9 28
3 10 13
3 10 15
3 10 17
3 10 28
3 11 15
3 11 28
3 12 13
3 12 15
3 12 17
3 12 28
3 13 15
3 13 28
3 14 15
3 14 16
3 14 17
3 14 18
3 14 19
3 14 23
3 14 24
3 14 25
3 14 27
3 14 28
3 16 19
3 16 25
3 16 28
3 17 28
3 18 19
3 18 25
3 18 28
3 19 28
3 20 23
3 20 24
3 20 25
3 20 27
3 20 28
3 21 23
3 21 24
3 21 25
3 21 27
3 21 28
3 22 23
3 22 24
3 22 25
3 22 27
3 22 28
3 23 28
3 24 25
3 24 28
3 25 28
3 26 27
3 26 28
3 27 28
4 5 8
4 5 9
4 5 10
4 5 11
4 5 12
4 5 13
4 5 15
4 5 17
4 5 19
4 5 25
4 5 28
4 5 29
4 5 30
4 6 8
4 6 9
4 6 10
4 6 11
4 6 12
4 6 13
4 6 15
4 6 17
4 6 19
4 6 25
4 6 28
4 6 29
4 6 30
4 7 8
4 7 9
4 7 10
4 7 11
4 7 12
4 7 13
4 7 15
4 7 17
4 7 19
4 7 25
4 7 28
4 7 29
4 7 30
4 8 9
4 8 10
4 8 11
4 8 12
4 8 13
4 8 15
4 8 17
4 8 19
4 8 25
4 8 28
4 8 29
4 8 30
4 9 13
4 9 15
4 9 17
4 9 19
4 9 25
4 9 28
4 9 29
4 9 30
4 10 13
4 10 15
4 10 17
4 10 19
4 10 25
4 10 28
4 10 29
4 10 30
4 11 13
4 11 15
4 11 17
4 11 28
4 11 29
4 11 30
4 12 13
4 12 15
4 12 17
4 12 19
4 12 25
4 12 28
4 12 29
4 12 30
4 13 15
4 13 17
4 13 19
4 13 25
4 13 28
4 13 29
4 13 30
4 14 15
4 14 16
4 14 17
4 14 18
4 14 19
4 14 23
4 14 24
4 14 25
4 14 27
4 14 28
4 14 29
4 14 30
4 15 17
4 15 28
4 16 19
4 16 23
4 16 25
4 16 28
4 16 29
4 16 30
4 17 19
4 17 25
4 17 28
4 17 29
4 17 30
4 18 19
4 18 23
4 18 25
4 18 28
4 18 29
4 18 30
4 19 25
4 19 28
4 19 29
4 19 30
4 20 23
4 20 24
4 20 25
4 20 27
4 20 28
4 20 29
4 20 30
4 21 23
4 21 24
4 21 25
4 21 27
4 21 28
4 21 29
4 21 30
4 22 23
4 22 24
4 22 25
4 22 27
4 22 28
4 22 29
4 22 30
4 23 25
4 23 28
4 23 29
4 23 30
4 24 25
4 24 28
4 24 29
4 24 30
4 25 28
4 25 29
4 25 30
4 26 27
4 26 28
4 26 29
4 26 30
4 27 28
4 27 29
4 27 30
4 28 29
4 28 30
5 6 8
5 6 9
5 6 10
5 6 11
5 6 12
5 6 13
5 6 14
5 6 15
5 6 16
5 6 17
5 6 18
5 6 19
5 6 20
5 6 21
5 6 22
5 6 23
5 6 24
5 6 25
5 6 26
5 6 27
5 6 28
5 6 29
5 6 30
5 7 8
5 7 9
5 7 10
5 7 11
5 7 12
5 7 13
5 7 14
5 7 15
5 7 16
5 7 17
5 7 18
5 7 19
5 7 20
5 7 21
5 7 22
5 7 23
5 7 24
5 7 25
5 7 26
5 7 27
5 7 28
5 7 29
5 7 30
5 8 9
5 8 10
5 8 11
5 8 12
5 8 13
5 8 15
5 8 17
5 8 28
5 8 29
5 8 30
5 9 13
5 9 15
5 9 17
5 9 28
5 9 29
5 9 30
5 10 13
5 10 15
5 10 17
5 10 28
5 10 29
5 10 30
5 11 15
5 11 28
5 11 29
5 11 30
5 12 13
5 12 15
5 12 17
5 12 28
5 12 29
5 12 30
5 13 15
5 13 17
5 13 28
5 13 29
5 13 30
5 14 15
5 14 16
5 14 17
5 14 18
5 14 19
5 14 23
5 14 24
5 14 25
5 14 27
5 14 28
5 14 29
5 14 30
5 15 28
5 16 19
5 16 25
5 16 28
5 16 29
5 16 30
5 17 28
5 17 29
5 17 30
5 18 19
5 18 25
5 18 28
5 18 29
5 18 30
5 19 28
5 19 29
5 19 30
5 20 23
5 20 24
5 20 25
5 20 27
5 20 28
5 20 29
5 20 30
5 21 23
5 21 24
5 21 25
5 21 27
5 21 28
5 21 29
5 21 30
5 22 23
5 22 24
5 22 25
5 22 27
5 22 28
5 22 29
5 22 30
5 23 25
5 23 28
5 23 29
5 23 30
5 24 25
5 24 28
5 24 29
5 24 30
5 25 28
5 25 29
5 25 30
5 26 27
5 26 28
5 26 29
5 26 30
5 27 28
5 27 29
5 27 30
5 28 29
5 28 30
6 7 8
6 7 9
6 7 10
6 7 11
6 7 12
6 7 13
6 7 14
6 7 15
6 7 16
6 7 17
6 7 18
6 7 19
6 7 20
6 7 21
6 7 22
6 7 23
6 7 24
6 7 25
6 7 26
6 7 27
6 7 28
6 7 29
6 7 30
6 8 9
6 8 10
6 8 11
6 8 12
6 8 13
6 8 15
6 8 17
6 8 28
6 8 29
6 8 30
6 9 13
6 9 15
6 9 17
6 9 28
6 9 29
6 9 30
6 10 13
6 10 15
6 10 17
6 10 28
6 10 29
6 10 30
6 11 15
6 11 28
6 11 29
6 11 30
6 12 13
6 12 15
6 12 17
6 12 28
6 12 29
6 12 30
6 13 15
6 13 17
6 13 28
6 13 29
6 13 30
6 14 15
6 14 16
6 14 17
6 14 18
6 14 19
6 14 23
6 14 24
6 14 25
6 14 27
6 14 28
6 14 29
6 14 30
6 15 28
6 16 19
6 16 25
6 16 28
6 16 29
6 16 30
6 17 28
6 17 29
6 17 30
6 18 19
6 18 25
6 18 28
6 18 29
6 18 30
6 19 28
6 19 29
6 19 30
6 20 23
6 20 24
6 20 25
6 20 27
6 20 28
6 20 29
6 20 30
6 21 23
6 21 24
6 21 25
6 21 27
6 21 28
6 21 29
6 21 30
6 22 23
6 22 24
6 22 25
6 22 27
6 22 28
6 22 29
6 22 30
6 23 25
6 23 28
6 23 29
6 23 30
6 24 25
6 24 28
6 24 29
6 24 30
6 25 28
6 25 29
6 25 30
6 26 27
6 26 28
6 26 29
6 26 30
6 27 28
6 27 29
6 27 30
6 28 29
6 28 30
7 8 9
7 8 10
7 8 11
7 8 12
7 8 13
7 8 15
7 8 17
7 8 28
7 8 29
7 8 30
7 9 13
7 9 15
7 9 17
7 9 28
7 9 29
7 9 30
7 10 13
7 10 15
7 10 17
7 10 28
7 10 29
7 10 30
7 11 15
7 11 28
7 11 29
7 11 30
7 12 13
7 12 15
7 12 17
7 12 28
7 12 29
7 12 30
7 13 15
7 13 17
7 13 28
7 13 29
7 13 30
7 14 15
7 14 16
7 14 17
7 14 18
7 14 19
7 14 23
7 14 24
7 14 25
7 14 27
7 14 28
7 14 29
7 14 30
7 15 28
7 16 19
7 16 25
7 16 28
7 16 29
7 16 30
7 17 28
7 17 29
7 17 30
7 18 19
7 18 25
7 18 28
7 18 29
7 18 30
7 19 28
7 19 29
7 19 30
7 20 23
7 20 24
7 20 25
7 20 27
7 20 28
7 20 29
7 20 30
7 21 23
7 21 24
7 21 25
7 21 27
7 21 28
7 21 29
7 21 30
7 22 23
7 22 24
7 22 25
7 22 27
7 22 28
7 22 29
7 22 30
7 23 25
7 23 28
7 23 29
7 23 30
7 24 25
7 24 28
7 24 29
7 24 30
7 25 28
7 25 29
7 25 30
7 26 27
7 26 28
7 26 29
7 26 30
7 27 28
7 27 29
7 27 30
7 28 29
7 28 30
8 9 13
8 9 15
8 9 17
8 9 28
8 9 29
8 9 30
8 10 13
8 10 15
8 10 17
8 10 28
8 10 29
8 10 30
8 11 15
8 11 28
8 11 29
8 11 30
8 12 13
8 12 15
8 12 17
8 12 28
8 12 29
8 12 30
8 13 15
8 13 17
8 13 28
8 13 29
8 13 30
8 14 15
8 14 16
8 14 17
8 14 18
8 14 19
8 14 23
8 14 24
8 14 25
8 14 27
8 14 28
8 14 29
8 14 30
8 15 28
8 16 19
8 16 25
8 16 28
8 16 29
8 16 30
8 17 28
8 17 29
8 17 30
8 18 19
8 18 25
8 18 28
8 18 29
8 18 30
8 19 28
8 19 29
8 19 30
8 20 23
8 20 24
8 20 25
8 20 27
8 20 28
8 20 29
8 20 30
8 21 23
8 21 24
8 21 25
8 21 27
8 21 28
8 21 29
8 21 30
8 22 23
8 22 24
8 22 25
8 22 27
8 22 28
8 22 29
8 22 30
8 23 25
8 23 28
8 23 29
8 23 30
8 24 25
8 24 28
8 24 29
8 24 30
8 25 28
8 25 29
8 25 30
8 26 27
8 26 28
8 26 29
8 26 30
8 27 28
8 27 29
8 27 30
8 28 29
8 28 30
9 10 13
9 10 14
9 10 15
9 10 16
9 10 17
9 10 18
9 10 19
9 10 20
9 10 21
9 10 22
9 10 23
9 10 24
9 10 25
9 10 26
9 10 27
9 10 28
9 10 29
9 10 30
9 11 12
9 11 13
9 11 14
9 11 15
9 11 16
9 11 17
9 11 18
9 11 19
9 11 20
9 11 21
9 11 22
9 11 23
9 11 24
9 11 25
9 11 26
9 11 27
9 11 28
9 11 29
9 11 30
9 12 13
9 12 14
9 12 15
9 12 16
9 12 17
9 12 18
9 12 19
9 12 20
9 12 21
9 12 22
9 12 23
9 12 24
9 12 25
9 12 26
9 12 27
9 12 28
9 12 29
9 12 30
9 13 15
9 13 17
9 13 28
9 13 29
9 13 30
9 14 15
9 14 16
9 14 17
9 14 18
9 14 19
9 14 23
9 14 24
9 14 25
9 14 27
9 14 28
9 14 29
9 14 30
9 15 28
9 16 19
9 16 25
9 16 28
9 16 29
9 16 30
9 17 28
9 17 29
9 17 30
9 18 19
9 18 25
9 18 28
9 18 29
9 18 30
9 19 28
9 19 29
9 19 30
9 20 23
9 20 24
9 20 25
9 20 27
9 20 28
9 20 29
9 20 30
9 21 23
9 21 24
9 21 25
9 21 27
9 21 28
9 21 29
9 21 30
9 22 23
9 22 24
9 22 25
9 22 27
9 22 28
9 22 29
9 22 30
9 23 25
9 23 28
9 23 29
9 23 30
9 24 25
9 24 28
9 24 29
9 24 30
9 25 28
9 25 29
9 25 30
9 26 27
9 26 28
9 26 29
9 26 30
9 27 28
9 27 29
9 27 30
9 28 29
9 28 30
10 11 12
10 11 13
10 11 14
10 11 15
10 11 16
10 11 17
10 11 18
10 11 19
10 11 20
10 11 21
10 11 22
10 11 23
10 11 24
10 11 25
10 11 26
10 11 27
10 11 28
10 11 29
10 11 30
10 12 13
10 12 14
10 12 15
10 12 16
10 12 17
10 12 18
10 12 19
10 12 20
10 12 21
10 12 22
10 12 23
10 12 24
10 12 25
10 12 26
10 12 27
10 12 28
10 12 29
10 12 30
10 13 15
10 13 17
10 13 28
10 13 29
10 13 30
10 14 15
10 14 16
10 14 17
10 14 18
10 14 19
10 14 23
10 14 24
10 14 25
10 14 27
10 14 28
10 14 29
10 14 30
10 15 28
10 16 19
10 16 25
10 16 28
10 16 29
10 16 30
10 17 28
10 17 29
10 17 30
10 18 19
10 18 25
10 18 28
10 18 29
10 18 30
10 19 28
10 19 29
10 19 30
10 20 23
10 20 24
10 20 25
10 20 27
10 20 28
10 20 29
10 20 30
10 21 23
10 21 24
10 21 25
10 21 27
10 21 28
10 21 29
10 21 30
10 22 23
10 22 24
10 22 25
10 22 27
10 22 28
10 22 29
10 22 30
10 23 25
10 23 28
10 23 29
10 23 30
10 24 25
10 24 28
10 24 29
10 24 30
10 25 28
10 25 29
10 25 30
10 26 27
10 26 28
10 26 29
10 26 30
10 27 28
10 27 29
10 27 30
10 28 29
10 28 30
11 12 13
11 12 14
11 12 15
11 12 16
11 12 17
11 12 18
11 12 19
11 12 20
11 12 21
11 12 22
11 12 23
11 12 24
11 12 25
11 12 26
11 12 27
11 12 28
11 12 29
11 12 30
11 13 15
11 13 28
11 13 29
11 13 30
11 14 15
11 14 16
11 14 17
11 14 18
11 14 19
11 14 23
11 14 24
11 14 25
11 14 27
11 14 28
11 14 29
11 14 30
11 16 28
11 16 29
11 16 30
11 17 28
11 18 28
11 18 29
11 18 30
11 19 28
11 19 29
11 19 30
11 20 23
11 20 24
11 20 25
11 20 27
11 20 28
11 20 29
11 20 30
11 21 23
11 21 24
11 21 25
11 21 27
11 21 28
11 21 29
11 21 30
11 22 23
11 22 24
11 22 25
11 22 27
11 22 28
11 22 29
11 22 30
11 23 28
11 23 29
11 23 30
11 24 28
11 24 29
11 24 30
11 25 28
11 25 29
11 25 30
11 26 27
11 26 28
11 26 29
11 26 30
11 27 28
11 27 29
11 27 30
12 13 15
12 13 17
12 13 28
12 13 29
12 13 30
12 14 15
12 14 16
12 14 17
12 14 18
12 14 19
12 14 23
12 14 24
12 14 25
12 14 27
12 14 28
12 14 29
12 14 30
12 15 28
12 16 19
12 16 25
12 16 28
12 16 29
12 16 30
12 17 28
12 17 29
12 17 30
12 18 19
12 18 25
12 18 28
12 18 29
12 18 30
12 19 28
12 19 29
12 19 30
12 20 23
12 20 24
12 20 25
12 20 27
12 20 28
12 20 29
12 20 30
12 21 23
12 21 24
12 21 25
12 21 27
12 21 28
12 21 29
12 21 30
12 22 23
12 22 24
12 22 25
12 22 27
12 22 28
12 22 29
12 22 30
12 23 25
12 23 28
12 23 29
12 23 30
12 24 25
12 24 28
12 24 29
12 24 30
12 25 28
12 25 29
12 25 30
12 26 27
12 26 28
12 26 29
12 26 30
12 27 28
12 27 29
12 27 30
12 28 29
12 28 30
13 14 15
13 14 16
13 14 17
13 14 18
13 14 19
13 14 23
13 14 24
13 14 25
13 14 27
13 14 28
13 14 29
13 14 30
13 16 19
13 16 25
13 16 28
13 16 29
13 16 30
13 17 28
13 17 29
13 17 30
13 18 19
13 18 25
13 18 28
13 18 29
13 18 30
13 19 28
13 19 29
13 19 30
13 20 23
13 20 24
13 20 25
13 20 27
13 20 28
13 20 29
13 20 30
13 21 23
13 21 24
13 21 25
13 21 27
13 21 28
13 21 29
13 21 30
13 22 23
13 22 24
13 22 25
13 22 27
13 22 28
13 22 29
13 22 30
13 23 25
13 23 28
13 23 29
13 23 30
13 24 25
13 24 28
13 24 29
13 24 30
13 25 28
13 25 29
13 25 30
13 26 27
13 26 28
13 26 29
13 26 30
13 27 28
13 27 29
13 27 30
13 28 29
13 28 30
14 15 16
14 15 17
14 15 18
14 15 19
14 15 23
14 15 24
14 15 25
14 15 27
14 15 28
14 16 19
14 16 23
14 16 24
14 16 25
14 16 27
14 16 28
14 16 29
14 16 30
14 17 19
14 17 23
14 17 24
14 17 25
14 17 27
14 17 28
14 17 29
14 17 30
14 18 19
14 18 23
14 18 24
14 18 25
14 18 27
14 18 28
14 18 29
14 18 30
14 19 23
14 19 24
14 19 25
14 19 27
14 19 28
14 19 29
14 19 30
14 23 24
14 23 25
14 23 27
14 23 28
14 23 29
14 23 30
14 24 25
14 24 27
14 24 28
14 24 29
14 24 30
14 25 27
14 25 28
14 25 29
14 25 30
14 27 28
14 27 29
14 27 30
14 28 29
14 28 30
15 16 28
15 18 28
15 19 28
15 20 23
15 20 24
15 20 25
15 20 27
15 20 28
15 21 23
15 21 24
15 21 25
15 21 27
15 21 28
15 22 23
15 22 24
15 22 25
15 22 27
15 22 28
15 23 28
15 24 28
15 25 28
15 26 27
15 26 28
15 27 28
16 17 18
16 17 19
16 17 20
16 17 21
16 17 22
16 17 23
16 17 24
16 17 25
16 17 26
16 17 27
16 17 28
16 17 29
16 17 30
16 18 19
16 18 20
16 18 21
16 18 22
16 18 23
16 18 24
16 18 25
16 18 26
16 18 27
16 18 28
16 18 29
16 18 30
16 19 25
16 19 28
16 19 29
16 19 30
16 20 23
16 20 24
16 20 25
16 20 27
16 20 28
16 20 29
16 20 30
16 21 23
16 21 24
16 21 25
16 21 27
16 21 28
16 21 29
16 21 30
16 22 23
16 22 24
16 22 25
16 22 27
16 22 28
16 22 29
16 22 30
16 23 25
16 23 28
16 23 29
16 23 30
16 24 25
16 24 27
16 24 28
16 24 29
16 24 30
16 25 28
16 25 29
16 25 30
16 26 27
16 26 28
16 26 29
16 26 30
16 27 28
16 27 29
16 27 30
16 28 29
16 28 30
17 18 19
17 18 20
17 18 21
17 18 22
17 18 23
17 18 24
17 18 25
17 18 26
17 18 27
17 18 28
17 18 29
17 18 30
17 19 28
17 19 29
17 19 30
17 20 23
17 20 24
17 20 25
17 20 27
17 20 28
17 20 29
17 20 30
17 21 23
17 21 24
17 21 25
17 21 27
17 21 28
17 21 29
17 21 30
17 22 23
17 22 24
17 22 25
17 22 27
17 22 28
17 22 29
17 22 30
17 23 25
17 23 28
17 23 29
17 23 30
17 24 25
17 24 28
17 24 29
17 24 30
17 25 28
17 25 29
17 25 30
17 26 27
17 26 28
17 26 29
17 26 30
17 27 28
17 27 29
17 27 30
18 19 25
18 19 28
18 19 29
18 19 30
18 20 23
18 20 24
18 20 25
18 20 27
18 20 28
18 20 29
18 20 30
18 21 23
18 21 24
18 21 25
18 21 27
18 21 28
18 21 29
18 21 30
18 22 23
18 22 24
18 22 25
18 22 27
18 22 28
18 22 29
18 22 30
18 23 25
18 23 28
18 23 29
18 23 30
18 24 25
18 24 27
18 24 28
18 24 29
18 24 30
18 25 28
18 25 29
18 25 30
18 26 27
18 26 28
18 26 29
18 26 30
18 27 28
18 27 29
18 27 30
18 28 29
18 28 30
19 20 23
19 20 24
19 20 25
19 20 27
19 20 28
19 20 29
19 20 30
19 21 23
19 21 24
19 21 25
19 21 27
19 21 28
19 21 29
19 21 30
19 22 23
19 22 24
19 22 25
19 22 27
19 22 28
19 22 29
19 22 30
19 23 25
19 23 28
19 23 29
19 23 30
19 24 25
19 24 28
19 24 29
19 24 30
19 25 28
19 25 29
19 25 30
19 26 27
19 26 28
19 26 29
19 26 30
19 27 28
19 27 29
19 27 30
19 28 29
19 28 30
20 23 24
20 23 25
20 23 27
20 23 28
20 23 29
20 23 30
20 24 25
20 24 27
20 24 28
20 24 29
20 24 30
20 25 27
20 25 28
20 25 29
20 25 30
20 27 28
20 27 29
20 27 30
20 28 29
20 28 30
21 23 24
21 23 25
21 23 27
21 23 28
21 23 29
21 23 30
21 24 25
21 24 27
21 24 28
21 24 29
21 24 30
21 25 27
21 25 28
21 25 29
21 25 30
21 27 28
21 27 29
21 27 30
21 28 29
21 28 30
22 23 24
22 23 25
22 23 27
22 23 28
22 23 29
22 23 30
22 24 25
22 24 27
22 24 28
22 24 29
22 24 30
22 25 27
22 25 28
22 25 29
22 25 30
22 27 28
22 27 29
22 27 30
22 28 29
22 28 30
23 24 25
23 24 28
23 24 29
23 24 30
23 25 28
23 25 29
23 25 30
23 26 27
23 26 28
23 26 29
23 26 30
23 27 28
23 27 29
23 27 30
23 28 29
23 28 30
24 25 28
24 25 29
24 25 30
24 26 27
24 26 28
24 26 29
24 26 30
24 27 28
24 27 29
24 27 30
24 28 29
24 28 30
25 26 27
25 26 28
25 26 29
25 26 30
25 27 28
25 27 29
25 27 30
25 28 29
25 28 30
26 27 28
26 27 29
26 27 30
26 28 29
26 28 30
27 28 29
27 28 30
