# Supplementary material for: Netcombin: An algorithm for constructing optimal phylogenetic network from rooted triplets
Source: PLoS One. 2020 Sep 18;15(9):e0227842. doi: 10.1371/journal.pone.0227842 (PMC7500971; doi:10.1371/journal.pone.0227842)
Supplement: S4 File — (ZIP) [file pone.0227842.s004.zip › SequenceData-Triplet/sequenceData-10-20-30-0-Triplet/length 100, numseq 30, rate 10^-7/10 seq.txt]

>$1
AGTTCAAAGGAATGCGCATTTGCCTCTGCGCAGGCCTGCTTTCTCACATGTACACTCAGCAGTTGTAGAGGAACTCGTGACATATAAGTATTGAACATCA
>$2
AGTTCAAAGGAATGCGCATTTGCCTCTGCGCAGGCCTGCTTTCTCACATGTACACTCAGCAGTTGTAGAGGAACTCGTGACATATAAGTATTGAACATCA
>$3
AGTTCAAAGGAATGCGCATTTGCCTCTGCGCAGGCCTGCTTTCTCACATGTACACTCAGCGGATGTAGAGGAACTCGTGACATATGAGTATTGAACATCA
>$4
AGTTCAAAGGAATGCGCATTTGCCTCTGCGCAGGCCTGCTTTCTCACATGTACACTCAGCGGATGTAGACGAACTCGTAACATATAAGTATTGAACATCA
>$5
AGTTCAAAGGAATGCGCATTTGCCTCTGCGCAGGCCTGCTTTCTCACATGTACACTCAGCGCATGTAGACGAACTCGTGACATATAAGTATTGAACATCA
>$6
AGTTCAAAGGAATGCGCATTTGCCTCTGCGCAGGCCTGCTTTCTCACATGTACACTCAGCGCATGTAGACGAACTCGTGACATATAAGTATTGAACATCA
>$7
AGTTCAAAGGAATGCGCATTTGCCTCTGCGCAGGCCTGCTTTCTCACATGTACACTCAGCGCATGTAGACGAACTCGTGACATATAAGTATTGAACATCA
>$8
AGTTCAAAGGAATGCGCATTTGCCTCTGCGCAGGCCTGCTTTCTCACATGTAAACTCAGCGGATGTAGACGAACTCGTGACATATAAGTATTGAACATCA
>$9
ATTTCAAAGGAATGCGCATTTGCCTCTGCGCAGGCCTGCTTTCTCACATGTACACTCAGCGGATGTAGACGAACTCGTGACATATAAGTATTGAACATCA
>$10
ATTTCAAAGGAATGCGCATTTGCCTCTGCGCAGGCCTGCTTTCTCACATGTACACTCAGCGGATGTAGACGAACTCGTGACATATAAGTATTGAACATCA
>$11
ATTTCAAAGGAATGCGCATTTGCCTCTGCGCAGGCCTGCCTTCTCACATGTACACTCAGCGGATGTAGACGAACTCGTGACATATAAGTATTGGACATCA
>$12
ATTTCAAAGGAATGCGCATTTGCCTCTGCGCAGGCCTGCTTTCTCACATGTACACTCAGCGGATGTAGACGAACTCGTGACATATAAGTATTGAACATCA
>$13
AGTTCAAAGGAATGCGCATTTGCCTCTGCGCAGGCCTGCTTTCCCACATGTACACTCAGCGGATGTGGACGAACTCGTGACATATAAGTATTGAACATCA
>$14
AGTTCAAAGGAATGCGCATTTGCCTCTGCGCAGGCCTGCTTTCTCACATGTACACTCAGCGGATGTAGACGAACTCGTGACATATAAGTATTGAACATCA
>$15
AGTTCAAATGAATGCGCATTTGCCTCTCCGCAGGCCTGCTTTCTCACATGTACACTCAGCGGATGTAGACGAACTCGTGACATATAAGTCTTTAACATCA
>$16
AGTTCAAAGGAATGCGCATTTGCCTCTGCGCAGGCCTGCTTTCTCACATGTACACTCAGCGGACGTAGACGAACTCGTGACATATAAGTATTGAACATCA
>$17
AGTTCAAAGGAATGCGCATTTGCCTCTGCGCAAGCCTGCTTTCTCACATGTACACTCAGCGGACGTAGACGAACTCGTGACATATAAGTATTGAACATCA
>$18
AGTTCAAAGGAATGCGCATTTGCCTCTGCGCAGGCCTGCTTTCTCACATGTACACTCAGCGGACGTAGACGAACTCGTGACATATAAGTATTGAACATCA
>$19
AGTTCAAAGGAAGGCGCATTTGCCTCTGCGCAGGCCTGCTTTCTCACATGTACACTCAGCGGATGTAGACGAACTCGTGACATATAAGTATTGAACATCA
>$20
AGTTCAAAGGAATGCGCATTTGCCTCTGCGCAGGCCTGCTTTCTCACATGTACACTCAGCGGATGTAGACGAACTCGTGACATATAAGTATTGAACATCA
>$21
AGTTCAAAGGAATGCGCATTTGCCTCTGCGCAGGCCTGCTTTCTCACATGTACACTCAGCGGATGTAGACGAACTCGTGACATATAAGTATTGAACATCA
>$22
AGTTCAAAGGAATGCGCATTTGCCTCTGCGCAGGCCTGCTTTCTCACATGTACACTCAGCGGATGTAGACGAACTCGTGACATATAAGTATTGAACATCA
>$23
AGTTCAAAGGAATGCGCATTTGCCTCTGCGCAGACCTGCTTTCTCACATGTACACTCAGCGGATGTAGACGAACTCGTGACATATAAGTATTGAACATCA
>$24
AGTTCAAAGGAATGCGCATTTGCCTCTGCGCAGGCCTGCTTTCTCACATGTACACTTAGCGGATGTAGACGAACTCGTGACATATAAGTATTGAACATCA
>$25
AGTTCAAAGGAATGCGCATTTGCCGCTGCGCAGGCCTGCTTTCTCACATGTACACTCAGCGGATGTAGACGAACTCGTGACATATAAGTATTGAACATCA
>$26
AGTTCAAAGGAATGCGCATTTGCCTCTGCGCAGGCCTGCTTTCTCACATGTACACTCAGCGGATGTAGACGAACTCGTGACATATAAGTATTGAACATCA
>$27
AGTTCAAAGGAATGCGCATTTGCCTTTGCGCAGGCCTGCTTTCTCACATGTACACTCAGCGGATGTAGACGAACTCGTGACATATAAGTATTGAACATCA
>$28
AGTTCAAAGGAATGCGCATTTGCCTCTGCGAAGGGCTGCTTTCTCACATGTACACTCAGCGGATGTAGACGAACTCGTGACATATAAGTATTGAACATCA
>$29
AGTTCAAATGAATGCGCATTTGCCTCTGCGCAGGCCTGCTTTCTCACATGTACACTCAGCGGATGTAGACGAACTCGTGACATATGAGTATTGAACATCA
>$30
AGTTCAAATGAATGCGCATTTGCCTCTGCGCAGGCCTGCTTTCTCACATGTACACTCAGCGGATGTAGACGAACTCGTGACATATGAGTATTGAACATCA
