# Supplementary material for: Netcombin: An algorithm for constructing optimal phylogenetic network from rooted triplets
Source: PLoS One. 2020 Sep 18;15(9):e0227842. doi: 10.1371/journal.pone.0227842 (PMC7500971; doi:10.1371/journal.pone.0227842)
Supplement: S4 File — (ZIP) [file pone.0227842.s004.zip › SequenceData-Triplet/sequenceData-10-20-30-0-Triplet/length 100, numseq 30, rate 10^-7/10dist.txt]

#nexus

BEGIN Distances;
DIMENSIONS ntax=30;
FORMAT labels=left diagonal triangle=both;
MATRIX
[1] '$1'    0.0 -5.551115E-17 0.03 0.04 0.04 0.04 0.04 0.04 0.04 0.04 0.06 0.04 0.05 0.03 0.07 0.04 0.05 0.04 0.04 0.03 0.03 0.03 0.04 0.04 0.04 0.03 0.04 0.05 0.05 0.05
[2] '$2'    -5.551115E-17 0.0 0.03 0.04 0.04 0.04 0.04 0.04 0.04 0.04 0.06 0.04 0.05 0.03 0.07 0.04 0.05 0.04 0.04 0.03 0.03 0.03 0.04 0.04 0.04 0.03 0.04 0.05 0.05 0.05
[3] '$3'    0.03 0.03 0.0 0.03 0.03 0.03 0.03 0.03 0.03 0.03 0.05 0.03 0.04 0.02 0.06 0.03 0.04 0.03 0.03 0.02 0.02 0.02 0.03 0.03 0.03 0.02 0.03 0.04 0.02 0.02
[4] '$4'    0.04 0.04 0.03 0.0 0.02 0.02 0.02 0.02 0.02 0.02 0.04 0.02 0.03 0.01 0.05 0.02 0.03 0.02 0.02 0.01 0.01 0.01 0.02 0.02 0.02 0.01 0.02 0.03 0.03 0.03
[5] '$5'    0.04 0.04 0.03 0.02 0.0 -2.7755576E-17 -2.7755576E-17 0.02 0.02 0.02 0.04 0.02 0.03 0.01 0.05 0.02 0.03 0.02 0.02 0.01 0.01 0.01 0.02 0.02 0.02 0.01 0.02 0.03 0.03 0.03
[6] '$6'    0.04 0.04 0.03 0.02 -2.7755576E-17 0.0 -2.7755576E-17 0.02 0.02 0.02 0.04 0.02 0.03 0.01 0.05 0.02 0.03 0.02 0.02 0.01 0.01 0.01 0.02 0.02 0.02 0.01 0.02 0.03 0.03 0.03
[7] '$7'    0.04 0.04 0.03 0.02 -2.7755576E-17 -2.7755576E-17 0.0 0.02 0.02 0.02 0.04 0.02 0.03 0.01 0.05 0.02 0.03 0.02 0.02 0.01 0.01 0.01 0.02 0.02 0.02 0.01 0.02 0.03 0.03 0.03
[8] '$8'    0.04 0.04 0.03 0.02 0.02 0.02 0.02 0.0 0.02 0.02 0.04 0.02 0.03 0.01 0.05 0.02 0.03 0.02 0.02 0.01 0.01 0.01 0.02 0.02 0.02 0.01 0.02 0.03 0.03 0.03
[9] '$9'    0.04 0.04 0.03 0.02 0.02 0.02 0.02 0.02 0.0 -2.7755576E-17 0.02 -2.7755576E-17 0.03 0.01 0.05 0.02 0.03 0.02 0.02 0.01 0.01 0.01 0.02 0.02 0.02 0.01 0.02 0.03 0.03 0.03
[10] '$10'   0.04 0.04 0.03 0.02 0.02 0.02 0.02 0.02 -2.7755576E-17 0.0 0.02 -2.7755576E-17 0.03 0.01 0.05 0.02 0.03 0.02 0.02 0.01 0.01 0.01 0.02 0.02 0.02 0.01 0.02 0.03 0.03 0.03
[11] '$11'   0.06 0.06 0.05 0.04 0.04 0.04 0.04 0.04 0.02 0.02 0.0 0.02 0.05 0.03 0.07 0.04 0.05 0.04 0.04 0.03 0.03 0.03 0.04 0.04 0.04 0.03 0.04 0.05 0.05 0.05
[12] '$12'   0.04 0.04 0.03 0.02 0.02 0.02 0.02 0.02 -2.7755576E-17 -2.7755576E-17 0.02 0.0 0.03 0.01 0.05 0.02 0.03 0.02 0.02 0.01 0.01 0.01 0.02 0.02 0.02 0.01 0.02 0.03 0.03 0.03
[13] '$13'   0.05 0.05 0.04 0.03 0.03 0.03 0.03 0.03 0.03 0.03 0.05 0.03 0.0 0.02 0.06 0.03 0.04 0.03 0.03 0.02 0.02 0.02 0.03 0.03 0.03 0.02 0.03 0.04 0.04 0.04
[14] '$14'   0.03 0.03 0.02 0.01 0.01 0.01 0.01 0.01 0.01 0.01 0.03 0.01 0.02 0.0 0.04 0.01 0.02 0.01 0.01 -2.7755576E-17 -2.7755576E-17 -2.7755576E-17 0.01 0.01 0.01 -2.7755576E-17 0.01 0.02 0.02 0.02
[15] '$15'   0.07 0.07 0.06 0.05 0.05 0.05 0.05 0.05 0.05 0.05 0.07 0.05 0.06 0.04 0.0 0.05 0.06 0.05 0.05 0.04 0.04 0.04 0.05 0.05 0.05 0.04 0.05 0.06 0.04 0.04
[16] '$16'   0.04 0.04 0.03 0.02 0.02 0.02 0.02 0.02 0.02 0.02 0.04 0.02 0.03 0.01 0.05 0.0 0.01 -2.7755576E-17 0.02 0.01 0.01 0.01 0.02 0.02 0.02 0.01 0.02 0.03 0.03 0.03
[17] '$17'   0.05 0.05 0.04 0.03 0.03 0.03 0.03 0.03 0.03 0.03 0.05 0.03 0.04 0.02 0.06 0.01 0.0 0.01 0.03 0.02 0.02 0.02 0.03 0.03 0.03 0.02 0.03 0.04 0.04 0.04
[18] '$18'   0.04 0.04 0.03 0.02 0.02 0.02 0.02 0.02 0.02 0.02 0.04 0.02 0.03 0.01 0.05 -2.7755576E-17 0.01 0.0 0.02 0.01 0.01 0.01 0.02 0.02 0.02 0.01 0.02 0.03 0.03 0.03
[19] '$19'   0.04 0.04 0.03 0.02 0.02 0.02 0.02 0.02 0.02 0.02 0.04 0.02 0.03 0.01 0.05 0.02 0.03 0.02 0.0 0.01 0.01 0.01 0.02 0.02 0.02 0.01 0.02 0.03 0.03 0.03
[20] '$20'   0.03 0.03 0.02 0.01 0.01 0.01 0.01 0.01 0.01 0.01 0.03 0.01 0.02 -2.7755576E-17 0.04 0.01 0.02 0.01 0.01 0.0 -2.7755576E-17 -2.7755576E-17 0.01 0.01 0.01 -2.7755576E-17 0.01 0.02 0.02 0.02
[21] '$21'   0.03 0.03 0.02 0.01 0.01 0.01 0.01 0.01 0.01 0.01 0.03 0.01 0.02 -2.7755576E-17 0.04 0.01 0.02 0.01 0.01 -2.7755576E-17 0.0 -2.7755576E-17 0.01 0.01 0.01 -2.7755576E-17 0.01 0.02 0.02 0.02
[22] '$22'   0.03 0.03 0.02 0.01 0.01 0.01 0.01 0.01 0.01 0.01 0.03 0.01 0.02 -2.7755576E-17 0.04 0.01 0.02 0.01 0.01 -2.7755576E-17 -2.7755576E-17 0.0 0.01 0.01 0.01 -2.7755576E-17 0.01 0.02 0.02 0.02
[23] '$23'   0.04 0.04 0.03 0.02 0.02 0.02 0.02 0.02 0.02 0.02 0.04 0.02 0.03 0.01 0.05 0.02 0.03 0.02 0.02 0.01 0.01 0.01 0.0 0.02 0.02 0.01 0.02 0.03 0.03 0.03
[24] '$24'   0.04 0.04 0.03 0.02 0.02 0.02 0.02 0.02 0.02 0.02 0.04 0.02 0.03 0.01 0.05 0.02 0.03 0.02 0.02 0.01 0.01 0.01 0.02 0.0 0.02 0.01 0.02 0.03 0.03 0.03
[25] '$25'   0.04 0.04 0.03 0.02 0.02 0.02 0.02 0.02 0.02 0.02 0.04 0.02 0.03 0.01 0.05 0.02 0.03 0.02 0.02 0.01 0.01 0.01 0.02 0.02 0.0 0.01 0.02 0.03 0.03 0.03
[26] '$26'   0.03 0.03 0.02 0.01 0.01 0.01 0.01 0.01 0.01 0.01 0.03 0.01 0.02 -2.7755576E-17 0.04 0.01 0.02 0.01 0.01 -2.7755576E-17 -2.7755576E-17 -2.7755576E-17 0.01 0.01 0.01 0.0 0.01 0.02 0.02 0.02
[27] '$27'   0.04 0.04 0.03 0.02 0.02 0.02 0.02 0.02 0.02 0.02 0.04 0.02 0.03 0.01 0.05 0.02 0.03 0.02 0.02 0.01 0.01 0.01 0.02 0.02 0.02 0.01 0.0 0.03 0.03 0.03
[28] '$28'   0.05 0.05 0.04 0.03 0.03 0.03 0.03 0.03 0.03 0.03 0.05 0.03 0.04 0.02 0.06 0.03 0.04 0.03 0.03 0.02 0.02 0.02 0.03 0.03 0.03 0.02 0.03 0.0 0.04 0.04
[29] '$29'   0.05 0.05 0.02 0.03 0.03 0.03 0.03 0.03 0.03 0.03 0.05 0.03 0.04 0.02 0.04 0.03 0.04 0.03 0.03 0.02 0.02 0.02 0.03 0.03 0.03 0.02 0.03 0.04 0.0 -2.7755576E-17
[30] '$30'   0.05 0.05 0.02 0.03 0.03 0.03 0.03 0.03 0.03 0.03 0.05 0.03 0.04 0.02 0.04 0.03 0.04 0.03 0.03 0.02 0.02 0.02 0.03 0.03 0.03 0.02 0.03 0.04 -2.7755576E-17 0.0
;
END; [Distances]
