# Supplementary material for: Netcombin: An algorithm for constructing optimal phylogenetic network from rooted triplets
Source: PLoS One. 2020 Sep 18;15(9):e0227842. doi: 10.1371/journal.pone.0227842 (PMC7500971; doi:10.1371/journal.pone.0227842)
Supplement: S4 File — (ZIP) [file pone.0227842.s004.zip › SequenceData-Triplet/sequenceData-10-20-30-0-Triplet/length 100, numseq 30, rate 10^-7/4 bad triplets-1092.txt]

1 2 3
1 2 4
1 2 5
1 2 6
1 2 7
1 2 8
1 2 9
1 2 10
1 2 11
1 2 12
1 2 13
1 2 14
1 2 15
1 2 16
1 2 17
1 2 18
1 2 19
1 2 21
1 2 22
1 2 23
1 2 24
1 2 25
1 2 26
1 2 27
1 2 28
1 2 29
1 2 30
1 3 4
1 3 6
1 3 7
1 3 8
1 3 9
1 3 10
1 3 11
1 3 12
1 3 13
1 3 14
1 3 15
1 3 16
1 3 18
1 3 19
1 3 22
1 3 23
1 3 24
1 3 25
1 3 26
1 3 27
1 3 29
1 3 30
1 5 6
1 5 7
1 5 8
1 5 9
1 5 10
1 5 11
1 5 12
1 5 13
1 5 14
1 5 15
1 5 16
1 5 17
1 5 18
1 5 19
1 5 20
1 5 21
1 5 22
1 5 23
1 5 24
1 5 25
1 5 26
1 5 27
1 5 28
1 5 29
1 5 30
1 7 8
1 7 9
1 7 10
1 7 11
1 7 12
1 7 13
1 7 14
1 7 15
1 7 16
1 7 18
1 7 19
1 7 22
1 7 23
1 7 24
1 7 25
1 7 26
1 7 27
1 7 29
1 7 30
1 8 9
1 8 10
1 8 11
1 8 12
1 8 13
1 8 14
1 8 15
1 8 18
1 8 19
1 8 22
1 8 23
1 8 24
1 8 25
1 8 26
1 8 27
1 8 29
1 8 30
1 10 11
1 10 12
1 10 13
1 10 14
1 10 15
1 10 18
1 10 19
1 10 24
1 10 25
1 10 26
1 10 27
1 10 29
1 10 30
1 16 18
1 16 19
1 16 22
1 16 23
1 16 24
1 16 25
1 16 26
1 16 27
1 16 29
1 16 30
1 17 18
1 17 19
1 17 21
1 17 22
1 17 23
1 17 24
1 17 25
1 17 26
1 17 27
1 17 28
1 17 29
1 17 30
1 20 21
1 20 22
1 20 23
1 20 24
1 20 25
1 20 26
1 20 27
1 20 28
1 20 29
1 20 30
1 21 22
1 21 23
1 21 24
1 21 25
1 21 26
1 21 27
1 21 28
1 21 29
1 21 30
1 22 23
1 22 24
1 22 25
1 22 26
1 22 27
1 22 29
1 22 30
1 23 24
1 23 25
1 23 26
1 23 27
1 23 29
1 23 30
1 26 27
1 26 28
1 26 29
1 26 30
1 27 28
1 27 29
1 27 30
1 28 29
1 28 30
1 29 30
2 3 4
2 3 5
2 3 6
2 3 7
2 3 8
2 3 9
2 3 10
2 3 11
2 3 12
2 3 13
2 3 14
2 3 15
2 3 16
2 3 17
2 3 18
2 3 19
2 3 21
2 3 22
2 3 23
2 3 24
2 3 25
2 3 26
2 3 27
2 3 28
2 3 29
2 3 30
2 4 5
2 7 8
2 7 9
2 7 10
2 7 11
2 7 12
2 7 13
2 7 14
2 7 15
2 7 16
2 7 17
2 7 18
2 7 19
2 7 21
2 7 22
2 7 23
2 7 24
2 7 25
2 7 26
2 7 27
2 7 28
2 7 29
2 7 30
2 8 9
2 8 10
2 8 11
2 8 12
2 8 13
2 8 14
2 8 15
2 8 18
2 8 19
2 8 22
2 8 23
2 8 24
2 8 25
2 8 26
2 8 27
2 8 29
2 8 30
2 10 11
2 10 12
2 10 13
2 10 14
2 10 15
2 10 18
2 10 19
2 10 22
2 10 23
2 10 24
2 10 25
2 10 26
2 10 27
2 10 29
2 10 30
2 16 17
2 16 18
2 16 19
2 16 21
2 16 22
2 16 23
2 16 24
2 16 25
2 16 26
2 16 27
2 16 28
2 16 29
2 16 30
2 17 18
2 17 19
2 17 21
2 17 22
2 17 23
2 17 24
2 17 25
2 17 26
2 17 27
2 17 28
2 17 29
2 17 30
2 20 21
2 20 22
2 20 23
2 20 24
2 20 25
2 20 26
2 20 27
2 20 28
2 20 29
2 20 30
2 21 22
2 21 23
2 21 24
2 21 25
2 21 26
2 21 27
2 21 28
2 21 29
2 21 30
2 22 23
2 22 24
2 22 25
2 22 26
2 22 27
2 22 29
2 22 30
2 23 24
2 23 25
2 23 26
2 23 27
2 23 29
2 23 30
2 26 27
2 26 28
2 26 29
2 26 30
2 27 28
2 27 29
2 27 30
2 28 29
2 28 30
2 29 30
3 5 6
3 5 7
3 5 8
3 5 9
3 5 10
3 5 11
3 5 12
3 5 13
3 5 14
3 5 15
3 5 16
3 5 17
3 5 18
3 5 19
3 5 21
3 5 22
3 5 23
3 5 24
3 5 25
3 5 26
3 5 27
3 5 28
3 5 29
3 5 30
3 7 8
3 7 9
3 7 10
3 7 11
3 7 12
3 7 13
3 7 14
3 7 15
3 7 18
3 7 19
3 7 22
3 7 23
3 7 24
3 7 25
3 7 26
3 7 27
3 7 29
3 7 30
3 8 9
3 8 10
3 8 11
3 8 12
3 8 13
3 8 14
3 8 15
3 8 18
3 8 19
3 8 24
3 8 25
3 8 26
3 8 27
3 8 29
3 8 30
3 10 11
3 10 12
3 10 13
3 10 14
3 10 15
3 10 18
3 10 19
3 10 24
3 10 25
3 10 26
3 10 27
3 10 29
3 10 30
3 16 18
3 16 19
3 16 22
3 16 23
3 16 24
3 16 25
3 16 26
3 16 27
3 16 29
3 16 30
3 17 18
3 17 19
3 17 22
3 17 23
3 17 24
3 17 25
3 17 26
3 17 27
3 17 29
3 17 30
3 20 21
3 20 22
3 20 23
3 20 24
3 20 25
3 20 26
3 20 27
3 20 29
3 20 30
3 21 22
3 21 23
3 21 24
3 21 25
3 21 26
3 21 27
3 21 29
3 21 30
3 22 23
3 22 24
3 22 25
3 22 26
3 22 27
3 22 29
3 22 30
3 23 24
3 23 25
3 23 26
3 23 27
3 23 29
3 23 30
3 26 27
3 26 28
3 26 29
3 26 30
3 27 28
3 27 29
3 27 30
3 28 29
3 28 30
3 29 30
4 20 21
4 22 23
4 26 27
4 26 28
4 26 29
4 26 30
4 27 28
4 27 29
4 27 30
4 28 29
4 28 30
4 29 30
5 7 8
5 7 9
5 7 10
5 7 11
5 7 12
5 7 13
5 7 14
5 7 15
5 7 16
5 7 17
5 7 18
5 7 19
5 7 21
5 7 22
5 7 23
5 7 24
5 7 25
5 7 26
5 7 27
5 7 28
5 7 29
5 7 30
5 8 9
5 8 10
5 8 11
5 8 12
5 8 13
5 8 14
5 8 15
5 8 18
5 8 19
5 8 22
5 8 23
5 8 24
5 8 25
5 8 26
5 8 27
5 8 29
5 8 30
5 10 11
5 10 12
5 10 13
5 10 14
5 10 15
5 10 18
5 10 19
5 10 22
5 10 23
5 10 24
5 10 25
5 10 26
5 10 27
5 10 29
5 10 30
5 16 17
5 16 18
5 16 19
5 16 21
5 16 22
5 16 23
5 16 24
5 16 25
5 16 26
5 16 27
5 16 28
5 16 29
5 16 30
5 17 18
5 17 19
5 17 20
5 17 21
5 17 22
5 17 23
5 17 24
5 17 25
5 17 26
5 17 27
5 17 28
5 17 29
5 17 30
5 20 21
5 20 22
5 20 23
5 20 24
5 20 25
5 20 26
5 20 27
5 20 28
5 20 29
5 20 30
5 21 22
5 21 23
5 21 24
5 21 25
5 21 26
5 21 27
5 21 28
5 21 29
5 21 30
5 22 23
5 22 24
5 22 25
5 22 26
5 22 27
5 22 29
5 22 30
5 23 24
5 23 25
5 23 26
5 23 27
5 23 29
5 23 30
5 26 27
5 26 28
5 26 29
5 26 30
5 27 28
5 27 29
5 27 30
5 28 29
5 28 30
5 29 30
6 20 21
6 22 23
6 26 27
6 26 28
6 26 29
6 26 30
6 27 28
6 27 29
6 27 30
6 28 29
6 28 30
6 29 30
7 8 9
7 8 10
7 8 11
7 8 12
7 8 13
7 8 14
7 8 15
7 8 18
7 8 19
7 8 24
7 8 25
7 8 26
7 8 27
7 8 29
7 8 30
7 10 11
7 10 12
7 10 13
7 10 14
7 10 15
7 10 18
7 10 19
7 10 24
7 10 25
7 10 26
7 10 27
7 10 29
7 10 30
7 16 18
7 16 19
7 16 22
7 16 23
7 16 24
7 16 25
7 16 26
7 16 27
7 16 29
7 16 30
7 17 18
7 17 19
7 17 22
7 17 23
7 17 24
7 17 25
7 17 26
7 17 27
7 17 29
7 17 30
7 20 21
7 20 22
7 20 23
7 20 24
7 20 25
7 20 26
7 20 27
7 20 29
7 20 30
7 21 22
7 21 23
7 21 24
7 21 25
7 21 26
7 21 27
7 21 29
7 21 30
7 22 23
7 22 24
7 22 25
7 22 26
7 22 27
7 22 29
7 22 30
7 23 24
7 23 25
7 23 26
7 23 27
7 23 29
7 23 30
7 26 27
7 26 28
7 26 29
7 26 30
7 27 28
7 27 29
7 27 30
7 28 29
7 28 30
7 29 30
8 10 11
8 10 12
8 10 13
8 10 14
8 10 15
8 10 18
8 10 19
8 10 24
8 10 25
8 16 18
8 16 19
8 16 24
8 16 25
8 16 26
8 16 27
8 16 29
8 16 30
8 17 18
8 17 19
8 17 22
8 17 23
8 17 24
8 17 25
8 17 26
8 17 27
8 17 29
8 17 30
8 20 21
8 20 22
8 20 23
8 20 24
8 20 25
8 20 26
8 20 27
8 20 29
8 20 30
8 21 22
8 21 23
8 21 24
8 21 25
8 21 26
8 21 27
8 21 29
8 21 30
8 22 23
8 22 24
8 22 25
8 22 26
8 22 27
8 22 29
8 22 30
8 23 24
8 23 25
8 23 26
8 23 27
8 23 29
8 23 30
8 26 27
8 26 28
8 26 29
8 26 30
8 27 28
8 27 29
8 27 30
8 28 29
8 28 30
8 29 30
9 20 21
9 22 23
9 26 27
9 26 28
9 26 29
9 26 30
9 27 28
9 27 29
9 27 30
9 28 29
9 28 30
9 29 30
10 16 18
10 16 19
10 16 24
10 16 25
10 16 26
10 16 27
10 16 29
10 16 30
10 17 18
10 17 19
10 17 24
10 17 25
10 17 26
10 17 27
10 17 29
10 17 30
10 20 21
10 20 24
10 20 25
10 20 26
10 20 27
10 20 29
10 20 30
10 21 24
10 21 25
10 21 26
10 21 27
10 21 29
10 21 30
10 22 23
10 22 24
10 22 25
10 22 26
10 22 27
10 22 29
10 22 30
10 23 24
10 23 25
10 23 26
10 23 27
10 23 29
10 23 30
10 26 27
10 26 28
10 26 29
10 26 30
10 27 28
10 27 29
10 27 30
10 28 29
10 28 30
10 29 30
11 20 21
11 22 23
11 26 27
11 26 28
11 26 29
11 26 30
11 27 28
11 27 29
11 27 30
11 28 29
11 28 30
11 29 30
12 20 21
12 22 23
12 26 27
12 26 28
12 26 29
12 26 30
12 27 28
12 27 29
12 27 30
12 28 29
12 28 30
12 29 30
13 20 21
13 22 23
13 26 27
13 26 28
13 26 29
13 26 30
13 27 28
13 27 29
13 27 30
13 28 29
13 28 30
13 29 30
14 20 21
14 22 23
14 26 27
14 26 28
14 26 29
14 26 30
14 27 28
14 27 29
14 27 30
14 28 29
14 28 30
14 29 30
15 20 21
15 22 23
15 26 27
15 26 28
15 26 29
15 26 30
15 27 28
15 27 29
15 27 30
15 28 29
15 28 30
15 29 30
16 17 18
16 17 19
16 17 22
16 17 23
16 17 24
16 17 25
16 17 26
16 17 27
16 17 29
16 17 30
16 20 21
16 20 22
16 20 23
16 20 24
16 20 25
16 20 26
16 20 27
16 20 29
16 20 30
16 21 22
16 21 23
16 21 24
16 21 25
16 21 26
16 21 27
16 21 29
16 21 30
16 22 23
16 22 24
16 22 25
16 22 26
16 22 27
16 22 29
16 22 30
16 23 24
16 23 25
16 23 26
16 23 27
16 23 29
16 23 30
16 26 27
16 26 28
16 26 29
16 26 30
16 27 28
16 27 29
16 27 30
16 28 29
16 28 30
16 29 30
17 20 21
17 20 22
17 20 23
17 20 24
17 20 25
17 20 26
17 20 27
17 20 28
17 20 29
17 20 30
17 21 22
17 21 23
17 21 24
17 21 25
17 21 26
17 21 27
17 21 29
17 21 30
17 22 23
17 22 24
17 22 25
17 22 26
17 22 27
17 22 29
17 22 30
17 23 24
17 23 25
17 23 26
17 23 27
17 23 29
17 23 30
17 26 27
17 26 28
17 26 29
17 26 30
17 27 28
17 27 29
17 27 30
17 28 29
17 28 30
17 29 30
18 20 21
18 22 23
18 26 27
18 26 28
18 26 29
18 26 30
18 27 28
18 27 29
18 27 30
18 28 29
18 28 30
18 29 30
19 20 21
19 22 23
19 26 27
19 26 28
19 26 29
19 26 30
19 27 28
19 27 29
19 27 30
19 28 29
19 28 30
19 29 30
20 22 23
20 22 24
20 22 25
20 22 26
20 22 27
20 22 29
20 22 30
20 23 24
20 23 25
20 23 26
20 23 27
20 23 29
20 23 30
20 26 27
20 26 28
20 26 29
20 26 30
20 27 28
20 27 29
20 27 30
20 28 29
20 28 30
20 29 30
21 22 23
21 22 24
21 22 25
21 22 26
21 22 27
21 22 29
21 22 30
21 23 24
21 23 25
21 23 26
21 23 27
21 23 29
21 23 30
21 26 27
21 26 28
21 26 29
21 26 30
21 27 28
21 27 29
21 27 30
21 28 29
21 28 30
21 29 30
22 26 27
22 26 28
22 26 29
22 26 30
22 27 28
22 27 29
22 27 30
22 28 29
22 28 30
22 29 30
23 26 27
23 26 28
23 26 29
23 26 30
23 27 28
23 27 29
23 27 30
23 28 29
23 28 30
23 29 30
24 26 27
24 26 28
24 26 29
24 26 30
24 27 28
24 27 29
24 27 30
24 28 29
24 28 30
24 29 30
25 26 27
25 26 28
25 26 29
25 26 30
25 27 28
25 27 29
25 27 30
25 28 29
25 28 30
25 29 30
26 27 28
