# Supplementary material for: Netcombin: An algorithm for constructing optimal phylogenetic network from rooted triplets
Source: PLoS One. 2020 Sep 18;15(9):e0227842. doi: 10.1371/journal.pone.0227842 (PMC7500971; doi:10.1371/journal.pone.0227842)
Supplement: S4 File — (ZIP) [file pone.0227842.s004.zip › SequenceData-Triplet/sequenceData-10-20-30-0-Triplet/length 100, numseq 30, rate 10^-7/4 good triplets-1556.txt]

1 2 20
1 3 5
1 3 17
1 3 20
1 3 21
1 3 28
1 4 5
1 4 7
1 4 8
1 4 10
1 4 16
1 4 17
1 4 20
1 4 21
1 4 22
1 4 23
1 4 26
1 4 27
1 4 28
1 4 29
1 4 30
1 6 7
1 6 8
1 6 10
1 6 16
1 6 17
1 6 20
1 6 21
1 6 22
1 6 23
1 6 26
1 6 27
1 6 28
1 6 29
1 6 30
1 7 17
1 7 20
1 7 21
1 7 28
1 8 16
1 8 17
1 8 20
1 8 21
1 8 28
1 9 10
1 9 16
1 9 17
1 9 20
1 9 21
1 9 22
1 9 23
1 9 26
1 9 27
1 9 28
1 9 29
1 9 30
1 10 16
1 10 17
1 10 20
1 10 21
1 10 22
1 10 23
1 10 28
1 11 16
1 11 17
1 11 20
1 11 21
1 11 22
1 11 23
1 11 26
1 11 27
1 11 28
1 11 29
1 11 30
1 12 16
1 12 17
1 12 20
1 12 21
1 12 22
1 12 23
1 12 26
1 12 27
1 12 28
1 12 29
1 12 30
1 13 16
1 13 17
1 13 20
1 13 21
1 13 22
1 13 23
1 13 26
1 13 27
1 13 28
1 13 29
1 13 30
1 14 16
1 14 17
1 14 20
1 14 21
1 14 22
1 14 23
1 14 26
1 14 27
1 14 28
1 14 29
1 14 30
1 15 16
1 15 17
1 15 20
1 15 21
1 15 22
1 15 23
1 15 26
1 15 27
1 15 28
1 15 29
1 15 30
1 16 17
1 16 20
1 16 21
1 16 28
1 17 20
1 18 20
1 18 21
1 18 22
1 18 23
1 18 26
1 18 27
1 18 28
1 18 29
1 18 30
1 19 20
1 19 21
1 19 22
1 19 23
1 19 26
1 19 27
1 19 28
1 19 29
1 19 30
1 22 28
1 23 28
1 24 26
1 24 27
1 24 28
1 24 29
1 24 30
1 25 26
1 25 27
1 25 28
1 25 29
1 25 30
2 3 20
2 4 7
2 4 8
2 4 10
2 4 16
2 4 17
2 4 20
2 4 21
2 4 22
2 4 23
2 4 26
2 4 27
2 4 28
2 4 29
2 4 30
2 5 6
2 5 7
2 5 8
2 5 9
2 5 10
2 5 11
2 5 12
2 5 13
2 5 14
2 5 15
2 5 16
2 5 17
2 5 18
2 5 19
2 5 20
2 5 21
2 5 22
2 5 23
2 5 24
2 5 25
2 5 26
2 5 27
2 5 28
2 5 29
2 5 30
2 6 7
2 6 8
2 6 10
2 6 16
2 6 17
2 6 20
2 6 21
2 6 22
2 6 23
2 6 26
2 6 27
2 6 28
2 6 29
2 6 30
2 7 20
2 8 16
2 8 17
2 8 20
2 8 21
2 8 28
2 9 10
2 9 16
2 9 17
2 9 20
2 9 21
2 9 22
2 9 23
2 9 26
2 9 27
2 9 28
2 9 29
2 9 30
2 10 16
2 10 17
2 10 20
2 10 21
2 10 28
2 11 16
2 11 17
2 11 20
2 11 21
2 11 22
2 11 23
2 11 26
2 11 27
2 11 28
2 11 29
2 11 30
2 12 16
2 12 17
2 12 20
2 12 21
2 12 22
2 12 23
2 12 26
2 12 27
2 12 28
2 12 29
2 12 30
2 13 16
2 13 17
2 13 20
2 13 21
2 13 22
2 13 23
2 13 26
2 13 27
2 13 28
2 13 29
2 13 30
2 14 16
2 14 17
2 14 20
2 14 21
2 14 22
2 14 23
2 14 26
2 14 27
2 14 28
2 14 29
2 14 30
2 15 16
2 15 17
2 15 20
2 15 21
2 15 22
2 15 23
2 15 26
2 15 27
2 15 28
2 15 29
2 15 30
2 16 20
2 17 20
2 18 20
2 18 21
2 18 22
2 18 23
2 18 26
2 18 27
2 18 28
2 18 29
2 18 30
2 19 20
2 19 21
2 19 22
2 19 23
2 19 26
2 19 27
2 19 28
2 19 29
2 19 30
2 22 28
2 23 28
2 24 26
2 24 27
2 24 28
2 24 29
2 24 30
2 25 26
2 25 27
2 25 28
2 25 29
2 25 30
3 4 5
3 4 7
3 4 8
3 4 10
3 4 16
3 4 17
3 4 20
3 4 21
3 4 22
3 4 23
3 4 26
3 4 27
3 4 28
3 4 29
3 4 30
3 5 20
3 6 7
3 6 8
3 6 10
3 6 16
3 6 17
3 6 20
3 6 21
3 6 22
3 6 23
3 6 26
3 6 27
3 6 28
3 6 29
3 6 30
3 7 16
3 7 17
3 7 20
3 7 21
3 7 28
3 8 16
3 8 17
3 8 20
3 8 21
3 8 22
3 8 23
3 8 28
3 9 10
3 9 16
3 9 17
3 9 20
3 9 21
3 9 22
3 9 23
3 9 26
3 9 27
3 9 28
3 9 29
3 9 30
3 10 16
3 10 17
3 10 20
3 10 21
3 10 22
3 10 23
3 10 28
3 11 16
3 11 17
3 11 20
3 11 21
3 11 22
3 11 23
3 11 26
3 11 27
3 11 28
3 11 29
3 11 30
3 12 16
3 12 17
3 12 20
3 12 21
3 12 22
3 12 23
3 12 26
3 12 27
3 12 28
3 12 29
3 12 30
3 13 16
3 13 17
3 13 20
3 13 21
3 13 22
3 13 23
3 13 26
3 13 27
3 13 28
3 13 29
3 13 30
3 14 16
3 14 17
3 14 20
3 14 21
3 14 22
3 14 23
3 14 26
3 14 27
3 14 28
3 14 29
3 14 30
3 15 16
3 15 17
3 15 20
3 15 21
3 15 22
3 15 23
3 15 26
3 15 27
3 15 28
3 15 29
3 15 30
3 16 17
3 16 20
3 16 21
3 16 28
3 17 20
3 17 21
3 17 28
3 18 20
3 18 21
3 18 22
3 18 23
3 18 26
3 18 27
3 18 28
3 18 29
3 18 30
3 19 20
3 19 21
3 19 22
3 19 23
3 19 26
3 19 27
3 19 28
3 19 29
3 19 30
3 20 28
3 21 28
3 22 28
3 23 28
3 24 26
3 24 27
3 24 28
3 24 29
3 24 30
3 25 26
3 25 27
3 25 28
3 25 29
3 25 30
4 5 7
4 5 8
4 5 10
4 5 16
4 5 17
4 5 20
4 5 21
4 5 22
4 5 23
4 5 26
4 5 27
4 5 28
4 5 29
4 5 30
4 7 8
4 7 10
4 7 16
4 7 17
4 7 20
4 7 21
4 7 22
4 7 23
4 7 26
4 7 27
4 7 28
4 7 29
4 7 30
4 8 10
4 8 16
4 8 17
4 8 20
4 8 21
4 8 22
4 8 23
4 8 26
4 8 27
4 8 28
4 8 29
4 8 30
4 10 16
4 10 17
4 10 20
4 10 21
4 10 22
4 10 23
4 10 26
4 10 27
4 10 28
4 10 29
4 10 30
4 16 17
4 16 20
4 16 21
4 16 22
4 16 23
4 16 26
4 16 27
4 16 28
4 16 29
4 16 30
4 17 20
4 17 21
4 17 22
4 17 23
4 17 26
4 17 27
4 17 28
4 17 29
4 17 30
4 20 22
4 20 23
4 20 26
4 20 27
4 20 28
4 20 29
4 20 30
4 21 22
4 21 23
4 21 26
4 21 27
4 21 28
4 21 29
4 21 30
4 22 26
4 22 27
4 22 28
4 22 29
4 22 30
4 23 26
4 23 27
4 23 28
4 23 29
4 23 30
5 6 7
5 6 8
5 6 10
5 6 16
5 6 17
5 6 20
5 6 21
5 6 22
5 6 23
5 6 26
5 6 27
5 6 28
5 6 29
5 6 30
5 7 20
5 8 16
5 8 17
5 8 20
5 8 21
5 8 28
5 9 10
5 9 16
5 9 17
5 9 20
5 9 21
5 9 22
5 9 23
5 9 26
5 9 27
5 9 28
5 9 29
5 9 30
5 10 16
5 10 17
5 10 20
5 10 21
5 10 28
5 11 16
5 11 17
5 11 20
5 11 21
5 11 22
5 11 23
5 11 26
5 11 27
5 11 28
5 11 29
5 11 30
5 12 16
5 12 17
5 12 20
5 12 21
5 12 22
5 12 23
5 12 26
5 12 27
5 12 28
5 12 29
5 12 30
5 13 16
5 13 17
5 13 20
5 13 21
5 13 22
5 13 23
5 13 26
5 13 27
5 13 28
5 13 29
5 13 30
5 14 16
5 14 17
5 14 20
5 14 21
5 14 22
5 14 23
5 14 26
5 14 27
5 14 28
5 14 29
5 14 30
5 15 16
5 15 17
5 15 20
5 15 21
5 15 22
5 15 23
5 15 26
5 15 27
5 15 28
5 15 29
5 15 30
5 16 20
5 18 20
5 18 21
5 18 22
5 18 23
5 18 26
5 18 27
5 18 28
5 18 29
5 18 30
5 19 20
5 19 21
5 19 22
5 19 23
5 19 26
5 19 27
5 19 28
5 19 29
5 19 30
5 22 28
5 23 28
5 24 26
5 24 27
5 24 28
5 24 29
5 24 30
5 25 26
5 25 27
5 25 28
5 25 29
5 25 30
6 7 8
6 7 10
6 7 16
6 7 17
6 7 20
6 7 21
6 7 22
6 7 23
6 7 26
6 7 27
6 7 28
6 7 29
6 7 30
6 8 10
6 8 16
6 8 17
6 8 20
6 8 21
6 8 22
6 8 23
6 8 26
6 8 27
6 8 28
6 8 29
6 8 30
6 10 16
6 10 17
6 10 20
6 10 21
6 10 22
6 10 23
6 10 26
6 10 27
6 10 28
6 10 29
6 10 30
6 16 17
6 16 20
6 16 21
6 16 22
6 16 23
6 16 26
6 16 27
6 16 28
6 16 29
6 16 30
6 17 20
6 17 21
6 17 22
6 17 23
6 17 26
6 17 27
6 17 28
6 17 29
6 17 30
6 20 22
6 20 23
6 20 26
6 20 27
6 20 28
6 20 29
6 20 30
6 21 22
6 21 23
6 21 26
6 21 27
6 21 28
6 21 29
6 21 30
6 22 26
6 22 27
6 22 28
6 22 29
6 22 30
6 23 26
6 23 27
6 23 28
6 23 29
6 23 30
7 8 16
7 8 17
7 8 20
7 8 21
7 8 22
7 8 23
7 8 28
7 9 10
7 9 16
7 9 17
7 9 20
7 9 21
7 9 22
7 9 23
7 9 26
7 9 27
7 9 28
7 9 29
7 9 30
7 10 16
7 10 17
7 10 20
7 10 21
7 10 22
7 10 23
7 10 28
7 11 16
7 11 17
7 11 20
7 11 21
7 11 22
7 11 23
7 11 26
7 11 27
7 11 28
7 11 29
7 11 30
7 12 16
7 12 17
7 12 20
7 12 21
7 12 22
7 12 23
7 12 26
7 12 27
7 12 28
7 12 29
7 12 30
7 13 16
7 13 17
7 13 20
7 13 21
7 13 22
7 13 23
7 13 26
7 13 27
7 13 28
7 13 29
7 13 30
7 14 16
7 14 17
7 14 20
7 14 21
7 14 22
7 14 23
7 14 26
7 14 27
7 14 28
7 14 29
7 14 30
7 15 16
7 15 17
7 15 20
7 15 21
7 15 22
7 15 23
7 15 26
7 15 27
7 15 28
7 15 29
7 15 30
7 16 17
7 16 20
7 16 21
7 16 28
7 17 20
7 17 21
7 17 28
7 18 20
7 18 21
7 18 22
7 18 23
7 18 26
7 18 27
7 18 28
7 18 29
7 18 30
7 19 20
7 19 21
7 19 22
7 19 23
7 19 26
7 19 27
7 19 28
7 19 29
7 19 30
7 20 28
7 21 28
7 22 28
7 23 28
7 24 26
7 24 27
7 24 28
7 24 29
7 24 30
7 25 26
7 25 27
7 25 28
7 25 29
7 25 30
8 9 10
8 9 16
8 9 17
8 9 20
8 9 21
8 9 22
8 9 23
8 9 26
8 9 27
8 9 28
8 9 29
8 9 30
8 10 16
8 10 17
8 10 20
8 10 21
8 10 22
8 10 23
8 10 26
8 10 27
8 10 28
8 10 29
8 10 30
8 11 16
8 11 17
8 11 20
8 11 21
8 11 22
8 11 23
8 11 26
8 11 27
8 11 28
8 11 29
8 11 30
8 12 16
8 12 17
8 12 20
8 12 21
8 12 22
8 12 23
8 12 26
8 12 27
8 12 28
8 12 29
8 12 30
8 13 16
8 13 17
8 13 20
8 13 21
8 13 22
8 13 23
8 13 26
8 13 27
8 13 28
8 13 29
8 13 30
8 14 16
8 14 17
8 14 20
8 14 21
8 14 22
8 14 23
8 14 26
8 14 27
8 14 28
8 14 29
8 14 30
8 15 16
8 15 17
8 15 20
8 15 21
8 15 22
8 15 23
8 15 26
8 15 27
8 15 28
8 15 29
8 15 30
8 16 17
8 16 20
8 16 21
8 16 22
8 16 23
8 16 28
8 17 20
8 17 21
8 17 28
8 18 20
8 18 21
8 18 22
8 18 23
8 18 26
8 18 27
8 18 28
8 18 29
8 18 30
8 19 20
8 19 21
8 19 22
8 19 23
8 19 26
8 19 27
8 19 28
8 19 29
8 19 30
8 20 28
8 21 28
8 22 28
8 23 28
8 24 26
8 24 27
8 24 28
8 24 29
8 24 30
8 25 26
8 25 27
8 25 28
8 25 29
8 25 30
9 10 16
9 10 17
9 10 20
9 10 21
9 10 22
9 10 23
9 10 26
9 10 27
9 10 28
9 10 29
9 10 30
9 16 17
9 16 20
9 16 21
9 16 22
9 16 23
9 16 26
9 16 27
9 16 28
9 16 29
9 16 30
9 17 20
9 17 21
9 17 22
9 17 23
9 17 26
9 17 27
9 17 28
9 17 29
9 17 30
9 20 22
9 20 23
9 20 26
9 20 27
9 20 28
9 20 29
9 20 30
9 21 22
9 21 23
9 21 26
9 21 27
9 21 28
9 21 29
9 21 30
9 22 26
9 22 27
9 22 28
9 22 29
9 22 30
9 23 26
9 23 27
9 23 28
9 23 29
9 23 30
10 11 16
10 11 17
10 11 20
10 11 21
10 11 22
10 11 23
10 11 26
10 11 27
10 11 28
10 11 29
10 11 30
10 12 16
10 12 17
10 12 20
10 12 21
10 12 22
10 12 23
10 12 26
10 12 27
10 12 28
10 12 29
10 12 30
10 13 16
10 13 17
10 13 20
10 13 21
10 13 22
10 13 23
10 13 26
10 13 27
10 13 28
10 13 29
10 13 30
10 14 16
10 14 17
10 14 20
10 14 21
10 14 22
10 14 23
10 14 26
10 14 27
10 14 28
10 14 29
10 14 30
10 15 16
10 15 17
10 15 20
10 15 21
10 15 22
10 15 23
10 15 26
10 15 27
10 15 28
10 15 29
10 15 30
10 16 17
10 16 20
10 16 21
10 16 22
10 16 23
10 16 28
10 17 20
10 17 21
10 17 22
10 17 23
10 17 28
10 18 20
10 18 21
10 18 22
10 18 23
10 18 26
10 18 27
10 18 28
10 18 29
10 18 30
10 19 20
10 19 21
10 19 22
10 19 23
10 19 26
10 19 27
10 19 28
10 19 29
10 19 30
10 20 22
10 20 23
10 20 28
10 21 22
10 21 23
10 21 28
10 22 28
10 23 28
10 24 26
10 24 27
10 24 28
10 24 29
10 24 30
10 25 26
10 25 27
10 25 28
10 25 29
10 25 30
11 16 17
11 16 20
11 16 21
11 16 22
11 16 23
11 16 26
11 16 27
11 16 28
11 16 29
11 16 30
11 17 20
11 17 21
11 17 22
11 17 23
11 17 26
11 17 27
11 17 28
11 17 29
11 17 30
11 20 22
11 20 23
11 20 26
11 20 27
11 20 28
11 20 29
11 20 30
11 21 22
11 21 23
11 21 26
11 21 27
11 21 28
11 21 29
11 21 30
11 22 26
11 22 27
11 22 28
11 22 29
11 22 30
11 23 26
11 23 27
11 23 28
11 23 29
11 23 30
12 16 17
12 16 20
12 16 21
12 16 22
12 16 23
12 16 26
12 16 27
12 16 28
12 16 29
12 16 30
12 17 20
12 17 21
12 17 22
12 17 23
12 17 26
12 17 27
12 17 28
12 17 29
12 17 30
12 20 22
12 20 23
12 20 26
12 20 27
12 20 28
12 20 29
12 20 30
12 21 22
12 21 23
12 21 26
12 21 27
12 21 28
12 21 29
12 21 30
12 22 26
12 22 27
12 22 28
12 22 29
12 22 30
12 23 26
12 23 27
12 23 28
12 23 29
12 23 30
13 16 17
13 16 20
13 16 21
13 16 22
13 16 23
13 16 26
13 16 27
13 16 28
13 16 29
13 16 30
13 17 20
13 17 21
13 17 22
13 17 23
13 17 26
13 17 27
13 17 28
13 17 29
13 17 30
13 20 22
13 20 23
13 20 26
13 20 27
13 20 28
13 20 29
13 20 30
13 21 22
13 21 23
13 21 26
13 21 27
13 21 28
13 21 29
13 21 30
13 22 26
13 22 27
13 22 28
13 22 29
13 22 30
13 23 26
13 23 27
13 23 28
13 23 29
13 23 30
14 16 17
14 16 20
14 16 21
14 16 22
14 16 23
14 16 26
14 16 27
14 16 28
14 16 29
14 16 30
14 17 20
14 17 21
14 17 22
14 17 23
14 17 26
14 17 27
14 17 28
14 17 29
14 17 30
14 20 22
14 20 23
14 20 26
14 20 27
14 20 28
14 20 29
14 20 30
14 21 22
14 21 23
14 21 26
14 21 27
14 21 28
14 21 29
14 21 30
14 22 26
14 22 27
14 22 28
14 22 29
14 22 30
14 23 26
14 23 27
14 23 28
14 23 29
14 23 30
15 16 17
15 16 20
15 16 21
15 16 22
15 16 23
15 16 26
15 16 27
15 16 28
15 16 29
15 16 30
15 17 20
15 17 21
15 17 22
15 17 23
15 17 26
15 17 27
15 17 28
15 17 29
15 17 30
15 20 22
15 20 23
15 20 26
15 20 27
15 20 28
15 20 29
15 20 30
15 21 22
15 21 23
15 21 26
15 21 27
15 21 28
15 21 29
15 21 30
15 22 26
15 22 27
15 22 28
15 22 29
15 22 30
15 23 26
15 23 27
15 23 28
15 23 29
15 23 30
16 17 20
16 17 21
16 17 28
16 18 20
16 18 21
16 18 22
16 18 23
16 18 26
16 18 27
16 18 28
16 18 29
16 18 30
16 19 20
16 19 21
16 19 22
16 19 23
16 19 26
16 19 27
16 19 28
16 19 29
16 19 30
16 20 28
16 21 28
16 22 28
16 23 28
16 24 26
16 24 27
16 24 28
16 24 29
16 24 30
16 25 26
16 25 27
16 25 28
16 25 29
16 25 30
17 18 20
17 18 21
17 18 22
17 18 23
17 18 26
17 18 27
17 18 28
17 18 29
17 18 30
17 19 20
17 19 21
17 19 22
17 19 23
17 19 26
17 19 27
17 19 28
17 19 29
17 19 30
17 21 28
17 22 28
17 23 28
17 24 26
17 24 27
17 24 28
17 24 29
17 24 30
17 25 26
17 25 27
17 25 28
17 25 29
17 25 30
18 20 22
18 20 23
18 20 26
18 20 27
18 20 28
18 20 29
18 20 30
18 21 22
18 21 23
18 21 26
18 21 27
18 21 28
18 21 29
18 21 30
18 22 26
18 22 27
18 22 28
18 22 29
18 22 30
18 23 26
18 23 27
18 23 28
18 23 29
18 23 30
19 20 22
19 20 23
19 20 26
19 20 27
19 20 28
19 20 29
19 20 30
19 21 22
19 21 23
19 21 26
19 21 27
19 21 28
19 21 29
19 21 30
19 22 26
19 22 27
19 22 28
19 22 29
19 22 30
19 23 26
19 23 27
19 23 28
19 23 29
19 23 30
20 21 22
20 21 23
20 21 24
20 21 25
20 21 26
20 21 27
20 21 28
20 21 29
20 21 30
20 22 28
20 23 28
20 24 26
20 24 27
20 24 28
20 24 29
20 24 30
20 25 26
20 25 27
20 25 28
20 25 29
20 25 30
21 22 28
21 23 28
21 24 26
21 24 27
21 24 28
21 24 29
21 24 30
21 25 26
21 25 27
21 25 28
21 25 29
21 25 30
22 23 24
22 23 25
22 23 26
22 23 27
22 23 28
22 23 29
22 23 30
22 24 26
22 24 27
22 24 28
22 24 29
22 24 30
22 25 26
22 25 27
22 25 28
22 25 29
22 25 30
23 24 26
23 24 27
23 24 28
23 24 29
23 24 30
23 25 26
23 25 27
23 25 28
23 25 29
23 25 30
26 28 29
26 28 30
27 28 29
27 28 30
28 29 30
