# Supplementary material for: Netcombin: An algorithm for constructing optimal phylogenetic network from rooted triplets
Source: PLoS One. 2020 Sep 18;15(9):e0227842. doi: 10.1371/journal.pone.0227842 (PMC7500971; doi:10.1371/journal.pone.0227842)
Supplement: S4 File — (ZIP) [file pone.0227842.s004.zip › SequenceData-Triplet/sequenceData-10-20-30-0-Triplet/length 100, numseq 30, rate 10^-7/4 seq.txt]

>$1
TACTACACCCATCCTCTATTCTGAGTACTTAAGTTATTCTAAACTTGTGTCAGATGGGCACCAGAGTCCTTCAATCATGCCACAGCACGTACGCCATATA
>$2
TACTACACCCATCCTCTATTCTGAATACTTAAGTTATTCTAAACTTGTATCAGGTGGGCACCAGAGTCCTTCAATCATGGCACAGCACGTACACCTTATA
>$3
TACTACACCCATCCTCTATTCTGAGTACTTAAGTTATTCTAAACTTGTGTCATATGGGCACCAGAGTCCTTCAATCATGGCACAGCACGTACACCATATA
>$4
TACTACACCCATCCTCTATTCTGAGTACTTAAGTTATTCTAAACTTGTGTCAGATGGGCACCAGAGTCCTTCAATCATGGCACAGCACGTACACCATATA
>$5
TACTACACCCATCCTCTATTCTGACTACTTAAGTTATTCTAAACTCGTGTCAGATGGGCAGCAGAGTCCTTCAATCAAGGCACAGCACGTACACCATATA
>$6
TACTACACCCATCCTCTATTCTGAGTACTTAAGTTATTCTAAACTTGTGTCAGATGGGCACCAGAGTCCTTCAATCATGGCACAGCACGTACACCATATA
>$7
TACTACACCCATCCTCTATTCTGAGTACTTAAGTTATTCTAAACTTGTGTCAGATGGGCACCAGAGTCCTTCAATCATGGCACAGCACCTACACCATATA
>$8
TACTACACCCATCCTCTACTCTGAGTACTTAAGTTATTCTAAACTTGTGTCAGATGGGCACCAGAGTCCTTCAATCATGGCACAGCACGTACACCATATA
>$9
TACTACACCCATCCTCTATTCTGAGTACTTAAGTTATTCTAAACTTGTGTCAGATGGGCACCAGAGTCCTTCAATCATGGCACAGCACGTACACCATATA
>$10
TACTACACCCATCCTCTATTCTGGGTACTTAAGTTATTCTAAACTTGTGTCAGATGGGCACCAGAGTCCTTCAATCATGGCACAGCACGTACACCATATA
>$11
TACTACACCCATCCTCTATTCTGAGTACTTAAGTTATTCTAAACTTGTGTCAGATGGGCACCAGAGTCCTTCAATCATGGCACAGCACGTACACCATATA
>$12
TACTACACCCATCCTCTATTCTGAGTACTTAAGTTATTCTAAACTTGTGTCAGATGGGCACCAGAGTCCTTCAATCATGGCACAGCACGTACACCATATA
>$13
TACTACACCCATCCTCTATTCTGAGTACTTAAGTTATTCTAAACTTGTGTCAGATGGGCACCAGAGTCCTTCAATCATGGCACAGCACGTACACCATATA
>$14
TACTACACCCATCCTCTATTCTGAGTACTTAAGTTATTCTAAACTTGTGTCAGATGGGCACCAGAGTCCTTCAATCATGGCACAGCACGTACACCATATA
>$15
TACTACACCCATCCTCTATTCTGAGTACTTAAGTTATTCTAAACTTGTGTCAGATGGGCACCAGAGTCCTTCAATCATGGCACAGCACGTACACCATATA
>$16
TACTACACCCATCCTCTATTCTGAGTACTTAAGTTGTTCTAAACTTGTGTCAGATGGGCACCAGAGTCCTTCAATCATGGCACAGCACGTACACCATACA
>$17
TACAACACCCATCCTCTATTCTGAGCACTTAAGTTATTCTAAACTTGTGTCAGATGGGCACCAGAGTCCTTCAATCATGGCACAGCACGTACACCATATA
>$18
TACTACACCCATCCTCTATTCTGAGTACTTAAGTTATTCTAAACTTGTGTCAGATGGGCACCAGAGTCCTTCAATCATGGCACAGCACGTACACCATATA
>$19
TACTACACCCATCCTCTATTCTGAGTACTTAAGTTATTCTAAACTTGTGTCAGATGGGCACCAGAGTCCTTCAATCATGGCACAGCACGTACACCATATA
>$20
TACTACAGCCATCCTCTATTCTGAGTACTTAAGTTATCCTAGACTTGTGTCAGATGGGCACCAGAGTCCTTCAATCATGGCACAGCACGTACACCATATA
>$21
TACTACAGCCATCCTCTATTCTGAGTACTTAAGTTATCCTAAACTTGTGTCAGATGGGCACCAGAGTCCTTCAATCATGGCACAGCACGTACACCATATA
>$22
TACTACACCCATCCTCTATTCTGAGTACTTAAGTTATTCTAAACTTGTGTCAGATGGGCACCAGAGTCCTTCAATCATGGCCCAGCACGTACACCATATA
>$23
TACTACACCCATCCTCTATTCTGAGTACTTAAGTTATTCTAAACTTGTGTCAGATGGGCACCAGAGTCCTTCAATCATGGCCCAGCACGTACACCATATA
>$24
TACTACACCCATCCTCTATTCTGAGTACTTAAGTTATTCTAAACTTGTGTCAGATGGGCACCAGAGTCCTTCAATCATGGCACAGCACGTACACCATATA
>$25
TACTACACCCATCCTCTATTCTGAGTACTTAAGTTATTCTAAACTTGTGTCAGATGGGCACCAGAGTCCTTCAATCATGGCACAGCACGTACACCATATA
>$26
TACTACACCCATCCCCTATTCTGAGTACTTAAGTTATTCTAAACTTGTGTCAGATGGGCACCAGAGTCCTTCAATCATGGCACAGCACGTACACCATATA
>$27
TACTACACCCATCCCCTATTCTGAGTACTTAAGTTATTCTAAACTTGTGTCAGATGGGCACCAGAGTCCTTCAATCATGGCACAGCACGTACACCATATA
>$28
TACTAAACCCATCCCCTATTCTGAGTACTTAAGTTATTCTAAACTTGTGTCAGATGGGCACCAGAGTCCTTCAATCATGGCACAGCACGTACACCATATA
>$29
TACTACACCCATCCCCTATTCTGAGTACTTAAGTTATTCTAAACTTGTGTCAGATGGGCACCAGAGTCCTTCAATCATGGCACAGCACGTACACCATATA
>$30
TACTACACCCATCCCCTATTCTGAGTACTTAAGTTATTCTAAACTTGTGTCAGATGGGCACCAGAGTCCTTCAATCATGGCACAGCACGTACACCATATA
