# Supplementary material for: Netcombin: An algorithm for constructing optimal phylogenetic network from rooted triplets
Source: PLoS One. 2020 Sep 18;15(9):e0227842. doi: 10.1371/journal.pone.0227842 (PMC7500971; doi:10.1371/journal.pone.0227842)
Supplement: S4 File — (ZIP) [file pone.0227842.s004.zip › SequenceData-Triplet/sequenceData-10-20-30-0-Triplet/length 100, numseq 30, rate 10^-7/6 bad triplets-1028.txt]

1 6 7
1 6 9
1 6 10
1 6 11
1 6 12
1 6 13
1 6 14
1 6 15
1 6 16
1 6 17
1 6 18
1 6 20
1 6 21
1 6 22
1 6 23
1 6 24
1 6 25
1 6 27
1 6 29
1 8 9
1 8 10
1 8 11
1 8 12
1 8 13
1 8 14
1 8 15
1 8 16
1 8 17
1 8 18
1 8 20
1 8 21
1 8 22
1 8 23
1 8 24
1 8 25
1 8 26
1 8 27
1 10 11
1 10 12
1 10 13
1 10 14
1 10 15
1 10 16
1 10 17
1 10 18
1 10 20
1 10 21
1 10 22
1 10 23
1 10 24
1 10 25
1 11 12
1 11 13
1 11 14
1 11 15
1 11 16
1 11 17
1 11 18
1 11 20
1 11 21
1 11 22
1 11 23
1 11 24
1 11 25
1 13 14
1 13 15
1 13 16
1 13 17
1 13 18
1 13 20
1 13 21
1 13 22
1 13 23
1 13 24
1 13 25
1 14 15
1 14 16
1 14 17
1 14 18
1 14 20
1 14 21
1 14 22
1 14 23
1 14 24
1 14 25
1 15 16
1 15 17
1 15 21
1 15 22
1 15 23
1 15 24
1 15 25
1 17 21
1 17 22
1 17 23
1 17 24
1 17 25
1 18 19
1 18 20
1 18 21
1 18 22
1 18 23
1 18 24
1 18 25
1 19 20
1 19 21
1 19 22
1 19 23
1 19 24
1 19 25
1 19 27
1 20 21
1 20 22
1 20 23
1 20 24
1 20 25
1 21 22
1 21 23
1 21 24
1 21 25
1 21 26
1 22 23
1 22 24
1 22 25
1 22 26
1 26 27
1 26 29
1 26 30
1 28 29
1 28 30
1 29 30
2 6 7
2 6 9
2 6 10
2 6 11
2 6 12
2 6 13
2 6 14
2 6 15
2 6 16
2 6 17
2 6 18
2 6 20
2 6 21
2 6 22
2 6 23
2 6 24
2 6 25
2 6 29
2 8 9
2 8 10
2 8 11
2 8 12
2 8 13
2 8 14
2 8 15
2 8 16
2 8 17
2 8 18
2 8 20
2 8 21
2 8 22
2 8 23
2 8 24
2 8 25
2 8 26
2 10 11
2 10 12
2 10 13
2 10 14
2 10 15
2 10 16
2 10 17
2 10 21
2 10 22
2 10 23
2 10 24
2 10 25
2 11 12
2 11 13
2 11 14
2 11 15
2 11 16
2 11 17
2 11 21
2 11 22
2 11 23
2 11 24
2 11 25
2 13 14
2 13 15
2 13 16
2 13 17
2 13 21
2 13 22
2 13 23
2 13 24
2 13 25
2 14 15
2 14 16
2 14 17
2 14 21
2 14 22
2 14 23
2 14 24
2 14 25
2 15 16
2 15 17
2 15 23
2 15 24
2 15 25
2 17 23
2 17 24
2 17 25
2 18 19
2 18 20
2 18 21
2 18 22
2 18 23
2 18 24
2 18 25
2 19 20
2 19 21
2 19 22
2 19 23
2 19 24
2 19 25
2 20 21
2 20 22
2 20 23
2 20 24
2 20 25
2 21 22
2 21 23
2 21 24
2 21 25
2 21 26
2 22 23
2 22 24
2 22 25
2 22 26
2 26 27
2 28 29
2 28 30
2 29 30
3 6 7
3 6 9
3 6 10
3 6 11
3 6 12
3 6 13
3 6 14
3 6 15
3 6 16
3 6 17
3 6 18
3 6 20
3 6 21
3 6 22
3 6 23
3 6 24
3 6 25
3 6 29
3 8 9
3 8 10
3 8 11
3 8 12
3 8 13
3 8 14
3 8 15
3 8 16
3 8 17
3 8 18
3 8 20
3 8 21
3 8 22
3 8 23
3 8 24
3 8 25
3 8 26
3 10 11
3 10 12
3 10 13
3 10 14
3 10 15
3 10 16
3 10 17
3 10 21
3 10 22
3 10 23
3 10 24
3 10 25
3 11 12
3 11 13
3 11 14
3 11 15
3 11 16
3 11 17
3 11 21
3 11 22
3 11 23
3 11 24
3 11 25
3 13 14
3 13 15
3 13 16
3 13 17
3 13 21
3 13 22
3 13 23
3 13 24
3 13 25
3 14 15
3 14 16
3 14 17
3 14 21
3 14 22
3 14 23
3 14 24
3 14 25
3 15 16
3 15 17
3 15 23
3 15 24
3 15 25
3 17 23
3 17 24
3 17 25
3 18 19
3 18 20
3 18 21
3 18 22
3 18 23
3 18 24
3 18 25
3 19 20
3 19 21
3 19 22
3 19 23
3 19 24
3 19 25
3 20 21
3 20 22
3 20 23
3 20 24
3 20 25
3 21 22
3 21 23
3 21 24
3 21 25
3 21 26
3 22 23
3 22 24
3 22 25
3 22 26
3 26 27
3 28 29
3 28 30
3 29 30
4 6 29
4 8 21
4 8 22
4 8 26
4 10 11
4 10 13
4 10 14
4 10 17
4 11 13
4 11 14
4 11 17
4 13 14
4 13 17
4 14 17
4 18 19
4 18 20
4 19 20
4 21 22
4 21 26
4 22 26
4 26 27
4 28 29
4 28 30
4 29 30
5 6 29
5 8 21
5 8 22
5 8 26
5 10 11
5 10 13
5 10 14
5 10 17
5 11 13
5 11 14
5 11 17
5 13 14
5 13 17
5 14 17
5 18 19
5 18 20
5 19 20
5 21 22
5 21 26
5 22 26
5 26 27
5 28 29
5 28 30
5 29 30
6 7 29
6 8 9
6 8 10
6 8 11
6 8 12
6 8 13
6 8 14
6 8 15
6 8 16
6 8 17
6 8 18
6 8 20
6 8 21
6 8 22
6 8 23
6 8 24
6 8 25
6 8 26
6 8 27
6 8 29
6 8 30
6 9 29
6 10 11
6 10 12
6 10 13
6 10 14
6 10 15
6 10 16
6 10 17
6 10 18
6 10 20
6 10 21
6 10 22
6 10 23
6 10 24
6 10 25
6 10 29
6 11 12
6 11 13
6 11 14
6 11 15
6 11 16
6 11 17
6 11 18
6 11 20
6 11 21
6 11 22
6 11 23
6 11 24
6 11 25
6 11 29
6 12 29
6 13 14
6 13 15
6 13 16
6 13 17
6 13 18
6 13 20
6 13 21
6 13 22
6 13 23
6 13 24
6 13 25
6 13 29
6 14 15
6 14 16
6 14 17
6 14 18
6 14 20
6 14 21
6 14 22
6 14 23
6 14 24
6 14 25
6 14 29
6 15 16
6 15 17
6 15 18
6 15 20
6 15 21
6 15 22
6 15 23
6 15 24
6 15 25
6 15 29
6 16 29
6 17 18
6 17 20
6 17 21
6 17 22
6 17 23
6 17 24
6 17 25
6 17 29
6 18 19
6 18 20
6 18 21
6 18 22
6 18 23
6 18 24
6 18 25
6 18 29
6 19 20
6 19 21
6 19 22
6 19 23
6 19 24
6 19 25
6 19 27
6 19 29
6 19 30
6 20 21
6 20 22
6 20 23
6 20 24
6 20 25
6 20 29
6 21 22
6 21 23
6 21 24
6 21 25
6 21 26
6 21 29
6 22 23
6 22 24
6 22 25
6 22 26
6 22 29
6 23 29
6 24 29
6 25 29
6 26 27
6 26 29
6 26 30
6 27 29
6 28 29
6 28 30
7 8 21
7 8 22
7 8 26
7 10 11
7 10 13
7 10 14
7 10 17
7 11 13
7 11 14
7 11 17
7 13 14
7 13 17
7 14 17
7 18 19
7 18 20
7 19 20
7 21 22
7 21 26
7 22 26
7 26 27
7 28 29
7 28 30
7 29 30
8 9 21
8 9 22
8 9 26
8 10 11
8 10 12
8 10 13
8 10 14
8 10 15
8 10 16
8 10 17
8 10 18
8 10 20
8 10 21
8 10 22
8 10 23
8 10 24
8 10 25
8 10 26
8 11 12
8 11 13
8 11 14
8 11 15
8 11 16
8 11 17
8 11 18
8 11 20
8 11 21
8 11 22
8 11 23
8 11 24
8 11 25
8 11 26
8 12 21
8 12 22
8 12 26
8 13 14
8 13 15
8 13 16
8 13 17
8 13 18
8 13 20
8 13 21
8 13 22
8 13 23
8 13 24
8 13 25
8 13 26
8 14 15
8 14 16
8 14 17
8 14 18
8 14 20
8 14 21
8 14 22
8 14 23
8 14 24
8 14 25
8 14 26
8 15 16
8 15 17
8 15 18
8 15 20
8 15 21
8 15 22
8 15 23
8 15 24
8 15 25
8 15 26
8 16 21
8 16 22
8 16 26
8 17 18
8 17 20
8 17 21
8 17 22
8 17 23
8 17 24
8 17 25
8 17 26
8 18 19
8 18 20
8 18 21
8 18 22
8 18 23
8 18 24
8 18 25
8 18 26
8 19 20
8 19 21
8 19 22
8 19 23
8 19 24
8 19 25
8 19 26
8 19 27
8 19 29
8 19 30
8 20 21
8 20 22
8 20 23
8 20 24
8 20 25
8 20 26
8 21 22
8 23 26
8 24 26
8 25 26
8 26 27
8 28 29
8 28 30
8 29 30
9 10 11
9 10 13
9 10 14
9 10 17
9 11 13
9 11 14
9 11 17
9 13 14
9 13 17
9 14 17
9 18 19
9 18 20
9 19 20
9 21 22
9 21 26
9 22 26
9 26 27
9 28 29
9 28 30
9 29 30
10 12 13
10 12 14
10 12 17
10 13 14
10 15 16
10 15 17
10 15 21
10 15 22
10 15 23
10 15 24
10 15 25
10 16 17
10 18 19
10 18 20
10 18 21
10 18 22
10 18 23
10 18 24
10 18 25
10 19 20
10 19 21
10 19 22
10 19 23
10 19 24
10 19 25
10 19 27
10 20 21
10 20 22
10 20 23
10 20 24
10 20 25
10 21 22
10 21 23
10 21 24
10 21 25
10 21 26
10 22 23
10 22 24
10 22 25
10 22 26
10 26 27
10 28 29
10 28 30
10 29 30
11 12 13
11 12 14
11 12 17
11 13 14
11 15 16
11 15 17
11 15 21
11 15 22
11 15 23
11 15 24
11 15 25
11 16 17
11 18 19
11 18 20
11 18 21
11 18 22
11 18 23
11 18 24
11 18 25
11 19 20
11 19 21
11 19 22
11 19 23
11 19 24
11 19 25
11 19 27
11 20 21
11 20 22
11 20 23
11 20 24
11 20 25
11 21 22
11 21 23
11 21 24
11 21 25
11 21 26
11 22 23
11 22 24
11 22 25
11 22 26
11 26 27
11 28 29
11 28 30
11 29 30
12 13 14
12 13 17
12 14 17
12 18 19
12 18 20
12 19 20
12 21 22
12 21 26
12 22 26
12 26 27
12 28 29
12 28 30
12 29 30
13 15 16
13 15 17
13 15 21
13 15 22
13 15 23
13 15 24
13 15 25
13 16 17
13 18 19
13 18 20
13 18 21
13 18 22
13 18 23
13 18 24
13 18 25
13 19 20
13 19 21
13 19 22
13 19 23
13 19 24
13 19 25
13 19 27
13 20 21
13 20 22
13 20 23
13 20 24
13 20 25
13 21 22
13 21 23
13 21 24
13 21 25
13 21 26
13 22 23
13 22 24
13 22 25
13 22 26
13 26 27
13 28 29
13 28 30
13 29 30
14 15 16
14 15 17
14 15 21
14 15 22
14 15 23
14 15 24
14 15 25
14 16 17
14 18 19
14 18 20
14 18 21
14 18 22
14 18 23
14 18 24
14 18 25
14 19 20
14 19 21
14 19 22
14 19 23
14 19 24
14 19 25
14 19 27
14 20 21
14 20 22
14 20 23
14 20 24
14 20 25
14 21 22
14 21 23
14 21 24
14 21 25
14 21 26
14 22 23
14 22 24
14 22 25
14 22 26
14 26 27
14 28 29
14 28 30
14 29 30
15 17 23
15 17 24
15 17 25
15 18 19
15 18 20
15 18 21
15 18 22
15 18 23
15 18 24
15 18 25
15 19 20
15 19 21
15 19 22
15 19 23
15 19 24
15 19 25
15 20 21
15 20 22
15 20 23
15 20 24
15 20 25
15 21 22
15 21 23
15 21 24
15 21 25
15 21 26
15 22 23
15 22 24
15 22 25
15 22 26
15 26 27
15 28 29
15 28 30
15 29 30
16 18 19
16 18 20
16 19 20
16 21 22
16 21 26
16 22 26
16 26 27
16 28 29
16 28 30
16 29 30
17 18 19
17 18 20
17 18 21
17 18 22
17 18 23
17 18 24
17 18 25
17 19 20
17 19 21
17 19 22
17 19 23
17 19 24
17 19 25
17 20 21
17 20 22
17 20 23
17 20 24
17 20 25
17 21 22
17 21 23
17 21 24
17 21 25
17 21 26
17 22 23
17 22 24
17 22 25
17 22 26
17 26 27
17 28 29
17 28 30
17 29 30
18 21 22
18 21 23
18 21 24
18 21 25
18 21 26
18 22 23
18 22 24
18 22 25
18 22 26
18 26 27
18 28 29
18 28 30
18 29 30
19 21 22
19 21 23
19 21 24
19 21 25
19 21 26
19 22 23
19 22 24
19 22 25
19 22 26
19 26 27
19 26 28
19 26 29
19 26 30
19 28 29
19 28 30
19 29 30
20 21 22
20 21 23
20 21 24
20 21 25
20 21 26
20 22 23
20 22 24
20 22 25
20 22 26
20 26 27
20 28 29
20 28 30
20 29 30
21 23 26
21 24 26
21 25 26
21 26 27
21 28 29
21 28 30
21 29 30
22 23 26
22 24 26
22 25 26
22 26 27
22 28 29
22 28 30
22 29 30
23 26 27
23 28 29
23 28 30
23 29 30
24 26 27
24 28 29
24 28 30
24 29 30
25 26 27
25 28 29
25 28 30
25 29 30
26 28 29
26 28 30
26 29 30
27 28 29
27 28 30
27 29 30
