# Supplementary material for: Netcombin: An algorithm for constructing optimal phylogenetic network from rooted triplets
Source: PLoS One. 2020 Sep 18;15(9):e0227842. doi: 10.1371/journal.pone.0227842 (PMC7500971; doi:10.1371/journal.pone.0227842)
Supplement: S4 File — (ZIP) [file pone.0227842.s004.zip › SequenceData-Triplet/sequenceData-10-20-30-0-Triplet/length 100, numseq 30, rate 10^-7/6 good triplets-2192.txt]

1 2 3
1 2 4
1 2 5
1 2 6
1 2 7
1 2 8
1 2 9
1 2 10
1 2 11
1 2 12
1 2 13
1 2 14
1 2 15
1 2 16
1 2 17
1 2 18
1 2 19
1 2 20
1 2 21
1 2 22
1 2 23
1 2 24
1 2 25
1 2 26
1 2 27
1 2 28
1 2 29
1 2 30
1 3 4
1 3 5
1 3 6
1 3 7
1 3 8
1 3 9
1 3 10
1 3 11
1 3 12
1 3 13
1 3 14
1 3 15
1 3 16
1 3 17
1 3 18
1 3 19
1 3 20
1 3 21
1 3 22
1 3 23
1 3 24
1 3 25
1 3 26
1 3 27
1 3 28
1 3 29
1 3 30
1 4 6
1 4 8
1 4 10
1 4 11
1 4 13
1 4 14
1 4 15
1 4 17
1 4 18
1 4 19
1 4 20
1 4 21
1 4 22
1 4 26
1 4 27
1 4 28
1 4 29
1 4 30
1 5 6
1 5 8
1 5 10
1 5 11
1 5 13
1 5 14
1 5 15
1 5 17
1 5 18
1 5 19
1 5 20
1 5 21
1 5 22
1 5 26
1 5 27
1 5 28
1 5 29
1 5 30
1 6 8
1 6 19
1 6 26
1 6 28
1 6 30
1 7 8
1 7 10
1 7 11
1 7 13
1 7 14
1 7 15
1 7 17
1 7 18
1 7 19
1 7 20
1 7 21
1 7 22
1 7 26
1 7 27
1 7 28
1 7 29
1 7 30
1 8 19
1 8 28
1 8 29
1 8 30
1 9 10
1 9 11
1 9 13
1 9 14
1 9 15
1 9 17
1 9 18
1 9 19
1 9 20
1 9 21
1 9 22
1 9 26
1 9 27
1 9 28
1 9 29
1 9 30
1 10 19
1 10 26
1 10 27
1 10 28
1 10 29
1 10 30
1 11 19
1 11 26
1 11 27
1 11 28
1 11 29
1 11 30
1 12 13
1 12 14
1 12 15
1 12 17
1 12 18
1 12 19
1 12 20
1 12 21
1 12 22
1 12 26
1 12 27
1 12 28
1 12 29
1 12 30
1 13 19
1 13 26
1 13 27
1 13 28
1 13 29
1 13 30
1 14 19
1 14 26
1 14 27
1 14 28
1 14 29
1 14 30
1 15 18
1 15 19
1 15 20
1 15 26
1 15 27
1 15 28
1 15 29
1 15 30
1 16 17
1 16 18
1 16 19
1 16 20
1 16 21
1 16 22
1 16 26
1 16 27
1 16 28
1 16 29
1 16 30
1 17 18
1 17 19
1 17 20
1 17 26
1 17 27
1 17 28
1 17 29
1 17 30
1 18 26
1 18 27
1 18 28
1 18 29
1 18 30
1 19 26
1 19 28
1 19 29
1 19 30
1 20 26
1 20 27
1 20 28
1 20 29
1 20 30
1 21 27
1 21 28
1 21 29
1 21 30
1 22 27
1 22 28
1 22 29
1 22 30
1 23 26
1 23 27
1 23 28
1 23 29
1 23 30
1 24 26
1 24 27
1 24 28
1 24 29
1 24 30
1 25 26
1 25 27
1 25 28
1 25 29
1 25 30
1 26 28
1 27 28
1 27 29
1 27 30
2 3 4
2 3 5
2 3 6
2 3 7
2 3 8
2 3 9
2 3 10
2 3 11
2 3 12
2 3 13
2 3 14
2 3 15
2 3 16
2 3 17
2 3 18
2 3 19
2 3 20
2 3 21
2 3 22
2 3 23
2 3 24
2 3 25
2 3 26
2 3 27
2 3 28
2 3 29
2 3 30
2 4 6
2 4 8
2 4 10
2 4 11
2 4 13
2 4 14
2 4 15
2 4 17
2 4 18
2 4 19
2 4 20
2 4 21
2 4 22
2 4 26
2 4 27
2 4 28
2 4 29
2 4 30
2 5 6
2 5 8
2 5 10
2 5 11
2 5 13
2 5 14
2 5 15
2 5 17
2 5 18
2 5 19
2 5 20
2 5 21
2 5 22
2 5 26
2 5 27
2 5 28
2 5 29
2 5 30
2 6 8
2 6 19
2 6 26
2 6 27
2 6 28
2 6 30
2 7 8
2 7 10
2 7 11
2 7 13
2 7 14
2 7 15
2 7 17
2 7 18
2 7 19
2 7 20
2 7 21
2 7 22
2 7 26
2 7 27
2 7 28
2 7 29
2 7 30
2 8 19
2 8 27
2 8 28
2 8 29
2 8 30
2 9 10
2 9 11
2 9 13
2 9 14
2 9 15
2 9 17
2 9 18
2 9 19
2 9 20
2 9 21
2 9 22
2 9 26
2 9 27
2 9 28
2 9 29
2 9 30
2 10 18
2 10 19
2 10 20
2 10 26
2 10 27
2 10 28
2 10 29
2 10 30
2 11 18
2 11 19
2 11 20
2 11 26
2 11 27
2 11 28
2 11 29
2 11 30
2 12 13
2 12 14
2 12 15
2 12 17
2 12 18
2 12 19
2 12 20
2 12 21
2 12 22
2 12 26
2 12 27
2 12 28
2 12 29
2 12 30
2 13 18
2 13 19
2 13 20
2 13 26
2 13 27
2 13 28
2 13 29
2 13 30
2 14 18
2 14 19
2 14 20
2 14 26
2 14 27
2 14 28
2 14 29
2 14 30
2 15 18
2 15 19
2 15 20
2 15 21
2 15 22
2 15 26
2 15 27
2 15 28
2 15 29
2 15 30
2 16 17
2 16 18
2 16 19
2 16 20
2 16 21
2 16 22
2 16 26
2 16 27
2 16 28
2 16 29
2 16 30
2 17 18
2 17 19
2 17 20
2 17 21
2 17 22
2 17 26
2 17 27
2 17 28
2 17 29
2 17 30
2 18 26
2 18 27
2 18 28
2 18 29
2 18 30
2 19 26
2 19 27
2 19 28
2 19 29
2 19 30
2 20 26
2 20 27
2 20 28
2 20 29
2 20 30
2 21 27
2 21 28
2 21 29
2 21 30
2 22 27
2 22 28
2 22 29
2 22 30
2 23 26
2 23 27
2 23 28
2 23 29
2 23 30
2 24 26
2 24 27
2 24 28
2 24 29
2 24 30
2 25 26
2 25 27
2 25 28
2 25 29
2 25 30
2 26 28
2 26 29
2 26 30
2 27 28
2 27 29
2 27 30
3 4 6
3 4 8
3 4 10
3 4 11
3 4 13
3 4 14
3 4 15
3 4 17
3 4 18
3 4 19
3 4 20
3 4 21
3 4 22
3 4 26
3 4 27
3 4 28
3 4 29
3 4 30
3 5 6
3 5 8
3 5 10
3 5 11
3 5 13
3 5 14
3 5 15
3 5 17
3 5 18
3 5 19
3 5 20
3 5 21
3 5 22
3 5 26
3 5 27
3 5 28
3 5 29
3 5 30
3 6 8
3 6 19
3 6 26
3 6 27
3 6 28
3 6 30
3 7 8
3 7 10
3 7 11
3 7 13
3 7 14
3 7 15
3 7 17
3 7 18
3 7 19
3 7 20
3 7 21
3 7 22
3 7 26
3 7 27
3 7 28
3 7 29
3 7 30
3 8 19
3 8 27
3 8 28
3 8 29
3 8 30
3 9 10
3 9 11
3 9 13
3 9 14
3 9 15
3 9 17
3 9 18
3 9 19
3 9 20
3 9 21
3 9 22
3 9 26
3 9 27
3 9 28
3 9 29
3 9 30
3 10 18
3 10 19
3 10 20
3 10 26
3 10 27
3 10 28
3 10 29
3 10 30
3 11 18
3 11 19
3 11 20
3 11 26
3 11 27
3 11 28
3 11 29
3 11 30
3 12 13
3 12 14
3 12 15
3 12 17
3 12 18
3 12 19
3 12 20
3 12 21
3 12 22
3 12 26
3 12 27
3 12 28
3 12 29
3 12 30
3 13 18
3 13 19
3 13 20
3 13 26
3 13 27
3 13 28
3 13 29
3 13 30
3 14 18
3 14 19
3 14 20
3 14 26
3 14 27
3 14 28
3 14 29
3 14 30
3 15 18
3 15 19
3 15 20
3 15 21
3 15 22
3 15 26
3 15 27
3 15 28
3 15 29
3 15 30
3 16 17
3 16 18
3 16 19
3 16 20
3 16 21
3 16 22
3 16 26
3 16 27
3 16 28
3 16 29
3 16 30
3 17 18
3 17 19
3 17 20
3 17 21
3 17 22
3 17 26
3 17 27
3 17 28
3 17 29
3 17 30
3 18 26
3 18 27
3 18 28
3 18 29
3 18 30
3 19 26
3 19 27
3 19 28
3 19 29
3 19 30
3 20 26
3 20 27
3 20 28
3 20 29
3 20 30
3 21 27
3 21 28
3 21 29
3 21 30
3 22 27
3 22 28
3 22 29
3 22 30
3 23 26
3 23 27
3 23 28
3 23 29
3 23 30
3 24 26
3 24 27
3 24 28
3 24 29
3 24 30
3 25 26
3 25 27
3 25 28
3 25 29
3 25 30
3 26 28
3 26 29
3 26 30
3 27 28
3 27 29
3 27 30
4 6 8
4 6 10
4 6 11
4 6 13
4 6 14
4 6 15
4 6 17
4 6 18
4 6 19
4 6 20
4 6 21
4 6 22
4 6 26
4 6 27
4 6 28
4 6 30
4 8 10
4 8 11
4 8 13
4 8 14
4 8 15
4 8 17
4 8 18
4 8 19
4 8 20
4 8 27
4 8 28
4 8 29
4 8 30
4 10 15
4 10 18
4 10 19
4 10 20
4 10 21
4 10 22
4 10 26
4 10 27
4 10 28
4 10 29
4 10 30
4 11 15
4 11 18
4 11 19
4 11 20
4 11 21
4 11 22
4 11 26
4 11 27
4 11 28
4 11 29
4 11 30
4 13 15
4 13 18
4 13 19
4 13 20
4 13 21
4 13 22
4 13 26
4 13 27
4 13 28
4 13 29
4 13 30
4 14 15
4 14 18
4 14 19
4 14 20
4 14 21
4 14 22
4 14 26
4 14 27
4 14 28
4 14 29
4 14 30
4 15 17
4 15 18
4 15 19
4 15 20
4 15 21
4 15 22
4 15 26
4 15 27
4 15 28
4 15 29
4 15 30
4 17 18
4 17 19
4 17 20
4 17 21
4 17 22
4 17 26
4 17 27
4 17 28
4 17 29
4 17 30
4 18 21
4 18 22
4 18 26
4 18 27
4 18 28
4 18 29
4 18 30
4 19 21
4 19 22
4 19 26
4 19 27
4 19 28
4 19 29
4 19 30
4 20 21
4 20 22
4 20 26
4 20 27
4 20 28
4 20 29
4 20 30
4 21 27
4 21 28
4 21 29
4 21 30
4 22 27
4 22 28
4 22 29
4 22 30
4 26 28
4 26 29
4 26 30
4 27 28
4 27 29
4 27 30
5 6 8
5 6 10
5 6 11
5 6 13
5 6 14
5 6 15
5 6 17
5 6 18
5 6 19
5 6 20
5 6 21
5 6 22
5 6 26
5 6 27
5 6 28
5 6 30
5 8 10
5 8 11
5 8 13
5 8 14
5 8 15
5 8 17
5 8 18
5 8 19
5 8 20
5 8 27
5 8 28
5 8 29
5 8 30
5 10 15
5 10 18
5 10 19
5 10 20
5 10 21
5 10 22
5 10 26
5 10 27
5 10 28
5 10 29
5 10 30
5 11 15
5 11 18
5 11 19
5 11 20
5 11 21
5 11 22
5 11 26
5 11 27
5 11 28
5 11 29
5 11 30
5 13 15
5 13 18
5 13 19
5 13 20
5 13 21
5 13 22
5 13 26
5 13 27
5 13 28
5 13 29
5 13 30
5 14 15
5 14 18
5 14 19
5 14 20
5 14 21
5 14 22
5 14 26
5 14 27
5 14 28
5 14 29
5 14 30
5 15 17
5 15 18
5 15 19
5 15 20
5 15 21
5 15 22
5 15 26
5 15 27
5 15 28
5 15 29
5 15 30
5 17 18
5 17 19
5 17 20
5 17 21
5 17 22
5 17 26
5 17 27
5 17 28
5 17 29
5 17 30
5 18 21
5 18 22
5 18 26
5 18 27
5 18 28
5 18 29
5 18 30
5 19 21
5 19 22
5 19 26
5 19 27
5 19 28
5 19 29
5 19 30
5 20 21
5 20 22
5 20 26
5 20 27
5 20 28
5 20 29
5 20 30
5 21 27
5 21 28
5 21 29
5 21 30
5 22 27
5 22 28
5 22 29
5 22 30
5 26 28
5 26 29
5 26 30
5 27 28
5 27 29
5 27 30
6 7 8
6 7 10
6 7 11
6 7 13
6 7 14
6 7 15
6 7 17
6 7 18
6 7 19
6 7 20
6 7 21
6 7 22
6 7 26
6 7 27
6 7 28
6 7 30
6 8 19
6 8 28
6 9 10
6 9 11
6 9 13
6 9 14
6 9 15
6 9 17
6 9 18
6 9 19
6 9 20
6 9 21
6 9 22
6 9 26
6 9 27
6 9 28
6 9 30
6 10 19
6 10 26
6 10 27
6 10 28
6 10 30
6 11 19
6 11 26
6 11 27
6 11 28
6 11 30
6 12 13
6 12 14
6 12 15
6 12 17
6 12 18
6 12 19
6 12 20
6 12 21
6 12 22
6 12 26
6 12 27
6 12 28
6 12 30
6 13 19
6 13 26
6 13 27
6 13 28
6 13 30
6 14 19
6 14 26
6 14 27
6 14 28
6 14 30
6 15 19
6 15 26
6 15 27
6 15 28
6 15 30
6 16 17
6 16 18
6 16 19
6 16 20
6 16 21
6 16 22
6 16 26
6 16 27
6 16 28
6 16 30
6 17 19
6 17 26
6 17 27
6 17 28
6 17 30
6 18 26
6 18 27
6 18 28
6 18 30
6 19 26
6 19 28
6 20 26
6 20 27
6 20 28
6 20 30
6 21 27
6 21 28
6 21 30
6 22 27
6 22 28
6 22 30
6 23 26
6 23 27
6 23 28
6 23 30
6 24 26
6 24 27
6 24 28
6 24 30
6 25 26
6 25 27
6 25 28
6 25 30
6 26 28
6 27 28
6 27 30
6 29 30
7 8 10
7 8 11
7 8 13
7 8 14
7 8 15
7 8 17
7 8 18
7 8 19
7 8 20
7 8 27
7 8 28
7 8 29
7 8 30
7 10 15
7 10 18
7 10 19
7 10 20
7 10 21
7 10 22
7 10 26
7 10 27
7 10 28
7 10 29
7 10 30
7 11 15
7 11 18
7 11 19
7 11 20
7 11 21
7 11 22
7 11 26
7 11 27
7 11 28
7 11 29
7 11 30
7 13 15
7 13 18
7 13 19
7 13 20
7 13 21
7 13 22
7 13 26
7 13 27
7 13 28
7 13 29
7 13 30
7 14 15
7 14 18
7 14 19
7 14 20
7 14 21
7 14 22
7 14 26
7 14 27
7 14 28
7 14 29
7 14 30
7 15 17
7 15 18
7 15 19
7 15 20
7 15 21
7 15 22
7 15 26
7 15 27
7 15 28
7 15 29
7 15 30
7 17 18
7 17 19
7 17 20
7 17 21
7 17 22
7 17 26
7 17 27
7 17 28
7 17 29
7 17 30
7 18 21
7 18 22
7 18 26
7 18 27
7 18 28
7 18 29
7 18 30
7 19 21
7 19 22
7 19 26
7 19 27
7 19 28
7 19 29
7 19 30
7 20 21
7 20 22
7 20 26
7 20 27
7 20 28
7 20 29
7 20 30
7 21 27
7 21 28
7 21 29
7 21 30
7 22 27
7 22 28
7 22 29
7 22 30
7 26 28
7 26 29
7 26 30
7 27 28
7 27 29
7 27 30
8 9 10
8 9 11
8 9 13
8 9 14
8 9 15
8 9 17
8 9 18
8 9 19
8 9 20
8 9 27
8 9 28
8 9 29
8 9 30
8 10 19
8 10 27
8 10 28
8 10 29
8 10 30
8 11 19
8 11 27
8 11 28
8 11 29
8 11 30
8 12 13
8 12 14
8 12 15
8 12 17
8 12 18
8 12 19
8 12 20
8 12 27
8 12 28
8 12 29
8 12 30
8 13 19
8 13 27
8 13 28
8 13 29
8 13 30
8 14 19
8 14 27
8 14 28
8 14 29
8 14 30
8 15 19
8 15 27
8 15 28
8 15 29
8 15 30
8 16 17
8 16 18
8 16 19
8 16 20
8 16 27
8 16 28
8 16 29
8 16 30
8 17 19
8 17 27
8 17 28
8 17 29
8 17 30
8 18 27
8 18 28
8 18 29
8 18 30
8 19 28
8 20 27
8 20 28
8 20 29
8 20 30
8 21 23
8 21 24
8 21 25
8 21 26
8 21 27
8 21 28
8 21 29
8 21 30
8 22 23
8 22 24
8 22 25
8 22 26
8 22 27
8 22 28
8 22 29
8 22 30
8 23 27
8 23 28
8 23 29
8 23 30
8 24 27
8 24 28
8 24 29
8 24 30
8 25 27
8 25 28
8 25 29
8 25 30
8 26 28
8 26 29
8 26 30
8 27 28
8 27 29
8 27 30
9 10 15
9 10 18
9 10 19
9 10 20
9 10 21
9 10 22
9 10 26
9 10 27
9 10 28
9 10 29
9 10 30
9 11 15
9 11 18
9 11 19
9 11 20
9 11 21
9 11 22
9 11 26
9 11 27
9 11 28
9 11 29
9 11 30
9 13 15
9 13 18
9 13 19
9 13 20
9 13 21
9 13 22
9 13 26
9 13 27
9 13 28
9 13 29
9 13 30
9 14 15
9 14 18
9 14 19
9 14 20
9 14 21
9 14 22
9 14 26
9 14 27
9 14 28
9 14 29
9 14 30
9 15 17
9 15 18
9 15 19
9 15 20
9 15 21
9 15 22
9 15 26
9 15 27
9 15 28
9 15 29
9 15 30
9 17 18
9 17 19
9 17 20
9 17 21
9 17 22
9 17 26
9 17 27
9 17 28
9 17 29
9 17 30
9 18 21
9 18 22
9 18 26
9 18 27
9 18 28
9 18 29
9 18 30
9 19 21
9 19 22
9 19 26
9 19 27
9 19 28
9 19 29
9 19 30
9 20 21
9 20 22
9 20 26
9 20 27
9 20 28
9 20 29
9 20 30
9 21 27
9 21 28
9 21 29
9 21 30
9 22 27
9 22 28
9 22 29
9 22 30
9 26 28
9 26 29
9 26 30
9 27 28
9 27 29
9 27 30
10 11 12
10 11 13
10 11 14
10 11 15
10 11 16
10 11 17
10 11 18
10 11 19
10 11 20
10 11 21
10 11 22
10 11 23
10 11 24
10 11 25
10 11 26
10 11 27
10 11 28
10 11 29
10 11 30
10 12 15
10 12 18
10 12 19
10 12 20
10 12 21
10 12 22
10 12 26
10 12 27
10 12 28
10 12 29
10 12 30
10 13 15
10 13 16
10 13 17
10 13 18
10 13 19
10 13 20
10 13 21
10 13 22
10 13 23
10 13 24
10 13 25
10 13 26
10 13 27
10 13 28
10 13 29
10 13 30
10 14 15
10 14 16
10 14 17
10 14 18
10 14 19
10 14 20
10 14 21
10 14 22
10 14 23
10 14 24
10 14 25
10 14 26
10 14 27
10 14 28
10 14 29
10 14 30
10 15 18
10 15 19
10 15 20
10 15 26
10 15 27
10 15 28
10 15 29
10 15 30
10 16 18
10 16 19
10 16 20
10 16 21
10 16 22
10 16 26
10 16 27
10 16 28
10 16 29
10 16 30
10 17 18
10 17 19
10 17 20
10 17 21
10 17 22
10 17 23
10 17 24
10 17 25
10 17 26
10 17 27
10 17 28
10 17 29
10 17 30
10 18 26
10 18 27
10 18 28
10 18 29
10 18 30
10 19 26
10 19 28
10 19 29
10 19 30
10 20 26
10 20 27
10 20 28
10 20 29
10 20 30
10 21 27
10 21 28
10 21 29
10 21 30
10 22 27
10 22 28
10 22 29
10 22 30
10 23 26
10 23 27
10 23 28
10 23 29
10 23 30
10 24 26
10 24 27
10 24 28
10 24 29
10 24 30
10 25 26
10 25 27
10 25 28
10 25 29
10 25 30
10 26 28
10 26 29
10 26 30
10 27 28
10 27 29
10 27 30
11 12 15
11 12 18
11 12 19
11 12 20
11 12 21
11 12 22
11 12 26
11 12 27
11 12 28
11 12 29
11 12 30
11 13 15
11 13 16
11 13 17
11 13 18
11 13 19
11 13 20
11 13 21
11 13 22
11 13 23
11 13 24
11 13 25
11 13 26
11 13 27
11 13 28
11 13 29
11 13 30
11 14 15
11 14 16
11 14 17
11 14 18
11 14 19
11 14 20
11 14 21
11 14 22
11 14 23
11 14 24
11 14 25
11 14 26
11 14 27
11 14 28
11 14 29
11 14 30
11 15 18
11 15 19
11 15 20
11 15 26
11 15 27
11 15 28
11 15 29
11 15 30
11 16 18
11 16 19
11 16 20
11 16 21
11 16 22
11 16 26
11 16 27
11 16 28
11 16 29
11 16 30
11 17 18
11 17 19
11 17 20
11 17 21
11 17 22
11 17 23
11 17 24
11 17 25
11 17 26
11 17 27
11 17 28
11 17 29
11 17 30
11 18 26
11 18 27
11 18 28
11 18 29
11 18 30
11 19 26
11 19 28
11 19 29
11 19 30
11 20 26
11 20 27
11 20 28
11 20 29
11 20 30
11 21 27
11 21 28
11 21 29
11 21 30
11 22 27
11 22 28
11 22 29
11 22 30
11 23 26
11 23 27
11 23 28
11 23 29
11 23 30
11 24 26
11 24 27
11 24 28
11 24 29
11 24 30
11 25 26
11 25 27
11 25 28
11 25 29
11 25 30
11 26 28
11 26 29
11 26 30
11 27 28
11 27 29
11 27 30
12 13 15
12 13 18
12 13 19
12 13 20
12 13 21
12 13 22
12 13 26
12 13 27
12 13 28
12 13 29
12 13 30
12 14 15
12 14 18
12 14 19
12 14 20
12 14 21
12 14 22
12 14 26
12 14 27
12 14 28
12 14 29
12 14 30
12 15 17
12 15 18
12 15 19
12 15 20
12 15 21
12 15 22
12 15 26
12 15 27
12 15 28
12 15 29
12 15 30
12 17 18
12 17 19
12 17 20
12 17 21
12 17 22
12 17 26
12 17 27
12 17 28
12 17 29
12 17 30
12 18 21
12 18 22
12 18 26
12 18 27
12 18 28
12 18 29
12 18 30
12 19 21
12 19 22
12 19 26
12 19 27
12 19 28
12 19 29
12 19 30
12 20 21
12 20 22
12 20 26
12 20 27
12 20 28
12 20 29
12 20 30
12 21 27
12 21 28
12 21 29
12 21 30
12 22 27
12 22 28
12 22 29
12 22 30
12 26 28
12 26 29
12 26 30
12 27 28
12 27 29
12 27 30
13 14 15
13 14 16
13 14 17
13 14 18
13 14 19
13 14 20
13 14 21
13 14 22
13 14 23
13 14 24
13 14 25
13 14 26
13 14 27
13 14 28
13 14 29
13 14 30
13 15 18
13 15 19
13 15 20
13 15 26
13 15 27
13 15 28
13 15 29
13 15 30
13 16 18
13 16 19
13 16 20
13 16 21
13 16 22
13 16 26
13 16 27
13 16 28
13 16 29
13 16 30
13 17 18
13 17 19
13 17 20
13 17 21
13 17 22
13 17 23
13 17 24
13 17 25
13 17 26
13 17 27
13 17 28
13 17 29
13 17 30
13 18 26
13 18 27
13 18 28
13 18 29
13 18 30
13 19 26
13 19 28
13 19 29
13 19 30
13 20 26
13 20 27
13 20 28
13 20 29
13 20 30
13 21 27
13 21 28
13 21 29
13 21 30
13 22 27
13 22 28
13 22 29
13 22 30
13 23 26
13 23 27
13 23 28
13 23 29
13 23 30
13 24 26
13 24 27
13 24 28
13 24 29
13 24 30
13 25 26
13 25 27
13 25 28
13 25 29
13 25 30
13 26 28
13 26 29
13 26 30
13 27 28
13 27 29
13 27 30
14 15 18
14 15 19
14 15 20
14 15 26
14 15 27
14 15 28
14 15 29
14 15 30
14 16 18
14 16 19
14 16 20
14 16 21
14 16 22
14 16 26
14 16 27
14 16 28
14 16 29
14 16 30
14 17 18
14 17 19
14 17 20
14 17 21
14 17 22
14 17 23
14 17 24
14 17 25
14 17 26
14 17 27
14 17 28
14 17 29
14 17 30
14 18 26
14 18 27
14 18 28
14 18 29
14 18 30
14 19 26
14 19 28
14 19 29
14 19 30
14 20 26
14 20 27
14 20 28
14 20 29
14 20 30
14 21 27
14 21 28
14 21 29
14 21 30
14 22 27
14 22 28
14 22 29
14 22 30
14 23 26
14 23 27
14 23 28
14 23 29
14 23 30
14 24 26
14 24 27
14 24 28
14 24 29
14 24 30
14 25 26
14 25 27
14 25 28
14 25 29
14 25 30
14 26 28
14 26 29
14 26 30
14 27 28
14 27 29
14 27 30
15 16 17
15 16 18
15 16 19
15 16 20
15 16 21
15 16 22
15 16 26
15 16 27
15 16 28
15 16 29
15 16 30
15 17 18
15 17 19
15 17 20
15 17 21
15 17 22
15 17 26
15 17 27
15 17 28
15 17 29
15 17 30
15 18 26
15 18 27
15 18 28
15 18 29
15 18 30
15 19 26
15 19 27
15 19 28
15 19 29
15 19 30
15 20 26
15 20 27
15 20 28
15 20 29
15 20 30
15 21 27
15 21 28
15 21 29
15 21 30
15 22 27
15 22 28
15 22 29
15 22 30
15 23 26
15 23 27
15 23 28
15 23 29
15 23 30
15 24 26
15 24 27
15 24 28
15 24 29
15 24 30
15 25 26
15 25 27
15 25 28
15 25 29
15 25 30
15 26 28
15 26 29
15 26 30
15 27 28
15 27 29
15 27 30
16 17 18
16 17 19
16 17 20
16 17 21
16 17 22
16 17 26
16 17 27
16 17 28
16 17 29
16 17 30
16 18 21
16 18 22
16 18 26
16 18 27
16 18 28
16 18 29
16 18 30
16 19 21
16 19 22
16 19 26
16 19 27
16 19 28
16 19 29
16 19 30
16 20 21
16 20 22
16 20 26
16 20 27
16 20 28
16 20 29
16 20 30
16 21 27
16 21 28
16 21 29
16 21 30
16 22 27
16 22 28
16 22 29
16 22 30
16 26 28
16 26 29
16 26 30
16 27 28
16 27 29
16 27 30
17 18 26
17 18 27
17 18 28
17 18 29
17 18 30
17 19 26
17 19 27
17 19 28
17 19 29
17 19 30
17 20 26
17 20 27
17 20 28
17 20 29
17 20 30
17 21 27
17 21 28
17 21 29
17 21 30
17 22 27
17 22 28
17 22 29
17 22 30
17 23 26
17 23 27
17 23 28
17 23 29
17 23 30
17 24 26
17 24 27
17 24 28
17 24 29
17 24 30
17 25 26
17 25 27
17 25 28
17 25 29
17 25 30
17 26 28
17 26 29
17 26 30
17 27 28
17 27 29
17 27 30
18 19 20
18 19 21
18 19 22
18 19 23
18 19 24
18 19 25
18 19 26
18 19 27
18 19 28
18 19 29
18 19 30
18 20 21
18 20 22
18 20 23
18 20 24
18 20 25
18 20 26
18 20 27
18 20 28
18 20 29
18 20 30
18 21 27
18 21 28
18 21 29
18 21 30
18 22 27
18 22 28
18 22 29
18 22 30
18 23 26
18 23 27
18 23 28
18 23 29
18 23 30
18 24 26
18 24 27
18 24 28
18 24 29
18 24 30
18 25 26
18 25 27
18 25 28
18 25 29
18 25 30
18 26 28
18 26 29
18 26 30
18 27 28
18 27 29
18 27 30
19 20 21
19 20 22
19 20 23
19 20 24
19 20 25
19 20 26
19 20 27
19 20 28
19 20 29
19 20 30
19 21 27
19 21 28
19 21 29
19 21 30
19 22 27
19 22 28
19 22 29
19 22 30
19 23 26
19 23 27
19 23 28
19 23 29
19 23 30
19 24 26
19 24 27
19 24 28
19 24 29
19 24 30
19 25 26
19 25 27
19 25 28
19 25 29
19 25 30
19 27 28
19 27 29
19 27 30
20 21 27
20 21 28
20 21 29
20 21 30
20 22 27
20 22 28
20 22 29
20 22 30
20 23 26
20 23 27
20 23 28
20 23 29
20 23 30
20 24 26
20 24 27
20 24 28
20 24 29
20 24 30
20 25 26
20 25 27
20 25 28
20 25 29
20 25 30
20 26 28
20 26 29
20 26 30
20 27 28
20 27 29
20 27 30
21 22 23
21 22 24
21 22 25
21 22 26
21 22 27
21 22 28
21 22 29
21 22 30
21 23 27
21 23 28
21 23 29
21 23 30
21 24 27
21 24 28
21 24 29
21 24 30
21 25 27
21 25 28
21 25 29
21 25 30
21 26 28
21 26 29
21 26 30
21 27 28
21 27 29
21 27 30
22 23 27
22 23 28
22 23 29
22 23 30
22 24 27
22 24 28
22 24 29
22 24 30
22 25 27
22 25 28
22 25 29
22 25 30
22 26 28
22 26 29
22 26 30
22 27 28
22 27 29
22 27 30
23 26 28
23 26 29
23 26 30
23 27 28
23 27 29
23 27 30
24 26 28
24 26 29
24 26 30
24 27 28
24 27 29
24 27 30
25 26 28
25 26 29
25 26 30
25 27 28
25 27 29
25 27 30
26 27 28
26 27 29
26 27 30
28 29 30
