# Supplementary material for: Netcombin: An algorithm for constructing optimal phylogenetic network from rooted triplets
Source: PLoS One. 2020 Sep 18;15(9):e0227842. doi: 10.1371/journal.pone.0227842 (PMC7500971; doi:10.1371/journal.pone.0227842)
Supplement: S4 File — (ZIP) [file pone.0227842.s004.zip › SequenceData-Triplet/sequenceData-10-20-30-0-Triplet/length 100, numseq 30, rate 10^-7/6 seq.txt]

>$1
ATACTGTTTTGTGTCCACGCGTCGAAGCCCGTACTGTTTAGACGTTTACTACCATGACACAATTCCCGTCAGAGTTCGACCGAAGAGAGGTGTCGGCCAC
>$2
ATACTGTTTTGTGTCCACGCGTCGAAGCCCGTACTGTTTAGACGTTTACTACCATGACACAATTCCCGTCAGAGTTCGACCGAAGAGAGGTGTCGGCCAA
>$3
ATACTGTTTTGTGTCCACGCGTCGAAGCCCGTACTGTTTAGACGTTTACTACCATGACACAATTCCCGTCAGAGTTCGACCGAAGAGAGGTGTCGGCCAA
>$4
ATACTGTTTTGTGTCCACGCGTCGAAGCCCGTACTATTTAGACGTTTACTACCATGACACAATTCCCGTCAGAGTTCGACCGAAGAGAGGTGTCGGCCAA
>$5
ATACTGTTTTGTGTCCACGCGTCGAAGCCCGTACTATTTAGACGTTTACTACCATGACACAATTCCCGTCAGAGTTCGACCGAAGAGAGGTGTCGGCCAA
>$6
ATACTGTTTTGTGACCACGCGTCGAAGCCCGTACTATTTAGACGTTTACTACCATGACACAATTCCCGTCAGAGTTCGTCCGAAGAGAGGTGTCGGCCAA
>$7
ATACTGTTTTGTGTCCACGCGTCGAAGCCCGTACTATTTAGACGTTTACTACCATGACACAATTCCCGTCAGAGTTCGACCGAAGAGAGGTGTCGGCCAA
>$8
ATACTTTTTTGTGTCCACGCGTCGAACCCCGTACTATTTAGACGTTTACTACCATGACACAATTCCCGTCAGAGTTCGACCGAAGAGAGGTGTCGGCCAA
>$9
ATACTGTTTTGTGTCCACGCGTCGAAGCCCGTACTATTTAGACGTTTACTACCATGACACAATTCCCGTCAGAGTTCGACCGAAGAGAGGTGTCGGCCAA
>$10
ATACTGTTTTGTGTCCACGCGTCGAAGCCCGTACTATTTAGACGTTTACTACCATGACACATTTCCCGTCAGAGTTCGACCGAAGAGAGGTGTCGGCCAA
>$11
ATACTGTTTTGTGTCCACGCGTCGAAGCCCGTACTATTTAGACGTTTACTACCATGACACATTTCCCGTCAGAGTTCGACCGAAGAGAGGTGTCGGCCAA
>$12
ATACTGTTTTGTGTCCACGCGTCGAAGCCCGTACTATTTAGACGTTTACTACCATGACACAATTCCCGTCAGAGTTCGACCGAAGAGAGGTGTCGGCCAA
>$13
ATACTGTTTTGTGTCCACGCGTCGAAGCCCGTACTATTTAGACGTTTACTACCATGACACACTTCCCGTCAGAGTTCGACCGAAGAGAGGTGTCGGCCAA
>$14
ATACTGTTTTGTGTCCACGCGTCGAAGCCCGTACTATTTAGACGTTTACTACCATGACACACTTCCCGTCAGAGTTCGACCGAAGAGAGGTGTCGGCCAA
>$15
ATACTGTTTTGTGTCCACGCGTCGAAGCCCGTACTATTTAGACGTTTACTACCATGACACAATTCCCGTCAGAGCTCGACCGAAGAGAGGTGTCGGCCAA
>$16
ATACTGTTTTGTGTCCACGCGTCGAAGCCCGTACTATTTAGACGTTTACTACCATGACACAATTCCCGTCAGAGTTCGACCGAAGAGAGGTGTCGGCCAA
>$17
ATACTGTTTTGTGTCCACGCGTCGAAGCCCGTACTATTTAGACGTTTACTACCATGACACAGTTCCCGTCAGAGTTCGACCGAAGAGAGGTGTCGGCCAA
>$18
ATACTGTTTTGTGTCCACGCGTCGAAGCCCGTACTATTTAGACCTTTACTACCATGACACAATTCCCGTCAGAGTTCGACCGAAGAGAGGTGTCGGCCAA
>$19
ATACTGTTTTGTGTCCACGCGTCGAAGCCCGTACTATTTAGACCTTTACTACCATGACGCAATTCCCATCAGAGTTCGACCGAAGAGAGGTGTCGGCCAA
>$20
ATACTGTTTTGTGTCCACGCGTCGAAGCCCGTACTATTTAGACCTTTACTACCATGACACAATTCCCGTCAGAGTTCGACCGAAGAGAGGTGTCGGCCAA
>$21
ATACTATTTTGTGTCCACGCGTCGAAGCCCGTACTATTTAGACGTTTACTACCATGACACAATTCCCGTCAGAGTTCGACCGAAGAGAGGTGTCGGCCAA
>$22
ATACTATTTTGTGTCCACGCGTCGAAGCCCGTACTATTTAGACGTTTACTACCATGACACAATTCCCGTCAGAGTTCGACCGAAGAGAGGTGTCGGCCAA
>$23
ATACTGTTTTGTGTCCACGCGTCGAAGCCCGTACTATTTAGACGTTTACTACCATGACACAATTCCCGTCAGAGTTCGACCGAAGAGAGGTGTCGGCCAA
>$24
ATACTGTTTTGTGTCCACGCGTCGAAGCCCGTACTATTTAGACGTTTACTACCATGACACAATTCCCGTCAGAGTTCGACCGAAGAGAGGTGTCGGCCAA
>$25
ATACTGTTTTGTGTCCACGCGTCGAAGCCCGTACTATTTAGACGTTTACTACCATGACACAATTCCCGTCAGAGTTCGACCGAAGAGAGGTGTCGGCCAA
>$26
ATACTCTTTTGTCTCCACGCGTCGAAGCCCATACTATTTAGACGTTTACTACCATGACACAATTCCCGTCAGAATTCGACCGAAGAGAGGTGTCGGCTAA
>$27
ATACTGTTTTGTATCCACGCGTCGAAGCCCGTACTATTTAGACGTTTACTACCATGACACAATTCCCGTCAGAATTCGACCGAAGAGAGGTGTCGGCCAA
>$28
ATCCTGTTTTGTGTCCACGCGTCGAAGCCCGTACTATTTAGACGTATACTACCATGACACAATTCCCGTCTGAGTTCGACCGAAGAGAGGTGTCGGCCAA
>$29
ATACTGTTTTGTGTCCACGCGTCGAAGCCCGTACTATTTAGACGTTTACTACCATGACACAATTCCCGTCTGAGTTCGCCCGAAGAGAGGTGTCGGCCAA
>$30
ATACTGTTTGGTGTCCACGCGTCGAAGCCCGTACTATTTAGACGTTTACTACCATGACACAATTCCCGTCTGAGTTCGACCGAAGAGAGGTGTCGGCCAA
