# Supplementary material for: Netcombin: An algorithm for constructing optimal phylogenetic network from rooted triplets
Source: PLoS One. 2020 Sep 18;15(9):e0227842. doi: 10.1371/journal.pone.0227842 (PMC7500971; doi:10.1371/journal.pone.0227842)
Supplement: S4 File — (ZIP) [file pone.0227842.s004.zip › SequenceData-Triplet/sequenceData-10-20-30-0-Triplet/length 100, numseq 40, rate 10^-7/1 bad triplets-1992.txt]

1 5 6
1 5 8
1 5 9
1 5 10
1 5 11
1 5 12
1 5 13
1 5 14
1 5 15
1 5 16
1 5 17
1 5 25
1 5 27
1 5 28
1 5 29
1 5 30
1 5 31
1 5 33
1 5 34
1 5 35
1 5 40
1 6 8
1 6 9
1 6 10
1 6 11
1 6 12
1 6 13
1 6 14
1 6 15
1 6 16
1 6 17
1 6 25
1 6 27
1 6 28
1 6 29
1 6 30
1 6 31
1 6 33
1 6 34
1 6 35
1 6 40
1 7 8
1 7 9
1 7 10
1 7 11
1 7 12
1 7 13
1 7 14
1 7 15
1 7 16
1 7 17
1 7 25
1 7 27
1 7 28
1 7 29
1 7 30
1 7 31
1 7 32
1 7 33
1 7 34
1 7 35
1 7 37
1 7 38
1 7 40
1 18 25
1 18 27
1 18 28
1 18 29
1 18 30
1 18 31
1 18 32
1 18 33
1 18 34
1 18 35
1 18 37
1 18 38
1 18 40
1 19 20
1 19 21
1 19 22
1 19 23
1 19 25
1 19 27
1 19 28
1 19 29
1 19 30
1 19 31
1 19 32
1 19 33
1 19 34
1 19 35
1 19 37
1 19 38
1 19 40
1 20 21
1 20 22
1 20 23
1 20 24
1 20 25
1 20 26
1 20 27
1 20 28
1 20 29
1 20 30
1 20 31
1 20 32
1 20 33
1 20 34
1 20 35
1 20 36
1 20 37
1 20 38
1 20 39
1 20 40
1 21 22
1 21 23
1 21 24
1 21 25
1 21 26
1 21 27
1 21 28
1 21 29
1 21 30
1 21 31
1 21 32
1 21 33
1 21 34
1 21 35
1 21 36
1 21 37
1 21 38
1 21 39
1 21 40
1 22 23
1 22 24
1 22 25
1 22 26
1 22 27
1 22 28
1 22 29
1 22 30
1 22 31
1 22 32
1 22 33
1 22 34
1 22 35
1 22 36
1 22 37
1 22 38
1 22 39
1 22 40
1 23 25
1 23 27
1 23 28
1 23 29
1 23 30
1 23 31
1 23 32
1 23 33
1 23 34
1 23 35
1 23 37
1 23 38
1 23 39
1 23 40
1 24 25
1 24 27
1 24 28
1 24 29
1 24 30
1 24 31
1 24 32
1 24 33
1 24 34
1 24 35
1 24 37
1 24 38
1 24 40
1 26 27
1 26 28
1 26 29
1 26 30
1 26 31
1 26 32
1 26 33
1 26 34
1 26 35
1 26 37
1 26 38
1 26 40
1 27 28
1 27 29
1 27 30
1 27 31
1 27 33
1 27 34
1 27 35
1 27 40
1 28 29
1 28 30
1 28 31
1 28 33
1 28 34
1 28 35
1 28 40
1 32 33
1 32 34
1 32 35
1 32 40
1 36 37
1 36 38
1 36 40
1 37 38
1 37 40
1 38 40
1 39 40
2 5 6
2 5 8
2 5 9
2 5 10
2 5 11
2 5 12
2 5 13
2 5 14
2 5 15
2 5 16
2 5 17
2 5 25
2 5 27
2 5 28
2 5 29
2 5 30
2 5 31
2 5 33
2 5 34
2 5 35
2 5 40
2 6 8
2 6 9
2 6 10
2 6 11
2 6 12
2 6 13
2 6 14
2 6 15
2 6 16
2 6 17
2 6 25
2 6 27
2 6 28
2 6 29
2 6 30
2 6 31
2 6 33
2 6 34
2 6 35
2 6 40
2 7 8
2 7 9
2 7 10
2 7 11
2 7 12
2 7 13
2 7 14
2 7 15
2 7 16
2 7 17
2 7 25
2 7 27
2 7 28
2 7 29
2 7 30
2 7 31
2 7 32
2 7 33
2 7 34
2 7 35
2 7 37
2 7 38
2 7 40
2 18 25
2 18 27
2 18 28
2 18 29
2 18 30
2 18 31
2 18 32
2 18 33
2 18 34
2 18 35
2 18 37
2 18 38
2 18 40
2 19 20
2 19 21
2 19 22
2 19 23
2 19 25
2 19 27
2 19 28
2 19 29
2 19 30
2 19 31
2 19 32
2 19 33
2 19 34
2 19 35
2 19 37
2 19 38
2 19 40
2 20 21
2 20 22
2 20 23
2 20 24
2 20 25
2 20 26
2 20 27
2 20 28
2 20 29
2 20 30
2 20 31
2 20 32
2 20 33
2 20 34
2 20 35
2 20 36
2 20 37
2 20 38
2 20 39
2 20 40
2 21 22
2 21 23
2 21 24
2 21 25
2 21 26
2 21 27
2 21 28
2 21 29
2 21 30
2 21 31
2 21 32
2 21 33
2 21 34
2 21 35
2 21 36
2 21 37
2 21 38
2 21 39
2 21 40
2 22 23
2 22 24
2 22 25
2 22 26
2 22 27
2 22 28
2 22 29
2 22 30
2 22 31
2 22 32
2 22 33
2 22 34
2 22 35
2 22 36
2 22 37
2 22 38
2 22 39
2 22 40
2 23 25
2 23 27
2 23 28
2 23 29
2 23 30
2 23 31
2 23 32
2 23 33
2 23 34
2 23 35
2 23 37
2 23 38
2 23 39
2 23 40
2 24 25
2 24 27
2 24 28
2 24 29
2 24 30
2 24 31
2 24 32
2 24 33
2 24 34
2 24 35
2 24 37
2 24 38
2 24 40
2 26 27
2 26 28
2 26 29
2 26 30
2 26 31
2 26 32
2 26 33
2 26 34
2 26 35
2 26 37
2 26 38
2 26 40
2 27 28
2 27 29
2 27 30
2 27 31
2 27 33
2 27 34
2 27 35
2 27 40
2 28 29
2 28 30
2 28 31
2 28 33
2 28 34
2 28 35
2 28 40
2 32 33
2 32 34
2 32 35
2 32 40
2 36 37
2 36 38
2 36 40
2 37 38
2 37 40
2 38 40
2 39 40
3 5 6
3 5 8
3 5 9
3 5 10
3 5 11
3 5 12
3 5 13
3 5 14
3 5 15
3 5 16
3 5 17
3 5 25
3 5 27
3 5 28
3 5 29
3 5 30
3 5 31
3 5 33
3 5 34
3 5 35
3 5 40
3 6 8
3 6 9
3 6 10
3 6 11
3 6 12
3 6 13
3 6 14
3 6 15
3 6 16
3 6 17
3 6 25
3 6 27
3 6 28
3 6 29
3 6 30
3 6 31
3 6 33
3 6 34
3 6 35
3 6 40
3 7 8
3 7 9
3 7 10
3 7 11
3 7 12
3 7 13
3 7 14
3 7 15
3 7 16
3 7 17
3 7 25
3 7 27
3 7 28
3 7 29
3 7 30
3 7 31
3 7 32
3 7 33
3 7 34
3 7 35
3 7 37
3 7 38
3 7 40
3 18 25
3 18 27
3 18 28
3 18 29
3 18 30
3 18 31
3 18 32
3 18 33
3 18 34
3 18 35
3 18 37
3 18 38
3 18 40
3 19 20
3 19 21
3 19 22
3 19 23
3 19 25
3 19 27
3 19 28
3 19 29
3 19 30
3 19 31
3 19 32
3 19 33
3 19 34
3 19 35
3 19 37
3 19 38
3 19 40
3 20 21
3 20 22
3 20 23
3 20 24
3 20 25
3 20 26
3 20 27
3 20 28
3 20 29
3 20 30
3 20 31
3 20 32
3 20 33
3 20 34
3 20 35
3 20 36
3 20 37
3 20 38
3 20 39
3 20 40
3 21 22
3 21 23
3 21 24
3 21 25
3 21 26
3 21 27
3 21 28
3 21 29
3 21 30
3 21 31
3 21 32
3 21 33
3 21 34
3 21 35
3 21 36
3 21 37
3 21 38
3 21 39
3 21 40
3 22 23
3 22 24
3 22 25
3 22 26
3 22 27
3 22 28
3 22 29
3 22 30
3 22 31
3 22 32
3 22 33
3 22 34
3 22 35
3 22 36
3 22 37
3 22 38
3 22 39
3 22 40
3 23 25
3 23 27
3 23 28
3 23 29
3 23 30
3 23 31
3 23 32
3 23 33
3 23 34
3 23 35
3 23 37
3 23 38
3 23 39
3 23 40
3 24 25
3 24 27
3 24 28
3 24 29
3 24 30
3 24 31
3 24 32
3 24 33
3 24 34
3 24 35
3 24 37
3 24 38
3 24 40
3 26 27
3 26 28
3 26 29
3 26 30
3 26 31
3 26 32
3 26 33
3 26 34
3 26 35
3 26 37
3 26 38
3 26 40
3 27 28
3 27 29
3 27 30
3 27 31
3 27 33
3 27 34
3 27 35
3 27 40
3 28 29
3 28 30
3 28 31
3 28 33
3 28 34
3 28 35
3 28 40
3 32 33
3 32 34
3 32 35
3 32 40
3 36 37
3 36 38
3 36 40
3 37 38
3 37 40
3 38 40
3 39 40
4 6 27
4 6 28
4 19 20
4 19 21
4 19 22
4 19 23
4 20 21
4 20 22
4 20 23
4 21 22
4 21 23
4 22 23
4 23 39
4 27 28
4 37 38
5 6 8
5 6 9
5 6 10
5 6 11
5 6 12
5 6 13
5 6 14
5 6 15
5 6 16
5 6 17
5 6 25
5 6 27
5 6 28
5 6 29
5 6 30
5 6 31
5 6 33
5 6 34
5 6 35
5 6 40
5 7 8
5 7 9
5 7 10
5 7 11
5 7 12
5 7 13
5 7 14
5 7 15
5 7 16
5 7 17
5 7 25
5 7 27
5 7 28
5 7 29
5 7 30
5 7 31
5 7 32
5 7 33
5 7 34
5 7 35
5 7 37
5 7 38
5 7 40
5 18 25
5 18 27
5 18 28
5 18 29
5 18 30
5 18 31
5 18 32
5 18 33
5 18 34
5 18 35
5 18 37
5 18 38
5 18 40
5 19 20
5 19 21
5 19 22
5 19 23
5 19 25
5 19 27
5 19 28
5 19 29
5 19 30
5 19 31
5 19 32
5 19 33
5 19 34
5 19 35
5 19 37
5 19 38
5 19 40
5 20 21
5 20 22
5 20 23
5 20 24
5 20 25
5 20 26
5 20 27
5 20 28
5 20 29
5 20 30
5 20 31
5 20 32
5 20 33
5 20 34
5 20 35
5 20 36
5 20 37
5 20 38
5 20 39
5 20 40
5 21 22
5 21 23
5 21 24
5 21 25
5 21 26
5 21 27
5 21 28
5 21 29
5 21 30
5 21 31
5 21 32
5 21 33
5 21 34
5 21 35
5 21 36
5 21 37
5 21 38
5 21 39
5 21 40
5 22 23
5 22 24
5 22 25
5 22 26
5 22 27
5 22 28
5 22 29
5 22 30
5 22 31
5 22 32
5 22 33
5 22 34
5 22 35
5 22 36
5 22 37
5 22 38
5 22 39
5 22 40
5 23 25
5 23 27
5 23 28
5 23 29
5 23 30
5 23 31
5 23 32
5 23 33
5 23 34
5 23 35
5 23 37
5 23 38
5 23 39
5 23 40
5 24 25
5 24 27
5 24 28
5 24 29
5 24 30
5 24 31
5 24 32
5 24 33
5 24 34
5 24 35
5 24 37
5 24 38
5 24 40
5 26 27
5 26 28
5 26 29
5 26 30
5 26 31
5 26 32
5 26 33
5 26 34
5 26 35
5 26 37
5 26 38
5 26 40
5 27 28
5 27 29
5 27 30
5 27 31
5 27 33
5 27 34
5 27 35
5 27 40
5 28 29
5 28 30
5 28 31
5 28 33
5 28 34
5 28 35
5 28 40
5 32 33
5 32 34
5 32 35
5 32 40
5 36 37
5 36 38
5 36 40
5 37 38
5 37 40
5 38 40
5 39 40
6 7 8
6 7 9
6 7 10
6 7 11
6 7 12
6 7 13
6 7 14
6 7 15
6 7 16
6 7 17
6 7 25
6 7 27
6 7 28
6 7 29
6 7 30
6 7 31
6 7 32
6 7 33
6 7 34
6 7 35
6 7 37
6 7 38
6 7 40
6 8 27
6 8 28
6 9 27
6 9 28
6 10 27
6 10 28
6 11 27
6 11 28
6 12 27
6 12 28
6 13 27
6 13 28
6 14 27
6 14 28
6 15 27
6 15 28
6 16 27
6 16 28
6 17 27
6 17 28
6 18 25
6 18 27
6 18 28
6 18 29
6 18 30
6 18 31
6 18 32
6 18 33
6 18 34
6 18 35
6 18 37
6 18 38
6 18 40
6 19 20
6 19 21
6 19 22
6 19 23
6 19 25
6 19 27
6 19 28
6 19 29
6 19 30
6 19 31
6 19 32
6 19 33
6 19 34
6 19 35
6 19 37
6 19 38
6 19 40
6 20 21
6 20 22
6 20 23
6 20 24
6 20 25
6 20 26
6 20 27
6 20 28
6 20 29
6 20 30
6 20 31
6 20 32
6 20 33
6 20 34
6 20 35
6 20 36
6 20 37
6 20 38
6 20 39
6 20 40
6 21 22
6 21 23
6 21 24
6 21 25
6 21 26
6 21 27
6 21 28
6 21 29
6 21 30
6 21 31
6 21 32
6 21 33
6 21 34
6 21 35
6 21 36
6 21 37
6 21 38
6 21 39
6 21 40
6 22 23
6 22 24
6 22 25
6 22 26
6 22 27
6 22 28
6 22 29
6 22 30
6 22 31
6 22 32
6 22 33
6 22 34
6 22 35
6 22 36
6 22 37
6 22 38
6 22 39
6 22 40
6 23 25
6 23 27
6 23 28
6 23 29
6 23 30
6 23 31
6 23 32
6 23 33
6 23 34
6 23 35
6 23 37
6 23 38
6 23 39
6 23 40
6 24 25
6 24 27
6 24 28
6 24 29
6 24 30
6 24 31
6 24 32
6 24 33
6 24 34
6 24 35
6 24 37
6 24 38
6 24 40
6 25 27
6 25 28
6 26 27
6 26 28
6 26 29
6 26 30
6 26 31
6 26 32
6 26 33
6 26 34
6 26 35
6 26 37
6 26 38
6 26 40
6 32 33
6 32 34
6 32 35
6 32 40
6 36 37
6 36 38
6 36 40
6 37 38
6 37 40
6 38 40
6 39 40
7 18 25
7 18 26
7 18 27
7 18 28
7 18 29
7 18 30
7 18 31
7 18 32
7 18 33
7 18 34
7 18 35
7 18 36
7 18 37
7 18 38
7 18 39
7 18 40
7 19 20
7 19 21
7 19 22
7 19 23
7 19 24
7 19 25
7 19 26
7 19 27
7 19 28
7 19 29
7 19 30
7 19 31
7 19 32
7 19 33
7 19 34
7 19 35
7 19 36
7 19 37
7 19 38
7 19 39
7 19 40
7 20 21
7 20 22
7 20 23
7 20 24
7 20 25
7 20 26
7 20 27
7 20 28
7 20 29
7 20 30
7 20 31
7 20 32
7 20 33
7 20 34
7 20 35
7 20 36
7 20 37
7 20 38
7 20 39
7 20 40
7 21 22
7 21 23
7 21 24
7 21 25
7 21 26
7 21 27
7 21 28
7 21 29
7 21 30
7 21 31
7 21 32
7 21 33
7 21 34
7 21 35
7 21 36
7 21 37
7 21 38
7 21 39
7 21 40
7 22 23
7 22 24
7 22 25
7 22 26
7 22 27
7 22 28
7 22 29
7 22 30
7 22 31
7 22 32
7 22 33
7 22 34
7 22 35
7 22 36
7 22 37
7 22 38
7 22 39
7 22 40
7 23 24
7 23 25
7 23 26
7 23 27
7 23 28
7 23 29
7 23 30
7 23 31
7 23 32
7 23 33
7 23 34
7 23 35
7 23 36
7 23 37
7 23 38
7 23 39
7 23 40
7 24 25
7 24 26
7 24 27
7 24 28
7 24 29
7 24 30
7 24 31
7 24 32
7 24 33
7 24 34
7 24 35
7 24 36
7 24 37
7 24 38
7 24 39
7 24 40
7 26 27
7 26 28
7 26 29
7 26 30
7 26 31
7 26 32
7 26 33
7 26 34
7 26 35
7 26 36
7 26 37
7 26 38
7 26 39
7 26 40
7 27 28
7 27 29
7 27 30
7 27 31
7 27 32
7 27 33
7 27 34
7 27 35
7 27 37
7 27 38
7 27 40
7 28 29
7 28 30
7 28 31
7 28 32
7 28 33
7 28 34
7 28 35
7 28 37
7 28 38
7 28 40
7 32 33
7 32 34
7 32 35
7 32 37
7 32 38
7 32 40
7 36 37
7 36 38
7 36 39
7 36 40
7 37 38
7 37 40
7 38 40
7 39 40
8 19 20
8 19 21
8 19 22
8 19 23
8 20 21
8 20 22
8 20 23
8 21 22
8 21 23
8 22 23
8 23 39
8 27 28
8 37 38
9 19 20
9 19 21
9 19 22
9 19 23
9 20 21
9 20 22
9 20 23
9 21 22
9 21 23
9 22 23
9 23 39
9 27 28
9 37 38
10 19 20
10 19 21
10 19 22
10 19 23
10 20 21
10 20 22
10 20 23
10 21 22
10 21 23
10 22 23
10 23 39
10 27 28
10 37 38
11 19 20
11 19 21
11 19 22
11 19 23
11 20 21
11 20 22
11 20 23
11 21 22
11 21 23
11 22 23
11 23 39
11 27 28
11 37 38
12 19 20
12 19 21
12 19 22
12 19 23
12 20 21
12 20 22
12 20 23
12 21 22
12 21 23
12 22 23
12 23 39
12 27 28
12 37 38
13 19 20
13 19 21
13 19 22
13 19 23
13 20 21
13 20 22
13 20 23
13 21 22
13 21 23
13 22 23
13 23 39
13 27 28
13 37 38
14 19 20
14 19 21
14 19 22
14 19 23
14 20 21
14 20 22
14 20 23
14 21 22
14 21 23
14 22 23
14 23 39
14 27 28
14 37 38
15 19 20
15 19 21
15 19 22
15 19 23
15 20 21
15 20 22
15 20 23
15 21 22
15 21 23
15 22 23
15 23 39
15 27 28
15 37 38
16 19 20
16 19 21
16 19 22
16 19 23
16 20 21
16 20 22
16 20 23
16 21 22
16 21 23
16 22 23
16 23 39
16 27 28
16 37 38
17 19 20
17 19 21
17 19 22
17 19 23
17 20 21
17 20 22
17 20 23
17 21 22
17 21 23
17 22 23
17 23 39
17 27 28
17 37 38
18 19 20
18 19 21
18 19 22
18 19 23
18 19 24
18 19 25
18 19 26
18 19 27
18 19 28
18 19 29
18 19 30
18 19 31
18 19 32
18 19 33
18 19 34
18 19 35
18 19 36
18 19 37
18 19 38
18 19 39
18 19 40
18 20 21
18 20 22
18 20 23
18 20 24
18 20 25
18 20 26
18 20 27
18 20 28
18 20 29
18 20 30
18 20 31
18 20 32
18 20 33
18 20 34
18 20 35
18 20 36
18 20 37
18 20 38
18 20 39
18 20 40
18 21 22
18 21 23
18 21 24
18 21 25
18 21 26
18 21 27
18 21 28
18 21 29
18 21 30
18 21 31
18 21 32
18 21 33
18 21 34
18 21 35
18 21 36
18 21 37
18 21 38
18 21 39
18 21 40
18 22 23
18 22 24
18 22 25
18 22 26
18 22 27
18 22 28
18 22 29
18 22 30
18 22 31
18 22 32
18 22 33
18 22 34
18 22 35
18 22 36
18 22 37
18 22 38
18 22 39
18 22 40
18 23 24
18 23 25
18 23 26
18 23 27
18 23 28
18 23 29
18 23 30
18 23 31
18 23 32
18 23 33
18 23 34
18 23 35
18 23 36
18 23 37
18 23 38
18 23 39
18 23 40
18 24 25
18 24 26
18 24 27
18 24 28
18 24 29
18 24 30
18 24 31
18 24 32
18 24 33
18 24 34
18 24 35
18 24 36
18 24 37
18 24 38
18 24 39
18 24 40
18 26 27
18 26 28
18 26 29
18 26 30
18 26 31
18 26 32
18 26 33
18 26 34
18 26 35
18 26 37
18 26 38
18 26 40
18 27 28
18 27 29
18 27 30
18 27 31
18 27 32
18 27 33
18 27 34
18 27 35
18 27 37
18 27 38
18 27 40
18 28 29
18 28 30
18 28 31
18 28 32
18 28 33
18 28 34
18 28 35
18 28 37
18 28 38
18 28 40
18 32 33
18 32 34
18 32 35
18 32 37
18 32 38
18 32 40
18 36 37
18 36 38
18 36 40
18 37 38
18 37 40
18 38 40
18 39 40
19 20 21
19 20 22
19 21 22
19 24 25
19 24 26
19 24 27
19 24 28
19 24 29
19 24 30
19 24 31
19 24 32
19 24 33
19 24 34
19 24 35
19 24 36
19 24 37
19 24 38
19 24 39
19 24 40
19 26 27
19 26 28
19 26 29
19 26 30
19 26 31
19 26 32
19 26 33
19 26 34
19 26 35
19 26 36
19 26 37
19 26 38
19 26 39
19 26 40
19 27 28
19 27 29
19 27 30
19 27 31
19 27 32
19 27 33
19 27 34
19 27 35
19 27 37
19 27 38
19 27 40
19 28 29
19 28 30
19 28 31
19 28 32
19 28 33
19 28 34
19 28 35
19 28 37
19 28 38
19 28 40
19 32 33
19 32 34
19 32 35
19 32 37
19 32 38
19 32 40
19 36 37
19 36 38
19 36 39
19 36 40
19 37 38
19 37 40
19 38 40
19 39 40
20 24 25
20 24 26
20 24 27
20 24 28
20 24 29
20 24 30
20 24 31
20 24 32
20 24 33
20 24 34
20 24 35
20 24 36
20 24 37
20 24 38
20 24 39
20 24 40
20 26 27
20 26 28
20 26 29
20 26 30
20 26 31
20 26 32
20 26 33
20 26 34
20 26 35
20 26 36
20 26 37
20 26 38
20 26 39
20 26 40
20 27 28
20 27 29
20 27 30
20 27 31
20 27 32
20 27 33
20 27 34
20 27 35
20 27 36
20 27 37
20 27 38
20 27 39
20 27 40
20 28 29
20 28 30
20 28 31
20 28 32
20 28 33
20 28 34
20 28 35
20 28 36
20 28 37
20 28 38
20 28 39
20 28 40
20 32 33
20 32 34
20 32 35
20 32 36
20 32 37
20 32 38
20 32 39
20 32 40
20 36 37
20 36 38
20 36 39
20 36 40
20 37 38
20 37 39
20 37 40
20 38 39
20 38 40
20 39 40
21 24 25
21 24 26
21 24 27
21 24 28
21 24 29
21 24 30
21 24 31
21 24 32
21 24 33
21 24 34
21 24 35
21 24 36
21 24 37
21 24 38
21 24 39
21 24 40
21 26 27
21 26 28
21 26 29
21 26 30
21 26 31
21 26 32
21 26 33
21 26 34
21 26 35
21 26 36
21 26 37
21 26 38
21 26 39
21 26 40
21 27 28
21 27 29
21 27 30
21 27 31
21 27 32
21 27 33
21 27 34
21 27 35
21 27 36
21 27 37
21 27 38
21 27 39
21 27 40
21 28 29
21 28 30
21 28 31
21 28 32
21 28 33
21 28 34
21 28 35
21 28 36
21 28 37
21 28 38
21 28 39
21 28 40
21 32 33
21 32 34
21 32 35
21 32 36
21 32 37
21 32 38
21 32 39
21 32 40
21 36 37
21 36 38
21 36 39
21 36 40
21 37 38
21 37 39
21 37 40
21 38 39
21 38 40
21 39 40
22 24 25
22 24 26
22 24 27
22 24 28
22 24 29
22 24 30
22 24 31
22 24 32
22 24 33
22 24 34
22 24 35
22 24 36
22 24 37
22 24 38
22 24 39
22 24 40
22 26 27
22 26 28
22 26 29
22 26 30
22 26 31
22 26 32
22 26 33
22 26 34
22 26 35
22 26 36
22 26 37
22 26 38
22 26 39
22 26 40
22 27 28
22 27 29
22 27 30
22 27 31
22 27 32
22 27 33
22 27 34
22 27 35
22 27 36
22 27 37
22 27 38
22 27 39
22 27 40
22 28 29
22 28 30
22 28 31
22 28 32
22 28 33
22 28 34
22 28 35
22 28 36
22 28 37
22 28 38
22 28 39
22 28 40
22 32 33
22 32 34
22 32 35
22 32 36
22 32 37
22 32 38
22 32 39
22 32 40
22 36 37
22 36 38
22 36 39
22 36 40
22 37 38
22 37 39
22 37 40
22 38 39
22 38 40
22 39 40
23 24 25
23 24 26
23 24 27
23 24 28
23 24 29
23 24 30
23 24 31
23 24 32
23 24 33
23 24 34
23 24 35
23 24 36
23 24 37
23 24 38
23 24 39
23 24 40
23 25 39
23 26 27
23 26 28
23 26 29
23 26 30
23 26 31
23 26 32
23 26 33
23 26 34
23 26 35
23 26 36
23 26 37
23 26 38
23 26 39
23 26 40
23 27 28
23 27 29
23 27 30
23 27 31
23 27 32
23 27 33
23 27 34
23 27 35
23 27 37
23 27 38
23 27 39
23 27 40
23 28 29
23 28 30
23 28 31
23 28 32
23 28 33
23 28 34
23 28 35
23 28 37
23 28 38
23 28 39
23 28 40
23 29 39
23 30 39
23 31 39
23 32 33
23 32 34
23 32 35
23 32 37
23 32 38
23 32 39
23 32 40
23 33 39
23 34 39
23 35 39
23 36 37
23 36 38
23 36 39
23 36 40
23 37 38
23 37 39
23 37 40
23 38 39
23 38 40
24 26 27
24 26 28
24 26 29
24 26 30
24 26 31
24 26 32
24 26 33
24 26 34
24 26 35
24 26 36
24 26 37
24 26 38
24 26 39
24 26 40
24 27 28
24 27 29
24 27 30
24 27 31
24 27 32
24 27 33
24 27 34
24 27 35
24 27 37
24 27 38
24 27 40
24 28 29
24 28 30
24 28 31
24 28 32
24 28 33
24 28 34
24 28 35
24 28 37
24 28 38
24 28 40
24 32 33
24 32 34
24 32 35
24 32 37
24 32 38
24 32 40
24 36 37
24 36 38
24 36 39
24 36 40
24 37 38
24 37 40
24 38 40
24 39 40
25 27 28
25 37 38
26 27 28
26 27 29
26 27 30
26 27 31
26 27 32
26 27 33
26 27 34
26 27 35
26 27 37
26 27 38
26 27 40
26 28 29
26 28 30
26 28 31
26 28 32
26 28 33
26 28 34
26 28 35
26 28 37
26 28 38
26 28 40
26 32 33
26 32 34
26 32 35
26 32 37
26 32 38
26 32 40
26 36 37
26 36 38
26 36 40
26 37 38
26 37 40
26 38 40
26 39 40
27 32 33
27 32 34
27 32 35
27 32 40
27 36 37
27 36 38
27 36 40
27 37 38
27 37 40
27 38 40
27 39 40
28 32 33
28 32 34
28 32 35
28 32 40
28 36 37
28 36 38
28 36 40
28 37 38
28 37 40
28 38 40
28 39 40
29 37 38
30 37 38
31 37 38
32 36 37
32 36 38
32 36 40
32 37 38
32 37 40
32 38 40
32 39 40
33 37 38
34 37 38
35 37 38
36 37 38
36 37 40
36 38 40
36 39 40
37 39 40
38 39 40
