# Supplementary material for: Netcombin: An algorithm for constructing optimal phylogenetic network from rooted triplets
Source: PLoS One. 2020 Sep 18;15(9):e0227842. doi: 10.1371/journal.pone.0227842 (PMC7500971; doi:10.1371/journal.pone.0227842)
Supplement: S4 File — (ZIP) [file pone.0227842.s004.zip › SequenceData-Triplet/sequenceData-10-20-30-0-Triplet/length 100, numseq 40, rate 10^-7/1 good triplets-3323.txt]

1 2 4
1 2 5
1 2 6
1 2 7
1 2 8
1 2 9
1 2 10
1 2 11
1 2 12
1 2 13
1 2 14
1 2 15
1 2 16
1 2 17
1 2 18
1 2 19
1 2 20
1 2 21
1 2 22
1 2 23
1 2 24
1 2 25
1 2 26
1 2 27
1 2 28
1 2 29
1 2 30
1 2 31
1 2 32
1 2 33
1 2 34
1 2 35
1 2 36
1 2 37
1 2 38
1 2 39
1 2 40
1 3 4
1 3 5
1 3 6
1 3 7
1 3 8
1 3 9
1 3 10
1 3 11
1 3 12
1 3 13
1 3 14
1 3 15
1 3 16
1 3 17
1 3 18
1 3 19
1 3 20
1 3 21
1 3 22
1 3 23
1 3 24
1 3 25
1 3 26
1 3 27
1 3 28
1 3 29
1 3 30
1 3 31
1 3 32
1 3 33
1 3 34
1 3 35
1 3 36
1 3 37
1 3 38
1 3 39
1 3 40
1 4 5
1 4 6
1 4 7
1 4 18
1 4 19
1 4 20
1 4 21
1 4 22
1 4 23
1 4 24
1 4 26
1 4 27
1 4 28
1 4 32
1 4 36
1 4 37
1 4 38
1 4 39
1 5 7
1 5 18
1 5 19
1 5 20
1 5 21
1 5 22
1 5 23
1 5 24
1 5 26
1 5 32
1 5 36
1 5 37
1 5 38
1 5 39
1 6 7
1 6 18
1 6 19
1 6 20
1 6 21
1 6 22
1 6 23
1 6 24
1 6 26
1 6 32
1 6 36
1 6 37
1 6 38
1 6 39
1 7 18
1 7 19
1 7 20
1 7 21
1 7 22
1 7 23
1 7 24
1 7 26
1 7 36
1 7 39
1 8 18
1 8 19
1 8 20
1 8 21
1 8 22
1 8 23
1 8 24
1 8 26
1 8 27
1 8 28
1 8 32
1 8 36
1 8 37
1 8 38
1 8 39
1 9 18
1 9 19
1 9 20
1 9 21
1 9 22
1 9 23
1 9 24
1 9 26
1 9 27
1 9 28
1 9 32
1 9 36
1 9 37
1 9 38
1 9 39
1 10 18
1 10 19
1 10 20
1 10 21
1 10 22
1 10 23
1 10 24
1 10 26
1 10 27
1 10 28
1 10 32
1 10 36
1 10 37
1 10 38
1 10 39
1 11 18
1 11 19
1 11 20
1 11 21
1 11 22
1 11 23
1 11 24
1 11 26
1 11 27
1 11 28
1 11 32
1 11 36
1 11 37
1 11 38
1 11 39
1 12 18
1 12 19
1 12 20
1 12 21
1 12 22
1 12 23
1 12 24
1 12 26
1 12 27
1 12 28
1 12 32
1 12 36
1 12 37
1 12 38
1 12 39
1 13 18
1 13 19
1 13 20
1 13 21
1 13 22
1 13 23
1 13 24
1 13 26
1 13 27
1 13 28
1 13 32
1 13 36
1 13 37
1 13 38
1 13 39
1 14 18
1 14 19
1 14 20
1 14 21
1 14 22
1 14 23
1 14 24
1 14 26
1 14 27
1 14 28
1 14 32
1 14 36
1 14 37
1 14 38
1 14 39
1 15 18
1 15 19
1 15 20
1 15 21
1 15 22
1 15 23
1 15 24
1 15 26
1 15 27
1 15 28
1 15 32
1 15 36
1 15 37
1 15 38
1 15 39
1 16 18
1 16 19
1 16 20
1 16 21
1 16 22
1 16 23
1 16 24
1 16 26
1 16 27
1 16 28
1 16 32
1 16 36
1 16 37
1 16 38
1 16 39
1 17 18
1 17 19
1 17 20
1 17 21
1 17 22
1 17 23
1 17 24
1 17 26
1 17 27
1 17 28
1 17 32
1 17 36
1 17 37
1 17 38
1 17 39
1 18 19
1 18 20
1 18 21
1 18 22
1 18 23
1 18 24
1 18 26
1 18 36
1 18 39
1 19 24
1 19 26
1 19 36
1 19 39
1 23 24
1 23 26
1 23 36
1 24 26
1 24 36
1 24 39
1 25 26
1 25 27
1 25 28
1 25 32
1 25 36
1 25 37
1 25 38
1 25 39
1 26 36
1 26 39
1 27 32
1 27 36
1 27 37
1 27 38
1 27 39
1 28 32
1 28 36
1 28 37
1 28 38
1 28 39
1 29 32
1 29 36
1 29 37
1 29 38
1 29 39
1 30 32
1 30 36
1 30 37
1 30 38
1 30 39
1 31 32
1 31 36
1 31 37
1 31 38
1 31 39
1 32 36
1 32 37
1 32 38
1 32 39
1 33 36
1 33 37
1 33 38
1 33 39
1 34 36
1 34 37
1 34 38
1 34 39
1 35 36
1 35 37
1 35 38
1 35 39
1 36 39
1 37 39
1 38 39
2 3 4
2 3 5
2 3 6
2 3 7
2 3 8
2 3 9
2 3 10
2 3 11
2 3 12
2 3 13
2 3 14
2 3 15
2 3 16
2 3 17
2 3 18
2 3 19
2 3 20
2 3 21
2 3 22
2 3 23
2 3 24
2 3 25
2 3 26
2 3 27
2 3 28
2 3 29
2 3 30
2 3 31
2 3 32
2 3 33
2 3 34
2 3 35
2 3 36
2 3 37
2 3 38
2 3 39
2 3 40
2 4 5
2 4 6
2 4 7
2 4 18
2 4 19
2 4 20
2 4 21
2 4 22
2 4 23
2 4 24
2 4 26
2 4 27
2 4 28
2 4 32
2 4 36
2 4 37
2 4 38
2 4 39
2 5 7
2 5 18
2 5 19
2 5 20
2 5 21
2 5 22
2 5 23
2 5 24
2 5 26
2 5 32
2 5 36
2 5 37
2 5 38
2 5 39
2 6 7
2 6 18
2 6 19
2 6 20
2 6 21
2 6 22
2 6 23
2 6 24
2 6 26
2 6 32
2 6 36
2 6 37
2 6 38
2 6 39
2 7 18
2 7 19
2 7 20
2 7 21
2 7 22
2 7 23
2 7 24
2 7 26
2 7 36
2 7 39
2 8 18
2 8 19
2 8 20
2 8 21
2 8 22
2 8 23
2 8 24
2 8 26
2 8 27
2 8 28
2 8 32
2 8 36
2 8 37
2 8 38
2 8 39
2 9 18
2 9 19
2 9 20
2 9 21
2 9 22
2 9 23
2 9 24
2 9 26
2 9 27
2 9 28
2 9 32
2 9 36
2 9 37
2 9 38
2 9 39
2 10 18
2 10 19
2 10 20
2 10 21
2 10 22
2 10 23
2 10 24
2 10 26
2 10 27
2 10 28
2 10 32
2 10 36
2 10 37
2 10 38
2 10 39
2 11 18
2 11 19
2 11 20
2 11 21
2 11 22
2 11 23
2 11 24
2 11 26
2 11 27
2 11 28
2 11 32
2 11 36
2 11 37
2 11 38
2 11 39
2 12 18
2 12 19
2 12 20
2 12 21
2 12 22
2 12 23
2 12 24
2 12 26
2 12 27
2 12 28
2 12 32
2 12 36
2 12 37
2 12 38
2 12 39
2 13 18
2 13 19
2 13 20
2 13 21
2 13 22
2 13 23
2 13 24
2 13 26
2 13 27
2 13 28
2 13 32
2 13 36
2 13 37
2 13 38
2 13 39
2 14 18
2 14 19
2 14 20
2 14 21
2 14 22
2 14 23
2 14 24
2 14 26
2 14 27
2 14 28
2 14 32
2 14 36
2 14 37
2 14 38
2 14 39
2 15 18
2 15 19
2 15 20
2 15 21
2 15 22
2 15 23
2 15 24
2 15 26
2 15 27
2 15 28
2 15 32
2 15 36
2 15 37
2 15 38
2 15 39
2 16 18
2 16 19
2 16 20
2 16 21
2 16 22
2 16 23
2 16 24
2 16 26
2 16 27
2 16 28
2 16 32
2 16 36
2 16 37
2 16 38
2 16 39
2 17 18
2 17 19
2 17 20
2 17 21
2 17 22
2 17 23
2 17 24
2 17 26
2 17 27
2 17 28
2 17 32
2 17 36
2 17 37
2 17 38
2 17 39
2 18 19
2 18 20
2 18 21
2 18 22
2 18 23
2 18 24
2 18 26
2 18 36
2 18 39
2 19 24
2 19 26
2 19 36
2 19 39
2 23 24
2 23 26
2 23 36
2 24 26
2 24 36
2 24 39
2 25 26
2 25 27
2 25 28
2 25 32
2 25 36
2 25 37
2 25 38
2 25 39
2 26 36
2 26 39
2 27 32
2 27 36
2 27 37
2 27 38
2 27 39
2 28 32
2 28 36
2 28 37
2 28 38
2 28 39
2 29 32
2 29 36
2 29 37
2 29 38
2 29 39
2 30 32
2 30 36
2 30 37
2 30 38
2 30 39
2 31 32
2 31 36
2 31 37
2 31 38
2 31 39
2 32 36
2 32 37
2 32 38
2 32 39
2 33 36
2 33 37
2 33 38
2 33 39
2 34 36
2 34 37
2 34 38
2 34 39
2 35 36
2 35 37
2 35 38
2 35 39
2 36 39
2 37 39
2 38 39
3 4 5
3 4 6
3 4 7
3 4 18
3 4 19
3 4 20
3 4 21
3 4 22
3 4 23
3 4 24
3 4 26
3 4 27
3 4 28
3 4 32
3 4 36
3 4 37
3 4 38
3 4 39
3 5 7
3 5 18
3 5 19
3 5 20
3 5 21
3 5 22
3 5 23
3 5 24
3 5 26
3 5 32
3 5 36
3 5 37
3 5 38
3 5 39
3 6 7
3 6 18
3 6 19
3 6 20
3 6 21
3 6 22
3 6 23
3 6 24
3 6 26
3 6 32
3 6 36
3 6 37
3 6 38
3 6 39
3 7 18
3 7 19
3 7 20
3 7 21
3 7 22
3 7 23
3 7 24
3 7 26
3 7 36
3 7 39
3 8 18
3 8 19
3 8 20
3 8 21
3 8 22
3 8 23
3 8 24
3 8 26
3 8 27
3 8 28
3 8 32
3 8 36
3 8 37
3 8 38
3 8 39
3 9 18
3 9 19
3 9 20
3 9 21
3 9 22
3 9 23
3 9 24
3 9 26
3 9 27
3 9 28
3 9 32
3 9 36
3 9 37
3 9 38
3 9 39
3 10 18
3 10 19
3 10 20
3 10 21
3 10 22
3 10 23
3 10 24
3 10 26
3 10 27
3 10 28
3 10 32
3 10 36
3 10 37
3 10 38
3 10 39
3 11 18
3 11 19
3 11 20
3 11 21
3 11 22
3 11 23
3 11 24
3 11 26
3 11 27
3 11 28
3 11 32
3 11 36
3 11 37
3 11 38
3 11 39
3 12 18
3 12 19
3 12 20
3 12 21
3 12 22
3 12 23
3 12 24
3 12 26
3 12 27
3 12 28
3 12 32
3 12 36
3 12 37
3 12 38
3 12 39
3 13 18
3 13 19
3 13 20
3 13 21
3 13 22
3 13 23
3 13 24
3 13 26
3 13 27
3 13 28
3 13 32
3 13 36
3 13 37
3 13 38
3 13 39
3 14 18
3 14 19
3 14 20
3 14 21
3 14 22
3 14 23
3 14 24
3 14 26
3 14 27
3 14 28
3 14 32
3 14 36
3 14 37
3 14 38
3 14 39
3 15 18
3 15 19
3 15 20
3 15 21
3 15 22
3 15 23
3 15 24
3 15 26
3 15 27
3 15 28
3 15 32
3 15 36
3 15 37
3 15 38
3 15 39
3 16 18
3 16 19
3 16 20
3 16 21
3 16 22
3 16 23
3 16 24
3 16 26
3 16 27
3 16 28
3 16 32
3 16 36
3 16 37
3 16 38
3 16 39
3 17 18
3 17 19
3 17 20
3 17 21
3 17 22
3 17 23
3 17 24
3 17 26
3 17 27
3 17 28
3 17 32
3 17 36
3 17 37
3 17 38
3 17 39
3 18 19
3 18 20
3 18 21
3 18 22
3 18 23
3 18 24
3 18 26
3 18 36
3 18 39
3 19 24
3 19 26
3 19 36
3 19 39
3 23 24
3 23 26
3 23 36
3 24 26
3 24 36
3 24 39
3 25 26
3 25 27
3 25 28
3 25 32
3 25 36
3 25 37
3 25 38
3 25 39
3 26 36
3 26 39
3 27 32
3 27 36
3 27 37
3 27 38
3 27 39
3 28 32
3 28 36
3 28 37
3 28 38
3 28 39
3 29 32
3 29 36
3 29 37
3 29 38
3 29 39
3 30 32
3 30 36
3 30 37
3 30 38
3 30 39
3 31 32
3 31 36
3 31 37
3 31 38
3 31 39
3 32 36
3 32 37
3 32 38
3 32 39
3 33 36
3 33 37
3 33 38
3 33 39
3 34 36
3 34 37
3 34 38
3 34 39
3 35 36
3 35 37
3 35 38
3 35 39
3 36 39
3 37 39
3 38 39
4 5 6
4 5 7
4 5 18
4 5 19
4 5 20
4 5 21
4 5 22
4 5 23
4 5 24
4 5 26
4 5 27
4 5 28
4 5 32
4 5 36
4 5 37
4 5 38
4 5 39
4 6 7
4 6 18
4 6 19
4 6 20
4 6 21
4 6 22
4 6 23
4 6 24
4 6 26
4 6 32
4 6 36
4 6 37
4 6 38
4 6 39
4 7 18
4 7 19
4 7 20
4 7 21
4 7 22
4 7 23
4 7 24
4 7 26
4 7 27
4 7 28
4 7 32
4 7 36
4 7 37
4 7 38
4 7 39
4 18 19
4 18 20
4 18 21
4 18 22
4 18 23
4 18 24
4 18 26
4 18 27
4 18 28
4 18 32
4 18 36
4 18 37
4 18 38
4 18 39
4 19 24
4 19 26
4 19 27
4 19 28
4 19 32
4 19 36
4 19 37
4 19 38
4 19 39
4 20 24
4 20 26
4 20 27
4 20 28
4 20 32
4 20 36
4 20 37
4 20 38
4 20 39
4 21 24
4 21 26
4 21 27
4 21 28
4 21 32
4 21 36
4 21 37
4 21 38
4 21 39
4 22 24
4 22 26
4 22 27
4 22 28
4 22 32
4 22 36
4 22 37
4 22 38
4 22 39
4 23 24
4 23 26
4 23 27
4 23 28
4 23 32
4 23 36
4 23 37
4 23 38
4 24 26
4 24 27
4 24 28
4 24 32
4 24 36
4 24 37
4 24 38
4 24 39
4 26 27
4 26 28
4 26 32
4 26 36
4 26 37
4 26 38
4 26 39
4 27 32
4 27 36
4 27 37
4 27 38
4 27 39
4 28 32
4 28 36
4 28 37
4 28 38
4 28 39
4 32 36
4 32 37
4 32 38
4 32 39
4 36 37
4 36 38
4 36 39
4 37 39
4 38 39
5 6 7
5 6 18
5 6 19
5 6 20
5 6 21
5 6 22
5 6 23
5 6 24
5 6 26
5 6 32
5 6 36
5 6 37
5 6 38
5 6 39
5 7 18
5 7 19
5 7 20
5 7 21
5 7 22
5 7 23
5 7 24
5 7 26
5 7 36
5 7 39
5 8 18
5 8 19
5 8 20
5 8 21
5 8 22
5 8 23
5 8 24
5 8 26
5 8 27
5 8 28
5 8 32
5 8 36
5 8 37
5 8 38
5 8 39
5 9 18
5 9 19
5 9 20
5 9 21
5 9 22
5 9 23
5 9 24
5 9 26
5 9 27
5 9 28
5 9 32
5 9 36
5 9 37
5 9 38
5 9 39
5 10 18
5 10 19
5 10 20
5 10 21
5 10 22
5 10 23
5 10 24
5 10 26
5 10 27
5 10 28
5 10 32
5 10 36
5 10 37
5 10 38
5 10 39
5 11 18
5 11 19
5 11 20
5 11 21
5 11 22
5 11 23
5 11 24
5 11 26
5 11 27
5 11 28
5 11 32
5 11 36
5 11 37
5 11 38
5 11 39
5 12 18
5 12 19
5 12 20
5 12 21
5 12 22
5 12 23
5 12 24
5 12 26
5 12 27
5 12 28
5 12 32
5 12 36
5 12 37
5 12 38
5 12 39
5 13 18
5 13 19
5 13 20
5 13 21
5 13 22
5 13 23
5 13 24
5 13 26
5 13 27
5 13 28
5 13 32
5 13 36
5 13 37
5 13 38
5 13 39
5 14 18
5 14 19
5 14 20
5 14 21
5 14 22
5 14 23
5 14 24
5 14 26
5 14 27
5 14 28
5 14 32
5 14 36
5 14 37
5 14 38
5 14 39
5 15 18
5 15 19
5 15 20
5 15 21
5 15 22
5 15 23
5 15 24
5 15 26
5 15 27
5 15 28
5 15 32
5 15 36
5 15 37
5 15 38
5 15 39
5 16 18
5 16 19
5 16 20
5 16 21
5 16 22
5 16 23
5 16 24
5 16 26
5 16 27
5 16 28
5 16 32
5 16 36
5 16 37
5 16 38
5 16 39
5 17 18
5 17 19
5 17 20
5 17 21
5 17 22
5 17 23
5 17 24
5 17 26
5 17 27
5 17 28
5 17 32
5 17 36
5 17 37
5 17 38
5 17 39
5 18 19
5 18 20
5 18 21
5 18 22
5 18 23
5 18 24
5 18 26
5 18 36
5 18 39
5 19 24
5 19 26
5 19 36
5 19 39
5 23 24
5 23 26
5 23 36
5 24 26
5 24 36
5 24 39
5 25 26
5 25 27
5 25 28
5 25 32
5 25 36
5 25 37
5 25 38
5 25 39
5 26 36
5 26 39
5 27 32
5 27 36
5 27 37
5 27 38
5 27 39
5 28 32
5 28 36
5 28 37
5 28 38
5 28 39
5 29 32
5 29 36
5 29 37
5 29 38
5 29 39
5 30 32
5 30 36
5 30 37
5 30 38
5 30 39
5 31 32
5 31 36
5 31 37
5 31 38
5 31 39
5 32 36
5 32 39
5 33 36
5 33 37
5 33 38
5 33 39
5 34 36
5 34 37
5 34 38
5 34 39
5 35 36
5 35 37
5 35 38
5 35 39
5 36 39
5 37 39
5 38 39
6 7 18
6 7 19
6 7 20
6 7 21
6 7 22
6 7 23
6 7 24
6 7 26
6 7 36
6 7 39
6 8 18
6 8 19
6 8 20
6 8 21
6 8 22
6 8 23
6 8 24
6 8 26
6 8 32
6 8 36
6 8 37
6 8 38
6 8 39
6 9 18
6 9 19
6 9 20
6 9 21
6 9 22
6 9 23
6 9 24
6 9 26
6 9 32
6 9 36
6 9 37
6 9 38
6 9 39
6 10 18
6 10 19
6 10 20
6 10 21
6 10 22
6 10 23
6 10 24
6 10 26
6 10 32
6 10 36
6 10 37
6 10 38
6 10 39
6 11 18
6 11 19
6 11 20
6 11 21
6 11 22
6 11 23
6 11 24
6 11 26
6 11 32
6 11 36
6 11 37
6 11 38
6 11 39
6 12 18
6 12 19
6 12 20
6 12 21
6 12 22
6 12 23
6 12 24
6 12 26
6 12 32
6 12 36
6 12 37
6 12 38
6 12 39
6 13 18
6 13 19
6 13 20
6 13 21
6 13 22
6 13 23
6 13 24
6 13 26
6 13 32
6 13 36
6 13 37
6 13 38
6 13 39
6 14 18
6 14 19
6 14 20
6 14 21
6 14 22
6 14 23
6 14 24
6 14 26
6 14 32
6 14 36
6 14 37
6 14 38
6 14 39
6 15 18
6 15 19
6 15 20
6 15 21
6 15 22
6 15 23
6 15 24
6 15 26
6 15 32
6 15 36
6 15 37
6 15 38
6 15 39
6 16 18
6 16 19
6 16 20
6 16 21
6 16 22
6 16 23
6 16 24
6 16 26
6 16 32
6 16 36
6 16 37
6 16 38
6 16 39
6 17 18
6 17 19
6 17 20
6 17 21
6 17 22
6 17 23
6 17 24
6 17 26
6 17 32
6 17 36
6 17 37
6 17 38
6 17 39
6 18 19
6 18 20
6 18 21
6 18 22
6 18 23
6 18 24
6 18 26
6 18 36
6 18 39
6 19 24
6 19 26
6 19 36
6 19 39
6 23 24
6 23 26
6 23 36
6 24 26
6 24 36
6 24 39
6 25 26
6 25 32
6 25 36
6 25 37
6 25 38
6 25 39
6 26 36
6 26 39
6 27 29
6 27 30
6 27 31
6 27 32
6 27 33
6 27 34
6 27 35
6 27 36
6 27 37
6 27 38
6 27 39
6 27 40
6 28 29
6 28 30
6 28 31
6 28 32
6 28 33
6 28 34
6 28 35
6 28 36
6 28 37
6 28 38
6 28 39
6 28 40
6 29 32
6 29 36
6 29 37
6 29 38
6 29 39
6 30 32
6 30 36
6 30 37
6 30 38
6 30 39
6 31 32
6 31 36
6 31 37
6 31 38
6 31 39
6 32 36
6 32 37
6 32 38
6 32 39
6 33 36
6 33 37
6 33 38
6 33 39
6 34 36
6 34 37
6 34 38
6 34 39
6 35 36
6 35 37
6 35 38
6 35 39
6 36 39
6 37 39
6 38 39
7 8 18
7 8 19
7 8 20
7 8 21
7 8 22
7 8 23
7 8 24
7 8 26
7 8 27
7 8 28
7 8 32
7 8 36
7 8 37
7 8 38
7 8 39
7 9 18
7 9 19
7 9 20
7 9 21
7 9 22
7 9 23
7 9 24
7 9 26
7 9 27
7 9 28
7 9 32
7 9 36
7 9 37
7 9 38
7 9 39
7 10 18
7 10 19
7 10 20
7 10 21
7 10 22
7 10 23
7 10 24
7 10 26
7 10 27
7 10 28
7 10 32
7 10 36
7 10 37
7 10 38
7 10 39
7 11 18
7 11 19
7 11 20
7 11 21
7 11 22
7 11 23
7 11 24
7 11 26
7 11 27
7 11 28
7 11 32
7 11 36
7 11 37
7 11 38
7 11 39
7 12 18
7 12 19
7 12 20
7 12 21
7 12 22
7 12 23
7 12 24
7 12 26
7 12 27
7 12 28
7 12 32
7 12 36
7 12 37
7 12 38
7 12 39
7 13 18
7 13 19
7 13 20
7 13 21
7 13 22
7 13 23
7 13 24
7 13 26
7 13 27
7 13 28
7 13 32
7 13 36
7 13 37
7 13 38
7 13 39
7 14 18
7 14 19
7 14 20
7 14 21
7 14 22
7 14 23
7 14 24
7 14 26
7 14 27
7 14 28
7 14 32
7 14 36
7 14 37
7 14 38
7 14 39
7 15 18
7 15 19
7 15 20
7 15 21
7 15 22
7 15 23
7 15 24
7 15 26
7 15 27
7 15 28
7 15 32
7 15 36
7 15 37
7 15 38
7 15 39
7 16 18
7 16 19
7 16 20
7 16 21
7 16 22
7 16 23
7 16 24
7 16 26
7 16 27
7 16 28
7 16 32
7 16 36
7 16 37
7 16 38
7 16 39
7 17 18
7 17 19
7 17 20
7 17 21
7 17 22
7 17 23
7 17 24
7 17 26
7 17 27
7 17 28
7 17 32
7 17 36
7 17 37
7 17 38
7 17 39
7 18 19
7 18 20
7 18 21
7 18 22
7 18 23
7 18 24
7 25 26
7 25 27
7 25 28
7 25 32
7 25 36
7 25 37
7 25 38
7 25 39
7 27 36
7 27 39
7 28 36
7 28 39
7 29 32
7 29 36
7 29 37
7 29 38
7 29 39
7 30 32
7 30 36
7 30 37
7 30 38
7 30 39
7 31 32
7 31 36
7 31 37
7 31 38
7 31 39
7 32 36
7 32 39
7 33 36
7 33 37
7 33 38
7 33 39
7 34 36
7 34 37
7 34 38
7 34 39
7 35 36
7 35 37
7 35 38
7 35 39
7 37 39
7 38 39
8 18 19
8 18 20
8 18 21
8 18 22
8 18 23
8 18 24
8 18 26
8 18 27
8 18 28
8 18 32
8 18 36
8 18 37
8 18 38
8 18 39
8 19 24
8 19 26
8 19 27
8 19 28
8 19 32
8 19 36
8 19 37
8 19 38
8 19 39
8 20 24
8 20 26
8 20 27
8 20 28
8 20 32
8 20 36
8 20 37
8 20 38
8 20 39
8 21 24
8 21 26
8 21 27
8 21 28
8 21 32
8 21 36
8 21 37
8 21 38
8 21 39
8 22 24
8 22 26
8 22 27
8 22 28
8 22 32
8 22 36
8 22 37
8 22 38
8 22 39
8 23 24
8 23 26
8 23 27
8 23 28
8 23 32
8 23 36
8 23 37
8 23 38
8 24 26
8 24 27
8 24 28
8 24 32
8 24 36
8 24 37
8 24 38
8 24 39
8 26 27
8 26 28
8 26 32
8 26 36
8 26 37
8 26 38
8 26 39
8 27 32
8 27 36
8 27 37
8 27 38
8 27 39
8 28 32
8 28 36
8 28 37
8 28 38
8 28 39
8 32 36
8 32 37
8 32 38
8 32 39
8 36 37
8 36 38
8 36 39
8 37 39
8 38 39
9 18 19
9 18 20
9 18 21
9 18 22
9 18 23
9 18 24
9 18 26
9 18 27
9 18 28
9 18 32
9 18 36
9 18 37
9 18 38
9 18 39
9 19 24
9 19 26
9 19 27
9 19 28
9 19 32
9 19 36
9 19 37
9 19 38
9 19 39
9 20 24
9 20 26
9 20 27
9 20 28
9 20 32
9 20 36
9 20 37
9 20 38
9 20 39
9 21 24
9 21 26
9 21 27
9 21 28
9 21 32
9 21 36
9 21 37
9 21 38
9 21 39
9 22 24
9 22 26
9 22 27
9 22 28
9 22 32
9 22 36
9 22 37
9 22 38
9 22 39
9 23 24
9 23 26
9 23 27
9 23 28
9 23 32
9 23 36
9 23 37
9 23 38
9 24 26
9 24 27
9 24 28
9 24 32
9 24 36
9 24 37
9 24 38
9 24 39
9 26 27
9 26 28
9 26 32
9 26 36
9 26 37
9 26 38
9 26 39
9 27 32
9 27 36
9 27 37
9 27 38
9 27 39
9 28 32
9 28 36
9 28 37
9 28 38
9 28 39
9 32 36
9 32 37
9 32 38
9 32 39
9 36 37
9 36 38
9 36 39
9 37 39
9 38 39
10 18 19
10 18 20
10 18 21
10 18 22
10 18 23
10 18 24
10 18 26
10 18 27
10 18 28
10 18 32
10 18 36
10 18 37
10 18 38
10 18 39
10 19 24
10 19 26
10 19 27
10 19 28
10 19 32
10 19 36
10 19 37
10 19 38
10 19 39
10 20 24
10 20 26
10 20 27
10 20 28
10 20 32
10 20 36
10 20 37
10 20 38
10 20 39
10 21 24
10 21 26
10 21 27
10 21 28
10 21 32
10 21 36
10 21 37
10 21 38
10 21 39
10 22 24
10 22 26
10 22 27
10 22 28
10 22 32
10 22 36
10 22 37
10 22 38
10 22 39
10 23 24
10 23 26
10 23 27
10 23 28
10 23 32
10 23 36
10 23 37
10 23 38
10 24 26
10 24 27
10 24 28
10 24 32
10 24 36
10 24 37
10 24 38
10 24 39
10 26 27
10 26 28
10 26 32
10 26 36
10 26 37
10 26 38
10 26 39
10 27 32
10 27 36
10 27 37
10 27 38
10 27 39
10 28 32
10 28 36
10 28 37
10 28 38
10 28 39
10 32 36
10 32 37
10 32 38
10 32 39
10 36 37
10 36 38
10 36 39
10 37 39
10 38 39
11 18 19
11 18 20
11 18 21
11 18 22
11 18 23
11 18 24
11 18 26
11 18 27
11 18 28
11 18 32
11 18 36
11 18 37
11 18 38
11 18 39
11 19 24
11 19 26
11 19 27
11 19 28
11 19 32
11 19 36
11 19 37
11 19 38
11 19 39
11 20 24
11 20 26
11 20 27
11 20 28
11 20 32
11 20 36
11 20 37
11 20 38
11 20 39
11 21 24
11 21 26
11 21 27
11 21 28
11 21 32
11 21 36
11 21 37
11 21 38
11 21 39
11 22 24
11 22 26
11 22 27
11 22 28
11 22 32
11 22 36
11 22 37
11 22 38
11 22 39
11 23 24
11 23 26
11 23 27
11 23 28
11 23 32
11 23 36
11 23 37
11 23 38
11 24 26
11 24 27
11 24 28
11 24 32
11 24 36
11 24 37
11 24 38
11 24 39
11 26 27
11 26 28
11 26 32
11 26 36
11 26 37
11 26 38
11 26 39
11 27 32
11 27 36
11 27 37
11 27 38
11 27 39
11 28 32
11 28 36
11 28 37
11 28 38
11 28 39
11 32 36
11 32 37
11 32 38
11 32 39
11 36 37
11 36 38
11 36 39
11 37 39
11 38 39
12 18 19
12 18 20
12 18 21
12 18 22
12 18 23
12 18 24
12 18 26
12 18 27
12 18 28
12 18 32
12 18 36
12 18 37
12 18 38
12 18 39
12 19 24
12 19 26
12 19 27
12 19 28
12 19 32
12 19 36
12 19 37
12 19 38
12 19 39
12 20 24
12 20 26
12 20 27
12 20 28
12 20 32
12 20 36
12 20 37
12 20 38
12 20 39
12 21 24
12 21 26
12 21 27
12 21 28
12 21 32
12 21 36
12 21 37
12 21 38
12 21 39
12 22 24
12 22 26
12 22 27
12 22 28
12 22 32
12 22 36
12 22 37
12 22 38
12 22 39
12 23 24
12 23 26
12 23 27
12 23 28
12 23 32
12 23 36
12 23 37
12 23 38
12 24 26
12 24 27
12 24 28
12 24 32
12 24 36
12 24 37
12 24 38
12 24 39
12 26 27
12 26 28
12 26 32
12 26 36
12 26 37
12 26 38
12 26 39
12 27 32
12 27 36
12 27 37
12 27 38
12 27 39
12 28 32
12 28 36
12 28 37
12 28 38
12 28 39
12 32 36
12 32 37
12 32 38
12 32 39
12 36 37
12 36 38
12 36 39
12 37 39
12 38 39
13 18 19
13 18 20
13 18 21
13 18 22
13 18 23
13 18 24
13 18 26
13 18 27
13 18 28
13 18 32
13 18 36
13 18 37
13 18 38
13 18 39
13 19 24
13 19 26
13 19 27
13 19 28
13 19 32
13 19 36
13 19 37
13 19 38
13 19 39
13 20 24
13 20 26
13 20 27
13 20 28
13 20 32
13 20 36
13 20 37
13 20 38
13 20 39
13 21 24
13 21 26
13 21 27
13 21 28
13 21 32
13 21 36
13 21 37
13 21 38
13 21 39
13 22 24
13 22 26
13 22 27
13 22 28
13 22 32
13 22 36
13 22 37
13 22 38
13 22 39
13 23 24
13 23 26
13 23 27
13 23 28
13 23 32
13 23 36
13 23 37
13 23 38
13 24 26
13 24 27
13 24 28
13 24 32
13 24 36
13 24 37
13 24 38
13 24 39
13 26 27
13 26 28
13 26 32
13 26 36
13 26 37
13 26 38
13 26 39
13 27 32
13 27 36
13 27 37
13 27 38
13 27 39
13 28 32
13 28 36
13 28 37
13 28 38
13 28 39
13 32 36
13 32 37
13 32 38
13 32 39
13 36 37
13 36 38
13 36 39
13 37 39
13 38 39
14 18 19
14 18 20
14 18 21
14 18 22
14 18 23
14 18 24
14 18 26
14 18 27
14 18 28
14 18 32
14 18 36
14 18 37
14 18 38
14 18 39
14 19 24
14 19 26
14 19 27
14 19 28
14 19 32
14 19 36
14 19 37
14 19 38
14 19 39
14 20 24
14 20 26
14 20 27
14 20 28
14 20 32
14 20 36
14 20 37
14 20 38
14 20 39
14 21 24
14 21 26
14 21 27
14 21 28
14 21 32
14 21 36
14 21 37
14 21 38
14 21 39
14 22 24
14 22 26
14 22 27
14 22 28
14 22 32
14 22 36
14 22 37
14 22 38
14 22 39
14 23 24
14 23 26
14 23 27
14 23 28
14 23 32
14 23 36
14 23 37
14 23 38
14 24 26
14 24 27
14 24 28
14 24 32
14 24 36
14 24 37
14 24 38
14 24 39
14 26 27
14 26 28
14 26 32
14 26 36
14 26 37
14 26 38
14 26 39
14 27 32
14 27 36
14 27 37
14 27 38
14 27 39
14 28 32
14 28 36
14 28 37
14 28 38
14 28 39
14 32 36
14 32 37
14 32 38
14 32 39
14 36 37
14 36 38
14 36 39
14 37 39
14 38 39
15 18 19
15 18 20
15 18 21
15 18 22
15 18 23
15 18 24
15 18 26
15 18 27
15 18 28
15 18 32
15 18 36
15 18 37
15 18 38
15 18 39
15 19 24
15 19 26
15 19 27
15 19 28
15 19 32
15 19 36
15 19 37
15 19 38
15 19 39
15 20 24
15 20 26
15 20 27
15 20 28
15 20 32
15 20 36
15 20 37
15 20 38
15 20 39
15 21 24
15 21 26
15 21 27
15 21 28
15 21 32
15 21 36
15 21 37
15 21 38
15 21 39
15 22 24
15 22 26
15 22 27
15 22 28
15 22 32
15 22 36
15 22 37
15 22 38
15 22 39
15 23 24
15 23 26
15 23 27
15 23 28
15 23 32
15 23 36
15 23 37
15 23 38
15 24 26
15 24 27
15 24 28
15 24 32
15 24 36
15 24 37
15 24 38
15 24 39
15 26 27
15 26 28
15 26 32
15 26 36
15 26 37
15 26 38
15 26 39
15 27 32
15 27 36
15 27 37
15 27 38
15 27 39
15 28 32
15 28 36
15 28 37
15 28 38
15 28 39
15 32 36
15 32 37
15 32 38
15 32 39
15 36 37
15 36 38
15 36 39
15 37 39
15 38 39
16 18 19
16 18 20
16 18 21
16 18 22
16 18 23
16 18 24
16 18 26
16 18 27
16 18 28
16 18 32
16 18 36
16 18 37
16 18 38
16 18 39
16 19 24
16 19 26
16 19 27
16 19 28
16 19 32
16 19 36
16 19 37
16 19 38
16 19 39
16 20 24
16 20 26
16 20 27
16 20 28
16 20 32
16 20 36
16 20 37
16 20 38
16 20 39
16 21 24
16 21 26
16 21 27
16 21 28
16 21 32
16 21 36
16 21 37
16 21 38
16 21 39
16 22 24
16 22 26
16 22 27
16 22 28
16 22 32
16 22 36
16 22 37
16 22 38
16 22 39
16 23 24
16 23 26
16 23 27
16 23 28
16 23 32
16 23 36
16 23 37
16 23 38
16 24 26
16 24 27
16 24 28
16 24 32
16 24 36
16 24 37
16 24 38
16 24 39
16 26 27
16 26 28
16 26 32
16 26 36
16 26 37
16 26 38
16 26 39
16 27 32
16 27 36
16 27 37
16 27 38
16 27 39
16 28 32
16 28 36
16 28 37
16 28 38
16 28 39
16 32 36
16 32 37
16 32 38
16 32 39
16 36 37
16 36 38
16 36 39
16 37 39
16 38 39
17 18 19
17 18 20
17 18 21
17 18 22
17 18 23
17 18 24
17 18 26
17 18 27
17 18 28
17 18 32
17 18 36
17 18 37
17 18 38
17 18 39
17 19 24
17 19 26
17 19 27
17 19 28
17 19 32
17 19 36
17 19 37
17 19 38
17 19 39
17 20 24
17 20 26
17 20 27
17 20 28
17 20 32
17 20 36
17 20 37
17 20 38
17 20 39
17 21 24
17 21 26
17 21 27
17 21 28
17 21 32
17 21 36
17 21 37
17 21 38
17 21 39
17 22 24
17 22 26
17 22 27
17 22 28
17 22 32
17 22 36
17 22 37
17 22 38
17 22 39
17 23 24
17 23 26
17 23 27
17 23 28
17 23 32
17 23 36
17 23 37
17 23 38
17 24 26
17 24 27
17 24 28
17 24 32
17 24 36
17 24 37
17 24 38
17 24 39
17 26 27
17 26 28
17 26 32
17 26 36
17 26 37
17 26 38
17 26 39
17 27 32
17 27 36
17 27 37
17 27 38
17 27 39
17 28 32
17 28 36
17 28 37
17 28 38
17 28 39
17 32 36
17 32 37
17 32 38
17 32 39
17 36 37
17 36 38
17 36 39
17 37 39
17 38 39
18 25 26
18 25 27
18 25 28
18 25 32
18 25 36
18 25 37
18 25 38
18 25 39
18 26 39
18 27 36
18 27 39
18 28 36
18 28 39
18 29 32
18 29 36
18 29 37
18 29 38
18 29 39
18 30 32
18 30 36
18 30 37
18 30 38
18 30 39
18 31 32
18 31 36
18 31 37
18 31 38
18 31 39
18 32 36
18 32 39
18 33 36
18 33 37
18 33 38
18 33 39
18 34 36
18 34 37
18 34 38
18 34 39
18 35 36
18 35 37
18 35 38
18 35 39
18 36 39
18 37 39
18 38 39
19 20 23
19 20 24
19 20 25
19 20 26
19 20 27
19 20 28
19 20 29
19 20 30
19 20 31
19 20 32
19 20 33
19 20 34
19 20 35
19 20 36
19 20 37
19 20 38
19 20 39
19 20 40
19 21 23
19 21 24
19 21 25
19 21 26
19 21 27
19 21 28
19 21 29
19 21 30
19 21 31
19 21 32
19 21 33
19 21 34
19 21 35
19 21 36
19 21 37
19 21 38
19 21 39
19 21 40
19 22 23
19 22 24
19 22 25
19 22 26
19 22 27
19 22 28
19 22 29
19 22 30
19 22 31
19 22 32
19 22 33
19 22 34
19 22 35
19 22 36
19 22 37
19 22 38
19 22 39
19 22 40
19 23 24
19 23 25
19 23 26
19 23 27
19 23 28
19 23 29
19 23 30
19 23 31
19 23 32
19 23 33
19 23 34
19 23 35
19 23 36
19 23 37
19 23 38
19 23 39
19 23 40
19 25 26
19 25 27
19 25 28
19 25 32
19 25 36
19 25 37
19 25 38
19 25 39
19 27 36
19 27 39
19 28 36
19 28 39
19 29 32
19 29 36
19 29 37
19 29 38
19 29 39
19 30 32
19 30 36
19 30 37
19 30 38
19 30 39
19 31 32
19 31 36
19 31 37
19 31 38
19 31 39
19 32 36
19 32 39
19 33 36
19 33 37
19 33 38
19 33 39
19 34 36
19 34 37
19 34 38
19 34 39
19 35 36
19 35 37
19 35 38
19 35 39
19 37 39
19 38 39
20 21 22
20 21 23
20 21 24
20 21 25
20 21 26
20 21 27
20 21 28
20 21 29
20 21 30
20 21 31
20 21 32
20 21 33
20 21 34
20 21 35
20 21 36
20 21 37
20 21 38
20 21 39
20 21 40
20 22 23
20 22 24
20 22 25
20 22 26
20 22 27
20 22 28
20 22 29
20 22 30
20 22 31
20 22 32
20 22 33
20 22 34
20 22 35
20 22 36
20 22 37
20 22 38
20 22 39
20 22 40
20 23 24
20 23 25
20 23 26
20 23 27
20 23 28
20 23 29
20 23 30
20 23 31
20 23 32
20 23 33
20 23 34
20 23 35
20 23 36
20 23 37
20 23 38
20 23 39
20 23 40
20 25 26
20 25 27
20 25 28
20 25 32
20 25 36
20 25 37
20 25 38
20 25 39
20 29 32
20 29 36
20 29 37
20 29 38
20 29 39
20 30 32
20 30 36
20 30 37
20 30 38
20 30 39
20 31 32
20 31 36
20 31 37
20 31 38
20 31 39
20 33 36
20 33 37
20 33 38
20 33 39
20 34 36
20 34 37
20 34 38
20 34 39
20 35 36
20 35 37
20 35 38
20 35 39
21 22 23
21 22 24
21 22 25
21 22 26
21 22 27
21 22 28
21 22 29
21 22 30
21 22 31
21 22 32
21 22 33
21 22 34
21 22 35
21 22 36
21 22 37
21 22 38
21 22 39
21 22 40
21 23 24
21 23 25
21 23 26
21 23 27
21 23 28
21 23 29
21 23 30
21 23 31
21 23 32
21 23 33
21 23 34
21 23 35
21 23 36
21 23 37
21 23 38
21 23 39
21 23 40
21 25 26
21 25 27
21 25 28
21 25 32
21 25 36
21 25 37
21 25 38
21 25 39
21 29 32
21 29 36
21 29 37
21 29 38
21 29 39
21 30 32
21 30 36
21 30 37
21 30 38
21 30 39
21 31 32
21 31 36
21 31 37
21 31 38
21 31 39
21 33 36
21 33 37
21 33 38
21 33 39
21 34 36
21 34 37
21 34 38
21 34 39
21 35 36
21 35 37
21 35 38
21 35 39
22 23 24
22 23 25
22 23 26
22 23 27
22 23 28
22 23 29
22 23 30
22 23 31
22 23 32
22 23 33
22 23 34
22 23 35
22 23 36
22 23 37
22 23 38
22 23 39
22 23 40
22 25 26
22 25 27
22 25 28
22 25 32
22 25 36
22 25 37
22 25 38
22 25 39
22 29 32
22 29 36
22 29 37
22 29 38
22 29 39
22 30 32
22 30 36
22 30 37
22 30 38
22 30 39
22 31 32
22 31 36
22 31 37
22 31 38
22 31 39
22 33 36
22 33 37
22 33 38
22 33 39
22 34 36
22 34 37
22 34 38
22 34 39
22 35 36
22 35 37
22 35 38
22 35 39
23 25 26
23 25 27
23 25 28
23 25 32
23 25 36
23 25 37
23 25 38
23 27 36
23 28 36
23 29 32
23 29 36
23 29 37
23 29 38
23 30 32
23 30 36
23 30 37
23 30 38
23 31 32
23 31 36
23 31 37
23 31 38
23 32 36
23 33 36
23 33 37
23 33 38
23 34 36
23 34 37
23 34 38
23 35 36
23 35 37
23 35 38
23 39 40
24 25 26
24 25 27
24 25 28
24 25 32
24 25 36
24 25 37
24 25 38
24 25 39
24 27 36
24 27 39
24 28 36
24 28 39
24 29 32
24 29 36
24 29 37
24 29 38
24 29 39
24 30 32
24 30 36
24 30 37
24 30 38
24 30 39
24 31 32
24 31 36
24 31 37
24 31 38
24 31 39
24 32 36
24 32 39
24 33 36
24 33 37
24 33 38
24 33 39
24 34 36
24 34 37
24 34 38
24 34 39
24 35 36
24 35 37
24 35 38
24 35 39
24 37 39
24 38 39
25 26 27
25 26 28
25 26 32
25 26 36
25 26 37
25 26 38
25 26 39
25 27 32
25 27 36
25 27 37
25 27 38
25 27 39
25 28 32
25 28 36
25 28 37
25 28 38
25 28 39
25 32 36
25 32 37
25 32 38
25 32 39
25 36 37
25 36 38
25 36 39
25 37 39
25 38 39
26 27 36
26 27 39
26 28 36
26 28 39
26 29 32
26 29 36
26 29 37
26 29 38
26 29 39
26 30 32
26 30 36
26 30 37
26 30 38
26 30 39
26 31 32
26 31 36
26 31 37
26 31 38
26 31 39
26 32 36
26 32 39
26 33 36
26 33 37
26 33 38
26 33 39
26 34 36
26 34 37
26 34 38
26 34 39
26 35 36
26 35 37
26 35 38
26 35 39
26 36 39
26 37 39
26 38 39
27 28 29
27 28 30
27 28 31
27 28 32
27 28 33
27 28 34
27 28 35
27 28 36
27 28 37
27 28 38
27 28 39
27 28 40
27 29 32
27 29 36
27 29 37
27 29 38
27 29 39
27 30 32
27 30 36
27 30 37
27 30 38
27 30 39
27 31 32
27 31 36
27 31 37
27 31 38
27 31 39
27 32 36
27 32 37
27 32 38
27 32 39
27 33 36
27 33 37
27 33 38
27 33 39
27 34 36
27 34 37
27 34 38
27 34 39
27 35 36
27 35 37
27 35 38
27 35 39
27 36 39
27 37 39
27 38 39
28 29 32
28 29 36
28 29 37
28 29 38
28 29 39
28 30 32
28 30 36
28 30 37
28 30 38
28 30 39
28 31 32
28 31 36
28 31 37
28 31 38
28 31 39
28 32 36
28 32 37
28 32 38
28 32 39
28 33 36
28 33 37
28 33 38
28 33 39
28 34 36
28 34 37
28 34 38
28 34 39
28 35 36
28 35 37
28 35 38
28 35 39
28 36 39
28 37 39
28 38 39
29 32 36
29 32 37
29 32 38
29 32 39
29 36 37
29 36 38
29 36 39
29 37 39
29 38 39
30 32 36
30 32 37
30 32 38
30 32 39
30 36 37
30 36 38
30 36 39
30 37 39
30 38 39
31 32 36
31 32 37
31 32 38
31 32 39
31 36 37
31 36 38
31 36 39
31 37 39
31 38 39
32 33 36
32 33 37
32 33 38
32 33 39
32 34 36
32 34 37
32 34 38
32 34 39
32 35 36
32 35 37
32 35 38
32 35 39
32 36 39
32 37 39
32 38 39
33 36 37
33 36 38
33 36 39
33 37 39
33 38 39
34 36 37
34 36 38
34 36 39
34 37 39
34 38 39
35 36 37
35 36 38
35 36 39
35 37 39
35 38 39
36 37 39
36 38 39
37 38 39
37 38 40
