# Supplementary material for: Netcombin: An algorithm for constructing optimal phylogenetic network from rooted triplets
Source: PLoS One. 2020 Sep 18;15(9):e0227842. doi: 10.1371/journal.pone.0227842 (PMC7500971; doi:10.1371/journal.pone.0227842)
Supplement: S4 File — (ZIP) [file pone.0227842.s004.zip › SequenceData-Triplet/sequenceData-10-20-30-0-Triplet/length 100, numseq 40, rate 10^-7/1 seq.txt]

>$1
GTTAGGTGACAAGCACTTACTCATTACAAGATGGTAGGAAGGAGCTACGCCTACCGATGCAAGCGTAATTCTGCCAACGCTATGGTCGGCTAGGACTCTA
>$2
GTTAGGTGACAAGCACTTACTCATTACAAGATGGTAGGAAGGAGCTACGCCTACCGATGCAAGCGTAATTCTGCCAACGCTATGGTCGGCTAGGACTCTA
>$3
GTTAGGTGACAAGCACTTACTCATTACAAGATGGTAGGAAGGAGCTACGCCTACCGATGCAAGCGTAATTCTGCCAACGCTATGGTCGGCTAGGACTCTA
>$4
GTTAGGTGACAAGCACTTATTCATTACAAGATGGTAGGAAGGAGCTACGCCTACCGATGCAAGCGTAATTCTGCCAACGCTATGGTCGGCTAGGACTCTA
>$5
GTTAGGTGACAAGCACTTATTCATTACAAGATGGTAGGAAGGAGCTACGCCTACCGATGCAAGCGTAATTCTGCCAACGCTATGGTCGGTTAGGACTCTA
>$6
GTTAGGTGACAAGCACTTATTCATTACAAGATGGTAGGGAGGAGCTACGCCTACCGATGCAAGCGTAATTCTGCCAACGCTATGGTCGGCTAGGACTCTA
>$7
GTTAGGTGACAAGCACTTATTCATTACAAGATGGTAGGAAGGAGCTACGCCTACCGATGCAAGCGTAATTCTGCCAACGCTATGGTCGGCTAGGACTATA
>$8
GTTAGGTGACAAGCACTTATTCATTACAAGATGGTAGGAAGGAGCTACGCCTACCGATGCAAGCGTAATTCTGCCAACGCTATGGTCGGCTAGGACTCTA
>$9
GTTAGGTGACAAGCACTTATTCATTACAAGATGGTAGGAAGGAGCTACGCCTACCGATGCAAGCGTAATTCTGCCAACGCTATGGTCGGCTAGGACTCTA
>$10
GTTAGGTGACAAGCACTTATTCATTACAAGATGGTAGGAAGGAGCTACGCCTACCGATGCAAGCGTAATTCTGCCAACGCTATGGTCGGCTAGGACTCTA
>$11
GTTAGGTGACAAGCACTTATTCATTACAAGATGGTAGGAAGGAGCTACGCCTACCGATGCAAGCGTAATTCTGCCAACGCTATGGTCGGCTAGGACTCTA
>$12
GTTAGGTGACAAGCACTTATTCATTACAAGATGGTAGGAAGGAGCTACGCCTACCGATGCAAGCGTAATTCTGCCAACGCTATGGTCGGCTAGGACTCTA
>$13
GTTAGGTGACAAGCACTTATTCATTACAAGATGGTAGGAAGGAGCTACGCCTACCGATGCAAGCGTAATTCTGCCAACGCTATGGTCGGCTAGGACTCTA
>$14
GTTAGGTGACAAGCACTTATTCATTACAAGATGGTAGGAAGGAGCTACGCCTACCGATGCAAGCGTAATTCTGCCAACGCTATGGTCGGCTAGGACTCTA
>$15
GTTAGGTGACAAGCACTTATTCATTACAAGATGGTAGGAAGGAGCTACGCCTACCGATGCAAGCGTAATTCTGCCAACGCTATGGTCGGCTAGGACTCTA
>$16
GTTAGGTGACAAGCACTTATTCATTACAAGATGGTAGGAAGGAGCTACGCCTACCGATGCAAGCGTAATTCTGCCAACGCTATGGTCGGCTAGGACTCTA
>$17
GTTAGGTGACAAGCACTTATTCATTACAAGATGGTAGGAAGGAGCTACGCCTACCGATGCAAGCGTAATTCTGCCAACGCTATGGTCGGCTAGGACTCTA
>$18
GTTAGGTGACAAGCACTTATTCATTACAAGATGGTAGGAAGGAGCTACGCCTACCGATGCAAGCGAAATTCTGCCAACGCTATGGTCGGCTAGGACTCTA
>$19
GTTAGGTGACAAGCACTTATTCATTACAAGATGAGAGGAAGGAGCTACGCCTACCGATGCAAGCGTAATTCTGCCAACGCTATGGTCGGCTAGGACTCTA
>$20
GTTAGGTGACAAGCACTTATTCATTACAAGATGAGAGGAAGGAGCTACGCCTACCGATGCAAGCGTAAATCTGCCAACGCTATGGTCGGCTAGGACTCTA
>$21
GTTAGGTGACAAGCACTTATTCATTACAAGATGAGAGGAAGGAGCTACGCCTACCGATGCAAGCGTAAATCTGCCAACGCTATGGTCGGCTAGGACTCTA
>$22
GTTAGGTGACAAGCACTTATTCATTACAAGATGAGAGGAAGGAGCTAGGCCTACCGATGCAAGCGTAATTCTGCCAACGCTATGGTCGGCTAGGACTCTA
>$23
GTTAGGTGACAAGCACTTATTCATTACAAGATGATAGGAAGGAGCTACGCCTACCGATACAAGCGTAATTCTGCCAACGCTATGGTCGGCTAGGACCCTA
>$24
GTTAGGTGACAAGCACTTATTCATTACAAGATGGTAGGAAGGAGCTACGCCTACCGATGCAAGCGTAATTCTGCCAACGCTATGGTGGGCTAGGACTCTA
>$25
GTTAGGTGACAAGCACTTATTCATTACAAGATGGTAGGAAGGAGCTACGCCTACCGATGCAAGCGTAATTCTGCCAACGCTATGGTCGGCTAGGACTCTA
>$26
GTTAGGTGACAAGCACTTATTCATTACAAGATGGTAGGAAGGAGCTACGCCTACCGATGCAAGCGTAATTCTGCCAACGCTATGGTCGGCTAGGACTCAA
>$27
GTTAGGTGACAAGCACTTATTCATTACAAGATGGTAGGGAGGAGCTACGCCTACCGATGCAAGCGTAATTCTGCCAACGCTATGGTCGGCTAGGACTCTA
>$28
GTTAGGTGACAAGCACTTATTCATTACAAGATGGTAGGGAGGAGCTACGCCTACCGATGCAAGCGTAATTCTGCCAACGCTATGGTCGGCTAGGACTCTA
>$29
GTTAGGTGACAAGCACTTATTCATTACAAGATGGTAGGAAGGAGCTACGCCTACCGATGCAAGCGTAATTCTGCCAACGCTATGGTCGGCTAGGACTCTA
>$30
GTTAGGTGACAAGCACTTATTCATTACAAGATGGTAGGAAGGAGCTACGCCTACCGATGCAAGCGTAATTCTGCCAACGCTATGGTCGGCTAGGACTCTA
>$31
GTTAGGTGACAAGCACTTATTCATTACAAGATGGTAGGAAGGAGCTACGCCTACCGATGCAAGCGTAATTCTGCCAACGCTATGGTCGGCTAGGACTCTA
>$32
GTTAGGTGACAAGCACTTATTCATTACAAGATGGTAGGAAGGAGCTACGCCTACCGATGCAAACGTAATTCTGCCAACGCTATGGTCGGCTAGGACTCTA
>$33
GTTAGGTGACAAGCACTTATTCATTACAAGATGGTAGGAAGGAGCTACGCCTACCGATGCAAGCGTAATTCTGCCAACGCTATGGTCGGCTAGGACTCTA
>$34
GTTAGGTGACAAGCACTTATTCATTACAAGATGGTAGGAAGGAGCTACGCCTACCGATGCAAGCGTAATTCTGCCAACGCTATGGTCGGCTAGGACTCTA
>$35
GTTAGGTGACAAGCACTTATTCATTACAAGATGGTAGGAAGGAGCTACGCCTACCGATGCAAGCGTAATTCTGCCAACGCTATGGTCGGCTAGGACTCTA
>$36
GATAGGTGACAAGCACTTATTCATTACAAGATGGTAGGAAGGAGCTACGCCTACCGATGCAAGCGTAATTCTGCCAACGCTATGGTCGGCTAGGACTCTA
>$37
GTTAGGTGACAAGCACTTATTCATTACAAGATGGTAGGAAGGAGCTACGCCTACCGATGCAAGCATAATTCTGCCAACGCTATGGTCGGCTAGGACTCTA
>$38
GTTAGGTGACAAGCACTTATTCATTACAAGATGGTAGGAAGGAGCTACGCCTACCGATGCAAGCATAATTCTGCCAACGCTATGGTCGGCTAGGACTCTA
>$39
GTTAGGTGACAAGCACTTATTCATTACAAGATGGTAGGAAGGAGCTACGCCTACCGATTCAAGCGTAATTCTGCCAACGCTATGGTCGGCTAGGACTCTA
>$40
GTTAGGTGACAAGCACTTATTCATTACAAGATGGTAGGAAGGAGCTACGCCTACCGATGCAAGCGTAATTCTGCCAACGCTATGGTCGGCTAGGACTCTA
