# Supplementary material for: Netcombin: An algorithm for constructing optimal phylogenetic network from rooted triplets
Source: PLoS One. 2020 Sep 18;15(9):e0227842. doi: 10.1371/journal.pone.0227842 (PMC7500971; doi:10.1371/journal.pone.0227842)
Supplement: S4 File — (ZIP) [file pone.0227842.s004.zip › SequenceData-Triplet/sequenceData-10-20-30-0-Triplet/length 100, numseq 40, rate 10^-7/10 bad triplets-3821.txt]

1 2 3
1 2 4
1 2 7
1 2 9
1 2 10
1 2 11
1 2 15
1 2 16
1 2 17
1 2 18
1 2 19
1 2 20
1 2 21
1 2 22
1 2 24
1 2 25
1 2 26
1 2 27
1 2 28
1 2 29
1 2 31
1 2 32
1 2 33
1 2 36
1 2 38
1 2 40
1 3 4
1 3 7
1 3 9
1 3 10
1 3 11
1 3 15
1 3 16
1 3 17
1 3 18
1 3 19
1 3 20
1 3 21
1 3 22
1 3 24
1 3 25
1 3 26
1 3 27
1 3 28
1 3 29
1 3 31
1 3 32
1 3 33
1 3 36
1 3 38
1 3 40
1 4 16
1 5 6
1 5 7
1 5 9
1 5 10
1 5 11
1 5 13
1 5 15
1 5 16
1 5 17
1 5 18
1 5 19
1 5 20
1 5 21
1 5 22
1 5 23
1 5 24
1 5 25
1 5 26
1 5 27
1 5 28
1 5 29
1 5 30
1 5 31
1 5 32
1 5 33
1 5 34
1 5 35
1 5 36
1 5 37
1 5 38
1 5 40
1 6 7
1 6 9
1 6 10
1 6 11
1 6 13
1 6 15
1 6 16
1 6 17
1 6 18
1 6 19
1 6 20
1 6 21
1 6 22
1 6 23
1 6 24
1 6 25
1 6 26
1 6 27
1 6 28
1 6 29
1 6 30
1 6 31
1 6 32
1 6 33
1 6 34
1 6 35
1 6 36
1 6 37
1 6 38
1 6 40
1 7 8
1 7 9
1 7 10
1 7 11
1 7 15
1 7 16
1 7 17
1 7 18
1 7 19
1 7 20
1 7 21
1 7 22
1 7 23
1 7 24
1 7 25
1 7 26
1 7 27
1 7 28
1 7 29
1 7 31
1 7 32
1 7 33
1 7 35
1 7 36
1 7 38
1 7 40
1 8 9
1 8 10
1 8 11
1 8 13
1 8 15
1 8 16
1 8 17
1 8 18
1 8 19
1 8 20
1 8 21
1 8 22
1 8 23
1 8 24
1 8 25
1 8 26
1 8 27
1 8 28
1 8 29
1 8 30
1 8 31
1 8 32
1 8 33
1 8 34
1 8 35
1 8 36
1 8 37
1 8 38
1 8 40
1 9 10
1 9 11
1 9 12
1 9 15
1 9 16
1 9 17
1 9 18
1 9 19
1 9 20
1 9 21
1 9 22
1 9 23
1 9 24
1 9 25
1 9 26
1 9 27
1 9 28
1 9 29
1 9 31
1 9 32
1 9 33
1 9 36
1 9 38
1 9 40
1 10 11
1 10 12
1 10 15
1 10 16
1 10 17
1 10 18
1 10 19
1 10 20
1 10 21
1 10 22
1 10 23
1 10 24
1 10 25
1 10 26
1 10 27
1 10 28
1 10 29
1 10 31
1 10 32
1 10 33
1 10 36
1 10 38
1 10 40
1 11 12
1 11 15
1 11 16
1 11 17
1 11 18
1 11 19
1 11 20
1 11 21
1 11 22
1 11 23
1 11 24
1 11 25
1 11 26
1 11 27
1 11 28
1 11 29
1 11 31
1 11 32
1 11 33
1 11 36
1 11 38
1 11 40
1 12 13
1 12 15
1 12 16
1 12 17
1 12 18
1 12 19
1 12 20
1 12 21
1 12 22
1 12 23
1 12 24
1 12 25
1 12 26
1 12 27
1 12 28
1 12 29
1 12 30
1 12 31
1 12 32
1 12 33
1 12 34
1 12 35
1 12 36
1 12 37
1 12 38
1 12 39
1 12 40
1 13 15
1 13 16
1 13 17
1 13 18
1 13 19
1 13 20
1 13 21
1 13 22
1 13 23
1 13 24
1 13 25
1 13 26
1 13 27
1 13 28
1 13 29
1 13 31
1 13 32
1 13 33
1 13 34
1 13 35
1 13 36
1 13 38
1 13 40
1 14 15
1 14 16
1 14 17
1 14 18
1 14 19
1 14 20
1 14 21
1 14 22
1 14 23
1 14 24
1 14 25
1 14 26
1 14 27
1 14 28
1 14 29
1 14 30
1 14 31
1 14 32
1 14 33
1 14 34
1 14 35
1 14 36
1 14 37
1 14 38
1 14 39
1 14 40
1 15 16
1 17 18
1 17 19
1 17 20
1 17 21
1 17 22
1 17 23
1 17 24
1 17 25
1 17 26
1 17 27
1 17 28
1 17 29
1 17 31
1 17 32
1 17 33
1 17 36
1 17 38
1 17 39
1 17 40
1 19 20
1 19 21
1 19 22
1 19 24
1 19 25
1 19 26
1 19 27
1 19 28
1 19 29
1 19 31
1 19 32
1 19 33
1 19 36
1 19 38
1 19 39
1 19 40
1 22 24
1 22 25
1 22 26
1 22 27
1 22 28
1 22 29
1 22 31
1 22 32
1 22 33
1 22 36
1 22 38
1 22 39
1 22 40
1 23 24
1 23 25
1 23 26
1 23 27
1 23 28
1 23 29
1 23 31
1 23 32
1 23 33
1 23 36
1 23 38
1 23 40
1 26 27
1 26 28
1 26 29
1 26 31
1 26 32
1 26 33
1 26 36
1 26 38
1 26 40
1 27 28
1 27 29
1 27 31
1 27 32
1 27 33
1 27 36
1 27 38
1 27 40
1 28 29
1 28 31
1 28 32
1 28 33
1 28 36
1 28 38
1 28 40
1 29 31
1 29 32
1 29 33
1 29 36
1 29 38
1 29 40
1 30 31
1 30 32
1 30 33
1 30 34
1 30 35
1 30 36
1 30 37
1 30 38
1 30 40
1 31 32
1 31 33
1 31 36
1 31 38
1 31 40
1 32 33
1 32 36
1 32 38
1 32 40
1 33 36
1 33 38
1 33 40
1 34 35
1 34 36
1 34 37
1 34 38
1 34 40
1 35 36
1 35 38
1 35 40
1 37 38
1 37 40
1 39 40
2 3 4
2 3 15
2 3 18
2 3 20
2 3 21
2 3 24
2 3 25
2 3 36
2 3 38
2 3 40
2 5 6
2 5 7
2 5 9
2 5 10
2 5 11
2 5 15
2 5 17
2 5 18
2 5 19
2 5 20
2 5 21
2 5 22
2 5 24
2 5 25
2 5 26
2 5 27
2 5 28
2 5 29
2 5 31
2 5 32
2 5 33
2 5 34
2 5 36
2 5 38
2 5 40
2 6 7
2 6 9
2 6 10
2 6 11
2 6 15
2 6 17
2 6 18
2 6 19
2 6 20
2 6 21
2 6 22
2 6 24
2 6 25
2 6 26
2 6 27
2 6 28
2 6 29
2 6 31
2 6 32
2 6 33
2 6 34
2 6 36
2 6 38
2 6 40
2 7 8
2 7 15
2 7 17
2 7 18
2 7 19
2 7 20
2 7 21
2 7 22
2 7 24
2 7 25
2 7 26
2 7 35
2 7 36
2 7 38
2 7 40
2 8 9
2 8 10
2 8 11
2 8 15
2 8 17
2 8 18
2 8 19
2 8 20
2 8 21
2 8 22
2 8 24
2 8 25
2 8 26
2 8 27
2 8 28
2 8 29
2 8 31
2 8 32
2 8 33
2 8 35
2 8 36
2 8 38
2 8 40
2 9 10
2 9 11
2 9 12
2 9 15
2 9 17
2 9 18
2 9 19
2 9 20
2 9 21
2 9 22
2 9 24
2 9 25
2 9 26
2 9 36
2 9 38
2 9 40
2 10 11
2 10 12
2 10 15
2 10 17
2 10 18
2 10 19
2 10 20
2 10 21
2 10 22
2 10 24
2 10 25
2 10 26
2 10 36
2 10 38
2 10 40
2 11 12
2 11 15
2 11 17
2 11 18
2 11 19
2 11 20
2 11 21
2 11 22
2 11 24
2 11 25
2 11 26
2 11 36
2 11 38
2 11 40
2 12 15
2 12 17
2 12 18
2 12 19
2 12 20
2 12 21
2 12 22
2 12 24
2 12 25
2 12 26
2 12 27
2 12 28
2 12 29
2 12 31
2 12 32
2 12 33
2 12 36
2 12 38
2 12 40
2 13 15
2 13 17
2 13 18
2 13 19
2 13 20
2 13 21
2 13 22
2 13 24
2 13 25
2 13 26
2 13 36
2 13 38
2 13 40
2 14 15
2 14 17
2 14 18
2 14 19
2 14 20
2 14 21
2 14 22
2 14 24
2 14 25
2 14 26
2 14 27
2 14 28
2 14 29
2 14 31
2 14 32
2 14 33
2 14 36
2 14 38
2 14 40
2 16 17
2 16 18
2 16 19
2 16 20
2 16 21
2 16 22
2 16 24
2 16 25
2 16 26
2 16 27
2 16 28
2 16 29
2 16 31
2 16 32
2 16 33
2 16 36
2 16 38
2 16 40
2 17 18
2 17 19
2 17 20
2 17 21
2 17 22
2 17 24
2 17 25
2 17 36
2 17 38
2 17 39
2 17 40
2 19 20
2 19 21
2 19 22
2 19 24
2 19 25
2 19 36
2 19 38
2 19 39
2 19 40
2 22 24
2 22 25
2 22 36
2 22 38
2 22 39
2 22 40
2 23 24
2 23 25
2 23 26
2 23 36
2 23 38
2 23 40
2 26 36
2 26 38
2 26 40
2 27 28
2 27 29
2 27 36
2 27 38
2 27 40
2 28 29
2 28 36
2 28 38
2 28 40
2 29 36
2 29 38
2 29 40
2 30 31
2 30 32
2 30 33
2 30 36
2 30 38
2 30 40
2 31 32
2 31 33
2 31 36
2 31 38
2 31 40
2 32 33
2 32 36
2 32 38
2 32 40
2 33 36
2 33 38
2 33 40
2 34 36
2 34 38
2 34 40
2 35 36
2 35 38
2 35 40
2 37 38
2 37 40
2 39 40
3 5 6
3 5 7
3 5 9
3 5 10
3 5 11
3 5 15
3 5 17
3 5 18
3 5 19
3 5 20
3 5 21
3 5 22
3 5 24
3 5 25
3 5 26
3 5 27
3 5 28
3 5 29
3 5 31
3 5 32
3 5 33
3 5 34
3 5 36
3 5 38
3 5 40
3 6 7
3 6 9
3 6 10
3 6 11
3 6 15
3 6 17
3 6 18
3 6 19
3 6 20
3 6 21
3 6 22
3 6 24
3 6 25
3 6 26
3 6 27
3 6 28
3 6 29
3 6 31
3 6 32
3 6 33
3 6 34
3 6 36
3 6 38
3 6 40
3 7 8
3 7 15
3 7 17
3 7 18
3 7 19
3 7 20
3 7 21
3 7 22
3 7 24
3 7 25
3 7 26
3 7 35
3 7 36
3 7 38
3 7 40
3 8 9
3 8 10
3 8 11
3 8 15
3 8 17
3 8 18
3 8 19
3 8 20
3 8 21
3 8 22
3 8 24
3 8 25
3 8 26
3 8 27
3 8 28
3 8 29
3 8 31
3 8 32
3 8 33
3 8 35
3 8 36
3 8 38
3 8 40
3 9 10
3 9 11
3 9 12
3 9 15
3 9 17
3 9 18
3 9 19
3 9 20
3 9 21
3 9 22
3 9 24
3 9 25
3 9 26
3 9 36
3 9 38
3 9 40
3 10 11
3 10 12
3 10 15
3 10 17
3 10 18
3 10 19
3 10 20
3 10 21
3 10 22
3 10 24
3 10 25
3 10 26
3 10 36
3 10 38
3 10 40
3 11 12
3 11 15
3 11 17
3 11 18
3 11 19
3 11 20
3 11 21
3 11 22
3 11 24
3 11 25
3 11 26
3 11 36
3 11 38
3 11 40
3 12 15
3 12 17
3 12 18
3 12 19
3 12 20
3 12 21
3 12 22
3 12 24
3 12 25
3 12 26
3 12 27
3 12 28
3 12 29
3 12 31
3 12 32
3 12 33
3 12 36
3 12 38
3 12 40
3 13 15
3 13 17
3 13 18
3 13 19
3 13 20
3 13 21
3 13 22
3 13 24
3 13 25
3 13 26
3 13 36
3 13 38
3 13 40
3 14 15
3 14 17
3 14 18
3 14 19
3 14 20
3 14 21
3 14 22
3 14 24
3 14 25
3 14 26
3 14 27
3 14 28
3 14 29
3 14 31
3 14 32
3 14 33
3 14 36
3 14 38
3 14 40
3 16 17
3 16 18
3 16 19
3 16 20
3 16 21
3 16 22
3 16 24
3 16 25
3 16 26
3 16 27
3 16 28
3 16 29
3 16 31
3 16 32
3 16 33
3 16 36
3 16 38
3 16 40
3 17 18
3 17 19
3 17 20
3 17 21
3 17 22
3 17 24
3 17 25
3 17 36
3 17 38
3 17 39
3 17 40
3 19 20
3 19 21
3 19 22
3 19 24
3 19 25
3 19 36
3 19 38
3 19 39
3 19 40
3 22 24
3 22 25
3 22 36
3 22 38
3 22 39
3 22 40
3 23 24
3 23 25
3 23 26
3 23 36
3 23 38
3 23 40
3 26 36
3 26 38
3 26 40
3 27 28
3 27 29
3 27 36
3 27 38
3 27 40
3 28 29
3 28 36
3 28 38
3 28 40
3 29 36
3 29 38
3 29 40
3 30 31
3 30 32
3 30 33
3 30 36
3 30 38
3 30 40
3 31 32
3 31 33
3 31 36
3 31 38
3 31 40
3 32 33
3 32 36
3 32 38
3 32 40
3 33 36
3 33 38
3 33 40
3 34 36
3 34 38
3 34 40
3 35 36
3 35 38
3 35 40
3 37 38
3 37 40
3 39 40
4 5 6
4 5 34
4 6 34
4 7 8
4 7 35
4 8 35
4 9 10
4 9 11
4 9 12
4 10 11
4 10 12
4 11 12
4 16 27
4 16 28
4 16 29
4 17 39
4 19 22
4 19 39
4 22 39
4 27 28
4 27 29
4 28 29
4 30 31
4 30 32
4 30 33
4 31 32
4 31 33
4 32 33
5 7 8
5 7 9
5 7 10
5 7 11
5 7 15
5 7 17
5 7 18
5 7 19
5 7 20
5 7 21
5 7 22
5 7 23
5 7 24
5 7 25
5 7 26
5 7 27
5 7 28
5 7 29
5 7 31
5 7 32
5 7 33
5 7 34
5 7 35
5 7 36
5 7 38
5 7 40
5 8 9
5 8 10
5 8 11
5 8 13
5 8 15
5 8 16
5 8 17
5 8 18
5 8 19
5 8 20
5 8 21
5 8 22
5 8 23
5 8 24
5 8 25
5 8 26
5 8 27
5 8 28
5 8 29
5 8 30
5 8 31
5 8 32
5 8 33
5 8 34
5 8 35
5 8 36
5 8 37
5 8 38
5 8 40
5 9 10
5 9 11
5 9 12
5 9 15
5 9 17
5 9 18
5 9 19
5 9 20
5 9 21
5 9 22
5 9 23
5 9 24
5 9 25
5 9 26
5 9 27
5 9 28
5 9 29
5 9 31
5 9 32
5 9 33
5 9 34
5 9 36
5 9 38
5 9 40
5 10 11
5 10 12
5 10 15
5 10 17
5 10 18
5 10 19
5 10 20
5 10 21
5 10 22
5 10 23
5 10 24
5 10 25
5 10 26
5 10 27
5 10 28
5 10 29
5 10 31
5 10 32
5 10 33
5 10 34
5 10 36
5 10 38
5 10 40
5 11 12
5 11 15
5 11 17
5 11 18
5 11 19
5 11 20
5 11 21
5 11 22
5 11 23
5 11 24
5 11 25
5 11 26
5 11 27
5 11 28
5 11 29
5 11 31
5 11 32
5 11 33
5 11 34
5 11 36
5 11 38
5 11 40
5 12 13
5 12 15
5 12 16
5 12 17
5 12 18
5 12 19
5 12 20
5 12 21
5 12 22
5 12 23
5 12 24
5 12 25
5 12 26
5 12 27
5 12 28
5 12 29
5 12 30
5 12 31
5 12 32
5 12 33
5 12 34
5 12 35
5 12 36
5 12 37
5 12 38
5 12 39
5 12 40
5 13 15
5 13 17
5 13 18
5 13 19
5 13 20
5 13 21
5 13 22
5 13 23
5 13 24
5 13 25
5 13 26
5 13 27
5 13 28
5 13 29
5 13 31
5 13 32
5 13 33
5 13 34
5 13 35
5 13 36
5 13 38
5 13 40
5 14 15
5 14 16
5 14 17
5 14 18
5 14 19
5 14 20
5 14 21
5 14 22
5 14 23
5 14 24
5 14 25
5 14 26
5 14 27
5 14 28
5 14 29
5 14 30
5 14 31
5 14 32
5 14 33
5 14 34
5 14 35
5 14 36
5 14 37
5 14 38
5 14 39
5 14 40
5 15 34
5 16 17
5 16 18
5 16 19
5 16 20
5 16 21
5 16 22
5 16 23
5 16 24
5 16 25
5 16 26
5 16 27
5 16 28
5 16 29
5 16 30
5 16 31
5 16 32
5 16 33
5 16 34
5 16 35
5 16 36
5 16 37
5 16 38
5 16 40
5 17 18
5 17 19
5 17 20
5 17 21
5 17 22
5 17 23
5 17 24
5 17 25
5 17 26
5 17 27
5 17 28
5 17 29
5 17 31
5 17 32
5 17 33
5 17 34
5 17 36
5 17 38
5 17 39
5 17 40
5 18 34
5 19 20
5 19 21
5 19 22
5 19 24
5 19 25
5 19 26
5 19 27
5 19 28
5 19 29
5 19 31
5 19 32
5 19 33
5 19 34
5 19 36
5 19 38
5 19 39
5 19 40
5 20 34
5 21 34
5 22 24
5 22 25
5 22 26
5 22 27
5 22 28
5 22 29
5 22 31
5 22 32
5 22 33
5 22 34
5 22 36
5 22 38
5 22 39
5 22 40
5 23 24
5 23 25
5 23 26
5 23 27
5 23 28
5 23 29
5 23 31
5 23 32
5 23 33
5 23 34
5 23 36
5 23 38
5 23 40
5 24 34
5 25 34
5 26 27
5 26 28
5 26 29
5 26 31
5 26 32
5 26 33
5 26 34
5 26 36
5 26 38
5 26 40
5 27 28
5 27 29
5 27 31
5 27 32
5 27 33
5 27 34
5 27 36
5 27 38
5 27 40
5 28 29
5 28 31
5 28 32
5 28 33
5 28 34
5 28 36
5 28 38
5 28 40
5 29 31
5 29 32
5 29 33
5 29 34
5 29 36
5 29 38
5 29 40
5 30 31
5 30 32
5 30 33
5 30 34
5 30 35
5 30 36
5 30 37
5 30 38
5 30 40
5 31 32
5 31 33
5 31 34
5 31 36
5 31 38
5 31 40
5 32 33
5 32 34
5 32 36
5 32 38
5 32 40
5 33 34
5 33 36
5 33 38
5 33 40
5 35 36
5 35 38
5 35 40
5 37 38
5 37 40
5 39 40
6 7 8
6 7 9
6 7 10
6 7 11
6 7 15
6 7 17
6 7 18
6 7 19
6 7 20
6 7 21
6 7 22
6 7 23
6 7 24
6 7 25
6 7 26
6 7 27
6 7 28
6 7 29
6 7 31
6 7 32
6 7 33
6 7 34
6 7 35
6 7 36
6 7 38
6 7 40
6 8 9
6 8 10
6 8 11
6 8 13
6 8 15
6 8 16
6 8 17
6 8 18
6 8 19
6 8 20
6 8 21
6 8 22
6 8 23
6 8 24
6 8 25
6 8 26
6 8 27
6 8 28
6 8 29
6 8 30
6 8 31
6 8 32
6 8 33
6 8 34
6 8 35
6 8 36
6 8 37
6 8 38
6 8 40
6 9 10
6 9 11
6 9 12
6 9 15
6 9 17
6 9 18
6 9 19
6 9 20
6 9 21
6 9 22
6 9 23
6 9 24
6 9 25
6 9 26
6 9 27
6 9 28
6 9 29
6 9 31
6 9 32
6 9 33
6 9 34
6 9 36
6 9 38
6 9 40
6 10 11
6 10 12
6 10 15
6 10 17
6 10 18
6 10 19
6 10 20
6 10 21
6 10 22
6 10 23
6 10 24
6 10 25
6 10 26
6 10 27
6 10 28
6 10 29
6 10 31
6 10 32
6 10 33
6 10 34
6 10 36
6 10 38
6 10 40
6 11 12
6 11 15
6 11 17
6 11 18
6 11 19
6 11 20
6 11 21
6 11 22
6 11 23
6 11 24
6 11 25
6 11 26
6 11 27
6 11 28
6 11 29
6 11 31
6 11 32
6 11 33
6 11 34
6 11 36
6 11 38
6 11 40
6 12 13
6 12 15
6 12 16
6 12 17
6 12 18
6 12 19
6 12 20
6 12 21
6 12 22
6 12 23
6 12 24
6 12 25
6 12 26
6 12 27
6 12 28
6 12 29
6 12 30
6 12 31
6 12 32
6 12 33
6 12 34
6 12 35
6 12 36
6 12 37
6 12 38
6 12 39
6 12 40
6 13 15
6 13 17
6 13 18
6 13 19
6 13 20
6 13 21
6 13 22
6 13 23
6 13 24
6 13 25
6 13 26
6 13 27
6 13 28
6 13 29
6 13 31
6 13 32
6 13 33
6 13 34
6 13 35
6 13 36
6 13 38
6 13 40
6 14 15
6 14 16
6 14 17
6 14 18
6 14 19
6 14 20
6 14 21
6 14 22
6 14 23
6 14 24
6 14 25
6 14 26
6 14 27
6 14 28
6 14 29
6 14 30
6 14 31
6 14 32
6 14 33
6 14 34
6 14 35
6 14 36
6 14 37
6 14 38
6 14 39
6 14 40
6 15 34
6 16 17
6 16 18
6 16 19
6 16 20
6 16 21
6 16 22
6 16 23
6 16 24
6 16 25
6 16 26
6 16 27
6 16 28
6 16 29
6 16 30
6 16 31
6 16 32
6 16 33
6 16 34
6 16 35
6 16 36
6 16 37
6 16 38
6 16 40
6 17 18
6 17 19
6 17 20
6 17 21
6 17 22
6 17 23
6 17 24
6 17 25
6 17 26
6 17 27
6 17 28
6 17 29
6 17 31
6 17 32
6 17 33
6 17 34
6 17 36
6 17 38
6 17 39
6 17 40
6 18 34
6 19 20
6 19 21
6 19 22
6 19 24
6 19 25
6 19 26
6 19 27
6 19 28
6 19 29
6 19 31
6 19 32
6 19 33
6 19 34
6 19 36
6 19 38
6 19 39
6 19 40
6 20 34
6 21 34
6 22 24
6 22 25
6 22 26
6 22 27
6 22 28
6 22 29
6 22 31
6 22 32
6 22 33
6 22 34
6 22 36
6 22 38
6 22 39
6 22 40
6 23 24
6 23 25
6 23 26
6 23 27
6 23 28
6 23 29
6 23 31
6 23 32
6 23 33
6 23 34
6 23 36
6 23 38
6 23 40
6 24 34
6 25 34
6 26 27
6 26 28
6 26 29
6 26 31
6 26 32
6 26 33
6 26 34
6 26 36
6 26 38
6 26 40
6 27 28
6 27 29
6 27 31
6 27 32
6 27 33
6 27 34
6 27 36
6 27 38
6 27 40
6 28 29
6 28 31
6 28 32
6 28 33
6 28 34
6 28 36
6 28 38
6 28 40
6 29 31
6 29 32
6 29 33
6 29 34
6 29 36
6 29 38
6 29 40
6 30 31
6 30 32
6 30 33
6 30 34
6 30 35
6 30 36
6 30 37
6 30 38
6 30 40
6 31 32
6 31 33
6 31 34
6 31 36
6 31 38
6 31 40
6 32 33
6 32 34
6 32 36
6 32 38
6 32 40
6 33 34
6 33 36
6 33 38
6 33 40
6 35 36
6 35 38
6 35 40
6 37 38
6 37 40
6 39 40
7 9 10
7 9 11
7 9 12
7 9 15
7 9 17
7 9 18
7 9 19
7 9 20
7 9 21
7 9 22
7 9 24
7 9 25
7 9 26
7 9 35
7 9 36
7 9 38
7 9 40
7 10 11
7 10 12
7 10 15
7 10 17
7 10 18
7 10 19
7 10 20
7 10 21
7 10 22
7 10 24
7 10 25
7 10 26
7 10 35
7 10 36
7 10 38
7 10 40
7 11 12
7 11 15
7 11 17
7 11 18
7 11 19
7 11 20
7 11 21
7 11 22
7 11 24
7 11 25
7 11 26
7 11 35
7 11 36
7 11 38
7 11 40
7 12 15
7 12 17
7 12 18
7 12 19
7 12 20
7 12 21
7 12 22
7 12 23
7 12 24
7 12 25
7 12 26
7 12 27
7 12 28
7 12 29
7 12 31
7 12 32
7 12 33
7 12 35
7 12 36
7 12 38
7 12 40
7 13 15
7 13 17
7 13 18
7 13 19
7 13 20
7 13 21
7 13 22
7 13 23
7 13 24
7 13 25
7 13 26
7 13 27
7 13 28
7 13 29
7 13 31
7 13 32
7 13 33
7 13 35
7 13 36
7 13 38
7 13 40
7 14 15
7 14 17
7 14 18
7 14 19
7 14 20
7 14 21
7 14 22
7 14 23
7 14 24
7 14 25
7 14 26
7 14 27
7 14 28
7 14 29
7 14 31
7 14 32
7 14 33
7 14 35
7 14 36
7 14 38
7 14 40
7 15 35
7 16 17
7 16 18
7 16 19
7 16 20
7 16 21
7 16 22
7 16 23
7 16 24
7 16 25
7 16 26
7 16 27
7 16 28
7 16 29
7 16 31
7 16 32
7 16 33
7 16 35
7 16 36
7 16 38
7 16 40
7 17 18
7 17 19
7 17 20
7 17 21
7 17 22
7 17 24
7 17 25
7 17 26
7 17 35
7 17 36
7 17 38
7 17 39
7 17 40
7 18 35
7 19 20
7 19 21
7 19 22
7 19 24
7 19 25
7 19 26
7 19 35
7 19 36
7 19 38
7 19 39
7 19 40
7 20 35
7 21 35
7 22 24
7 22 25
7 22 26
7 22 35
7 22 36
7 22 38
7 22 39
7 22 40
7 23 24
7 23 25
7 23 26
7 23 27
7 23 28
7 23 29
7 23 31
7 23 32
7 23 33
7 23 35
7 23 36
7 23 38
7 23 40
7 24 35
7 25 35
7 26 35
7 26 36
7 26 38
7 26 40
7 27 28
7 27 29
7 27 35
7 27 36
7 27 38
7 27 40
7 28 29
7 28 35
7 28 36
7 28 38
7 28 40
7 29 35
7 29 36
7 29 38
7 29 40
7 30 31
7 30 32
7 30 33
7 30 35
7 30 36
7 30 38
7 30 40
7 31 32
7 31 33
7 31 35
7 31 36
7 31 38
7 31 40
7 32 33
7 32 35
7 32 36
7 32 38
7 32 40
7 33 35
7 33 36
7 33 38
7 33 40
7 34 35
7 34 36
7 34 38
7 34 40
7 37 38
7 37 40
7 39 40
8 9 10
8 9 11
8 9 12
8 9 15
8 9 17
8 9 18
8 9 19
8 9 20
8 9 21
8 9 22
8 9 23
8 9 24
8 9 25
8 9 26
8 9 27
8 9 28
8 9 29
8 9 31
8 9 32
8 9 33
8 9 35
8 9 36
8 9 38
8 9 40
8 10 11
8 10 12
8 10 15
8 10 17
8 10 18
8 10 19
8 10 20
8 10 21
8 10 22
8 10 23
8 10 24
8 10 25
8 10 26
8 10 27
8 10 28
8 10 29
8 10 31
8 10 32
8 10 33
8 10 35
8 10 36
8 10 38
8 10 40
8 11 12
8 11 15
8 11 17
8 11 18
8 11 19
8 11 20
8 11 21
8 11 22
8 11 23
8 11 24
8 11 25
8 11 26
8 11 27
8 11 28
8 11 29
8 11 31
8 11 32
8 11 33
8 11 35
8 11 36
8 11 38
8 11 40
8 12 13
8 12 15
8 12 16
8 12 17
8 12 18
8 12 19
8 12 20
8 12 21
8 12 22
8 12 23
8 12 24
8 12 25
8 12 26
8 12 27
8 12 28
8 12 29
8 12 30
8 12 31
8 12 32
8 12 33
8 12 34
8 12 35
8 12 36
8 12 37
8 12 38
8 12 39
8 12 40
8 13 15
8 13 17
8 13 18
8 13 19
8 13 20
8 13 21
8 13 22
8 13 23
8 13 24
8 13 25
8 13 26
8 13 27
8 13 28
8 13 29
8 13 31
8 13 32
8 13 33
8 13 34
8 13 35
8 13 36
8 13 38
8 13 40
8 14 15
8 14 16
8 14 17
8 14 18
8 14 19
8 14 20
8 14 21
8 14 22
8 14 23
8 14 24
8 14 25
8 14 26
8 14 27
8 14 28
8 14 29
8 14 30
8 14 31
8 14 32
8 14 33
8 14 34
8 14 35
8 14 36
8 14 37
8 14 38
8 14 39
8 14 40
8 15 35
8 16 17
8 16 18
8 16 19
8 16 20
8 16 21
8 16 22
8 16 23
8 16 24
8 16 25
8 16 26
8 16 27
8 16 28
8 16 29
8 16 30
8 16 31
8 16 32
8 16 33
8 16 34
8 16 35
8 16 36
8 16 37
8 16 38
8 16 40
8 17 18
8 17 19
8 17 20
8 17 21
8 17 22
8 17 23
8 17 24
8 17 25
8 17 26
8 17 27
8 17 28
8 17 29
8 17 31
8 17 32
8 17 33
8 17 35
8 17 36
8 17 38
8 17 39
8 17 40
8 18 35
8 19 20
8 19 21
8 19 22
8 19 24
8 19 25
8 19 26
8 19 27
8 19 28
8 19 29
8 19 31
8 19 32
8 19 33
8 19 35
8 19 36
8 19 38
8 19 39
8 19 40
8 20 35
8 21 35
8 22 24
8 22 25
8 22 26
8 22 27
8 22 28
8 22 29
8 22 31
8 22 32
8 22 33
8 22 35
8 22 36
8 22 38
8 22 39
8 22 40
8 23 24
8 23 25
8 23 26
8 23 27
8 23 28
8 23 29
8 23 31
8 23 32
8 23 33
8 23 35
8 23 36
8 23 38
8 23 40
8 24 35
8 25 35
8 26 27
8 26 28
8 26 29
8 26 31
8 26 32
8 26 33
8 26 35
8 26 36
8 26 38
8 26 40
8 27 28
8 27 29
8 27 31
8 27 32
8 27 33
8 27 35
8 27 36
8 27 38
8 27 40
8 28 29
8 28 31
8 28 32
8 28 33
8 28 35
8 28 36
8 28 38
8 28 40
8 29 31
8 29 32
8 29 33
8 29 35
8 29 36
8 29 38
8 29 40
8 30 31
8 30 32
8 30 33
8 30 34
8 30 35
8 30 36
8 30 37
8 30 38
8 30 40
8 31 32
8 31 33
8 31 35
8 31 36
8 31 38
8 31 40
8 32 33
8 32 35
8 32 36
8 32 38
8 32 40
8 33 35
8 33 36
8 33 38
8 33 40
8 34 35
8 34 36
8 34 37
8 34 38
8 34 40
8 37 38
8 37 40
8 39 40
9 10 12
9 11 12
9 13 15
9 13 17
9 13 18
9 13 19
9 13 20
9 13 21
9 13 22
9 13 23
9 13 24
9 13 25
9 13 26
9 13 27
9 13 28
9 13 29
9 13 31
9 13 32
9 13 33
9 13 36
9 13 38
9 13 40
9 14 15
9 14 17
9 14 18
9 14 19
9 14 20
9 14 21
9 14 22
9 14 23
9 14 24
9 14 25
9 14 26
9 14 27
9 14 28
9 14 29
9 14 31
9 14 32
9 14 33
9 14 35
9 14 36
9 14 38
9 14 40
9 16 17
9 16 18
9 16 19
9 16 20
9 16 21
9 16 22
9 16 23
9 16 24
9 16 25
9 16 26
9 16 27
9 16 28
9 16 29
9 16 31
9 16 32
9 16 33
9 16 36
9 16 38
9 16 40
9 17 18
9 17 19
9 17 20
9 17 21
9 17 22
9 17 24
9 17 25
9 17 26
9 17 36
9 17 38
9 17 39
9 17 40
9 19 20
9 19 21
9 19 22
9 19 24
9 19 25
9 19 26
9 19 36
9 19 38
9 19 39
9 19 40
9 22 24
9 22 25
9 22 26
9 22 36
9 22 38
9 22 39
9 22 40
9 23 24
9 23 25
9 23 26
9 23 27
9 23 28
9 23 29
9 23 31
9 23 32
9 23 33
9 23 36
9 23 38
9 23 40
9 26 36
9 26 38
9 26 40
9 27 28
9 27 29
9 27 36
9 27 38
9 27 40
9 28 29
9 28 36
9 28 38
9 28 40
9 29 36
9 29 38
9 29 40
9 30 31
9 30 32
9 30 33
9 30 36
9 30 38
9 30 40
9 31 32
9 31 33
9 31 36
9 31 38
9 31 40
9 32 33
9 32 36
9 32 38
9 32 40
9 33 36
9 33 38
9 33 40
9 34 36
9 34 38
9 34 40
9 35 36
9 35 38
9 35 40
9 37 38
9 37 40
9 39 40
10 11 12
10 13 15
10 13 17
10 13 18
10 13 19
10 13 20
10 13 21
10 13 22
10 13 23
10 13 24
10 13 25
10 13 26
10 13 27
10 13 28
10 13 29
10 13 31
10 13 32
10 13 33
10 13 36
10 13 38
10 13 40
10 14 15
10 14 17
10 14 18
10 14 19
10 14 20
10 14 21
10 14 22
10 14 23
10 14 24
10 14 25
10 14 26
10 14 27
10 14 28
10 14 29
10 14 31
10 14 32
10 14 33
10 14 35
10 14 36
10 14 38
10 14 40
10 16 17
10 16 18
10 16 19
10 16 20
10 16 21
10 16 22
10 16 23
10 16 24
10 16 25
10 16 26
10 16 27
10 16 28
10 16 29
10 16 31
10 16 32
10 16 33
10 16 36
10 16 38
10 16 40
10 17 18
10 17 19
10 17 20
10 17 21
10 17 22
10 17 24
10 17 25
10 17 26
10 17 36
10 17 38
10 17 39
10 17 40
10 19 20
10 19 21
10 19 22
10 19 24
10 19 25
10 19 26
10 19 36
10 19 38
10 19 39
10 19 40
10 22 24
10 22 25
10 22 26
10 22 36
10 22 38
10 22 39
10 22 40
10 23 24
10 23 25
10 23 26
10 23 27
10 23 28
10 23 29
10 23 31
10 23 32
10 23 33
10 23 36
10 23 38
10 23 40
10 26 36
10 26 38
10 26 40
10 27 28
10 27 29
10 27 36
10 27 38
10 27 40
10 28 29
10 28 36
10 28 38
10 28 40
10 29 36
10 29 38
10 29 40
10 30 31
10 30 32
10 30 33
10 30 36
10 30 38
10 30 40
10 31 32
10 31 33
10 31 36
10 31 38
10 31 40
10 32 33
10 32 36
10 32 38
10 32 40
10 33 36
10 33 38
10 33 40
10 34 36
10 34 38
10 34 40
10 35 36
10 35 38
10 35 40
10 37 38
10 37 40
10 39 40
11 13 15
11 13 17
11 13 18
11 13 19
11 13 20
11 13 21
11 13 22
11 13 23
11 13 24
11 13 25
11 13 26
11 13 27
11 13 28
11 13 29
11 13 31
11 13 32
11 13 33
11 13 36
11 13 38
11 13 40
11 14 15
11 14 17
11 14 18
11 14 19
11 14 20
11 14 21
11 14 22
11 14 23
11 14 24
11 14 25
11 14 26
11 14 27
11 14 28
11 14 29
11 14 31
11 14 32
11 14 33
11 14 35
11 14 36
11 14 38
11 14 40
11 16 17
11 16 18
11 16 19
11 16 20
11 16 21
11 16 22
11 16 23
11 16 24
11 16 25
11 16 26
11 16 27
11 16 28
11 16 29
11 16 31
11 16 32
11 16 33
11 16 36
11 16 38
11 16 40
11 17 18
11 17 19
11 17 20
11 17 21
11 17 22
11 17 24
11 17 25
11 17 26
11 17 36
11 17 38
11 17 39
11 17 40
11 19 20
11 19 21
11 19 22
11 19 24
11 19 25
11 19 26
11 19 36
11 19 38
11 19 39
11 19 40
11 22 24
11 22 25
11 22 26
11 22 36
11 22 38
11 22 39
11 22 40
11 23 24
11 23 25
11 23 26
11 23 27
11 23 28
11 23 29
11 23 31
11 23 32
11 23 33
11 23 36
11 23 38
11 23 40
11 26 36
11 26 38
11 26 40
11 27 28
11 27 29
11 27 36
11 27 38
11 27 40
11 28 29
11 28 36
11 28 38
11 28 40
11 29 36
11 29 38
11 29 40
11 30 31
11 30 32
11 30 33
11 30 36
11 30 38
11 30 40
11 31 32
11 31 33
11 31 36
11 31 38
11 31 40
11 32 33
11 32 36
11 32 38
11 32 40
11 33 36
11 33 38
11 33 40
11 34 36
11 34 38
11 34 40
11 35 36
11 35 38
11 35 40
11 37 38
11 37 40
11 39 40
12 13 15
12 13 17
12 13 18
12 13 19
12 13 20
12 13 21
12 13 22
12 13 23
12 13 24
12 13 25
12 13 26
12 13 27
12 13 28
12 13 29
12 13 31
12 13 32
12 13 33
12 13 34
12 13 35
12 13 36
12 13 37
12 13 38
12 13 40
12 14 15
12 14 16
12 14 17
12 14 18
12 14 19
12 14 20
12 14 21
12 14 22
12 14 23
12 14 24
12 14 25
12 14 26
12 14 27
12 14 28
12 14 29
12 14 30
12 14 31
12 14 32
12 14 33
12 14 34
12 14 35
12 14 36
12 14 37
12 14 38
12 14 39
12 14 40
12 16 17
12 16 18
12 16 19
12 16 20
12 16 21
12 16 22
12 16 23
12 16 24
12 16 25
12 16 26
12 16 27
12 16 28
12 16 29
12 16 30
12 16 31
12 16 32
12 16 33
12 16 34
12 16 35
12 16 36
12 16 37
12 16 38
12 16 39
12 16 40
12 17 18
12 17 19
12 17 20
12 17 21
12 17 22
12 17 23
12 17 24
12 17 25
12 17 26
12 17 27
12 17 28
12 17 29
12 17 31
12 17 32
12 17 33
12 17 36
12 17 38
12 17 39
12 17 40
12 19 20
12 19 21
12 19 22
12 19 24
12 19 25
12 19 26
12 19 27
12 19 28
12 19 29
12 19 31
12 19 32
12 19 33
12 19 36
12 19 38
12 19 39
12 19 40
12 22 24
12 22 25
12 22 26
12 22 27
12 22 28
12 22 29
12 22 31
12 22 32
12 22 33
12 22 36
12 22 38
12 22 39
12 22 40
12 23 24
12 23 25
12 23 26
12 23 27
12 23 28
12 23 29
12 23 31
12 23 32
12 23 33
12 23 35
12 23 36
12 23 38
12 23 40
12 26 27
12 26 28
12 26 29
12 26 31
12 26 32
12 26 33
12 26 36
12 26 38
12 26 40
12 27 28
12 27 29
12 27 31
12 27 32
12 27 33
12 27 35
12 27 36
12 27 38
12 27 40
12 28 29
12 28 31
12 28 32
12 28 33
12 28 35
12 28 36
12 28 38
12 28 40
12 29 31
12 29 32
12 29 33
12 29 35
12 29 36
12 29 38
12 29 40
12 30 31
12 30 32
12 30 33
12 30 34
12 30 35
12 30 36
12 30 37
12 30 38
12 30 39
12 30 40
12 31 32
12 31 33
12 31 35
12 31 36
12 31 38
12 31 40
12 32 33
12 32 35
12 32 36
12 32 38
12 32 40
12 33 35
12 33 36
12 33 38
12 33 40
12 34 35
12 34 36
12 34 37
12 34 38
12 34 40
12 35 36
12 35 37
12 35 38
12 35 40
12 37 38
12 37 39
12 37 40
12 39 40
13 14 15
13 14 17
13 14 18
13 14 19
13 14 20
13 14 21
13 14 22
13 14 23
13 14 24
13 14 25
13 14 26
13 14 27
13 14 28
13 14 29
13 14 31
13 14 32
13 14 33
13 14 34
13 14 35
13 14 36
13 14 38
13 14 40
13 16 17
13 16 18
13 16 19
13 16 20
13 16 21
13 16 22
13 16 23
13 16 24
13 16 25
13 16 26
13 16 27
13 16 28
13 16 29
13 16 31
13 16 32
13 16 33
13 16 34
13 16 35
13 16 36
13 16 38
13 16 40
13 17 18
13 17 19
13 17 20
13 17 21
13 17 22
13 17 24
13 17 25
13 17 26
13 17 27
13 17 28
13 17 29
13 17 31
13 17 32
13 17 33
13 17 36
13 17 38
13 17 39
13 17 40
13 19 20
13 19 21
13 19 22
13 19 24
13 19 25
13 19 26
13 19 36
13 19 38
13 19 39
13 19 40
13 22 24
13 22 25
13 22 26
13 22 36
13 22 38
13 22 39
13 22 40
13 23 24
13 23 25
13 23 26
13 23 27
13 23 28
13 23 29
13 23 31
13 23 32
13 23 33
13 23 36
13 23 38
13 23 40
13 26 36
13 26 38
13 26 40
13 27 28
13 27 29
13 27 31
13 27 32
13 27 33
13 27 36
13 27 38
13 27 40
13 28 29
13 28 31
13 28 32
13 28 33
13 28 36
13 28 38
13 28 40
13 29 31
13 29 32
13 29 33
13 29 36
13 29 38
13 29 40
13 30 31
13 30 32
13 30 33
13 30 34
13 30 35
13 30 36
13 30 38
13 30 40
13 31 32
13 31 33
13 31 36
13 31 38
13 31 40
13 32 33
13 32 36
13 32 38
13 32 40
13 33 36
13 33 38
13 33 40
13 34 35
13 34 36
13 34 38
13 34 40
13 35 36
13 35 38
13 35 40
13 37 38
13 37 40
13 39 40
14 16 17
14 16 18
14 16 19
14 16 20
14 16 21
14 16 22
14 16 23
14 16 24
14 16 25
14 16 26
14 16 27
14 16 28
14 16 29
14 16 30
14 16 31
14 16 32
14 16 33
14 16 34
14 16 35
14 16 36
14 16 37
14 16 38
14 16 39
14 16 40
14 17 18
14 17 19
14 17 20
14 17 21
14 17 22
14 17 23
14 17 24
14 17 25
14 17 26
14 17 27
14 17 28
14 17 29
14 17 31
14 17 32
14 17 33
14 17 36
14 17 38
14 17 39
14 17 40
14 19 20
14 19 21
14 19 22
14 19 24
14 19 25
14 19 26
14 19 27
14 19 28
14 19 29
14 19 31
14 19 32
14 19 33
14 19 36
14 19 38
14 19 39
14 19 40
14 22 24
14 22 25
14 22 26
14 22 27
14 22 28
14 22 29
14 22 31
14 22 32
14 22 33
14 22 36
14 22 38
14 22 39
14 22 40
14 23 24
14 23 25
14 23 26
14 23 27
14 23 28
14 23 29
14 23 31
14 23 32
14 23 33
14 23 35
14 23 36
14 23 38
14 23 40
14 26 27
14 26 28
14 26 29
14 26 31
14 26 32
14 26 33
14 26 36
14 26 38
14 26 40
14 27 28
14 27 29
14 27 31
14 27 32
14 27 33
14 27 35
14 27 36
14 27 38
14 27 40
14 28 29
14 28 31
14 28 32
14 28 33
14 28 35
14 28 36
14 28 38
14 28 40
14 29 31
14 29 32
14 29 33
14 29 35
14 29 36
14 29 38
14 29 40
14 30 31
14 30 32
14 30 33
14 30 34
14 30 35
14 30 36
14 30 37
14 30 38
14 30 39
14 30 40
14 31 32
14 31 33
14 31 35
14 31 36
14 31 38
14 31 40
14 32 33
14 32 35
14 32 36
14 32 38
14 32 40
14 33 35
14 33 36
14 33 38
14 33 40
14 34 35
14 34 36
14 34 37
14 34 38
14 34 40
14 35 36
14 35 38
14 35 40
14 37 38
14 37 39
14 37 40
14 39 40
15 16 27
15 16 28
15 16 29
15 17 39
15 19 22
15 19 39
15 22 39
15 27 28
15 27 29
15 28 29
15 30 31
15 30 32
15 30 33
15 31 32
15 31 33
15 32 33
16 17 18
16 17 19
16 17 20
16 17 21
16 17 22
16 17 23
16 17 24
16 17 25
16 17 26
16 17 27
16 17 28
16 17 29
16 17 31
16 17 32
16 17 33
16 17 36
16 17 38
16 17 39
16 17 40
16 18 27
16 18 28
16 18 29
16 19 20
16 19 21
16 19 22
16 19 24
16 19 25
16 19 26
16 19 27
16 19 28
16 19 29
16 19 31
16 19 32
16 19 33
16 19 36
16 19 38
16 19 39
16 19 40
16 20 27
16 20 28
16 20 29
16 21 27
16 21 28
16 21 29
16 22 24
16 22 25
16 22 26
16 22 27
16 22 28
16 22 29
16 22 31
16 22 32
16 22 33
16 22 36
16 22 38
16 22 39
16 22 40
16 23 24
16 23 25
16 23 26
16 23 27
16 23 28
16 23 29
16 23 31
16 23 32
16 23 33
16 23 36
16 23 38
16 23 40
16 24 27
16 24 28
16 24 29
16 25 27
16 25 28
16 25 29
16 26 27
16 26 28
16 26 29
16 26 31
16 26 32
16 26 33
16 26 36
16 26 38
16 26 40
16 27 28
16 27 29
16 28 29
16 30 31
16 30 32
16 30 33
16 30 34
16 30 35
16 30 36
16 30 37
16 30 38
16 30 40
16 31 32
16 31 33
16 31 36
16 31 38
16 31 40
16 32 33
16 32 36
16 32 38
16 32 40
16 33 36
16 33 38
16 33 40
16 34 35
16 34 36
16 34 37
16 34 38
16 34 40
16 35 36
16 35 38
16 35 40
16 37 38
16 37 40
16 39 40
17 18 39
17 19 20
17 19 21
17 19 22
17 19 24
17 19 25
17 19 36
17 19 38
17 19 39
17 19 40
17 20 39
17 21 39
17 22 24
17 22 25
17 22 36
17 22 38
17 22 39
17 22 40
17 23 24
17 23 25
17 23 26
17 23 36
17 23 38
17 23 39
17 23 40
17 24 39
17 25 39
17 26 36
17 26 38
17 26 39
17 26 40
17 27 28
17 27 29
17 27 36
17 27 38
17 27 39
17 27 40
17 28 29
17 28 36
17 28 38
17 28 39
17 28 40
17 29 36
17 29 38
17 29 39
17 29 40
17 30 31
17 30 32
17 30 33
17 30 36
17 30 38
17 30 39
17 30 40
17 31 32
17 31 33
17 31 36
17 31 38
17 31 39
17 31 40
17 32 33
17 32 36
17 32 38
17 32 39
17 32 40
17 33 36
17 33 38
17 33 39
17 33 40
17 34 36
17 34 38
17 34 39
17 34 40
17 35 36
17 35 38
17 35 39
17 35 40
17 36 39
17 37 38
17 37 39
17 37 40
17 38 39
18 19 22
18 19 39
18 22 39
18 27 28
18 27 29
18 28 29
18 30 31
18 30 32
18 30 33
18 31 32
18 31 33
18 32 33
19 20 22
19 20 39
19 21 22
19 21 39
19 22 39
19 23 24
19 23 25
19 23 26
19 23 36
19 23 38
19 23 39
19 23 40
19 24 39
19 25 39
19 26 36
19 26 38
19 26 39
19 26 40
19 27 28
19 27 29
19 27 36
19 27 38
19 27 39
19 27 40
19 28 29
19 28 36
19 28 38
19 28 39
19 28 40
19 29 36
19 29 38
19 29 39
19 29 40
19 30 31
19 30 32
19 30 33
19 30 36
19 30 38
19 30 39
19 30 40
19 31 32
19 31 33
19 31 36
19 31 38
19 31 39
19 31 40
19 32 33
19 32 36
19 32 38
19 32 39
19 32 40
19 33 36
19 33 38
19 33 39
19 33 40
19 34 36
19 34 38
19 34 39
19 34 40
19 35 36
19 35 38
19 35 39
19 35 40
19 36 39
19 37 38
19 37 39
19 37 40
19 38 39
20 22 39
20 27 28
20 27 29
20 28 29
20 30 31
20 30 32
20 30 33
20 31 32
20 31 33
20 32 33
21 22 39
21 27 28
21 27 29
21 28 29
21 30 31
21 30 32
21 30 33
21 31 32
21 31 33
21 32 33
22 23 24
22 23 25
22 23 26
22 23 36
22 23 38
22 23 39
22 23 40
22 24 39
22 25 39
22 26 36
22 26 38
22 26 39
22 26 40
22 27 28
22 27 29
22 27 36
22 27 38
22 27 39
22 27 40
22 28 29
22 28 36
22 28 38
22 28 39
22 28 40
22 29 36
22 29 38
22 29 39
22 29 40
22 30 31
22 30 32
22 30 33
22 30 36
22 30 38
22 30 39
22 30 40
22 31 32
22 31 33
22 31 36
22 31 38
22 31 39
22 31 40
22 32 33
22 32 36
22 32 38
22 32 39
22 32 40
22 33 36
22 33 38
22 33 39
22 33 40
22 34 36
22 34 38
22 34 39
22 34 40
22 35 36
22 35 38
22 35 39
22 35 40
22 36 39
22 37 38
22 37 39
22 37 40
22 38 39
23 26 36
23 26 38
23 26 40
23 27 28
23 27 29
23 27 31
23 27 32
23 27 33
23 27 36
23 27 38
23 27 40
23 28 29
23 28 31
23 28 32
23 28 33
23 28 36
23 28 38
23 28 40
23 29 31
23 29 32
23 29 33
23 29 36
23 29 38
23 29 40
23 30 31
23 30 32
23 30 33
23 30 36
23 30 38
23 30 40
23 31 32
23 31 33
23 31 36
23 31 38
23 31 40
23 32 33
23 32 36
23 32 38
23 32 40
23 33 36
23 33 38
23 33 40
23 34 36
23 34 38
23 34 40
23 35 36
23 35 38
23 35 40
23 37 38
23 37 40
23 39 40
24 27 28
24 27 29
24 28 29
24 30 31
24 30 32
24 30 33
24 31 32
24 31 33
24 32 33
25 27 28
25 27 29
25 28 29
25 30 31
25 30 32
25 30 33
25 31 32
25 31 33
25 32 33
26 27 28
26 27 29
26 27 36
26 27 38
26 27 40
26 28 29
26 28 36
26 28 38
26 28 40
26 29 36
26 29 38
26 29 40
26 30 31
26 30 32
26 30 33
26 30 36
26 30 38
26 30 40
26 31 32
26 31 33
26 31 36
26 31 38
26 31 40
26 32 33
26 32 36
26 32 38
26 32 40
26 33 36
26 33 38
26 33 40
26 34 36
26 34 38
26 34 40
26 35 36
26 35 38
26 35 40
26 37 38
26 37 40
26 39 40
27 30 31
27 30 32
27 30 33
27 30 36
27 30 38
27 30 40
27 31 32
27 31 33
27 31 36
27 31 38
27 31 40
27 32 33
27 32 36
27 32 38
27 32 40
27 33 36
27 33 38
27 33 40
27 34 36
27 34 38
27 34 40
27 35 36
27 35 38
27 35 40
27 37 38
27 37 40
27 39 40
28 30 31
28 30 32
28 30 33
28 30 36
28 30 38
28 30 40
28 31 32
28 31 33
28 31 36
28 31 38
28 31 40
28 32 33
28 32 36
28 32 38
28 32 40
28 33 36
28 33 38
28 33 40
28 34 36
28 34 38
28 34 40
28 35 36
28 35 38
28 35 40
28 37 38
28 37 40
28 39 40
29 30 31
29 30 32
29 30 33
29 30 36
29 30 38
29 30 40
29 31 32
29 31 33
29 31 36
29 31 38
29 31 40
29 32 33
29 32 36
29 32 38
29 32 40
29 33 36
29 33 38
29 33 40
29 34 36
29 34 38
29 34 40
29 35 36
29 35 38
29 35 40
29 37 38
29 37 40
29 39 40
30 34 35
30 34 36
30 34 37
30 34 38
30 34 40
30 35 36
30 35 38
30 35 40
30 37 38
30 37 40
30 39 40
31 34 36
31 34 38
31 34 40
31 35 36
31 35 38
31 35 40
31 37 38
31 37 40
31 39 40
32 34 36
32 34 38
32 34 40
32 35 36
32 35 38
32 35 40
32 37 38
32 37 40
32 39 40
33 34 36
33 34 38
33 34 40
33 35 36
33 35 38
33 35 40
33 37 38
33 37 40
33 39 40
34 35 36
34 35 38
34 35 40
34 37 38
34 37 40
34 39 40
35 37 38
35 37 40
35 39 40
37 39 40
