# Supplementary material for: Netcombin: An algorithm for constructing optimal phylogenetic network from rooted triplets
Source: PLoS One. 2020 Sep 18;15(9):e0227842. doi: 10.1371/journal.pone.0227842 (PMC7500971; doi:10.1371/journal.pone.0227842)
Supplement: S4 File — (ZIP) [file pone.0227842.s004.zip › SequenceData-Triplet/sequenceData-10-20-30-0-Triplet/length 100, numseq 40, rate 10^-7/10 good triplets-4530.txt]

1 2 5
1 2 6
1 2 8
1 2 12
1 2 13
1 2 14
1 2 23
1 2 30
1 2 34
1 2 35
1 2 37
1 2 39
1 3 5
1 3 6
1 3 8
1 3 12
1 3 13
1 3 14
1 3 23
1 3 30
1 3 34
1 3 35
1 3 37
1 3 39
1 4 5
1 4 6
1 4 7
1 4 8
1 4 9
1 4 10
1 4 11
1 4 12
1 4 13
1 4 14
1 4 17
1 4 19
1 4 22
1 4 23
1 4 26
1 4 27
1 4 28
1 4 29
1 4 30
1 4 31
1 4 32
1 4 33
1 4 34
1 4 35
1 4 37
1 4 39
1 5 8
1 5 12
1 5 14
1 5 39
1 6 8
1 6 12
1 6 14
1 6 39
1 7 12
1 7 13
1 7 14
1 7 30
1 7 34
1 7 37
1 7 39
1 8 12
1 8 14
1 8 39
1 9 13
1 9 14
1 9 30
1 9 34
1 9 35
1 9 37
1 9 39
1 10 13
1 10 14
1 10 30
1 10 34
1 10 35
1 10 37
1 10 39
1 11 13
1 11 14
1 11 30
1 11 34
1 11 35
1 11 37
1 11 39
1 12 14
1 13 14
1 13 30
1 13 37
1 13 39
1 15 17
1 15 19
1 15 22
1 15 23
1 15 26
1 15 27
1 15 28
1 15 29
1 15 30
1 15 31
1 15 32
1 15 33
1 15 34
1 15 35
1 15 37
1 15 39
1 16 17
1 16 18
1 16 19
1 16 20
1 16 21
1 16 22
1 16 23
1 16 24
1 16 25
1 16 26
1 16 27
1 16 28
1 16 29
1 16 30
1 16 31
1 16 32
1 16 33
1 16 34
1 16 35
1 16 36
1 16 37
1 16 38
1 16 39
1 16 40
1 17 30
1 17 34
1 17 35
1 17 37
1 18 19
1 18 22
1 18 23
1 18 26
1 18 27
1 18 28
1 18 29
1 18 30
1 18 31
1 18 32
1 18 33
1 18 34
1 18 35
1 18 37
1 18 39
1 19 23
1 19 30
1 19 34
1 19 35
1 19 37
1 20 22
1 20 23
1 20 26
1 20 27
1 20 28
1 20 29
1 20 30
1 20 31
1 20 32
1 20 33
1 20 34
1 20 35
1 20 37
1 20 39
1 21 22
1 21 23
1 21 26
1 21 27
1 21 28
1 21 29
1 21 30
1 21 31
1 21 32
1 21 33
1 21 34
1 21 35
1 21 37
1 21 39
1 22 23
1 22 30
1 22 34
1 22 35
1 22 37
1 23 30
1 23 34
1 23 35
1 23 37
1 23 39
1 24 26
1 24 27
1 24 28
1 24 29
1 24 30
1 24 31
1 24 32
1 24 33
1 24 34
1 24 35
1 24 37
1 24 39
1 25 26
1 25 27
1 25 28
1 25 29
1 25 30
1 25 31
1 25 32
1 25 33
1 25 34
1 25 35
1 25 37
1 25 39
1 26 30
1 26 34
1 26 35
1 26 37
1 26 39
1 27 30
1 27 34
1 27 35
1 27 37
1 27 39
1 28 30
1 28 34
1 28 35
1 28 37
1 28 39
1 29 30
1 29 34
1 29 35
1 29 37
1 29 39
1 30 39
1 31 34
1 31 35
1 31 37
1 31 39
1 32 34
1 32 35
1 32 37
1 32 39
1 33 34
1 33 35
1 33 37
1 33 39
1 34 39
1 35 37
1 35 39
1 36 37
1 36 39
1 37 39
1 38 39
2 3 5
2 3 6
2 3 7
2 3 8
2 3 9
2 3 10
2 3 11
2 3 12
2 3 13
2 3 14
2 3 16
2 3 17
2 3 23
2 3 26
2 3 27
2 3 28
2 3 29
2 3 30
2 3 31
2 3 32
2 3 33
2 3 34
2 3 35
2 3 37
2 3 39
2 4 5
2 4 6
2 4 7
2 4 8
2 4 9
2 4 10
2 4 11
2 4 12
2 4 13
2 4 14
2 4 16
2 4 17
2 4 19
2 4 22
2 4 23
2 4 26
2 4 27
2 4 28
2 4 29
2 4 30
2 4 31
2 4 32
2 4 33
2 4 34
2 4 35
2 4 37
2 4 39
2 5 8
2 5 12
2 5 13
2 5 14
2 5 16
2 5 23
2 5 30
2 5 35
2 5 37
2 5 39
2 6 8
2 6 12
2 6 13
2 6 14
2 6 16
2 6 23
2 6 30
2 6 35
2 6 37
2 6 39
2 7 9
2 7 10
2 7 11
2 7 12
2 7 13
2 7 14
2 7 16
2 7 23
2 7 27
2 7 28
2 7 29
2 7 30
2 7 31
2 7 32
2 7 33
2 7 34
2 7 37
2 7 39
2 8 12
2 8 13
2 8 14
2 8 16
2 8 23
2 8 30
2 8 34
2 8 37
2 8 39
2 9 13
2 9 14
2 9 16
2 9 23
2 9 27
2 9 28
2 9 29
2 9 30
2 9 31
2 9 32
2 9 33
2 9 34
2 9 35
2 9 37
2 9 39
2 10 13
2 10 14
2 10 16
2 10 23
2 10 27
2 10 28
2 10 29
2 10 30
2 10 31
2 10 32
2 10 33
2 10 34
2 10 35
2 10 37
2 10 39
2 11 13
2 11 14
2 11 16
2 11 23
2 11 27
2 11 28
2 11 29
2 11 30
2 11 31
2 11 32
2 11 33
2 11 34
2 11 35
2 11 37
2 11 39
2 12 13
2 12 14
2 12 16
2 12 23
2 12 30
2 12 34
2 12 35
2 12 37
2 12 39
2 13 14
2 13 16
2 13 23
2 13 27
2 13 28
2 13 29
2 13 30
2 13 31
2 13 32
2 13 33
2 13 34
2 13 35
2 13 37
2 13 39
2 14 16
2 14 23
2 14 30
2 14 34
2 14 35
2 14 37
2 14 39
2 15 16
2 15 17
2 15 19
2 15 22
2 15 23
2 15 26
2 15 27
2 15 28
2 15 29
2 15 30
2 15 31
2 15 32
2 15 33
2 15 34
2 15 35
2 15 37
2 15 39
2 16 23
2 16 30
2 16 34
2 16 35
2 16 37
2 16 39
2 17 23
2 17 26
2 17 27
2 17 28
2 17 29
2 17 30
2 17 31
2 17 32
2 17 33
2 17 34
2 17 35
2 17 37
2 18 19
2 18 22
2 18 23
2 18 26
2 18 27
2 18 28
2 18 29
2 18 30
2 18 31
2 18 32
2 18 33
2 18 34
2 18 35
2 18 37
2 18 39
2 19 23
2 19 26
2 19 27
2 19 28
2 19 29
2 19 30
2 19 31
2 19 32
2 19 33
2 19 34
2 19 35
2 19 37
2 20 22
2 20 23
2 20 26
2 20 27
2 20 28
2 20 29
2 20 30
2 20 31
2 20 32
2 20 33
2 20 34
2 20 35
2 20 37
2 20 39
2 21 22
2 21 23
2 21 26
2 21 27
2 21 28
2 21 29
2 21 30
2 21 31
2 21 32
2 21 33
2 21 34
2 21 35
2 21 37
2 21 39
2 22 23
2 22 26
2 22 27
2 22 28
2 22 29
2 22 30
2 22 31
2 22 32
2 22 33
2 22 34
2 22 35
2 22 37
2 23 27
2 23 28
2 23 29
2 23 30
2 23 31
2 23 32
2 23 33
2 23 34
2 23 35
2 23 37
2 23 39
2 24 26
2 24 27
2 24 28
2 24 29
2 24 30
2 24 31
2 24 32
2 24 33
2 24 34
2 24 35
2 24 37
2 24 39
2 25 26
2 25 27
2 25 28
2 25 29
2 25 30
2 25 31
2 25 32
2 25 33
2 25 34
2 25 35
2 25 37
2 25 39
2 26 27
2 26 28
2 26 29
2 26 30
2 26 31
2 26 32
2 26 33
2 26 34
2 26 35
2 26 37
2 26 39
2 27 30
2 27 31
2 27 32
2 27 33
2 27 34
2 27 35
2 27 37
2 27 39
2 28 30
2 28 31
2 28 32
2 28 33
2 28 34
2 28 35
2 28 37
2 28 39
2 29 30
2 29 31
2 29 32
2 29 33
2 29 34
2 29 35
2 29 37
2 29 39
2 30 34
2 30 35
2 30 37
2 30 39
2 31 34
2 31 35
2 31 37
2 31 39
2 32 34
2 32 35
2 32 37
2 32 39
2 33 34
2 33 35
2 33 37
2 33 39
2 34 35
2 34 37
2 34 39
2 35 37
2 35 39
2 36 37
2 36 39
2 37 39
2 38 39
3 4 5
3 4 6
3 4 7
3 4 8
3 4 9
3 4 10
3 4 11
3 4 12
3 4 13
3 4 14
3 4 16
3 4 17
3 4 19
3 4 22
3 4 23
3 4 26
3 4 27
3 4 28
3 4 29
3 4 30
3 4 31
3 4 32
3 4 33
3 4 34
3 4 35
3 4 37
3 4 39
3 5 8
3 5 12
3 5 13
3 5 14
3 5 16
3 5 23
3 5 30
3 5 35
3 5 37
3 5 39
3 6 8
3 6 12
3 6 13
3 6 14
3 6 16
3 6 23
3 6 30
3 6 35
3 6 37
3 6 39
3 7 9
3 7 10
3 7 11
3 7 12
3 7 13
3 7 14
3 7 16
3 7 23
3 7 27
3 7 28
3 7 29
3 7 30
3 7 31
3 7 32
3 7 33
3 7 34
3 7 37
3 7 39
3 8 12
3 8 13
3 8 14
3 8 16
3 8 23
3 8 30
3 8 34
3 8 37
3 8 39
3 9 13
3 9 14
3 9 16
3 9 23
3 9 27
3 9 28
3 9 29
3 9 30
3 9 31
3 9 32
3 9 33
3 9 34
3 9 35
3 9 37
3 9 39
3 10 13
3 10 14
3 10 16
3 10 23
3 10 27
3 10 28
3 10 29
3 10 30
3 10 31
3 10 32
3 10 33
3 10 34
3 10 35
3 10 37
3 10 39
3 11 13
3 11 14
3 11 16
3 11 23
3 11 27
3 11 28
3 11 29
3 11 30
3 11 31
3 11 32
3 11 33
3 11 34
3 11 35
3 11 37
3 11 39
3 12 13
3 12 14
3 12 16
3 12 23
3 12 30
3 12 34
3 12 35
3 12 37
3 12 39
3 13 14
3 13 16
3 13 23
3 13 27
3 13 28
3 13 29
3 13 30
3 13 31
3 13 32
3 13 33
3 13 34
3 13 35
3 13 37
3 13 39
3 14 16
3 14 23
3 14 30
3 14 34
3 14 35
3 14 37
3 14 39
3 15 16
3 15 17
3 15 19
3 15 22
3 15 23
3 15 26
3 15 27
3 15 28
3 15 29
3 15 30
3 15 31
3 15 32
3 15 33
3 15 34
3 15 35
3 15 37
3 15 39
3 16 23
3 16 30
3 16 34
3 16 35
3 16 37
3 16 39
3 17 23
3 17 26
3 17 27
3 17 28
3 17 29
3 17 30
3 17 31
3 17 32
3 17 33
3 17 34
3 17 35
3 17 37
3 18 19
3 18 22
3 18 23
3 18 26
3 18 27
3 18 28
3 18 29
3 18 30
3 18 31
3 18 32
3 18 33
3 18 34
3 18 35
3 18 37
3 18 39
3 19 23
3 19 26
3 19 27
3 19 28
3 19 29
3 19 30
3 19 31
3 19 32
3 19 33
3 19 34
3 19 35
3 19 37
3 20 22
3 20 23
3 20 26
3 20 27
3 20 28
3 20 29
3 20 30
3 20 31
3 20 32
3 20 33
3 20 34
3 20 35
3 20 37
3 20 39
3 21 22
3 21 23
3 21 26
3 21 27
3 21 28
3 21 29
3 21 30
3 21 31
3 21 32
3 21 33
3 21 34
3 21 35
3 21 37
3 21 39
3 22 23
3 22 26
3 22 27
3 22 28
3 22 29
3 22 30
3 22 31
3 22 32
3 22 33
3 22 34
3 22 35
3 22 37
3 23 27
3 23 28
3 23 29
3 23 30
3 23 31
3 23 32
3 23 33
3 23 34
3 23 35
3 23 37
3 23 39
3 24 26
3 24 27
3 24 28
3 24 29
3 24 30
3 24 31
3 24 32
3 24 33
3 24 34
3 24 35
3 24 37
3 24 39
3 25 26
3 25 27
3 25 28
3 25 29
3 25 30
3 25 31
3 25 32
3 25 33
3 25 34
3 25 35
3 25 37
3 25 39
3 26 27
3 26 28
3 26 29
3 26 30
3 26 31
3 26 32
3 26 33
3 26 34
3 26 35
3 26 37
3 26 39
3 27 30
3 27 31
3 27 32
3 27 33
3 27 34
3 27 35
3 27 37
3 27 39
3 28 30
3 28 31
3 28 32
3 28 33
3 28 34
3 28 35
3 28 37
3 28 39
3 29 30
3 29 31
3 29 32
3 29 33
3 29 34
3 29 35
3 29 37
3 29 39
3 30 34
3 30 35
3 30 37
3 30 39
3 31 34
3 31 35
3 31 37
3 31 39
3 32 34
3 32 35
3 32 37
3 32 39
3 33 34
3 33 35
3 33 37
3 33 39
3 34 35
3 34 37
3 34 39
3 35 37
3 35 39
3 36 37
3 36 39
3 37 39
3 38 39
4 5 7
4 5 8
4 5 9
4 5 10
4 5 11
4 5 12
4 5 13
4 5 14
4 5 16
4 5 17
4 5 19
4 5 22
4 5 23
4 5 26
4 5 27
4 5 28
4 5 29
4 5 30
4 5 31
4 5 32
4 5 33
4 5 35
4 5 37
4 5 39
4 6 7
4 6 8
4 6 9
4 6 10
4 6 11
4 6 12
4 6 13
4 6 14
4 6 16
4 6 17
4 6 19
4 6 22
4 6 23
4 6 26
4 6 27
4 6 28
4 6 29
4 6 30
4 6 31
4 6 32
4 6 33
4 6 35
4 6 37
4 6 39
4 7 9
4 7 10
4 7 11
4 7 12
4 7 13
4 7 14
4 7 16
4 7 17
4 7 19
4 7 22
4 7 23
4 7 26
4 7 27
4 7 28
4 7 29
4 7 30
4 7 31
4 7 32
4 7 33
4 7 34
4 7 37
4 7 39
4 8 9
4 8 10
4 8 11
4 8 12
4 8 13
4 8 14
4 8 16
4 8 17
4 8 19
4 8 22
4 8 23
4 8 26
4 8 27
4 8 28
4 8 29
4 8 30
4 8 31
4 8 32
4 8 33
4 8 34
4 8 37
4 8 39
4 9 13
4 9 14
4 9 16
4 9 17
4 9 19
4 9 22
4 9 23
4 9 26
4 9 27
4 9 28
4 9 29
4 9 30
4 9 31
4 9 32
4 9 33
4 9 34
4 9 35
4 9 37
4 9 39
4 10 13
4 10 14
4 10 16
4 10 17
4 10 19
4 10 22
4 10 23
4 10 26
4 10 27
4 10 28
4 10 29
4 10 30
4 10 31
4 10 32
4 10 33
4 10 34
4 10 35
4 10 37
4 10 39
4 11 13
4 11 14
4 11 16
4 11 17
4 11 19
4 11 22
4 11 23
4 11 26
4 11 27
4 11 28
4 11 29
4 11 30
4 11 31
4 11 32
4 11 33
4 11 34
4 11 35
4 11 37
4 11 39
4 12 13
4 12 14
4 12 16
4 12 17
4 12 19
4 12 22
4 12 23
4 12 26
4 12 27
4 12 28
4 12 29
4 12 30
4 12 31
4 12 32
4 12 33
4 12 34
4 12 35
4 12 37
4 12 39
4 13 14
4 13 16
4 13 17
4 13 19
4 13 22
4 13 23
4 13 26
4 13 27
4 13 28
4 13 29
4 13 30
4 13 31
4 13 32
4 13 33
4 13 34
4 13 35
4 13 37
4 13 39
4 14 16
4 14 17
4 14 19
4 14 22
4 14 23
4 14 26
4 14 27
4 14 28
4 14 29
4 14 30
4 14 31
4 14 32
4 14 33
4 14 34
4 14 35
4 14 37
4 14 39
4 16 17
4 16 19
4 16 22
4 16 23
4 16 26
4 16 30
4 16 31
4 16 32
4 16 33
4 16 34
4 16 35
4 16 37
4 16 39
4 17 19
4 17 22
4 17 23
4 17 26
4 17 27
4 17 28
4 17 29
4 17 30
4 17 31
4 17 32
4 17 33
4 17 34
4 17 35
4 17 37
4 19 23
4 19 26
4 19 27
4 19 28
4 19 29
4 19 30
4 19 31
4 19 32
4 19 33
4 19 34
4 19 35
4 19 37
4 22 23
4 22 26
4 22 27
4 22 28
4 22 29
4 22 30
4 22 31
4 22 32
4 22 33
4 22 34
4 22 35
4 22 37
4 23 26
4 23 27
4 23 28
4 23 29
4 23 30
4 23 31
4 23 32
4 23 33
4 23 34
4 23 35
4 23 37
4 23 39
4 26 27
4 26 28
4 26 29
4 26 30
4 26 31
4 26 32
4 26 33
4 26 34
4 26 35
4 26 37
4 26 39
4 27 30
4 27 31
4 27 32
4 27 33
4 27 34
4 27 35
4 27 37
4 27 39
4 28 30
4 28 31
4 28 32
4 28 33
4 28 34
4 28 35
4 28 37
4 28 39
4 29 30
4 29 31
4 29 32
4 29 33
4 29 34
4 29 35
4 29 37
4 29 39
4 30 34
4 30 35
4 30 37
4 30 39
4 31 34
4 31 35
4 31 37
4 31 39
4 32 34
4 32 35
4 32 37
4 32 39
4 33 34
4 33 35
4 33 37
4 33 39
4 34 35
4 34 37
4 34 39
4 35 37
4 35 39
4 37 39
5 6 7
5 6 8
5 6 9
5 6 10
5 6 11
5 6 12
5 6 13
5 6 14
5 6 15
5 6 16
5 6 17
5 6 18
5 6 19
5 6 20
5 6 21
5 6 22
5 6 23
5 6 24
5 6 25
5 6 26
5 6 27
5 6 28
5 6 29
5 6 30
5 6 31
5 6 32
5 6 33
5 6 34
5 6 35
5 6 36
5 6 37
5 6 38
5 6 39
5 6 40
5 7 12
5 7 13
5 7 14
5 7 16
5 7 30
5 7 37
5 7 39
5 8 12
5 8 14
5 8 39
5 9 13
5 9 14
5 9 16
5 9 30
5 9 35
5 9 37
5 9 39
5 10 13
5 10 14
5 10 16
5 10 30
5 10 35
5 10 37
5 10 39
5 11 13
5 11 14
5 11 16
5 11 30
5 11 35
5 11 37
5 11 39
5 12 14
5 13 14
5 13 16
5 13 30
5 13 37
5 13 39
5 15 16
5 15 17
5 15 19
5 15 22
5 15 23
5 15 26
5 15 27
5 15 28
5 15 29
5 15 30
5 15 31
5 15 32
5 15 33
5 15 35
5 15 37
5 15 39
5 16 39
5 17 30
5 17 35
5 17 37
5 18 19
5 18 22
5 18 23
5 18 26
5 18 27
5 18 28
5 18 29
5 18 30
5 18 31
5 18 32
5 18 33
5 18 35
5 18 37
5 18 39
5 19 23
5 19 30
5 19 35
5 19 37
5 20 22
5 20 23
5 20 26
5 20 27
5 20 28
5 20 29
5 20 30
5 20 31
5 20 32
5 20 33
5 20 35
5 20 37
5 20 39
5 21 22
5 21 23
5 21 26
5 21 27
5 21 28
5 21 29
5 21 30
5 21 31
5 21 32
5 21 33
5 21 35
5 21 37
5 21 39
5 22 23
5 22 30
5 22 35
5 22 37
5 23 30
5 23 35
5 23 37
5 23 39
5 24 26
5 24 27
5 24 28
5 24 29
5 24 30
5 24 31
5 24 32
5 24 33
5 24 35
5 24 37
5 24 39
5 25 26
5 25 27
5 25 28
5 25 29
5 25 30
5 25 31
5 25 32
5 25 33
5 25 35
5 25 37
5 25 39
5 26 30
5 26 35
5 26 37
5 26 39
5 27 30
5 27 35
5 27 37
5 27 39
5 28 30
5 28 35
5 28 37
5 28 39
5 29 30
5 29 35
5 29 37
5 29 39
5 30 39
5 31 35
5 31 37
5 31 39
5 32 35
5 32 37
5 32 39
5 33 35
5 33 37
5 33 39
5 34 35
5 34 36
5 34 37
5 34 38
5 34 39
5 34 40
5 35 37
5 35 39
5 36 37
5 36 39
5 37 39
5 38 39
6 7 12
6 7 13
6 7 14
6 7 16
6 7 30
6 7 37
6 7 39
6 8 12
6 8 14
6 8 39
6 9 13
6 9 14
6 9 16
6 9 30
6 9 35
6 9 37
6 9 39
6 10 13
6 10 14
6 10 16
6 10 30
6 10 35
6 10 37
6 10 39
6 11 13
6 11 14
6 11 16
6 11 30
6 11 35
6 11 37
6 11 39
6 12 14
6 13 14
6 13 16
6 13 30
6 13 37
6 13 39
6 15 16
6 15 17
6 15 19
6 15 22
6 15 23
6 15 26
6 15 27
6 15 28
6 15 29
6 15 30
6 15 31
6 15 32
6 15 33
6 15 35
6 15 37
6 15 39
6 16 39
6 17 30
6 17 35
6 17 37
6 18 19
6 18 22
6 18 23
6 18 26
6 18 27
6 18 28
6 18 29
6 18 30
6 18 31
6 18 32
6 18 33
6 18 35
6 18 37
6 18 39
6 19 23
6 19 30
6 19 35
6 19 37
6 20 22
6 20 23
6 20 26
6 20 27
6 20 28
6 20 29
6 20 30
6 20 31
6 20 32
6 20 33
6 20 35
6 20 37
6 20 39
6 21 22
6 21 23
6 21 26
6 21 27
6 21 28
6 21 29
6 21 30
6 21 31
6 21 32
6 21 33
6 21 35
6 21 37
6 21 39
6 22 23
6 22 30
6 22 35
6 22 37
6 23 30
6 23 35
6 23 37
6 23 39
6 24 26
6 24 27
6 24 28
6 24 29
6 24 30
6 24 31
6 24 32
6 24 33
6 24 35
6 24 37
6 24 39
6 25 26
6 25 27
6 25 28
6 25 29
6 25 30
6 25 31
6 25 32
6 25 33
6 25 35
6 25 37
6 25 39
6 26 30
6 26 35
6 26 37
6 26 39
6 27 30
6 27 35
6 27 37
6 27 39
6 28 30
6 28 35
6 28 37
6 28 39
6 29 30
6 29 35
6 29 37
6 29 39
6 30 39
6 31 35
6 31 37
6 31 39
6 32 35
6 32 37
6 32 39
6 33 35
6 33 37
6 33 39
6 34 35
6 34 36
6 34 37
6 34 38
6 34 39
6 34 40
6 35 37
6 35 39
6 36 37
6 36 39
6 37 39
6 38 39
7 8 9
7 8 10
7 8 11
7 8 12
7 8 13
7 8 14
7 8 15
7 8 16
7 8 17
7 8 18
7 8 19
7 8 20
7 8 21
7 8 22
7 8 23
7 8 24
7 8 25
7 8 26
7 8 27
7 8 28
7 8 29
7 8 30
7 8 31
7 8 32
7 8 33
7 8 34
7 8 35
7 8 36
7 8 37
7 8 38
7 8 39
7 8 40
7 9 13
7 9 14
7 9 16
7 9 23
7 9 30
7 9 34
7 9 37
7 9 39
7 10 13
7 10 14
7 10 16
7 10 23
7 10 30
7 10 34
7 10 37
7 10 39
7 11 13
7 11 14
7 11 16
7 11 23
7 11 30
7 11 34
7 11 37
7 11 39
7 12 13
7 12 14
7 12 16
7 12 30
7 12 34
7 12 37
7 12 39
7 13 14
7 13 16
7 13 30
7 13 34
7 13 37
7 13 39
7 14 16
7 14 30
7 14 34
7 14 37
7 14 39
7 15 16
7 15 17
7 15 19
7 15 22
7 15 23
7 15 26
7 15 27
7 15 28
7 15 29
7 15 30
7 15 31
7 15 32
7 15 33
7 15 34
7 15 37
7 15 39
7 16 30
7 16 34
7 16 37
7 16 39
7 17 23
7 17 27
7 17 28
7 17 29
7 17 30
7 17 31
7 17 32
7 17 33
7 17 34
7 17 37
7 18 19
7 18 22
7 18 23
7 18 26
7 18 27
7 18 28
7 18 29
7 18 30
7 18 31
7 18 32
7 18 33
7 18 34
7 18 37
7 18 39
7 19 23
7 19 27
7 19 28
7 19 29
7 19 30
7 19 31
7 19 32
7 19 33
7 19 34
7 19 37
7 20 22
7 20 23
7 20 26
7 20 27
7 20 28
7 20 29
7 20 30
7 20 31
7 20 32
7 20 33
7 20 34
7 20 37
7 20 39
7 21 22
7 21 23
7 21 26
7 21 27
7 21 28
7 21 29
7 21 30
7 21 31
7 21 32
7 21 33
7 21 34
7 21 37
7 21 39
7 22 23
7 22 27
7 22 28
7 22 29
7 22 30
7 22 31
7 22 32
7 22 33
7 22 34
7 22 37
7 23 30
7 23 34
7 23 37
7 23 39
7 24 26
7 24 27
7 24 28
7 24 29
7 24 30
7 24 31
7 24 32
7 24 33
7 24 34
7 24 37
7 24 39
7 25 26
7 25 27
7 25 28
7 25 29
7 25 30
7 25 31
7 25 32
7 25 33
7 25 34
7 25 37
7 25 39
7 26 27
7 26 28
7 26 29
7 26 30
7 26 31
7 26 32
7 26 33
7 26 34
7 26 37
7 26 39
7 27 30
7 27 34
7 27 37
7 27 39
7 28 30
7 28 34
7 28 37
7 28 39
7 29 30
7 29 34
7 29 37
7 29 39
7 30 34
7 30 37
7 30 39
7 31 34
7 31 37
7 31 39
7 32 34
7 32 37
7 32 39
7 33 34
7 33 37
7 33 39
7 34 37
7 34 39
7 35 36
7 35 37
7 35 38
7 35 39
7 35 40
7 36 37
7 36 39
7 37 39
7 38 39
8 9 13
8 9 14
8 9 16
8 9 30
8 9 34
8 9 37
8 9 39
8 10 13
8 10 14
8 10 16
8 10 30
8 10 34
8 10 37
8 10 39
8 11 13
8 11 14
8 11 16
8 11 30
8 11 34
8 11 37
8 11 39
8 12 14
8 13 14
8 13 16
8 13 30
8 13 37
8 13 39
8 15 16
8 15 17
8 15 19
8 15 22
8 15 23
8 15 26
8 15 27
8 15 28
8 15 29
8 15 30
8 15 31
8 15 32
8 15 33
8 15 34
8 15 37
8 15 39
8 16 39
8 17 30
8 17 34
8 17 37
8 18 19
8 18 22
8 18 23
8 18 26
8 18 27
8 18 28
8 18 29
8 18 30
8 18 31
8 18 32
8 18 33
8 18 34
8 18 37
8 18 39
8 19 23
8 19 30
8 19 34
8 19 37
8 20 22
8 20 23
8 20 26
8 20 27
8 20 28
8 20 29
8 20 30
8 20 31
8 20 32
8 20 33
8 20 34
8 20 37
8 20 39
8 21 22
8 21 23
8 21 26
8 21 27
8 21 28
8 21 29
8 21 30
8 21 31
8 21 32
8 21 33
8 21 34
8 21 37
8 21 39
8 22 23
8 22 30
8 22 34
8 22 37
8 23 30
8 23 34
8 23 37
8 23 39
8 24 26
8 24 27
8 24 28
8 24 29
8 24 30
8 24 31
8 24 32
8 24 33
8 24 34
8 24 37
8 24 39
8 25 26
8 25 27
8 25 28
8 25 29
8 25 30
8 25 31
8 25 32
8 25 33
8 25 34
8 25 37
8 25 39
8 26 30
8 26 34
8 26 37
8 26 39
8 27 30
8 27 34
8 27 37
8 27 39
8 28 30
8 28 34
8 28 37
8 28 39
8 29 30
8 29 34
8 29 37
8 29 39
8 30 39
8 31 34
8 31 37
8 31 39
8 32 34
8 32 37
8 32 39
8 33 34
8 33 37
8 33 39
8 34 39
8 35 36
8 35 37
8 35 38
8 35 39
8 35 40
8 36 37
8 36 39
8 37 39
8 38 39
9 10 13
9 10 14
9 10 15
9 10 16
9 10 17
9 10 18
9 10 19
9 10 20
9 10 21
9 10 22
9 10 23
9 10 24
9 10 25
9 10 26
9 10 27
9 10 28
9 10 29
9 10 30
9 10 31
9 10 32
9 10 33
9 10 34
9 10 35
9 10 36
9 10 37
9 10 38
9 10 39
9 10 40
9 11 13
9 11 14
9 11 15
9 11 16
9 11 17
9 11 18
9 11 19
9 11 20
9 11 21
9 11 22
9 11 23
9 11 24
9 11 25
9 11 26
9 11 27
9 11 28
9 11 29
9 11 30
9 11 31
9 11 32
9 11 33
9 11 34
9 11 35
9 11 36
9 11 37
9 11 38
9 11 39
9 11 40
9 12 13
9 12 14
9 12 15
9 12 16
9 12 17
9 12 18
9 12 19
9 12 20
9 12 21
9 12 22
9 12 23
9 12 24
9 12 25
9 12 26
9 12 27
9 12 28
9 12 29
9 12 30
9 12 31
9 12 32
9 12 33
9 12 34
9 12 35
9 12 36
9 12 37
9 12 38
9 12 39
9 12 40
9 13 14
9 13 16
9 13 30
9 13 34
9 13 35
9 13 37
9 13 39
9 14 16
9 14 30
9 14 34
9 14 37
9 14 39
9 15 16
9 15 17
9 15 19
9 15 22
9 15 23
9 15 26
9 15 27
9 15 28
9 15 29
9 15 30
9 15 31
9 15 32
9 15 33
9 15 34
9 15 35
9 15 37
9 15 39
9 16 30
9 16 34
9 16 35
9 16 37
9 16 39
9 17 23
9 17 27
9 17 28
9 17 29
9 17 30
9 17 31
9 17 32
9 17 33
9 17 34
9 17 35
9 17 37
9 18 19
9 18 22
9 18 23
9 18 26
9 18 27
9 18 28
9 18 29
9 18 30
9 18 31
9 18 32
9 18 33
9 18 34
9 18 35
9 18 37
9 18 39
9 19 23
9 19 27
9 19 28
9 19 29
9 19 30
9 19 31
9 19 32
9 19 33
9 19 34
9 19 35
9 19 37
9 20 22
9 20 23
9 20 26
9 20 27
9 20 28
9 20 29
9 20 30
9 20 31
9 20 32
9 20 33
9 20 34
9 20 35
9 20 37
9 20 39
9 21 22
9 21 23
9 21 26
9 21 27
9 21 28
9 21 29
9 21 30
9 21 31
9 21 32
9 21 33
9 21 34
9 21 35
9 21 37
9 21 39
9 22 23
9 22 27
9 22 28
9 22 29
9 22 30
9 22 31
9 22 32
9 22 33
9 22 34
9 22 35
9 22 37
9 23 30
9 23 34
9 23 35
9 23 37
9 23 39
9 24 26
9 24 27
9 24 28
9 24 29
9 24 30
9 24 31
9 24 32
9 24 33
9 24 34
9 24 35
9 24 37
9 24 39
9 25 26
9 25 27
9 25 28
9 25 29
9 25 30
9 25 31
9 25 32
9 25 33
9 25 34
9 25 35
9 25 37
9 25 39
9 26 27
9 26 28
9 26 29
9 26 30
9 26 31
9 26 32
9 26 33
9 26 34
9 26 35
9 26 37
9 26 39
9 27 30
9 27 34
9 27 35
9 27 37
9 27 39
9 28 30
9 28 34
9 28 35
9 28 37
9 28 39
9 29 30
9 29 34
9 29 35
9 29 37
9 29 39
9 30 34
9 30 35
9 30 37
9 30 39
9 31 34
9 31 35
9 31 37
9 31 39
9 32 34
9 32 35
9 32 37
9 32 39
9 33 34
9 33 35
9 33 37
9 33 39
9 34 35
9 34 37
9 34 39
9 35 37
9 35 39
9 36 37
9 36 39
9 37 39
9 38 39
10 11 13
10 11 14
10 11 15
10 11 16
10 11 17
10 11 18
10 11 19
10 11 20
10 11 21
10 11 22
10 11 23
10 11 24
10 11 25
10 11 26
10 11 27
10 11 28
10 11 29
10 11 30
10 11 31
10 11 32
10 11 33
10 11 34
10 11 35
10 11 36
10 11 37
10 11 38
10 11 39
10 11 40
10 12 13
10 12 14
10 12 15
10 12 16
10 12 17
10 12 18
10 12 19
10 12 20
10 12 21
10 12 22
10 12 23
10 12 24
10 12 25
10 12 26
10 12 27
10 12 28
10 12 29
10 12 30
10 12 31
10 12 32
10 12 33
10 12 34
10 12 35
10 12 36
10 12 37
10 12 38
10 12 39
10 12 40
10 13 14
10 13 16
10 13 30
10 13 34
10 13 35
10 13 37
10 13 39
10 14 16
10 14 30
10 14 34
10 14 37
10 14 39
10 15 16
10 15 17
10 15 19
10 15 22
10 15 23
10 15 26
10 15 27
10 15 28
10 15 29
10 15 30
10 15 31
10 15 32
10 15 33
10 15 34
10 15 35
10 15 37
10 15 39
10 16 30
10 16 34
10 16 35
10 16 37
10 16 39
10 17 23
10 17 27
10 17 28
10 17 29
10 17 30
10 17 31
10 17 32
10 17 33
10 17 34
10 17 35
10 17 37
10 18 19
10 18 22
10 18 23
10 18 26
10 18 27
10 18 28
10 18 29
10 18 30
10 18 31
10 18 32
10 18 33
10 18 34
10 18 35
10 18 37
10 18 39
10 19 23
10 19 27
10 19 28
10 19 29
10 19 30
10 19 31
10 19 32
10 19 33
10 19 34
10 19 35
10 19 37
10 20 22
10 20 23
10 20 26
10 20 27
10 20 28
10 20 29
10 20 30
10 20 31
10 20 32
10 20 33
10 20 34
10 20 35
10 20 37
10 20 39
10 21 22
10 21 23
10 21 26
10 21 27
10 21 28
10 21 29
10 21 30
10 21 31
10 21 32
10 21 33
10 21 34
10 21 35
10 21 37
10 21 39
10 22 23
10 22 27
10 22 28
10 22 29
10 22 30
10 22 31
10 22 32
10 22 33
10 22 34
10 22 35
10 22 37
10 23 30
10 23 34
10 23 35
10 23 37
10 23 39
10 24 26
10 24 27
10 24 28
10 24 29
10 24 30
10 24 31
10 24 32
10 24 33
10 24 34
10 24 35
10 24 37
10 24 39
10 25 26
10 25 27
10 25 28
10 25 29
10 25 30
10 25 31
10 25 32
10 25 33
10 25 34
10 25 35
10 25 37
10 25 39
10 26 27
10 26 28
10 26 29
10 26 30
10 26 31
10 26 32
10 26 33
10 26 34
10 26 35
10 26 37
10 26 39
10 27 30
10 27 34
10 27 35
10 27 37
10 27 39
10 28 30
10 28 34
10 28 35
10 28 37
10 28 39
10 29 30
10 29 34
10 29 35
10 29 37
10 29 39
10 30 34
10 30 35
10 30 37
10 30 39
10 31 34
10 31 35
10 31 37
10 31 39
10 32 34
10 32 35
10 32 37
10 32 39
10 33 34
10 33 35
10 33 37
10 33 39
10 34 35
10 34 37
10 34 39
10 35 37
10 35 39
10 36 37
10 36 39
10 37 39
10 38 39
11 12 13
11 12 14
11 12 15
11 12 16
11 12 17
11 12 18
11 12 19
11 12 20
11 12 21
11 12 22
11 12 23
11 12 24
11 12 25
11 12 26
11 12 27
11 12 28
11 12 29
11 12 30
11 12 31
11 12 32
11 12 33
11 12 34
11 12 35
11 12 36
11 12 37
11 12 38
11 12 39
11 12 40
11 13 14
11 13 16
11 13 30
11 13 34
11 13 35
11 13 37
11 13 39
11 14 16
11 14 30
11 14 34
11 14 37
11 14 39
11 15 16
11 15 17
11 15 19
11 15 22
11 15 23
11 15 26
11 15 27
11 15 28
11 15 29
11 15 30
11 15 31
11 15 32
11 15 33
11 15 34
11 15 35
11 15 37
11 15 39
11 16 30
11 16 34
11 16 35
11 16 37
11 16 39
11 17 23
11 17 27
11 17 28
11 17 29
11 17 30
11 17 31
11 17 32
11 17 33
11 17 34
11 17 35
11 17 37
11 18 19
11 18 22
11 18 23
11 18 26
11 18 27
11 18 28
11 18 29
11 18 30
11 18 31
11 18 32
11 18 33
11 18 34
11 18 35
11 18 37
11 18 39
11 19 23
11 19 27
11 19 28
11 19 29
11 19 30
11 19 31
11 19 32
11 19 33
11 19 34
11 19 35
11 19 37
11 20 22
11 20 23
11 20 26
11 20 27
11 20 28
11 20 29
11 20 30
11 20 31
11 20 32
11 20 33
11 20 34
11 20 35
11 20 37
11 20 39
11 21 22
11 21 23
11 21 26
11 21 27
11 21 28
11 21 29
11 21 30
11 21 31
11 21 32
11 21 33
11 21 34
11 21 35
11 21 37
11 21 39
11 22 23
11 22 27
11 22 28
11 22 29
11 22 30
11 22 31
11 22 32
11 22 33
11 22 34
11 22 35
11 22 37
11 23 30
11 23 34
11 23 35
11 23 37
11 23 39
11 24 26
11 24 27
11 24 28
11 24 29
11 24 30
11 24 31
11 24 32
11 24 33
11 24 34
11 24 35
11 24 37
11 24 39
11 25 26
11 25 27
11 25 28
11 25 29
11 25 30
11 25 31
11 25 32
11 25 33
11 25 34
11 25 35
11 25 37
11 25 39
11 26 27
11 26 28
11 26 29
11 26 30
11 26 31
11 26 32
11 26 33
11 26 34
11 26 35
11 26 37
11 26 39
11 27 30
11 27 34
11 27 35
11 27 37
11 27 39
11 28 30
11 28 34
11 28 35
11 28 37
11 28 39
11 29 30
11 29 34
11 29 35
11 29 37
11 29 39
11 30 34
11 30 35
11 30 37
11 30 39
11 31 34
11 31 35
11 31 37
11 31 39
11 32 34
11 32 35
11 32 37
11 32 39
11 33 34
11 33 35
11 33 37
11 33 39
11 34 35
11 34 37
11 34 39
11 35 37
11 35 39
11 36 37
11 36 39
11 37 39
11 38 39
12 13 14
12 13 16
12 13 30
12 13 39
12 15 16
12 15 17
12 15 19
12 15 22
12 15 23
12 15 26
12 15 27
12 15 28
12 15 29
12 15 30
12 15 31
12 15 32
12 15 33
12 15 34
12 15 35
12 15 37
12 15 39
12 17 30
12 17 34
12 17 35
12 17 37
12 18 19
12 18 22
12 18 23
12 18 26
12 18 27
12 18 28
12 18 29
12 18 30
12 18 31
12 18 32
12 18 33
12 18 34
12 18 35
12 18 37
12 18 39
12 19 23
12 19 30
12 19 34
12 19 35
12 19 37
12 20 22
12 20 23
12 20 26
12 20 27
12 20 28
12 20 29
12 20 30
12 20 31
12 20 32
12 20 33
12 20 34
12 20 35
12 20 37
12 20 39
12 21 22
12 21 23
12 21 26
12 21 27
12 21 28
12 21 29
12 21 30
12 21 31
12 21 32
12 21 33
12 21 34
12 21 35
12 21 37
12 21 39
12 22 23
12 22 30
12 22 34
12 22 35
12 22 37
12 23 30
12 23 34
12 23 37
12 23 39
12 24 26
12 24 27
12 24 28
12 24 29
12 24 30
12 24 31
12 24 32
12 24 33
12 24 34
12 24 35
12 24 37
12 24 39
12 25 26
12 25 27
12 25 28
12 25 29
12 25 30
12 25 31
12 25 32
12 25 33
12 25 34
12 25 35
12 25 37
12 25 39
12 26 30
12 26 34
12 26 35
12 26 37
12 26 39
12 27 30
12 27 34
12 27 37
12 27 39
12 28 30
12 28 34
12 28 37
12 28 39
12 29 30
12 29 34
12 29 37
12 29 39
12 31 34
12 31 37
12 31 39
12 32 34
12 32 37
12 32 39
12 33 34
12 33 37
12 33 39
12 34 39
12 35 39
12 36 37
12 36 39
12 38 39
13 14 16
13 14 30
13 14 37
13 14 39
13 15 16
13 15 17
13 15 19
13 15 22
13 15 23
13 15 26
13 15 27
13 15 28
13 15 29
13 15 30
13 15 31
13 15 32
13 15 33
13 15 34
13 15 35
13 15 37
13 15 39
13 16 30
13 16 37
13 16 39
13 17 23
13 17 30
13 17 34
13 17 35
13 17 37
13 18 19
13 18 22
13 18 23
13 18 26
13 18 27
13 18 28
13 18 29
13 18 30
13 18 31
13 18 32
13 18 33
13 18 34
13 18 35
13 18 37
13 18 39
13 19 23
13 19 27
13 19 28
13 19 29
13 19 30
13 19 31
13 19 32
13 19 33
13 19 34
13 19 35
13 19 37
13 20 22
13 20 23
13 20 26
13 20 27
13 20 28
13 20 29
13 20 30
13 20 31
13 20 32
13 20 33
13 20 34
13 20 35
13 20 37
13 20 39
13 21 22
13 21 23
13 21 26
13 21 27
13 21 28
13 21 29
13 21 30
13 21 31
13 21 32
13 21 33
13 21 34
13 21 35
13 21 37
13 21 39
13 22 23
13 22 27
13 22 28
13 22 29
13 22 30
13 22 31
13 22 32
13 22 33
13 22 34
13 22 35
13 22 37
13 23 30
13 23 34
13 23 35
13 23 37
13 23 39
13 24 26
13 24 27
13 24 28
13 24 29
13 24 30
13 24 31
13 24 32
13 24 33
13 24 34
13 24 35
13 24 37
13 24 39
13 25 26
13 25 27
13 25 28
13 25 29
13 25 30
13 25 31
13 25 32
13 25 33
13 25 34
13 25 35
13 25 37
13 25 39
13 26 27
13 26 28
13 26 29
13 26 30
13 26 31
13 26 32
13 26 33
13 26 34
13 26 35
13 26 37
13 26 39
13 27 30
13 27 34
13 27 35
13 27 37
13 27 39
13 28 30
13 28 34
13 28 35
13 28 37
13 28 39
13 29 30
13 29 34
13 29 35
13 29 37
13 29 39
13 30 37
13 30 39
13 31 34
13 31 35
13 31 37
13 31 39
13 32 34
13 32 35
13 32 37
13 32 39
13 33 34
13 33 35
13 33 37
13 33 39
13 34 37
13 34 39
13 35 37
13 35 39
13 36 37
13 36 39
13 37 39
13 38 39
14 15 16
14 15 17
14 15 19
14 15 22
14 15 23
14 15 26
14 15 27
14 15 28
14 15 29
14 15 30
14 15 31
14 15 32
14 15 33
14 15 34
14 15 35
14 15 37
14 15 39
14 17 30
14 17 34
14 17 35
14 17 37
14 18 19
14 18 22
14 18 23
14 18 26
14 18 27
14 18 28
14 18 29
14 18 30
14 18 31
14 18 32
14 18 33
14 18 34
14 18 35
14 18 37
14 18 39
14 19 23
14 19 30
14 19 34
14 19 35
14 19 37
14 20 22
14 20 23
14 20 26
14 20 27
14 20 28
14 20 29
14 20 30
14 20 31
14 20 32
14 20 33
14 20 34
14 20 35
14 20 37
14 20 39
14 21 22
14 21 23
14 21 26
14 21 27
14 21 28
14 21 29
14 21 30
14 21 31
14 21 32
14 21 33
14 21 34
14 21 35
14 21 37
14 21 39
14 22 23
14 22 30
14 22 34
14 22 35
14 22 37
14 23 30
14 23 34
14 23 37
14 23 39
14 24 26
14 24 27
14 24 28
14 24 29
14 24 30
14 24 31
14 24 32
14 24 33
14 24 34
14 24 35
14 24 37
14 24 39
14 25 26
14 25 27
14 25 28
14 25 29
14 25 30
14 25 31
14 25 32
14 25 33
14 25 34
14 25 35
14 25 37
14 25 39
14 26 30
14 26 34
14 26 35
14 26 37
14 26 39
14 27 30
14 27 34
14 27 37
14 27 39
14 28 30
14 28 34
14 28 37
14 28 39
14 29 30
14 29 34
14 29 37
14 29 39
14 31 34
14 31 37
14 31 39
14 32 34
14 32 37
14 32 39
14 33 34
14 33 37
14 33 39
14 34 39
14 35 37
14 35 39
14 36 37
14 36 39
14 38 39
15 16 17
15 16 19
15 16 22
15 16 23
15 16 26
15 16 30
15 16 31
15 16 32
15 16 33
15 16 34
15 16 35
15 16 37
15 16 39
15 17 19
15 17 22
15 17 23
15 17 26
15 17 27
15 17 28
15 17 29
15 17 30
15 17 31
15 17 32
15 17 33
15 17 34
15 17 35
15 17 37
15 19 23
15 19 26
15 19 27
15 19 28
15 19 29
15 19 30
15 19 31
15 19 32
15 19 33
15 19 34
15 19 35
15 19 37
15 22 23
15 22 26
15 22 27
15 22 28
15 22 29
15 22 30
15 22 31
15 22 32
15 22 33
15 22 34
15 22 35
15 22 37
15 23 26
15 23 27
15 23 28
15 23 29
15 23 30
15 23 31
15 23 32
15 23 33
15 23 34
15 23 35
15 23 37
15 23 39
15 26 27
15 26 28
15 26 29
15 26 30
15 26 31
15 26 32
15 26 33
15 26 34
15 26 35
15 26 37
15 26 39
15 27 30
15 27 31
15 27 32
15 27 33
15 27 34
15 27 35
15 27 37
15 27 39
15 28 30
15 28 31
15 28 32
15 28 33
15 28 34
15 28 35
15 28 37
15 28 39
15 29 30
15 29 31
15 29 32
15 29 33
15 29 34
15 29 35
15 29 37
15 29 39
15 30 34
15 30 35
15 30 37
15 30 39
15 31 34
15 31 35
15 31 37
15 31 39
15 32 34
15 32 35
15 32 37
15 32 39
15 33 34
15 33 35
15 33 37
15 33 39
15 34 35
15 34 37
15 34 39
15 35 37
15 35 39
15 37 39
16 17 30
16 17 34
16 17 35
16 17 37
16 18 19
16 18 22
16 18 23
16 18 26
16 18 30
16 18 31
16 18 32
16 18 33
16 18 34
16 18 35
16 18 37
16 18 39
16 19 23
16 19 30
16 19 34
16 19 35
16 19 37
16 20 22
16 20 23
16 20 26
16 20 30
16 20 31
16 20 32
16 20 33
16 20 34
16 20 35
16 20 37
16 20 39
16 21 22
16 21 23
16 21 26
16 21 30
16 21 31
16 21 32
16 21 33
16 21 34
16 21 35
16 21 37
16 21 39
16 22 23
16 22 30
16 22 34
16 22 35
16 22 37
16 23 30
16 23 34
16 23 35
16 23 37
16 23 39
16 24 26
16 24 30
16 24 31
16 24 32
16 24 33
16 24 34
16 24 35
16 24 37
16 24 39
16 25 26
16 25 30
16 25 31
16 25 32
16 25 33
16 25 34
16 25 35
16 25 37
16 25 39
16 26 30
16 26 34
16 26 35
16 26 37
16 26 39
16 27 30
16 27 31
16 27 32
16 27 33
16 27 34
16 27 35
16 27 36
16 27 37
16 27 38
16 27 39
16 27 40
16 28 30
16 28 31
16 28 32
16 28 33
16 28 34
16 28 35
16 28 36
16 28 37
16 28 38
16 28 39
16 28 40
16 29 30
16 29 31
16 29 32
16 29 33
16 29 34
16 29 35
16 29 36
16 29 37
16 29 38
16 29 39
16 29 40
16 30 39
16 31 34
16 31 35
16 31 37
16 31 39
16 32 34
16 32 35
16 32 37
16 32 39
16 33 34
16 33 35
16 33 37
16 33 39
16 34 39
16 35 37
16 35 39
16 36 37
16 36 39
16 37 39
16 38 39
17 18 19
17 18 22
17 18 23
17 18 26
17 18 27
17 18 28
17 18 29
17 18 30
17 18 31
17 18 32
17 18 33
17 18 34
17 18 35
17 18 37
17 19 23
17 19 26
17 19 27
17 19 28
17 19 29
17 19 30
17 19 31
17 19 32
17 19 33
17 19 34
17 19 35
17 19 37
17 20 22
17 20 23
17 20 26
17 20 27
17 20 28
17 20 29
17 20 30
17 20 31
17 20 32
17 20 33
17 20 34
17 20 35
17 20 37
17 21 22
17 21 23
17 21 26
17 21 27
17 21 28
17 21 29
17 21 30
17 21 31
17 21 32
17 21 33
17 21 34
17 21 35
17 21 37
17 22 23
17 22 26
17 22 27
17 22 28
17 22 29
17 22 30
17 22 31
17 22 32
17 22 33
17 22 34
17 22 35
17 22 37
17 23 27
17 23 28
17 23 29
17 23 30
17 23 31
17 23 32
17 23 33
17 23 34
17 23 35
17 23 37
17 24 26
17 24 27
17 24 28
17 24 29
17 24 30
17 24 31
17 24 32
17 24 33
17 24 34
17 24 35
17 24 37
17 25 26
17 25 27
17 25 28
17 25 29
17 25 30
17 25 31
17 25 32
17 25 33
17 25 34
17 25 35
17 25 37
17 26 27
17 26 28
17 26 29
17 26 30
17 26 31
17 26 32
17 26 33
17 26 34
17 26 35
17 26 37
17 27 30
17 27 31
17 27 32
17 27 33
17 27 34
17 27 35
17 27 37
17 28 30
17 28 31
17 28 32
17 28 33
17 28 34
17 28 35
17 28 37
17 29 30
17 29 31
17 29 32
17 29 33
17 29 34
17 29 35
17 29 37
17 30 34
17 30 35
17 30 37
17 31 34
17 31 35
17 31 37
17 32 34
17 32 35
17 32 37
17 33 34
17 33 35
17 33 37
17 34 35
17 34 37
17 35 37
17 36 37
17 39 40
18 19 23
18 19 26
18 19 27
18 19 28
18 19 29
18 19 30
18 19 31
18 19 32
18 19 33
18 19 34
18 19 35
18 19 37
18 22 23
18 22 26
18 22 27
18 22 28
18 22 29
18 22 30
18 22 31
18 22 32
18 22 33
18 22 34
18 22 35
18 22 37
18 23 26
18 23 27
18 23 28
18 23 29
18 23 30
18 23 31
18 23 32
18 23 33
18 23 34
18 23 35
18 23 37
18 23 39
18 26 27
18 26 28
18 26 29
18 26 30
18 26 31
18 26 32
18 26 33
18 26 34
18 26 35
18 26 37
18 26 39
18 27 30
18 27 31
18 27 32
18 27 33
18 27 34
18 27 35
18 27 37
18 27 39
18 28 30
18 28 31
18 28 32
18 28 33
18 28 34
18 28 35
18 28 37
18 28 39
18 29 30
18 29 31
18 29 32
18 29 33
18 29 34
18 29 35
18 29 37
18 29 39
18 30 34
18 30 35
18 30 37
18 30 39
18 31 34
18 31 35
18 31 37
18 31 39
18 32 34
18 32 35
18 32 37
18 32 39
18 33 34
18 33 35
18 33 37
18 33 39
18 34 35
18 34 37
18 34 39
18 35 37
18 35 39
18 37 39
19 20 23
19 20 26
19 20 27
19 20 28
19 20 29
19 20 30
19 20 31
19 20 32
19 20 33
19 20 34
19 20 35
19 20 37
19 21 23
19 21 26
19 21 27
19 21 28
19 21 29
19 21 30
19 21 31
19 21 32
19 21 33
19 21 34
19 21 35
19 21 37
19 22 23
19 22 24
19 22 25
19 22 26
19 22 27
19 22 28
19 22 29
19 22 30
19 22 31
19 22 32
19 22 33
19 22 34
19 22 35
19 22 36
19 22 37
19 22 38
19 22 40
19 23 27
19 23 28
19 23 29
19 23 30
19 23 31
19 23 32
19 23 33
19 23 34
19 23 35
19 23 37
19 24 26
19 24 27
19 24 28
19 24 29
19 24 30
19 24 31
19 24 32
19 24 33
19 24 34
19 24 35
19 24 37
19 25 26
19 25 27
19 25 28
19 25 29
19 25 30
19 25 31
19 25 32
19 25 33
19 25 34
19 25 35
19 25 37
19 26 27
19 26 28
19 26 29
19 26 30
19 26 31
19 26 32
19 26 33
19 26 34
19 26 35
19 26 37
19 27 30
19 27 31
19 27 32
19 27 33
19 27 34
19 27 35
19 27 37
19 28 30
19 28 31
19 28 32
19 28 33
19 28 34
19 28 35
19 28 37
19 29 30
19 29 31
19 29 32
19 29 33
19 29 34
19 29 35
19 29 37
19 30 34
19 30 35
19 30 37
19 31 34
19 31 35
19 31 37
19 32 34
19 32 35
19 32 37
19 33 34
19 33 35
19 33 37
19 34 35
19 34 37
19 35 37
19 36 37
19 39 40
20 22 23
20 22 26
20 22 27
20 22 28
20 22 29
20 22 30
20 22 31
20 22 32
20 22 33
20 22 34
20 22 35
20 22 37
20 23 26
20 23 27
20 23 28
20 23 29
20 23 30
20 23 31
20 23 32
20 23 33
20 23 34
20 23 35
20 23 37
20 23 39
20 26 27
20 26 28
20 26 29
20 26 30
20 26 31
20 26 32
20 26 33
20 26 34
20 26 35
20 26 37
20 26 39
20 27 30
20 27 31
20 27 32
20 27 33
20 27 34
20 27 35
20 27 37
20 27 39
20 28 30
20 28 31
20 28 32
20 28 33
20 28 34
20 28 35
20 28 37
20 28 39
20 29 30
20 29 31
20 29 32
20 29 33
20 29 34
20 29 35
20 29 37
20 29 39
20 30 34
20 30 35
20 30 37
20 30 39
20 31 34
20 31 35
20 31 37
20 31 39
20 32 34
20 32 35
20 32 37
20 32 39
20 33 34
20 33 35
20 33 37
20 33 39
20 34 35
20 34 37
20 34 39
20 35 37
20 35 39
20 37 39
21 22 23
21 22 26
21 22 27
21 22 28
21 22 29
21 22 30
21 22 31
21 22 32
21 22 33
21 22 34
21 22 35
21 22 37
21 23 26
21 23 27
21 23 28
21 23 29
21 23 30
21 23 31
21 23 32
21 23 33
21 23 34
21 23 35
21 23 37
21 23 39
21 26 27
21 26 28
21 26 29
21 26 30
21 26 31
21 26 32
21 26 33
21 26 34
21 26 35
21 26 37
21 26 39
21 27 30
21 27 31
21 27 32
21 27 33
21 27 34
21 27 35
21 27 37
21 27 39
21 28 30
21 28 31
21 28 32
21 28 33
21 28 34
21 28 35
21 28 37
21 28 39
21 29 30
21 29 31
21 29 32
21 29 33
21 29 34
21 29 35
21 29 37
21 29 39
21 30 34
21 30 35
21 30 37
21 30 39
21 31 34
21 31 35
21 31 37
21 31 39
21 32 34
21 32 35
21 32 37
21 32 39
21 33 34
21 33 35
21 33 37
21 33 39
21 34 35
21 34 37
21 34 39
21 35 37
21 35 39
21 37 39
22 23 27
22 23 28
22 23 29
22 23 30
22 23 31
22 23 32
22 23 33
22 23 34
22 23 35
22 23 37
22 24 26
22 24 27
22 24 28
22 24 29
22 24 30
22 24 31
22 24 32
22 24 33
22 24 34
22 24 35
22 24 37
22 25 26
22 25 27
22 25 28
22 25 29
22 25 30
22 25 31
22 25 32
22 25 33
22 25 34
22 25 35
22 25 37
22 26 27
22 26 28
22 26 29
22 26 30
22 26 31
22 26 32
22 26 33
22 26 34
22 26 35
22 26 37
22 27 30
22 27 31
22 27 32
22 27 33
22 27 34
22 27 35
22 27 37
22 28 30
22 28 31
22 28 32
22 28 33
22 28 34
22 28 35
22 28 37
22 29 30
22 29 31
22 29 32
22 29 33
22 29 34
22 29 35
22 29 37
22 30 34
22 30 35
22 30 37
22 31 34
22 31 35
22 31 37
22 32 34
22 32 35
22 32 37
22 33 34
22 33 35
22 33 37
22 34 35
22 34 37
22 35 37
22 36 37
22 39 40
23 24 26
23 24 27
23 24 28
23 24 29
23 24 30
23 24 31
23 24 32
23 24 33
23 24 34
23 24 35
23 24 37
23 24 39
23 25 26
23 25 27
23 25 28
23 25 29
23 25 30
23 25 31
23 25 32
23 25 33
23 25 34
23 25 35
23 25 37
23 25 39
23 26 27
23 26 28
23 26 29
23 26 30
23 26 31
23 26 32
23 26 33
23 26 34
23 26 35
23 26 37
23 26 39
23 27 30
23 27 34
23 27 35
23 27 37
23 27 39
23 28 30
23 28 34
23 28 35
23 28 37
23 28 39
23 29 30
23 29 34
23 29 35
23 29 37
23 29 39
23 30 34
23 30 35
23 30 37
23 30 39
23 31 34
23 31 35
23 31 37
23 31 39
23 32 34
23 32 35
23 32 37
23 32 39
23 33 34
23 33 35
23 33 37
23 33 39
23 34 35
23 34 37
23 34 39
23 35 37
23 35 39
23 36 37
23 36 39
23 37 39
23 38 39
24 26 27
24 26 28
24 26 29
24 26 30
24 26 31
24 26 32
24 26 33
24 26 34
24 26 35
24 26 37
24 26 39
24 27 30
24 27 31
24 27 32
24 27 33
24 27 34
24 27 35
24 27 37
24 27 39
24 28 30
24 28 31
24 28 32
24 28 33
24 28 34
24 28 35
24 28 37
24 28 39
24 29 30
24 29 31
24 29 32
24 29 33
24 29 34
24 29 35
24 29 37
24 29 39
24 30 34
24 30 35
24 30 37
24 30 39
24 31 34
24 31 35
24 31 37
24 31 39
24 32 34
24 32 35
24 32 37
24 32 39
24 33 34
24 33 35
24 33 37
24 33 39
24 34 35
24 34 37
24 34 39
24 35 37
24 35 39
24 37 39
25 26 27
25 26 28
25 26 29
25 26 30
25 26 31
25 26 32
25 26 33
25 26 34
25 26 35
25 26 37
25 26 39
25 27 30
25 27 31
25 27 32
25 27 33
25 27 34
25 27 35
25 27 37
25 27 39
25 28 30
25 28 31
25 28 32
25 28 33
25 28 34
25 28 35
25 28 37
25 28 39
25 29 30
25 29 31
25 29 32
25 29 33
25 29 34
25 29 35
25 29 37
25 29 39
25 30 34
25 30 35
25 30 37
25 30 39
25 31 34
25 31 35
25 31 37
25 31 39
25 32 34
25 32 35
25 32 37
25 32 39
25 33 34
25 33 35
25 33 37
25 33 39
25 34 35
25 34 37
25 34 39
25 35 37
25 35 39
25 37 39
26 27 30
26 27 31
26 27 32
26 27 33
26 27 34
26 27 35
26 27 37
26 27 39
26 28 30
26 28 31
26 28 32
26 28 33
26 28 34
26 28 35
26 28 37
26 28 39
26 29 30
26 29 31
26 29 32
26 29 33
26 29 34
26 29 35
26 29 37
26 29 39
26 30 34
26 30 35
26 30 37
26 30 39
26 31 34
26 31 35
26 31 37
26 31 39
26 32 34
26 32 35
26 32 37
26 32 39
26 33 34
26 33 35
26 33 37
26 33 39
26 34 35
26 34 37
26 34 39
26 35 37
26 35 39
26 36 37
26 36 39
26 37 39
26 38 39
27 28 30
27 28 31
27 28 32
27 28 33
27 28 34
27 28 35
27 28 36
27 28 37
27 28 38
27 28 39
27 28 40
27 29 30
27 29 31
27 29 32
27 29 33
27 29 34
27 29 35
27 29 36
27 29 37
27 29 38
27 29 39
27 29 40
27 30 34
27 30 35
27 30 37
27 30 39
27 31 34
27 31 35
27 31 37
27 31 39
27 32 34
27 32 35
27 32 37
27 32 39
27 33 34
27 33 35
27 33 37
27 33 39
27 34 35
27 34 37
27 34 39
27 35 37
27 35 39
27 36 37
27 36 39
27 37 39
27 38 39
28 29 30
28 29 31
28 29 32
28 29 33
28 29 34
28 29 35
28 29 36
28 29 37
28 29 38
28 29 39
28 29 40
28 30 34
28 30 35
28 30 37
28 30 39
28 31 34
28 31 35
28 31 37
28 31 39
28 32 34
28 32 35
28 32 37
28 32 39
28 33 34
28 33 35
28 33 37
28 33 39
28 34 35
28 34 37
28 34 39
28 35 37
28 35 39
28 36 37
28 36 39
28 37 39
28 38 39
29 30 34
29 30 35
29 30 37
29 30 39
29 31 34
29 31 35
29 31 37
29 31 39
29 32 34
29 32 35
29 32 37
29 32 39
29 33 34
29 33 35
29 33 37
29 33 39
29 34 35
29 34 37
29 34 39
29 35 37
29 35 39
29 36 37
29 36 39
29 37 39
29 38 39
30 31 32
30 31 33
30 31 34
30 31 35
30 31 36
30 31 37
30 31 38
30 31 39
30 31 40
30 32 33
30 32 34
30 32 35
30 32 36
30 32 37
30 32 38
30 32 39
30 32 40
30 33 34
30 33 35
30 33 36
30 33 37
30 33 38
30 33 39
30 33 40
30 34 39
30 35 37
30 35 39
30 36 37
30 36 39
30 37 39
30 38 39
31 32 34
31 32 35
31 32 36
31 32 37
31 32 38
31 32 39
31 32 40
31 33 34
31 33 35
31 33 36
31 33 37
31 33 38
31 33 39
31 33 40
31 34 35
31 34 37
31 34 39
31 35 37
31 35 39
31 36 37
31 36 39
31 37 39
31 38 39
32 33 34
32 33 35
32 33 36
32 33 37
32 33 38
32 33 39
32 33 40
32 34 35
32 34 37
32 34 39
32 35 37
32 35 39
32 36 37
32 36 39
32 37 39
32 38 39
33 34 35
33 34 37
33 34 39
33 35 37
33 35 39
33 36 37
33 36 39
33 37 39
33 38 39
34 35 37
34 35 39
34 36 37
34 36 39
34 37 39
34 38 39
35 36 37
35 36 39
35 37 39
35 38 39
36 37 39
37 38 39
