# Supplementary material for: Netcombin: An algorithm for constructing optimal phylogenetic network from rooted triplets
Source: PLoS One. 2020 Sep 18;15(9):e0227842. doi: 10.1371/journal.pone.0227842 (PMC7500971; doi:10.1371/journal.pone.0227842)
Supplement: S4 File — (ZIP) [file pone.0227842.s004.zip › SequenceData-Triplet/sequenceData-10-20-30-0-Triplet/length 100, numseq 40, rate 10^-7/10 seq.txt]

>$1
GATTACATAAGCGGGGCATCACCAACATTTTATCACGCAGCGCGAGATGATAATGAGTTGCGGATCAGCTGATTGTAGGTTTATCTTTAATGTTCATCTA
>$2
GATTACATAAGCGGGGCATCACCAACATTTTACCACGCAGCGCGAGATGATAATGAGTTGCGGATCAGCTGATAGTAGGTTTAGCTTTAATGTTCATCTA
>$3
GATTACATAAGCGGGGCATCACCAACATTTTATCACGCAGCGCGAGATGATAATGAGTTGCGGATCAGCTGATAGTAGGTTTAGCTTTAATGTCCATCTA
>$4
GATTACATAAGCGGGGCATCACCAACATTTTATCACGCAGCGCGAGATGATAATGAGTTGCGGATCAGCTGATAGTAGGTTTAGCTTTAATGTTCATCTA
>$5
GATTACATAAGCGGGGCATCACCAACATTTTATCACGCAGCGCGAGATGATAATGAGTTGCGGATCAGCTCATAGTAGGTTTAGCTTTAATGTTCATCTT
>$6
GATTACATAAGCGGGGCATCACCAACATTTTATCACGCAGCGCGAGATGATAATGAGTTGCGGATCAGCTCATAGTAGGTTTAGCTTTAATGTTCATCTT
>$7
GATTACATAAGCGGGGCATCACCAACATTTTATCACGCAGCGCGAGATGATAATGAGTTGCGGATCAGCTGATAGTAGGTTTAGCTTTAATGTTCAACTA
>$8
GATTACATAAGCGGGGCATCACCAACATTTTATCACGCAGCGCGAGATGATAATGAGTTGAGGATCAGCTGATAGTAGGTTTAGCTTTAATGTTCAACTA
>$9
GATTACATAAGCGGGGCATCACCAACATTTTATCACGCAGCGCGAGATGATAATGAGTAGCGGATCAGCTGATAGTAGGTTTAGCTTTAATGTTCATCTA
>$10
GATTACATAAGCGGGGCATCACCAACATTTTATCACGCAGCGCGAGATGATAATGAGTAGCGGATCAGCTGATAGTAGGTTTAGCTTTAATGTTCATCTA
>$11
GATTACATAAGCGGGGCATCACCAACATTTTATCACGCAGCGCGAGATGATAATGAGTAGCGGATCAGCTGATAGTAGGTTTAGCTTTAATGTTCATCTA
>$12
GATTACATAAGCTGGGCATCACCAACATTTTATCACGCAGCGCGAGATGATAATGAGTAGCGGATCAGCTGATAGTAGGTTTAGCTTTAGTGTTCATCTA
>$13
GATTACATAAGCGGGGCATCACCAACATTTTATCATGCAGCGCGAGATGATAATGAGTTGCGGATCAGCTGATAGTAGGTTCAGCTTTAATGTTCATCTA
>$14
GATTACATAAGCGGGGCATCACCAACATTTTATCACGCAGCTCGAGATAATAATGGGTTGCGGATCAGCTGATAGTAGGTTTAGCTTTAATGTTCATCTA
>$15
GATTACATAAGCGGGGCATCACCAACATTTTATCACGCAGCGCGAGATGATAATGAGTTGCGGATCAGCTGATAGTAGGTTTAGCTTTAATGTTCATCTA
>$16
GATTACATAAGCGGGGCATCACCAACATTTTATCACGCAGCGCGAGATGATAAGGAGTTGCGGATCAGCTGATTGTAGGTTTAGCTTTAATGTTCATCTA
>$17
GATTACATAAGCGGGGCATCATCAACATTTTATCACGCAGCGCGAGATGATAATGAGTTGCGGATCAGCTGATAGTAGGTTTAGCTTTAATGTTCATCTA
>$18
GATTACATAAGCGGGGCATCACCAACATTTTATCACGCAGCGCGAGATGATAATGAGTTGCGGATCAGCTGATAGTAGGTTTAGCTTTAATGTTCATCTA
>$19
GATTACATAAGCGGGGCATCACCAACATTTTATCACGCAGCGCGAGATGATAATGAGTTGCGGATCAGCTGATAGTAGGTTTAGCTTCAATGTTCATCTA
>$20
GATTACATAAGCGGGGCATCACCAACATTTTATCACGCAGCGCGAGATGATAATGAGTTGCGGATCAGCTGATAGTAGGTTTAGCTTTAATGTTCATCTA
>$21
GATTACATAAGCGGGGCATCACCAACATTTTATCACGCAGCGCGAGATGATAATGAGTTGCGGATCAGCTGATAGTAGGTTTAGCTTTAATGTTCATCTA
>$22
GATTACATAAGCGGGGCATCACCAACATTTTATCACGCAGCGCGAGATGATAATGAGTTGCGGATCAGCTGATAGTAGGTTTAGCTTCAATGTTCATCTA
>$23
GATTACATAAGGGGGGCATCACCAACATTTTATCACGCAGCGCGAGATGATAATGAGTTGCGGATCAGCTGATAGTAGGTTTAGCTTTAATGTTCATCTA
>$24
GATTACATAAGCGGGGCATCACCAACATTTTATCACGCAGCGCGAGATGATAATGAGTTGCGGATCAGCTGATAGTAGGTTTAGCTTTAATGTTCATCTA
>$25
GATTACATAAGCGGGGCATCACCAACATTTTATCACGCAGCGCGAGATGATAATGAGTTGCGGATCAGCTGATAGTAGGTTTAGCTTTAATGTTCATCTA
>$26
GATTACATAAGCGGGGCATCACCAACATTTTATCACGCAGCGCGAGATGATAATGAGTTGCGGATCAACTGATAGTAGGTTTAGCTTTAATGTTCATCTA
>$27
GATTACATAAGCGGGGCATCACCAACATTTTATCACGCAGCGCGAGATGATAAAGAGTTGCGGATCAGCTGATAGTAGGTTTAGCTTTAATGTTCATCTA
>$28
GATTACATAAGCGGGGCATCACCAACATTTTATCACGCAGCGCGAGATGATAAAGAGTTGCGGATCAGCTGATAGTAGGTTTAGCTTTAATGTTCATCTA
>$29
GATTACATAAGCGGGGCATCACCAACATTTTATCACGCAGCGCGAGATGATAAAGAGTTGCGGATCAGCTGATAGTAGGTTTAGCTTTAATGTTCATCTA
>$30
GATTACATAAGCGGGGCATCACCAACATTTTATCACGCAGCGCGAGATGATAATGAGTTGCGGAACAGCTGATAGAAGGTTTAGCTTTAATGTTCATCTA
>$31
GATTACATAAGCGGGGCATCACCAACATTTTATCACGCAGCGCGAGATGATAATGAGTTGCGGAACAGCTGATAGTAGGTTTAGCTTTAATGTTCATCTA
>$32
GATTACATAAGCGGGGCATCACCAACATTTTATCACGCAGCGCGAGATGATAATGAGTTGCGGAACAGCTGATAGTAGGTTTAGCTTTAATGTTCATCTA
>$33
GATTACATAAGCGGGGCATCACCAACATTTTATCACGCAGCGCGAGATGATAATGAGTTGCGGAACAGCTGATAGTAGGTTTAGCTTTAATGTTCATCTA
>$34
GATTACATAAGCGGGGCATCACCAACATTTTATCACGCAGCGCGAGATGGTAATGAGTTGCGGATCAGCTGATAGTAGGTTTAGCTTTAATGTTCATCTT
>$35
GATTACATAAGCGGGGCATCACCAACATTTTATCACGCAGCGCGAGATGATAATAAGTTGCGGATCAGCTGATAGTAGGTTTAGCTTTAATGTTCACCTA
>$36
GATTACATAAGCGGGGCATCACCAACATTTTATCACGCAGCGCGAGATGATAATGAGTTGCGGATCAGCTGATAGTAGGTTTAGCTTTAATGTTCATCTA
>$37
GATTACATAAGCGGGGCATCACCAACATTTTATCACGCAGCGCGAGATGATATTGAGTTGCGGATCAGCTGATAGTAGGTTTAGTTTTAATGTTCATCTA
>$38
GATTACATAAGCGGGGCATCACCAACATTTTATCACGCAGCGCGAGATGATAATGAGTTGCGGATCAGCTGATAGTAGGTTTAGCTTTAATGTTCATCTA
>$39
GATTACATGAGCGGGGCATCATCAACATTTTATCACGCAGCGCGAGATGATAATGAGTTGCGGATCAGCTGATAGTAGGTTTAGCTTCAATGTTCATCTA
>$40
GATTACATAAGCGGGGCATCACCAACATTTTATCACGCAGCGCGAGATGATAATGAGTTGCGGATCAGCTGATAGTAGGTTTAGCTTTAATGTTCATCTA
