# Supplementary material for: Netcombin: An algorithm for constructing optimal phylogenetic network from rooted triplets
Source: PLoS One. 2020 Sep 18;15(9):e0227842. doi: 10.1371/journal.pone.0227842 (PMC7500971; doi:10.1371/journal.pone.0227842)
Supplement: S4 File — (ZIP) [file pone.0227842.s004.zip › SequenceData-Triplet/sequenceData-10-20-30-0-Triplet/length 100, numseq 40, rate 10^-7/2 bad triplets-3023.txt]

1 2 3
1 2 4
1 2 6
1 2 7
1 2 8
1 2 9
1 2 11
1 2 12
1 2 13
1 2 15
1 2 16
1 2 18
1 2 19
1 2 20
1 2 21
1 2 22
1 2 23
1 2 25
1 2 26
1 2 27
1 2 28
1 2 29
1 2 30
1 2 31
1 2 33
1 2 34
1 2 35
1 2 36
1 2 37
1 2 38
1 2 39
1 2 40
1 3 19
1 4 6
1 4 7
1 4 8
1 4 9
1 4 15
1 4 16
1 4 17
1 4 18
1 4 19
1 4 20
1 4 21
1 4 23
1 4 31
1 4 37
1 4 39
1 4 40
1 5 6
1 5 7
1 5 8
1 5 9
1 5 11
1 5 12
1 5 13
1 5 15
1 5 16
1 5 18
1 5 19
1 5 20
1 5 21
1 5 22
1 5 23
1 5 25
1 5 26
1 5 27
1 5 28
1 5 29
1 5 30
1 5 31
1 5 33
1 5 34
1 5 36
1 5 37
1 5 38
1 5 39
1 5 40
1 6 19
1 7 19
1 8 19
1 9 10
1 9 15
1 9 16
1 9 18
1 9 19
1 9 20
1 9 21
1 9 23
1 9 31
1 9 37
1 9 39
1 9 40
1 10 11
1 10 12
1 10 13
1 10 15
1 10 16
1 10 17
1 10 18
1 10 19
1 10 20
1 10 21
1 10 22
1 10 23
1 10 25
1 10 26
1 10 27
1 10 28
1 10 29
1 10 30
1 10 31
1 10 33
1 10 34
1 10 35
1 10 36
1 10 37
1 10 38
1 10 39
1 10 40
1 11 12
1 11 13
1 11 14
1 11 15
1 11 16
1 11 18
1 11 19
1 11 20
1 11 21
1 11 22
1 11 23
1 11 25
1 11 26
1 11 27
1 11 28
1 11 29
1 11 30
1 11 31
1 11 33
1 11 34
1 11 36
1 11 37
1 11 38
1 11 39
1 11 40
1 12 13
1 12 15
1 12 16
1 12 17
1 12 18
1 12 19
1 12 20
1 12 21
1 12 22
1 12 23
1 12 25
1 12 26
1 12 27
1 12 28
1 12 29
1 12 30
1 12 31
1 12 33
1 12 34
1 12 36
1 12 37
1 12 38
1 12 39
1 12 40
1 13 15
1 13 16
1 13 17
1 13 18
1 13 19
1 13 20
1 13 21
1 13 22
1 13 23
1 13 25
1 13 26
1 13 27
1 13 28
1 13 29
1 13 30
1 13 31
1 13 33
1 13 34
1 13 36
1 13 37
1 13 38
1 13 39
1 13 40
1 14 15
1 14 16
1 14 17
1 14 18
1 14 19
1 14 20
1 14 21
1 14 22
1 14 23
1 14 25
1 14 26
1 14 27
1 14 28
1 14 29
1 14 30
1 14 31
1 14 33
1 14 34
1 14 36
1 14 37
1 14 38
1 14 39
1 14 40
1 15 19
1 16 18
1 16 19
1 16 20
1 16 21
1 16 23
1 16 31
1 16 35
1 16 37
1 16 39
1 16 40
1 17 18
1 17 19
1 17 20
1 17 21
1 17 22
1 17 23
1 17 25
1 17 26
1 17 27
1 17 28
1 17 29
1 17 30
1 17 31
1 17 33
1 17 34
1 17 36
1 17 37
1 17 38
1 17 39
1 17 40
1 18 19
1 22 23
1 22 25
1 22 26
1 22 27
1 22 28
1 22 29
1 22 30
1 22 31
1 22 33
1 22 34
1 22 36
1 22 37
1 22 38
1 22 39
1 22 40
1 24 25
1 24 26
1 24 27
1 24 28
1 24 29
1 24 30
1 24 31
1 24 32
1 24 33
1 24 34
1 24 36
1 24 37
1 24 38
1 24 39
1 24 40
1 25 26
1 25 27
1 25 28
1 25 29
1 25 30
1 25 31
1 25 33
1 25 34
1 25 36
1 25 37
1 25 38
1 25 39
1 25 40
1 26 27
1 26 28
1 26 29
1 26 30
1 26 31
1 26 33
1 26 34
1 26 36
1 26 37
1 26 38
1 26 39
1 26 40
1 27 28
1 27 29
1 27 30
1 27 31
1 27 33
1 27 34
1 27 36
1 27 37
1 27 38
1 27 39
1 27 40
1 28 29
1 28 30
1 28 31
1 28 33
1 28 34
1 28 36
1 28 37
1 28 38
1 28 39
1 28 40
1 29 30
1 29 31
1 29 33
1 29 34
1 29 36
1 29 37
1 29 38
1 29 39
1 29 40
1 30 31
1 30 33
1 30 34
1 30 36
1 30 37
1 30 38
1 30 39
1 30 40
1 32 33
1 32 34
1 32 36
1 32 37
1 32 38
1 32 39
1 32 40
1 33 34
1 33 36
1 33 37
1 33 38
1 33 39
1 33 40
1 34 36
1 34 37
1 34 38
1 34 39
1 34 40
1 35 36
1 35 37
1 35 38
1 35 39
1 35 40
1 36 37
1 36 38
1 36 39
1 36 40
1 38 39
1 38 40
2 3 16
2 3 35
2 4 6
2 4 7
2 4 8
2 4 9
2 4 15
2 4 16
2 4 17
2 4 18
2 4 19
2 4 20
2 4 21
2 4 23
2 4 31
2 4 35
2 4 37
2 4 39
2 4 40
2 5 6
2 5 7
2 5 8
2 5 9
2 5 11
2 5 13
2 5 15
2 5 16
2 5 18
2 5 19
2 5 20
2 5 21
2 5 22
2 5 23
2 5 28
2 5 29
2 5 30
2 5 31
2 5 33
2 5 35
2 5 36
2 5 37
2 5 39
2 5 40
2 6 16
2 6 35
2 7 16
2 7 35
2 8 16
2 8 35
2 9 10
2 9 15
2 9 16
2 9 18
2 9 19
2 9 20
2 9 21
2 9 23
2 9 31
2 9 35
2 9 37
2 9 39
2 9 40
2 10 11
2 10 12
2 10 13
2 10 15
2 10 16
2 10 18
2 10 19
2 10 20
2 10 21
2 10 22
2 10 23
2 10 25
2 10 26
2 10 27
2 10 28
2 10 29
2 10 30
2 10 31
2 10 33
2 10 34
2 10 35
2 10 36
2 10 37
2 10 39
2 10 40
2 11 14
2 11 15
2 11 16
2 11 18
2 11 19
2 11 20
2 11 21
2 11 23
2 11 31
2 11 33
2 11 35
2 11 37
2 11 39
2 11 40
2 12 15
2 12 16
2 12 18
2 12 19
2 12 20
2 12 21
2 12 22
2 12 23
2 12 28
2 12 29
2 12 30
2 12 31
2 12 33
2 12 35
2 12 36
2 12 37
2 12 39
2 12 40
2 13 15
2 13 16
2 13 18
2 13 19
2 13 20
2 13 21
2 13 22
2 13 23
2 13 28
2 13 29
2 13 30
2 13 31
2 13 33
2 13 35
2 13 36
2 13 37
2 13 39
2 13 40
2 14 15
2 14 16
2 14 18
2 14 19
2 14 20
2 14 21
2 14 22
2 14 23
2 14 25
2 14 26
2 14 27
2 14 28
2 14 29
2 14 30
2 14 31
2 14 33
2 14 34
2 14 35
2 14 36
2 14 37
2 14 38
2 14 39
2 14 40
2 15 16
2 15 35
2 16 35
2 17 18
2 17 19
2 17 20
2 17 21
2 17 22
2 17 23
2 17 25
2 17 26
2 17 27
2 17 28
2 17 29
2 17 30
2 17 31
2 17 33
2 17 34
2 17 35
2 17 36
2 17 37
2 17 39
2 17 40
2 18 35
2 19 20
2 19 21
2 19 23
2 19 31
2 19 35
2 19 37
2 19 39
2 19 40
2 20 35
2 21 35
2 22 23
2 22 28
2 22 29
2 22 30
2 22 31
2 22 33
2 22 35
2 22 36
2 22 37
2 22 39
2 22 40
2 23 35
2 24 25
2 24 26
2 24 27
2 24 28
2 24 29
2 24 30
2 24 31
2 24 32
2 24 33
2 24 34
2 24 35
2 24 36
2 24 37
2 24 38
2 24 39
2 24 40
2 25 26
2 25 27
2 25 28
2 25 29
2 25 30
2 25 31
2 25 33
2 25 35
2 25 36
2 25 37
2 25 39
2 25 40
2 26 27
2 26 28
2 26 29
2 26 30
2 26 31
2 26 33
2 26 35
2 26 36
2 26 37
2 26 39
2 26 40
2 27 28
2 27 29
2 27 30
2 27 31
2 27 33
2 27 35
2 27 36
2 27 37
2 27 39
2 27 40
2 28 29
2 28 30
2 28 31
2 28 33
2 28 35
2 28 36
2 28 37
2 28 39
2 28 40
2 29 30
2 29 31
2 29 33
2 29 35
2 29 36
2 29 37
2 29 39
2 29 40
2 30 31
2 30 33
2 30 35
2 30 36
2 30 37
2 30 39
2 30 40
2 31 35
2 32 33
2 32 34
2 32 35
2 32 36
2 32 37
2 32 38
2 32 39
2 32 40
2 33 35
2 33 37
2 33 39
2 33 40
2 34 35
2 34 36
2 34 37
2 34 39
2 34 40
2 36 37
2 36 39
2 36 40
2 38 39
2 38 40
3 4 17
3 5 13
3 9 10
3 10 35
3 11 14
3 16 35
3 24 32
3 25 26
3 25 27
3 26 27
3 28 29
3 28 30
3 29 30
3 35 36
4 5 6
4 5 7
4 5 8
4 5 9
4 5 13
4 5 15
4 5 16
4 5 17
4 5 18
4 5 19
4 5 20
4 5 21
4 5 23
4 5 31
4 5 37
4 5 39
4 5 40
4 6 17
4 7 17
4 8 17
4 9 10
4 9 15
4 9 17
4 9 18
4 9 19
4 9 20
4 9 21
4 9 23
4 9 31
4 9 37
4 9 39
4 9 40
4 10 15
4 10 16
4 10 17
4 10 18
4 10 19
4 10 20
4 10 21
4 10 23
4 10 31
4 10 33
4 10 35
4 10 37
4 10 39
4 10 40
4 11 14
4 11 15
4 11 16
4 11 17
4 11 18
4 11 19
4 11 20
4 11 21
4 11 23
4 11 31
4 11 37
4 11 39
4 11 40
4 12 15
4 12 16
4 12 17
4 12 18
4 12 19
4 12 20
4 12 21
4 12 23
4 12 31
4 12 33
4 12 37
4 12 39
4 12 40
4 13 15
4 13 16
4 13 17
4 13 18
4 13 19
4 13 20
4 13 21
4 13 23
4 13 31
4 13 33
4 13 37
4 13 39
4 13 40
4 14 15
4 14 16
4 14 17
4 14 18
4 14 19
4 14 20
4 14 21
4 14 23
4 14 31
4 14 33
4 14 37
4 14 39
4 14 40
4 15 17
4 16 17
4 16 18
4 16 20
4 16 21
4 16 23
4 16 31
4 16 35
4 16 37
4 16 39
4 16 40
4 19 20
4 19 21
4 19 23
4 19 31
4 19 37
4 19 39
4 19 40
4 22 23
4 22 31
4 22 37
4 22 39
4 22 40
4 24 28
4 24 29
4 24 30
4 24 31
4 24 32
4 24 33
4 24 36
4 24 37
4 24 39
4 24 40
4 25 26
4 25 27
4 25 31
4 25 33
4 25 37
4 25 39
4 25 40
4 26 27
4 26 31
4 26 33
4 26 37
4 26 39
4 26 40
4 27 31
4 27 33
4 27 37
4 27 39
4 27 40
4 28 29
4 28 30
4 28 31
4 28 37
4 28 39
4 28 40
4 29 30
4 29 31
4 29 37
4 29 39
4 29 40
4 30 31
4 30 37
4 30 39
4 30 40
4 32 33
4 32 36
4 32 37
4 32 39
4 32 40
4 33 37
4 33 39
4 33 40
4 34 37
4 34 39
4 34 40
4 35 36
4 35 37
4 35 39
4 35 40
4 36 37
4 36 39
4 36 40
4 38 39
4 38 40
5 6 13
5 7 13
5 8 13
5 9 10
5 9 13
5 9 15
5 9 16
5 9 18
5 9 19
5 9 20
5 9 21
5 9 23
5 9 31
5 9 37
5 9 39
5 9 40
5 10 11
5 10 12
5 10 13
5 10 15
5 10 16
5 10 18
5 10 19
5 10 20
5 10 21
5 10 22
5 10 23
5 10 25
5 10 26
5 10 27
5 10 28
5 10 29
5 10 30
5 10 31
5 10 33
5 10 34
5 10 35
5 10 36
5 10 37
5 10 38
5 10 39
5 10 40
5 11 13
5 11 14
5 11 15
5 11 16
5 11 18
5 11 19
5 11 20
5 11 21
5 11 22
5 11 23
5 11 28
5 11 29
5 11 30
5 11 31
5 11 33
5 11 36
5 11 37
5 11 39
5 11 40
5 12 13
5 12 15
5 12 16
5 12 18
5 12 19
5 12 20
5 12 21
5 12 22
5 12 23
5 12 25
5 12 26
5 12 27
5 12 28
5 12 29
5 12 30
5 12 31
5 12 33
5 12 34
5 12 36
5 12 37
5 12 38
5 12 39
5 12 40
5 14 15
5 14 16
5 14 17
5 14 18
5 14 19
5 14 20
5 14 21
5 14 22
5 14 23
5 14 25
5 14 26
5 14 27
5 14 28
5 14 29
5 14 30
5 14 31
5 14 33
5 14 34
5 14 36
5 14 37
5 14 38
5 14 39
5 14 40
5 16 18
5 16 19
5 16 20
5 16 21
5 16 23
5 16 31
5 16 35
5 16 37
5 16 39
5 16 40
5 17 18
5 17 19
5 17 20
5 17 21
5 17 22
5 17 23
5 17 25
5 17 26
5 17 27
5 17 28
5 17 29
5 17 30
5 17 31
5 17 33
5 17 34
5 17 36
5 17 37
5 17 38
5 17 39
5 17 40
5 19 20
5 19 21
5 19 23
5 19 31
5 19 37
5 19 39
5 19 40
5 22 23
5 22 28
5 22 29
5 22 30
5 22 31
5 22 33
5 22 34
5 22 36
5 22 37
5 22 39
5 22 40
5 24 25
5 24 26
5 24 27
5 24 28
5 24 29
5 24 30
5 24 31
5 24 32
5 24 33
5 24 34
5 24 36
5 24 37
5 24 38
5 24 39
5 24 40
5 25 26
5 25 27
5 25 28
5 25 29
5 25 30
5 25 31
5 25 33
5 25 34
5 25 36
5 25 37
5 25 38
5 25 39
5 25 40
5 26 27
5 26 28
5 26 29
5 26 30
5 26 31
5 26 33
5 26 34
5 26 36
5 26 37
5 26 38
5 26 39
5 26 40
5 27 28
5 27 29
5 27 30
5 27 31
5 27 33
5 27 34
5 27 36
5 27 37
5 27 38
5 27 39
5 27 40
5 28 29
5 28 30
5 28 31
5 28 33
5 28 34
5 28 36
5 28 37
5 28 39
5 28 40
5 29 30
5 29 31
5 29 33
5 29 34
5 29 36
5 29 37
5 29 39
5 29 40
5 30 31
5 30 33
5 30 34
5 30 36
5 30 37
5 30 39
5 30 40
5 32 33
5 32 34
5 32 36
5 32 37
5 32 38
5 32 39
5 32 40
5 33 36
5 33 37
5 33 39
5 33 40
5 34 36
5 34 37
5 34 38
5 34 39
5 34 40
5 35 36
5 35 37
5 35 38
5 35 39
5 35 40
5 36 37
5 36 39
5 36 40
5 38 39
5 38 40
6 9 10
6 10 35
6 11 14
6 16 35
6 24 32
6 25 26
6 25 27
6 26 27
6 28 29
6 28 30
6 29 30
6 35 36
7 9 10
7 10 35
7 11 14
7 16 35
7 24 32
7 25 26
7 25 27
7 26 27
7 28 29
7 28 30
7 29 30
7 35 36
8 9 10
8 10 35
8 11 14
8 16 35
8 24 32
8 25 26
8 25 27
8 26 27
8 28 29
8 28 30
8 29 30
8 35 36
9 11 14
9 11 15
9 11 16
9 11 18
9 11 19
9 11 20
9 11 21
9 11 23
9 11 31
9 11 37
9 11 39
9 11 40
9 12 15
9 12 16
9 12 18
9 12 19
9 12 20
9 12 21
9 12 23
9 12 31
9 12 33
9 12 37
9 12 39
9 12 40
9 13 15
9 13 16
9 13 18
9 13 19
9 13 20
9 13 21
9 13 23
9 13 31
9 13 33
9 13 37
9 13 39
9 13 40
9 14 15
9 14 16
9 14 18
9 14 19
9 14 20
9 14 21
9 14 23
9 14 31
9 14 33
9 14 37
9 14 39
9 14 40
9 16 18
9 16 19
9 16 20
9 16 21
9 16 23
9 16 31
9 16 35
9 16 37
9 16 39
9 16 40
9 17 18
9 17 19
9 17 20
9 17 21
9 17 23
9 17 31
9 17 33
9 17 37
9 17 39
9 17 40
9 19 20
9 19 21
9 19 23
9 19 31
9 19 37
9 19 39
9 19 40
9 22 23
9 22 31
9 22 37
9 22 39
9 22 40
9 24 28
9 24 29
9 24 30
9 24 31
9 24 32
9 24 33
9 24 36
9 24 37
9 24 39
9 24 40
9 25 26
9 25 27
9 25 31
9 25 33
9 25 37
9 25 39
9 25 40
9 26 27
9 26 31
9 26 33
9 26 37
9 26 39
9 26 40
9 27 31
9 27 33
9 27 37
9 27 39
9 27 40
9 28 29
9 28 30
9 28 31
9 28 37
9 28 39
9 28 40
9 29 30
9 29 31
9 29 37
9 29 39
9 29 40
9 30 31
9 30 37
9 30 39
9 30 40
9 32 33
9 32 36
9 32 37
9 32 39
9 32 40
9 33 37
9 33 39
9 33 40
9 34 37
9 34 39
9 34 40
9 35 36
9 35 37
9 35 39
9 35 40
9 36 37
9 36 39
9 36 40
9 38 39
9 38 40
10 11 12
10 11 13
10 11 14
10 11 15
10 11 16
10 11 18
10 11 19
10 11 20
10 11 21
10 11 22
10 11 23
10 11 25
10 11 26
10 11 27
10 11 28
10 11 29
10 11 30
10 11 31
10 11 33
10 11 34
10 11 35
10 11 36
10 11 37
10 11 39
10 11 40
10 12 13
10 12 15
10 12 16
10 12 18
10 12 19
10 12 20
10 12 21
10 12 22
10 12 23
10 12 25
10 12 26
10 12 27
10 12 28
10 12 29
10 12 30
10 12 31
10 12 33
10 12 34
10 12 35
10 12 36
10 12 37
10 12 38
10 12 39
10 12 40
10 13 15
10 13 16
10 13 18
10 13 19
10 13 20
10 13 21
10 13 22
10 13 23
10 13 25
10 13 26
10 13 27
10 13 28
10 13 29
10 13 30
10 13 31
10 13 33
10 13 34
10 13 35
10 13 36
10 13 37
10 13 38
10 13 39
10 13 40
10 14 15
10 14 16
10 14 17
10 14 18
10 14 19
10 14 20
10 14 21
10 14 22
10 14 23
10 14 25
10 14 26
10 14 27
10 14 28
10 14 29
10 14 30
10 14 31
10 14 33
10 14 34
10 14 35
10 14 36
10 14 37
10 14 38
10 14 39
10 14 40
10 15 35
10 16 18
10 16 19
10 16 20
10 16 21
10 16 23
10 16 31
10 16 33
10 16 35
10 16 37
10 16 39
10 16 40
10 17 18
10 17 19
10 17 20
10 17 21
10 17 22
10 17 23
10 17 25
10 17 26
10 17 27
10 17 28
10 17 29
10 17 30
10 17 31
10 17 33
10 17 34
10 17 35
10 17 36
10 17 37
10 17 38
10 17 39
10 17 40
10 18 35
10 19 20
10 19 21
10 19 23
10 19 31
10 19 33
10 19 35
10 19 37
10 19 39
10 19 40
10 20 35
10 21 35
10 22 23
10 22 25
10 22 26
10 22 27
10 22 28
10 22 29
10 22 30
10 22 31
10 22 33
10 22 34
10 22 35
10 22 36
10 22 37
10 22 39
10 22 40
10 23 35
10 24 25
10 24 26
10 24 27
10 24 28
10 24 29
10 24 30
10 24 31
10 24 32
10 24 33
10 24 34
10 24 35
10 24 36
10 24 37
10 24 38
10 24 39
10 24 40
10 25 26
10 25 27
10 25 28
10 25 29
10 25 30
10 25 31
10 25 33
10 25 34
10 25 35
10 25 36
10 25 37
10 25 38
10 25 39
10 25 40
10 26 27
10 26 28
10 26 29
10 26 30
10 26 31
10 26 33
10 26 34
10 26 35
10 26 36
10 26 37
10 26 38
10 26 39
10 26 40
10 27 28
10 27 29
10 27 30
10 27 31
10 27 33
10 27 34
10 27 35
10 27 36
10 27 37
10 27 38
10 27 39
10 27 40
10 28 29
10 28 30
10 28 31
10 28 33
10 28 34
10 28 35
10 28 36
10 28 37
10 28 39
10 28 40
10 29 30
10 29 31
10 29 33
10 29 34
10 29 35
10 29 36
10 29 37
10 29 39
10 29 40
10 30 31
10 30 33
10 30 34
10 30 35
10 30 36
10 30 37
10 30 39
10 30 40
10 31 35
10 32 33
10 32 34
10 32 35
10 32 36
10 32 37
10 32 38
10 32 39
10 32 40
10 33 35
10 33 36
10 33 37
10 33 39
10 33 40
10 34 35
10 34 36
10 34 37
10 34 38
10 34 39
10 34 40
10 35 36
10 36 37
10 36 39
10 36 40
10 38 39
10 38 40
11 12 14
11 12 15
11 12 16
11 12 18
11 12 19
11 12 20
11 12 21
11 12 22
11 12 23
11 12 28
11 12 29
11 12 30
11 12 31
11 12 33
11 12 36
11 12 37
11 12 39
11 12 40
11 13 14
11 13 15
11 13 16
11 13 18
11 13 19
11 13 20
11 13 21
11 13 22
11 13 23
11 13 28
11 13 29
11 13 30
11 13 31
11 13 33
11 13 36
11 13 37
11 13 39
11 13 40
11 16 18
11 16 19
11 16 20
11 16 21
11 16 23
11 16 31
11 16 35
11 16 37
11 16 39
11 16 40
11 17 18
11 17 19
11 17 20
11 17 21
11 17 22
11 17 23
11 17 25
11 17 26
11 17 27
11 17 28
11 17 29
11 17 30
11 17 31
11 17 33
11 17 34
11 17 36
11 17 37
11 17 39
11 17 40
11 19 20
11 19 21
11 19 23
11 19 31
11 19 37
11 19 39
11 19 40
11 22 23
11 22 28
11 22 29
11 22 30
11 22 31
11 22 33
11 22 36
11 22 37
11 22 39
11 22 40
11 24 25
11 24 26
11 24 27
11 24 28
11 24 29
11 24 30
11 24 31
11 24 32
11 24 33
11 24 34
11 24 36
11 24 37
11 24 38
11 24 39
11 24 40
11 25 26
11 25 27
11 25 28
11 25 29
11 25 30
11 25 31
11 25 33
11 25 36
11 25 37
11 25 39
11 25 40
11 26 27
11 26 28
11 26 29
11 26 30
11 26 31
11 26 33
11 26 36
11 26 37
11 26 39
11 26 40
11 27 28
11 27 29
11 27 30
11 27 31
11 27 33
11 27 36
11 27 37
11 27 39
11 27 40
11 28 29
11 28 30
11 28 31
11 28 33
11 28 36
11 28 37
11 28 39
11 28 40
11 29 30
11 29 31
11 29 33
11 29 36
11 29 37
11 29 39
11 29 40
11 30 31
11 30 33
11 30 36
11 30 37
11 30 39
11 30 40
11 32 33
11 32 34
11 32 36
11 32 37
11 32 38
11 32 39
11 32 40
11 33 37
11 33 39
11 33 40
11 34 36
11 34 37
11 34 39
11 34 40
11 35 36
11 35 37
11 35 38
11 35 39
11 35 40
11 36 37
11 36 39
11 36 40
11 38 39
11 38 40
12 13 15
12 13 16
12 13 18
12 13 19
12 13 20
12 13 21
12 13 22
12 13 23
12 13 25
12 13 26
12 13 27
12 13 28
12 13 29
12 13 30
12 13 31
12 13 33
12 13 36
12 13 37
12 13 39
12 13 40
12 14 15
12 14 16
12 14 17
12 14 18
12 14 19
12 14 20
12 14 21
12 14 22
12 14 23
12 14 25
12 14 26
12 14 27
12 14 28
12 14 29
12 14 30
12 14 31
12 14 33
12 14 34
12 14 36
12 14 37
12 14 38
12 14 39
12 14 40
12 16 18
12 16 19
12 16 20
12 16 21
12 16 23
12 16 31
12 16 33
12 16 35
12 16 37
12 16 39
12 16 40
12 17 18
12 17 19
12 17 20
12 17 21
12 17 22
12 17 23
12 17 25
12 17 26
12 17 27
12 17 28
12 17 29
12 17 30
12 17 31
12 17 33
12 17 34
12 17 36
12 17 37
12 17 38
12 17 39
12 17 40
12 19 20
12 19 21
12 19 23
12 19 31
12 19 33
12 19 37
12 19 39
12 19 40
12 22 23
12 22 28
12 22 29
12 22 30
12 22 31
12 22 33
12 22 36
12 22 37
12 22 39
12 22 40
12 24 25
12 24 26
12 24 27
12 24 28
12 24 29
12 24 30
12 24 31
12 24 32
12 24 33
12 24 34
12 24 36
12 24 37
12 24 38
12 24 39
12 24 40
12 25 26
12 25 27
12 25 28
12 25 29
12 25 30
12 25 31
12 25 33
12 25 36
12 25 37
12 25 39
12 25 40
12 26 27
12 26 28
12 26 29
12 26 30
12 26 31
12 26 33
12 26 36
12 26 37
12 26 39
12 26 40
12 27 28
12 27 29
12 27 30
12 27 31
12 27 33
12 27 36
12 27 37
12 27 39
12 27 40
12 28 29
12 28 30
12 28 31
12 28 33
12 28 36
12 28 37
12 28 39
12 28 40
12 29 30
12 29 31
12 29 33
12 29 36
12 29 37
12 29 39
12 29 40
12 30 31
12 30 33
12 30 36
12 30 37
12 30 39
12 30 40
12 32 33
12 32 34
12 32 36
12 32 37
12 32 38
12 32 39
12 32 40
12 33 36
12 33 37
12 33 39
12 33 40
12 34 36
12 34 37
12 34 38
12 34 39
12 34 40
12 35 36
12 35 37
12 35 38
12 35 39
12 35 40
12 36 37
12 36 39
12 36 40
12 38 39
12 38 40
13 14 15
13 14 16
13 14 17
13 14 18
13 14 19
13 14 20
13 14 21
13 14 22
13 14 23
13 14 25
13 14 26
13 14 27
13 14 28
13 14 29
13 14 30
13 14 31
13 14 33
13 14 34
13 14 36
13 14 37
13 14 38
13 14 39
13 14 40
13 16 18
13 16 19
13 16 20
13 16 21
13 16 23
13 16 31
13 16 33
13 16 35
13 16 37
13 16 39
13 16 40
13 17 18
13 17 19
13 17 20
13 17 21
13 17 22
13 17 23
13 17 25
13 17 26
13 17 27
13 17 28
13 17 29
13 17 30
13 17 31
13 17 33
13 17 34
13 17 36
13 17 37
13 17 38
13 17 39
13 17 40
13 19 20
13 19 21
13 19 23
13 19 31
13 19 33
13 19 37
13 19 39
13 19 40
13 22 23
13 22 28
13 22 29
13 22 30
13 22 31
13 22 33
13 22 36
13 22 37
13 22 39
13 22 40
13 24 25
13 24 26
13 24 27
13 24 28
13 24 29
13 24 30
13 24 31
13 24 32
13 24 33
13 24 34
13 24 36
13 24 37
13 24 38
13 24 39
13 24 40
13 25 26
13 25 27
13 25 28
13 25 29
13 25 30
13 25 31
13 25 33
13 25 36
13 25 37
13 25 39
13 25 40
13 26 27
13 26 28
13 26 29
13 26 30
13 26 31
13 26 33
13 26 36
13 26 37
13 26 39
13 26 40
13 27 28
13 27 29
13 27 30
13 27 31
13 27 33
13 27 36
13 27 37
13 27 39
13 27 40
13 28 29
13 28 30
13 28 31
13 28 33
13 28 36
13 28 37
13 28 39
13 28 40
13 29 30
13 29 31
13 29 33
13 29 36
13 29 37
13 29 39
13 29 40
13 30 31
13 30 33
13 30 36
13 30 37
13 30 39
13 30 40
13 32 33
13 32 34
13 32 36
13 32 37
13 32 38
13 32 39
13 32 40
13 33 36
13 33 37
13 33 39
13 33 40
13 34 36
13 34 37
13 34 38
13 34 39
13 34 40
13 35 36
13 35 37
13 35 38
13 35 39
13 35 40
13 36 37
13 36 39
13 36 40
13 38 39
13 38 40
14 16 18
14 16 19
14 16 20
14 16 21
14 16 23
14 16 31
14 16 33
14 16 35
14 16 37
14 16 39
14 16 40
14 17 18
14 17 19
14 17 20
14 17 21
14 17 22
14 17 23
14 17 25
14 17 26
14 17 27
14 17 28
14 17 29
14 17 30
14 17 31
14 17 33
14 17 34
14 17 36
14 17 37
14 17 38
14 17 39
14 17 40
14 19 20
14 19 21
14 19 23
14 19 31
14 19 33
14 19 37
14 19 39
14 19 40
14 22 23
14 22 25
14 22 26
14 22 27
14 22 28
14 22 29
14 22 30
14 22 31
14 22 33
14 22 34
14 22 36
14 22 37
14 22 38
14 22 39
14 22 40
14 24 25
14 24 26
14 24 27
14 24 28
14 24 29
14 24 30
14 24 31
14 24 32
14 24 33
14 24 34
14 24 36
14 24 37
14 24 38
14 24 39
14 24 40
14 25 26
14 25 27
14 25 28
14 25 29
14 25 30
14 25 31
14 25 33
14 25 34
14 25 36
14 25 37
14 25 38
14 25 39
14 25 40
14 26 27
14 26 28
14 26 29
14 26 30
14 26 31
14 26 33
14 26 34
14 26 36
14 26 37
14 26 38
14 26 39
14 26 40
14 27 28
14 27 29
14 27 30
14 27 31
14 27 33
14 27 34
14 27 36
14 27 37
14 27 38
14 27 39
14 27 40
14 28 29
14 28 30
14 28 31
14 28 33
14 28 34
14 28 36
14 28 37
14 28 38
14 28 39
14 28 40
14 29 30
14 29 31
14 29 33
14 29 34
14 29 36
14 29 37
14 29 38
14 29 39
14 29 40
14 30 31
14 30 33
14 30 34
14 30 36
14 30 37
14 30 38
14 30 39
14 30 40
14 32 33
14 32 34
14 32 35
14 32 36
14 32 37
14 32 38
14 32 39
14 32 40
14 33 34
14 33 36
14 33 37
14 33 38
14 33 39
14 33 40
14 34 36
14 34 37
14 34 38
14 34 39
14 34 40
14 35 36
14 35 37
14 35 38
14 35 39
14 35 40
14 36 37
14 36 38
14 36 39
14 36 40
14 38 39
14 38 40
15 16 35
15 24 32
15 25 26
15 25 27
15 26 27
15 28 29
15 28 30
15 29 30
15 35 36
16 17 18
16 17 19
16 17 20
16 17 21
16 17 23
16 17 31
16 17 33
16 17 35
16 17 37
16 17 39
16 17 40
16 18 35
16 19 20
16 19 21
16 19 23
16 19 31
16 19 35
16 19 37
16 19 39
16 19 40
16 20 35
16 21 35
16 22 23
16 22 31
16 22 35
16 22 37
16 22 39
16 22 40
16 23 35
16 24 28
16 24 29
16 24 30
16 24 31
16 24 32
16 24 33
16 24 35
16 24 36
16 24 37
16 24 39
16 24 40
16 25 26
16 25 27
16 25 31
16 25 33
16 25 35
16 25 37
16 25 39
16 25 40
16 26 27
16 26 31
16 26 33
16 26 35
16 26 37
16 26 39
16 26 40
16 27 31
16 27 33
16 27 35
16 27 37
16 27 39
16 27 40
16 28 29
16 28 30
16 28 31
16 28 35
16 28 37
16 28 39
16 28 40
16 29 30
16 29 31
16 29 35
16 29 37
16 29 39
16 29 40
16 30 31
16 30 35
16 30 37
16 30 39
16 30 40
16 31 35
16 32 33
16 32 35
16 32 36
16 32 37
16 32 39
16 32 40
16 33 35
16 33 37
16 33 39
16 33 40
16 34 35
16 34 37
16 34 39
16 34 40
16 35 36
16 36 37
16 36 39
16 36 40
16 38 39
16 38 40
17 19 20
17 19 21
17 19 23
17 19 31
17 19 33
17 19 37
17 19 39
17 19 40
17 22 23
17 22 25
17 22 26
17 22 27
17 22 28
17 22 29
17 22 30
17 22 31
17 22 33
17 22 34
17 22 36
17 22 37
17 22 39
17 22 40
17 24 25
17 24 26
17 24 27
17 24 28
17 24 29
17 24 30
17 24 31
17 24 32
17 24 33
17 24 34
17 24 36
17 24 37
17 24 38
17 24 39
17 24 40
17 25 26
17 25 27
17 25 28
17 25 29
17 25 30
17 25 31
17 25 33
17 25 34
17 25 36
17 25 37
17 25 38
17 25 39
17 25 40
17 26 27
17 26 28
17 26 29
17 26 30
17 26 31
17 26 33
17 26 34
17 26 36
17 26 37
17 26 38
17 26 39
17 26 40
17 27 28
17 27 29
17 27 30
17 27 31
17 27 33
17 27 34
17 27 36
17 27 37
17 27 38
17 27 39
17 27 40
17 28 29
17 28 30
17 28 31
17 28 33
17 28 34
17 28 36
17 28 37
17 28 39
17 28 40
17 29 30
17 29 31
17 29 33
17 29 34
17 29 36
17 29 37
17 29 39
17 29 40
17 30 31
17 30 33
17 30 34
17 30 36
17 30 37
17 30 39
17 30 40
17 32 33
17 32 34
17 32 36
17 32 37
17 32 38
17 32 39
17 32 40
17 33 36
17 33 37
17 33 39
17 33 40
17 34 36
17 34 37
17 34 38
17 34 39
17 34 40
17 35 36
17 35 37
17 35 38
17 35 39
17 35 40
17 36 37
17 36 39
17 36 40
17 38 39
17 38 40
18 24 32
18 25 26
18 25 27
18 26 27
18 28 29
18 28 30
18 29 30
18 35 36
19 22 23
19 22 31
19 22 37
19 22 39
19 22 40
19 24 28
19 24 29
19 24 30
19 24 31
19 24 32
19 24 33
19 24 36
19 24 37
19 24 39
19 24 40
19 25 26
19 25 27
19 25 31
19 25 33
19 25 37
19 25 39
19 25 40
19 26 27
19 26 31
19 26 33
19 26 37
19 26 39
19 26 40
19 27 31
19 27 33
19 27 37
19 27 39
19 27 40
19 28 29
19 28 30
19 28 31
19 28 37
19 28 39
19 28 40
19 29 30
19 29 31
19 29 37
19 29 39
19 29 40
19 30 31
19 30 37
19 30 39
19 30 40
19 32 33
19 32 36
19 32 37
19 32 39
19 32 40
19 33 37
19 33 39
19 33 40
19 34 37
19 34 39
19 34 40
19 35 36
19 35 37
19 35 39
19 35 40
19 36 37
19 36 39
19 36 40
19 38 39
19 38 40
20 24 32
20 25 26
20 25 27
20 26 27
20 28 29
20 28 30
20 29 30
20 35 36
21 24 32
21 25 26
21 25 27
21 26 27
21 28 29
21 28 30
21 29 30
21 35 36
22 24 25
22 24 26
22 24 27
22 24 28
22 24 29
22 24 30
22 24 31
22 24 32
22 24 33
22 24 34
22 24 36
22 24 37
22 24 38
22 24 39
22 24 40
22 25 26
22 25 27
22 25 28
22 25 29
22 25 30
22 25 31
22 25 33
22 25 36
22 25 37
22 25 39
22 25 40
22 26 27
22 26 28
22 26 29
22 26 30
22 26 31
22 26 33
22 26 36
22 26 37
22 26 39
22 26 40
22 27 28
22 27 29
22 27 30
22 27 31
22 27 33
22 27 36
22 27 37
22 27 39
22 27 40
22 28 29
22 28 30
22 28 31
22 28 33
22 28 37
22 28 39
22 28 40
22 29 30
22 29 31
22 29 33
22 29 37
22 29 39
22 29 40
22 30 31
22 30 33
22 30 37
22 30 39
22 30 40
22 32 33
22 32 34
22 32 36
22 32 37
22 32 38
22 32 39
22 32 40
22 33 37
22 33 39
22 33 40
22 34 36
22 34 37
22 34 39
22 34 40
22 35 36
22 35 37
22 35 38
22 35 39
22 35 40
22 36 37
22 36 39
22 36 40
22 38 39
22 38 40
23 24 32
23 25 26
23 25 27
23 26 27
23 28 29
23 28 30
23 29 30
23 35 36
24 25 26
24 25 27
24 25 28
24 25 29
24 25 30
24 25 31
24 25 32
24 25 33
24 25 34
24 25 36
24 25 37
24 25 38
24 25 39
24 25 40
24 26 27
24 26 28
24 26 29
24 26 30
24 26 31
24 26 32
24 26 33
24 26 34
24 26 36
24 26 37
24 26 38
24 26 39
24 26 40
24 27 28
24 27 29
24 27 30
24 27 31
24 27 32
24 27 33
24 27 34
24 27 36
24 27 37
24 27 38
24 27 39
24 27 40
24 28 29
24 28 30
24 28 31
24 28 32
24 28 33
24 28 34
24 28 36
24 28 37
24 28 38
24 28 39
24 28 40
24 29 30
24 29 31
24 29 32
24 29 33
24 29 34
24 29 36
24 29 37
24 29 38
24 29 39
24 29 40
24 30 31
24 30 32
24 30 33
24 30 34
24 30 36
24 30 37
24 30 38
24 30 39
24 30 40
24 31 32
24 33 36
24 33 37
24 33 39
24 33 40
24 34 36
24 34 37
24 34 38
24 34 39
24 34 40
24 35 36
24 35 37
24 35 38
24 35 39
24 35 40
24 36 37
24 36 38
24 36 39
24 36 40
24 38 39
24 38 40
25 28 29
25 28 30
25 28 31
25 28 33
25 28 36
25 28 37
25 28 39
25 28 40
25 29 30
25 29 31
25 29 33
25 29 36
25 29 37
25 29 39
25 29 40
25 30 31
25 30 33
25 30 36
25 30 37
25 30 39
25 30 40
25 32 33
25 32 34
25 32 36
25 32 37
25 32 38
25 32 39
25 32 40
25 33 36
25 33 37
25 33 39
25 33 40
25 34 36
25 34 37
25 34 38
25 34 39
25 34 40
25 35 36
25 35 37
25 35 38
25 35 39
25 35 40
25 36 37
25 36 39
25 36 40
25 38 39
25 38 40
26 28 29
26 28 30
26 28 31
26 28 33
26 28 36
26 28 37
26 28 39
26 28 40
26 29 30
26 29 31
26 29 33
26 29 36
26 29 37
26 29 39
26 29 40
26 30 31
26 30 33
26 30 36
26 30 37
26 30 39
26 30 40
26 32 33
26 32 34
26 32 36
26 32 37
26 32 38
26 32 39
26 32 40
26 33 36
26 33 37
26 33 39
26 33 40
26 34 36
26 34 37
26 34 38
26 34 39
26 34 40
26 35 36
26 35 37
26 35 38
26 35 39
26 35 40
26 36 37
26 36 39
26 36 40
26 38 39
26 38 40
27 28 29
27 28 30
27 28 31
27 28 33
27 28 36
27 28 37
27 28 39
27 28 40
27 29 30
27 29 31
27 29 33
27 29 36
27 29 37
27 29 39
27 29 40
27 30 31
27 30 33
27 30 36
27 30 37
27 30 39
27 30 40
27 32 33
27 32 34
27 32 36
27 32 37
27 32 38
27 32 39
27 32 40
27 33 36
27 33 37
27 33 39
27 33 40
27 34 36
27 34 37
27 34 38
27 34 39
27 34 40
27 35 36
27 35 37
27 35 38
27 35 39
27 35 40
27 36 37
27 36 39
27 36 40
27 38 39
27 38 40
28 32 33
28 32 34
28 32 36
28 32 37
28 32 38
28 32 39
28 32 40
28 33 37
28 33 39
28 33 40
28 34 36
28 34 37
28 34 39
28 34 40
28 35 36
28 35 37
28 35 38
28 35 39
28 35 40
28 36 37
28 36 39
28 36 40
28 38 39
28 38 40
29 32 33
29 32 34
29 32 36
29 32 37
29 32 38
29 32 39
29 32 40
29 33 37
29 33 39
29 33 40
29 34 36
29 34 37
29 34 39
29 34 40
29 35 36
29 35 37
29 35 38
29 35 39
29 35 40
29 36 37
29 36 39
29 36 40
29 38 39
29 38 40
30 32 33
30 32 34
30 32 36
30 32 37
30 32 38
30 32 39
30 32 40
30 33 37
30 33 39
30 33 40
30 34 36
30 34 37
30 34 39
30 34 40
30 35 36
30 35 37
30 35 38
30 35 39
30 35 40
30 36 37
30 36 39
30 36 40
30 38 39
30 38 40
31 35 36
32 33 34
32 33 36
32 33 37
32 33 38
32 33 39
32 33 40
32 34 36
32 34 37
32 34 38
32 34 39
32 34 40
32 35 36
32 35 37
32 35 38
32 35 39
32 35 40
32 36 37
32 36 38
32 36 39
32 36 40
32 38 39
32 38 40
33 34 37
33 34 39
33 34 40
33 35 36
33 35 37
33 35 38
33 35 39
33 35 40
33 36 37
33 36 39
33 36 40
33 38 39
33 38 40
34 35 36
34 35 37
34 35 38
34 35 39
34 35 40
34 36 37
34 36 39
34 36 40
34 38 39
34 38 40
35 38 39
35 38 40
36 38 39
36 38 40
