# Supplementary material for: Netcombin: An algorithm for constructing optimal phylogenetic network from rooted triplets
Source: PLoS One. 2020 Sep 18;15(9):e0227842. doi: 10.1371/journal.pone.0227842 (PMC7500971; doi:10.1371/journal.pone.0227842)
Supplement: S4 File — (ZIP) [file pone.0227842.s004.zip › SequenceData-Triplet/sequenceData-10-20-30-0-Triplet/length 100, numseq 40, rate 10^-7/2 good triplets-4451.txt]

1 2 5
1 2 10
1 2 14
1 2 17
1 2 24
1 2 32
1 3 4
1 3 5
1 3 9
1 3 10
1 3 11
1 3 12
1 3 13
1 3 14
1 3 16
1 3 17
1 3 22
1 3 24
1 3 25
1 3 26
1 3 27
1 3 28
1 3 29
1 3 30
1 3 32
1 3 33
1 3 34
1 3 35
1 3 36
1 3 38
1 4 5
1 4 10
1 4 11
1 4 12
1 4 13
1 4 14
1 4 22
1 4 24
1 4 25
1 4 26
1 4 27
1 4 28
1 4 29
1 4 30
1 4 32
1 4 33
1 4 34
1 4 35
1 4 36
1 4 38
1 5 10
1 5 14
1 5 17
1 5 24
1 5 32
1 5 35
1 6 9
1 6 10
1 6 11
1 6 12
1 6 13
1 6 14
1 6 16
1 6 17
1 6 22
1 6 24
1 6 25
1 6 26
1 6 27
1 6 28
1 6 29
1 6 30
1 6 32
1 6 33
1 6 34
1 6 35
1 6 36
1 6 38
1 7 9
1 7 10
1 7 11
1 7 12
1 7 13
1 7 14
1 7 16
1 7 17
1 7 22
1 7 24
1 7 25
1 7 26
1 7 27
1 7 28
1 7 29
1 7 30
1 7 32
1 7 33
1 7 34
1 7 35
1 7 36
1 7 38
1 8 9
1 8 10
1 8 11
1 8 12
1 8 13
1 8 14
1 8 16
1 8 17
1 8 22
1 8 24
1 8 25
1 8 26
1 8 27
1 8 28
1 8 29
1 8 30
1 8 32
1 8 33
1 8 34
1 8 35
1 8 36
1 8 38
1 9 11
1 9 12
1 9 13
1 9 14
1 9 17
1 9 22
1 9 24
1 9 25
1 9 26
1 9 27
1 9 28
1 9 29
1 9 30
1 9 32
1 9 33
1 9 34
1 9 35
1 9 36
1 9 38
1 10 14
1 10 24
1 10 32
1 11 17
1 11 24
1 11 32
1 11 35
1 12 14
1 12 24
1 12 32
1 12 35
1 13 14
1 13 24
1 13 32
1 13 35
1 14 24
1 14 32
1 14 35
1 15 16
1 15 17
1 15 22
1 15 24
1 15 25
1 15 26
1 15 27
1 15 28
1 15 29
1 15 30
1 15 32
1 15 33
1 15 34
1 15 35
1 15 36
1 15 38
1 16 17
1 16 22
1 16 24
1 16 25
1 16 26
1 16 27
1 16 28
1 16 29
1 16 30
1 16 32
1 16 33
1 16 34
1 16 36
1 16 38
1 17 24
1 17 32
1 17 35
1 18 22
1 18 24
1 18 25
1 18 26
1 18 27
1 18 28
1 18 29
1 18 30
1 18 32
1 18 33
1 18 34
1 18 35
1 18 36
1 18 38
1 19 20
1 19 21
1 19 22
1 19 23
1 19 24
1 19 25
1 19 26
1 19 27
1 19 28
1 19 29
1 19 30
1 19 31
1 19 32
1 19 33
1 19 34
1 19 35
1 19 36
1 19 37
1 19 38
1 19 39
1 19 40
1 20 22
1 20 24
1 20 25
1 20 26
1 20 27
1 20 28
1 20 29
1 20 30
1 20 32
1 20 33
1 20 34
1 20 35
1 20 36
1 20 38
1 21 22
1 21 24
1 21 25
1 21 26
1 21 27
1 21 28
1 21 29
1 21 30
1 21 32
1 21 33
1 21 34
1 21 35
1 21 36
1 21 38
1 22 24
1 22 32
1 22 35
1 23 24
1 23 25
1 23 26
1 23 27
1 23 28
1 23 29
1 23 30
1 23 32
1 23 33
1 23 34
1 23 35
1 23 36
1 23 38
1 24 35
1 25 32
1 25 35
1 26 32
1 26 35
1 27 32
1 27 35
1 28 32
1 28 35
1 29 32
1 29 35
1 30 32
1 30 35
1 31 32
1 31 33
1 31 34
1 31 35
1 31 36
1 31 38
1 32 35
1 33 35
1 34 35
1 37 38
2 3 4
2 3 5
2 3 9
2 3 10
2 3 11
2 3 12
2 3 13
2 3 14
2 3 17
2 3 19
2 3 22
2 3 24
2 3 25
2 3 26
2 3 27
2 3 28
2 3 29
2 3 30
2 3 32
2 3 33
2 3 34
2 3 36
2 3 38
2 4 5
2 4 10
2 4 11
2 4 12
2 4 13
2 4 14
2 4 22
2 4 24
2 4 25
2 4 26
2 4 27
2 4 28
2 4 29
2 4 30
2 4 32
2 4 33
2 4 34
2 4 36
2 4 38
2 5 10
2 5 12
2 5 14
2 5 17
2 5 24
2 5 25
2 5 26
2 5 27
2 5 32
2 5 38
2 6 9
2 6 10
2 6 11
2 6 12
2 6 13
2 6 14
2 6 17
2 6 19
2 6 22
2 6 24
2 6 25
2 6 26
2 6 27
2 6 28
2 6 29
2 6 30
2 6 32
2 6 33
2 6 34
2 6 36
2 6 38
2 7 9
2 7 10
2 7 11
2 7 12
2 7 13
2 7 14
2 7 17
2 7 19
2 7 22
2 7 24
2 7 25
2 7 26
2 7 27
2 7 28
2 7 29
2 7 30
2 7 32
2 7 33
2 7 34
2 7 36
2 7 38
2 8 9
2 8 10
2 8 11
2 8 12
2 8 13
2 8 14
2 8 17
2 8 19
2 8 22
2 8 24
2 8 25
2 8 26
2 8 27
2 8 28
2 8 29
2 8 30
2 8 32
2 8 33
2 8 34
2 8 36
2 8 38
2 9 11
2 9 12
2 9 13
2 9 14
2 9 17
2 9 22
2 9 24
2 9 25
2 9 26
2 9 27
2 9 28
2 9 29
2 9 30
2 9 32
2 9 33
2 9 34
2 9 36
2 9 38
2 10 14
2 10 17
2 10 24
2 10 32
2 10 38
2 11 12
2 11 13
2 11 17
2 11 24
2 11 25
2 11 26
2 11 27
2 11 32
2 11 34
2 11 38
2 12 13
2 12 14
2 12 17
2 12 24
2 12 25
2 12 26
2 12 27
2 12 32
2 12 34
2 12 38
2 13 14
2 13 17
2 13 24
2 13 25
2 13 26
2 13 27
2 13 32
2 13 34
2 13 38
2 14 17
2 14 24
2 14 32
2 15 17
2 15 19
2 15 22
2 15 24
2 15 25
2 15 26
2 15 27
2 15 28
2 15 29
2 15 30
2 15 32
2 15 33
2 15 34
2 15 36
2 15 38
2 16 17
2 16 18
2 16 19
2 16 20
2 16 21
2 16 22
2 16 23
2 16 24
2 16 25
2 16 26
2 16 27
2 16 28
2 16 29
2 16 30
2 16 31
2 16 32
2 16 33
2 16 34
2 16 36
2 16 37
2 16 38
2 16 39
2 16 40
2 17 24
2 17 32
2 17 38
2 18 19
2 18 22
2 18 24
2 18 25
2 18 26
2 18 27
2 18 28
2 18 29
2 18 30
2 18 32
2 18 33
2 18 34
2 18 36
2 18 38
2 19 22
2 19 24
2 19 25
2 19 26
2 19 27
2 19 28
2 19 29
2 19 30
2 19 32
2 19 33
2 19 34
2 19 36
2 19 38
2 20 22
2 20 24
2 20 25
2 20 26
2 20 27
2 20 28
2 20 29
2 20 30
2 20 32
2 20 33
2 20 34
2 20 36
2 20 38
2 21 22
2 21 24
2 21 25
2 21 26
2 21 27
2 21 28
2 21 29
2 21 30
2 21 32
2 21 33
2 21 34
2 21 36
2 21 38
2 22 24
2 22 25
2 22 26
2 22 27
2 22 32
2 22 34
2 22 38
2 23 24
2 23 25
2 23 26
2 23 27
2 23 28
2 23 29
2 23 30
2 23 32
2 23 33
2 23 34
2 23 36
2 23 38
2 25 32
2 25 34
2 25 38
2 26 32
2 26 34
2 26 38
2 27 32
2 27 34
2 27 38
2 28 32
2 28 34
2 28 38
2 29 32
2 29 34
2 29 38
2 30 32
2 30 34
2 30 38
2 31 32
2 31 33
2 31 34
2 31 36
2 31 38
2 33 34
2 33 36
2 33 38
2 34 38
2 35 36
2 35 37
2 35 38
2 35 39
2 35 40
2 36 38
2 37 38
3 4 5
3 4 9
3 4 10
3 4 11
3 4 12
3 4 13
3 4 14
3 4 16
3 4 19
3 4 22
3 4 24
3 4 25
3 4 26
3 4 27
3 4 28
3 4 29
3 4 30
3 4 32
3 4 33
3 4 34
3 4 35
3 4 36
3 4 38
3 5 9
3 5 10
3 5 11
3 5 12
3 5 14
3 5 16
3 5 17
3 5 19
3 5 22
3 5 24
3 5 25
3 5 26
3 5 27
3 5 28
3 5 29
3 5 30
3 5 32
3 5 33
3 5 34
3 5 35
3 5 36
3 5 38
3 9 11
3 9 12
3 9 13
3 9 14
3 9 16
3 9 17
3 9 19
3 9 22
3 9 24
3 9 25
3 9 26
3 9 27
3 9 28
3 9 29
3 9 30
3 9 32
3 9 33
3 9 34
3 9 35
3 9 36
3 9 38
3 10 11
3 10 12
3 10 13
3 10 14
3 10 16
3 10 17
3 10 19
3 10 22
3 10 24
3 10 25
3 10 26
3 10 27
3 10 28
3 10 29
3 10 30
3 10 32
3 10 33
3 10 34
3 10 36
3 10 38
3 11 12
3 11 13
3 11 16
3 11 17
3 11 19
3 11 22
3 11 24
3 11 25
3 11 26
3 11 27
3 11 28
3 11 29
3 11 30
3 11 32
3 11 33
3 11 34
3 11 35
3 11 36
3 11 38
3 12 13
3 12 14
3 12 16
3 12 17
3 12 19
3 12 22
3 12 24
3 12 25
3 12 26
3 12 27
3 12 28
3 12 29
3 12 30
3 12 32
3 12 33
3 12 34
3 12 35
3 12 36
3 12 38
3 13 14
3 13 16
3 13 17
3 13 19
3 13 22
3 13 24
3 13 25
3 13 26
3 13 27
3 13 28
3 13 29
3 13 30
3 13 32
3 13 33
3 13 34
3 13 35
3 13 36
3 13 38
3 14 16
3 14 17
3 14 19
3 14 22
3 14 24
3 14 25
3 14 26
3 14 27
3 14 28
3 14 29
3 14 30
3 14 32
3 14 33
3 14 34
3 14 35
3 14 36
3 14 38
3 16 17
3 16 19
3 16 22
3 16 24
3 16 25
3 16 26
3 16 27
3 16 28
3 16 29
3 16 30
3 16 32
3 16 33
3 16 34
3 16 36
3 16 38
3 17 19
3 17 22
3 17 24
3 17 25
3 17 26
3 17 27
3 17 28
3 17 29
3 17 30
3 17 32
3 17 33
3 17 34
3 17 35
3 17 36
3 17 38
3 19 22
3 19 24
3 19 25
3 19 26
3 19 27
3 19 28
3 19 29
3 19 30
3 19 32
3 19 33
3 19 34
3 19 35
3 19 36
3 19 38
3 22 24
3 22 25
3 22 26
3 22 27
3 22 28
3 22 29
3 22 30
3 22 32
3 22 33
3 22 34
3 22 35
3 22 36
3 22 38
3 24 25
3 24 26
3 24 27
3 24 28
3 24 29
3 24 30
3 24 33
3 24 34
3 24 35
3 24 36
3 24 38
3 25 28
3 25 29
3 25 30
3 25 32
3 25 33
3 25 34
3 25 35
3 25 36
3 25 38
3 26 28
3 26 29
3 26 30
3 26 32
3 26 33
3 26 34
3 26 35
3 26 36
3 26 38
3 27 28
3 27 29
3 27 30
3 27 32
3 27 33
3 27 34
3 27 35
3 27 36
3 27 38
3 28 32
3 28 33
3 28 34
3 28 35
3 28 36
3 28 38
3 29 32
3 29 33
3 29 34
3 29 35
3 29 36
3 29 38
3 30 32
3 30 33
3 30 34
3 30 35
3 30 36
3 30 38
3 32 33
3 32 34
3 32 35
3 32 36
3 32 38
3 33 34
3 33 35
3 33 36
3 33 38
3 34 35
3 34 36
3 34 38
3 35 38
3 36 38
4 5 10
4 5 11
4 5 12
4 5 14
4 5 22
4 5 24
4 5 25
4 5 26
4 5 27
4 5 28
4 5 29
4 5 30
4 5 32
4 5 33
4 5 34
4 5 35
4 5 36
4 5 38
4 6 9
4 6 10
4 6 11
4 6 12
4 6 13
4 6 14
4 6 16
4 6 19
4 6 22
4 6 24
4 6 25
4 6 26
4 6 27
4 6 28
4 6 29
4 6 30
4 6 32
4 6 33
4 6 34
4 6 35
4 6 36
4 6 38
4 7 9
4 7 10
4 7 11
4 7 12
4 7 13
4 7 14
4 7 16
4 7 19
4 7 22
4 7 24
4 7 25
4 7 26
4 7 27
4 7 28
4 7 29
4 7 30
4 7 32
4 7 33
4 7 34
4 7 35
4 7 36
4 7 38
4 8 9
4 8 10
4 8 11
4 8 12
4 8 13
4 8 14
4 8 16
4 8 19
4 8 22
4 8 24
4 8 25
4 8 26
4 8 27
4 8 28
4 8 29
4 8 30
4 8 32
4 8 33
4 8 34
4 8 35
4 8 36
4 8 38
4 9 11
4 9 12
4 9 13
4 9 14
4 9 22
4 9 24
4 9 25
4 9 26
4 9 27
4 9 28
4 9 29
4 9 30
4 9 32
4 9 33
4 9 34
4 9 35
4 9 36
4 9 38
4 10 11
4 10 12
4 10 13
4 10 14
4 10 22
4 10 24
4 10 25
4 10 26
4 10 27
4 10 28
4 10 29
4 10 30
4 10 32
4 10 34
4 10 36
4 10 38
4 11 12
4 11 13
4 11 22
4 11 24
4 11 25
4 11 26
4 11 27
4 11 28
4 11 29
4 11 30
4 11 32
4 11 33
4 11 34
4 11 35
4 11 36
4 11 38
4 12 13
4 12 14
4 12 22
4 12 24
4 12 25
4 12 26
4 12 27
4 12 28
4 12 29
4 12 30
4 12 32
4 12 34
4 12 35
4 12 36
4 12 38
4 13 14
4 13 22
4 13 24
4 13 25
4 13 26
4 13 27
4 13 28
4 13 29
4 13 30
4 13 32
4 13 34
4 13 35
4 13 36
4 13 38
4 14 22
4 14 24
4 14 25
4 14 26
4 14 27
4 14 28
4 14 29
4 14 30
4 14 32
4 14 34
4 14 35
4 14 36
4 14 38
4 15 16
4 15 19
4 15 22
4 15 24
4 15 25
4 15 26
4 15 27
4 15 28
4 15 29
4 15 30
4 15 32
4 15 33
4 15 34
4 15 35
4 15 36
4 15 38
4 16 22
4 16 24
4 16 25
4 16 26
4 16 27
4 16 28
4 16 29
4 16 30
4 16 32
4 16 33
4 16 34
4 16 36
4 16 38
4 17 18
4 17 19
4 17 20
4 17 21
4 17 22
4 17 23
4 17 24
4 17 25
4 17 26
4 17 27
4 17 28
4 17 29
4 17 30
4 17 31
4 17 32
4 17 33
4 17 34
4 17 35
4 17 36
4 17 37
4 17 38
4 17 39
4 17 40
4 18 19
4 18 22
4 18 24
4 18 25
4 18 26
4 18 27
4 18 28
4 18 29
4 18 30
4 18 32
4 18 33
4 18 34
4 18 35
4 18 36
4 18 38
4 19 22
4 19 24
4 19 25
4 19 26
4 19 27
4 19 28
4 19 29
4 19 30
4 19 32
4 19 33
4 19 34
4 19 35
4 19 36
4 19 38
4 20 22
4 20 24
4 20 25
4 20 26
4 20 27
4 20 28
4 20 29
4 20 30
4 20 32
4 20 33
4 20 34
4 20 35
4 20 36
4 20 38
4 21 22
4 21 24
4 21 25
4 21 26
4 21 27
4 21 28
4 21 29
4 21 30
4 21 32
4 21 33
4 21 34
4 21 35
4 21 36
4 21 38
4 22 24
4 22 25
4 22 26
4 22 27
4 22 28
4 22 29
4 22 30
4 22 32
4 22 33
4 22 34
4 22 35
4 22 36
4 22 38
4 23 24
4 23 25
4 23 26
4 23 27
4 23 28
4 23 29
4 23 30
4 23 32
4 23 33
4 23 34
4 23 35
4 23 36
4 23 38
4 24 25
4 24 26
4 24 27
4 24 34
4 24 35
4 24 38
4 25 28
4 25 29
4 25 30
4 25 32
4 25 34
4 25 35
4 25 36
4 25 38
4 26 28
4 26 29
4 26 30
4 26 32
4 26 34
4 26 35
4 26 36
4 26 38
4 27 28
4 27 29
4 27 30
4 27 32
4 27 34
4 27 35
4 27 36
4 27 38
4 28 32
4 28 33
4 28 34
4 28 35
4 28 36
4 28 38
4 29 32
4 29 33
4 29 34
4 29 35
4 29 36
4 29 38
4 30 32
4 30 33
4 30 34
4 30 35
4 30 36
4 30 38
4 31 32
4 31 33
4 31 34
4 31 35
4 31 36
4 31 38
4 32 34
4 32 35
4 32 38
4 33 34
4 33 35
4 33 36
4 33 38
4 34 35
4 34 36
4 34 38
4 35 38
4 36 38
4 37 38
5 6 9
5 6 10
5 6 11
5 6 12
5 6 14
5 6 16
5 6 17
5 6 19
5 6 22
5 6 24
5 6 25
5 6 26
5 6 27
5 6 28
5 6 29
5 6 30
5 6 32
5 6 33
5 6 34
5 6 35
5 6 36
5 6 38
5 7 9
5 7 10
5 7 11
5 7 12
5 7 14
5 7 16
5 7 17
5 7 19
5 7 22
5 7 24
5 7 25
5 7 26
5 7 27
5 7 28
5 7 29
5 7 30
5 7 32
5 7 33
5 7 34
5 7 35
5 7 36
5 7 38
5 8 9
5 8 10
5 8 11
5 8 12
5 8 14
5 8 16
5 8 17
5 8 19
5 8 22
5 8 24
5 8 25
5 8 26
5 8 27
5 8 28
5 8 29
5 8 30
5 8 32
5 8 33
5 8 34
5 8 35
5 8 36
5 8 38
5 9 11
5 9 12
5 9 14
5 9 17
5 9 22
5 9 24
5 9 25
5 9 26
5 9 27
5 9 28
5 9 29
5 9 30
5 9 32
5 9 33
5 9 34
5 9 35
5 9 36
5 9 38
5 10 14
5 10 17
5 10 24
5 10 32
5 11 12
5 11 17
5 11 24
5 11 25
5 11 26
5 11 27
5 11 32
5 11 35
5 11 38
5 12 14
5 12 17
5 12 24
5 12 32
5 12 35
5 13 14
5 13 15
5 13 16
5 13 17
5 13 18
5 13 19
5 13 20
5 13 21
5 13 22
5 13 23
5 13 24
5 13 25
5 13 26
5 13 27
5 13 28
5 13 29
5 13 30
5 13 31
5 13 32
5 13 33
5 13 34
5 13 35
5 13 36
5 13 37
5 13 38
5 13 39
5 13 40
5 14 24
5 14 32
5 14 35
5 15 16
5 15 17
5 15 19
5 15 22
5 15 24
5 15 25
5 15 26
5 15 27
5 15 28
5 15 29
5 15 30
5 15 32
5 15 33
5 15 34
5 15 35
5 15 36
5 15 38
5 16 17
5 16 22
5 16 24
5 16 25
5 16 26
5 16 27
5 16 28
5 16 29
5 16 30
5 16 32
5 16 33
5 16 34
5 16 36
5 16 38
5 17 24
5 17 32
5 17 35
5 18 19
5 18 22
5 18 24
5 18 25
5 18 26
5 18 27
5 18 28
5 18 29
5 18 30
5 18 32
5 18 33
5 18 34
5 18 35
5 18 36
5 18 38
5 19 22
5 19 24
5 19 25
5 19 26
5 19 27
5 19 28
5 19 29
5 19 30
5 19 32
5 19 33
5 19 34
5 19 35
5 19 36
5 19 38
5 20 22
5 20 24
5 20 25
5 20 26
5 20 27
5 20 28
5 20 29
5 20 30
5 20 32
5 20 33
5 20 34
5 20 35
5 20 36
5 20 38
5 21 22
5 21 24
5 21 25
5 21 26
5 21 27
5 21 28
5 21 29
5 21 30
5 21 32
5 21 33
5 21 34
5 21 35
5 21 36
5 21 38
5 22 24
5 22 25
5 22 26
5 22 27
5 22 32
5 22 35
5 22 38
5 23 24
5 23 25
5 23 26
5 23 27
5 23 28
5 23 29
5 23 30
5 23 32
5 23 33
5 23 34
5 23 35
5 23 36
5 23 38
5 24 35
5 25 32
5 25 35
5 26 32
5 26 35
5 27 32
5 27 35
5 28 32
5 28 35
5 28 38
5 29 32
5 29 35
5 29 38
5 30 32
5 30 35
5 30 38
5 31 32
5 31 33
5 31 34
5 31 35
5 31 36
5 31 38
5 32 35
5 33 34
5 33 35
5 33 38
5 34 35
5 36 38
5 37 38
6 9 11
6 9 12
6 9 13
6 9 14
6 9 16
6 9 17
6 9 19
6 9 22
6 9 24
6 9 25
6 9 26
6 9 27
6 9 28
6 9 29
6 9 30
6 9 32
6 9 33
6 9 34
6 9 35
6 9 36
6 9 38
6 10 11
6 10 12
6 10 13
6 10 14
6 10 16
6 10 17
6 10 19
6 10 22
6 10 24
6 10 25
6 10 26
6 10 27
6 10 28
6 10 29
6 10 30
6 10 32
6 10 33
6 10 34
6 10 36
6 10 38
6 11 12
6 11 13
6 11 16
6 11 17
6 11 19
6 11 22
6 11 24
6 11 25
6 11 26
6 11 27
6 11 28
6 11 29
6 11 30
6 11 32
6 11 33
6 11 34
6 11 35
6 11 36
6 11 38
6 12 13
6 12 14
6 12 16
6 12 17
6 12 19
6 12 22
6 12 24
6 12 25
6 12 26
6 12 27
6 12 28
6 12 29
6 12 30
6 12 32
6 12 33
6 12 34
6 12 35
6 12 36
6 12 38
6 13 14
6 13 16
6 13 17
6 13 19
6 13 22
6 13 24
6 13 25
6 13 26
6 13 27
6 13 28
6 13 29
6 13 30
6 13 32
6 13 33
6 13 34
6 13 35
6 13 36
6 13 38
6 14 16
6 14 17
6 14 19
6 14 22
6 14 24
6 14 25
6 14 26
6 14 27
6 14 28
6 14 29
6 14 30
6 14 32
6 14 33
6 14 34
6 14 35
6 14 36
6 14 38
6 16 17
6 16 19
6 16 22
6 16 24
6 16 25
6 16 26
6 16 27
6 16 28
6 16 29
6 16 30
6 16 32
6 16 33
6 16 34
6 16 36
6 16 38
6 17 19
6 17 22
6 17 24
6 17 25
6 17 26
6 17 27
6 17 28
6 17 29
6 17 30
6 17 32
6 17 33
6 17 34
6 17 35
6 17 36
6 17 38
6 19 22
6 19 24
6 19 25
6 19 26
6 19 27
6 19 28
6 19 29
6 19 30
6 19 32
6 19 33
6 19 34
6 19 35
6 19 36
6 19 38
6 22 24
6 22 25
6 22 26
6 22 27
6 22 28
6 22 29
6 22 30
6 22 32
6 22 33
6 22 34
6 22 35
6 22 36
6 22 38
6 24 25
6 24 26
6 24 27
6 24 28
6 24 29
6 24 30
6 24 33
6 24 34
6 24 35
6 24 36
6 24 38
6 25 28
6 25 29
6 25 30
6 25 32
6 25 33
6 25 34
6 25 35
6 25 36
6 25 38
6 26 28
6 26 29
6 26 30
6 26 32
6 26 33
6 26 34
6 26 35
6 26 36
6 26 38
6 27 28
6 27 29
6 27 30
6 27 32
6 27 33
6 27 34
6 27 35
6 27 36
6 27 38
6 28 32
6 28 33
6 28 34
6 28 35
6 28 36
6 28 38
6 29 32
6 29 33
6 29 34
6 29 35
6 29 36
6 29 38
6 30 32
6 30 33
6 30 34
6 30 35
6 30 36
6 30 38
6 32 33
6 32 34
6 32 35
6 32 36
6 32 38
6 33 34
6 33 35
6 33 36
6 33 38
6 34 35
6 34 36
6 34 38
6 35 38
6 36 38
7 9 11
7 9 12
7 9 13
7 9 14
7 9 16
7 9 17
7 9 19
7 9 22
7 9 24
7 9 25
7 9 26
7 9 27
7 9 28
7 9 29
7 9 30
7 9 32
7 9 33
7 9 34
7 9 35
7 9 36
7 9 38
7 10 11
7 10 12
7 10 13
7 10 14
7 10 16
7 10 17
7 10 19
7 10 22
7 10 24
7 10 25
7 10 26
7 10 27
7 10 28
7 10 29
7 10 30
7 10 32
7 10 33
7 10 34
7 10 36
7 10 38
7 11 12
7 11 13
7 11 16
7 11 17
7 11 19
7 11 22
7 11 24
7 11 25
7 11 26
7 11 27
7 11 28
7 11 29
7 11 30
7 11 32
7 11 33
7 11 34
7 11 35
7 11 36
7 11 38
7 12 13
7 12 14
7 12 16
7 12 17
7 12 19
7 12 22
7 12 24
7 12 25
7 12 26
7 12 27
7 12 28
7 12 29
7 12 30
7 12 32
7 12 33
7 12 34
7 12 35
7 12 36
7 12 38
7 13 14
7 13 16
7 13 17
7 13 19
7 13 22
7 13 24
7 13 25
7 13 26
7 13 27
7 13 28
7 13 29
7 13 30
7 13 32
7 13 33
7 13 34
7 13 35
7 13 36
7 13 38
7 14 16
7 14 17
7 14 19
7 14 22
7 14 24
7 14 25
7 14 26
7 14 27
7 14 28
7 14 29
7 14 30
7 14 32
7 14 33
7 14 34
7 14 35
7 14 36
7 14 38
7 16 17
7 16 19
7 16 22
7 16 24
7 16 25
7 16 26
7 16 27
7 16 28
7 16 29
7 16 30
7 16 32
7 16 33
7 16 34
7 16 36
7 16 38
7 17 19
7 17 22
7 17 24
7 17 25
7 17 26
7 17 27
7 17 28
7 17 29
7 17 30
7 17 32
7 17 33
7 17 34
7 17 35
7 17 36
7 17 38
7 19 22
7 19 24
7 19 25
7 19 26
7 19 27
7 19 28
7 19 29
7 19 30
7 19 32
7 19 33
7 19 34
7 19 35
7 19 36
7 19 38
7 22 24
7 22 25
7 22 26
7 22 27
7 22 28
7 22 29
7 22 30
7 22 32
7 22 33
7 22 34
7 22 35
7 22 36
7 22 38
7 24 25
7 24 26
7 24 27
7 24 28
7 24 29
7 24 30
7 24 33
7 24 34
7 24 35
7 24 36
7 24 38
7 25 28
7 25 29
7 25 30
7 25 32
7 25 33
7 25 34
7 25 35
7 25 36
7 25 38
7 26 28
7 26 29
7 26 30
7 26 32
7 26 33
7 26 34
7 26 35
7 26 36
7 26 38
7 27 28
7 27 29
7 27 30
7 27 32
7 27 33
7 27 34
7 27 35
7 27 36
7 27 38
7 28 32
7 28 33
7 28 34
7 28 35
7 28 36
7 28 38
7 29 32
7 29 33
7 29 34
7 29 35
7 29 36
7 29 38
7 30 32
7 30 33
7 30 34
7 30 35
7 30 36
7 30 38
7 32 33
7 32 34
7 32 35
7 32 36
7 32 38
7 33 34
7 33 35
7 33 36
7 33 38
7 34 35
7 34 36
7 34 38
7 35 38
7 36 38
8 9 11
8 9 12
8 9 13
8 9 14
8 9 16
8 9 17
8 9 19
8 9 22
8 9 24
8 9 25
8 9 26
8 9 27
8 9 28
8 9 29
8 9 30
8 9 32
8 9 33
8 9 34
8 9 35
8 9 36
8 9 38
8 10 11
8 10 12
8 10 13
8 10 14
8 10 16
8 10 17
8 10 19
8 10 22
8 10 24
8 10 25
8 10 26
8 10 27
8 10 28
8 10 29
8 10 30
8 10 32
8 10 33
8 10 34
8 10 36
8 10 38
8 11 12
8 11 13
8 11 16
8 11 17
8 11 19
8 11 22
8 11 24
8 11 25
8 11 26
8 11 27
8 11 28
8 11 29
8 11 30
8 11 32
8 11 33
8 11 34
8 11 35
8 11 36
8 11 38
8 12 13
8 12 14
8 12 16
8 12 17
8 12 19
8 12 22
8 12 24
8 12 25
8 12 26
8 12 27
8 12 28
8 12 29
8 12 30
8 12 32
8 12 33
8 12 34
8 12 35
8 12 36
8 12 38
8 13 14
8 13 16
8 13 17
8 13 19
8 13 22
8 13 24
8 13 25
8 13 26
8 13 27
8 13 28
8 13 29
8 13 30
8 13 32
8 13 33
8 13 34
8 13 35
8 13 36
8 13 38
8 14 16
8 14 17
8 14 19
8 14 22
8 14 24
8 14 25
8 14 26
8 14 27
8 14 28
8 14 29
8 14 30
8 14 32
8 14 33
8 14 34
8 14 35
8 14 36
8 14 38
8 16 17
8 16 19
8 16 22
8 16 24
8 16 25
8 16 26
8 16 27
8 16 28
8 16 29
8 16 30
8 16 32
8 16 33
8 16 34
8 16 36
8 16 38
8 17 19
8 17 22
8 17 24
8 17 25
8 17 26
8 17 27
8 17 28
8 17 29
8 17 30
8 17 32
8 17 33
8 17 34
8 17 35
8 17 36
8 17 38
8 19 22
8 19 24
8 19 25
8 19 26
8 19 27
8 19 28
8 19 29
8 19 30
8 19 32
8 19 33
8 19 34
8 19 35
8 19 36
8 19 38
8 22 24
8 22 25
8 22 26
8 22 27
8 22 28
8 22 29
8 22 30
8 22 32
8 22 33
8 22 34
8 22 35
8 22 36
8 22 38
8 24 25
8 24 26
8 24 27
8 24 28
8 24 29
8 24 30
8 24 33
8 24 34
8 24 35
8 24 36
8 24 38
8 25 28
8 25 29
8 25 30
8 25 32
8 25 33
8 25 34
8 25 35
8 25 36
8 25 38
8 26 28
8 26 29
8 26 30
8 26 32
8 26 33
8 26 34
8 26 35
8 26 36
8 26 38
8 27 28
8 27 29
8 27 30
8 27 32
8 27 33
8 27 34
8 27 35
8 27 36
8 27 38
8 28 32
8 28 33
8 28 34
8 28 35
8 28 36
8 28 38
8 29 32
8 29 33
8 29 34
8 29 35
8 29 36
8 29 38
8 30 32
8 30 33
8 30 34
8 30 35
8 30 36
8 30 38
8 32 33
8 32 34
8 32 35
8 32 36
8 32 38
8 33 34
8 33 35
8 33 36
8 33 38
8 34 35
8 34 36
8 34 38
8 35 38
8 36 38
9 10 11
9 10 12
9 10 13
9 10 14
9 10 15
9 10 16
9 10 17
9 10 18
9 10 19
9 10 20
9 10 21
9 10 22
9 10 23
9 10 24
9 10 25
9 10 26
9 10 27
9 10 28
9 10 29
9 10 30
9 10 31
9 10 32
9 10 33
9 10 34
9 10 35
9 10 36
9 10 37
9 10 38
9 10 39
9 10 40
9 11 12
9 11 13
9 11 17
9 11 22
9 11 24
9 11 25
9 11 26
9 11 27
9 11 28
9 11 29
9 11 30
9 11 32
9 11 33
9 11 34
9 11 35
9 11 36
9 11 38
9 12 13
9 12 14
9 12 17
9 12 22
9 12 24
9 12 25
9 12 26
9 12 27
9 12 28
9 12 29
9 12 30
9 12 32
9 12 34
9 12 35
9 12 36
9 12 38
9 13 14
9 13 17
9 13 22
9 13 24
9 13 25
9 13 26
9 13 27
9 13 28
9 13 29
9 13 30
9 13 32
9 13 34
9 13 35
9 13 36
9 13 38
9 14 17
9 14 22
9 14 24
9 14 25
9 14 26
9 14 27
9 14 28
9 14 29
9 14 30
9 14 32
9 14 34
9 14 35
9 14 36
9 14 38
9 15 16
9 15 17
9 15 19
9 15 22
9 15 24
9 15 25
9 15 26
9 15 27
9 15 28
9 15 29
9 15 30
9 15 32
9 15 33
9 15 34
9 15 35
9 15 36
9 15 38
9 16 17
9 16 22
9 16 24
9 16 25
9 16 26
9 16 27
9 16 28
9 16 29
9 16 30
9 16 32
9 16 33
9 16 34
9 16 36
9 16 38
9 17 22
9 17 24
9 17 25
9 17 26
9 17 27
9 17 28
9 17 29
9 17 30
9 17 32
9 17 34
9 17 35
9 17 36
9 17 38
9 18 19
9 18 22
9 18 24
9 18 25
9 18 26
9 18 27
9 18 28
9 18 29
9 18 30
9 18 32
9 18 33
9 18 34
9 18 35
9 18 36
9 18 38
9 19 22
9 19 24
9 19 25
9 19 26
9 19 27
9 19 28
9 19 29
9 19 30
9 19 32
9 19 33
9 19 34
9 19 35
9 19 36
9 19 38
9 20 22
9 20 24
9 20 25
9 20 26
9 20 27
9 20 28
9 20 29
9 20 30
9 20 32
9 20 33
9 20 34
9 20 35
9 20 36
9 20 38
9 21 22
9 21 24
9 21 25
9 21 26
9 21 27
9 21 28
9 21 29
9 21 30
9 21 32
9 21 33
9 21 34
9 21 35
9 21 36
9 21 38
9 22 24
9 22 25
9 22 26
9 22 27
9 22 28
9 22 29
9 22 30
9 22 32
9 22 33
9 22 34
9 22 35
9 22 36
9 22 38
9 23 24
9 23 25
9 23 26
9 23 27
9 23 28
9 23 29
9 23 30
9 23 32
9 23 33
9 23 34
9 23 35
9 23 36
9 23 38
9 24 25
9 24 26
9 24 27
9 24 34
9 24 35
9 24 38
9 25 28
9 25 29
9 25 30
9 25 32
9 25 34
9 25 35
9 25 36
9 25 38
9 26 28
9 26 29
9 26 30
9 26 32
9 26 34
9 26 35
9 26 36
9 26 38
9 27 28
9 27 29
9 27 30
9 27 32
9 27 34
9 27 35
9 27 36
9 27 38
9 28 32
9 28 33
9 28 34
9 28 35
9 28 36
9 28 38
9 29 32
9 29 33
9 29 34
9 29 35
9 29 36
9 29 38
9 30 32
9 30 33
9 30 34
9 30 35
9 30 36
9 30 38
9 31 32
9 31 33
9 31 34
9 31 35
9 31 36
9 31 38
9 32 34
9 32 35
9 32 38
9 33 34
9 33 35
9 33 36
9 33 38
9 34 35
9 34 36
9 34 38
9 35 38
9 36 38
9 37 38
10 11 17
10 11 24
10 11 32
10 11 38
10 12 14
10 12 17
10 12 24
10 12 32
10 13 14
10 13 17
10 13 24
10 13 32
10 14 24
10 14 32
10 15 16
10 15 17
10 15 19
10 15 22
10 15 24
10 15 25
10 15 26
10 15 27
10 15 28
10 15 29
10 15 30
10 15 32
10 15 33
10 15 34
10 15 36
10 15 38
10 16 17
10 16 22
10 16 24
10 16 25
10 16 26
10 16 27
10 16 28
10 16 29
10 16 30
10 16 32
10 16 34
10 16 36
10 16 38
10 17 24
10 17 32
10 18 19
10 18 22
10 18 24
10 18 25
10 18 26
10 18 27
10 18 28
10 18 29
10 18 30
10 18 32
10 18 33
10 18 34
10 18 36
10 18 38
10 19 22
10 19 24
10 19 25
10 19 26
10 19 27
10 19 28
10 19 29
10 19 30
10 19 32
10 19 34
10 19 36
10 19 38
10 20 22
10 20 24
10 20 25
10 20 26
10 20 27
10 20 28
10 20 29
10 20 30
10 20 32
10 20 33
10 20 34
10 20 36
10 20 38
10 21 22
10 21 24
10 21 25
10 21 26
10 21 27
10 21 28
10 21 29
10 21 30
10 21 32
10 21 33
10 21 34
10 21 36
10 21 38
10 22 24
10 22 32
10 22 38
10 23 24
10 23 25
10 23 26
10 23 27
10 23 28
10 23 29
10 23 30
10 23 32
10 23 33
10 23 34
10 23 36
10 23 38
10 25 32
10 26 32
10 27 32
10 28 32
10 28 38
10 29 32
10 29 38
10 30 32
10 30 38
10 31 32
10 31 33
10 31 34
10 31 36
10 31 38
10 33 34
10 33 38
10 35 37
10 35 38
10 35 39
10 35 40
10 36 38
10 37 38
11 12 13
11 12 17
11 12 24
11 12 25
11 12 26
11 12 27
11 12 32
11 12 34
11 12 35
11 12 38
11 13 17
11 13 24
11 13 25
11 13 26
11 13 27
11 13 32
11 13 34
11 13 35
11 13 38
11 14 15
11 14 16
11 14 17
11 14 18
11 14 19
11 14 20
11 14 21
11 14 22
11 14 23
11 14 24
11 14 25
11 14 26
11 14 27
11 14 28
11 14 29
11 14 30
11 14 31
11 14 32
11 14 33
11 14 34
11 14 35
11 14 36
11 14 37
11 14 38
11 14 39
11 14 40
11 15 16
11 15 17
11 15 19
11 15 22
11 15 24
11 15 25
11 15 26
11 15 27
11 15 28
11 15 29
11 15 30
11 15 32
11 15 33
11 15 34
11 15 35
11 15 36
11 15 38
11 16 17
11 16 22
11 16 24
11 16 25
11 16 26
11 16 27
11 16 28
11 16 29
11 16 30
11 16 32
11 16 33
11 16 34
11 16 36
11 16 38
11 17 24
11 17 32
11 17 35
11 17 38
11 18 19
11 18 22
11 18 24
11 18 25
11 18 26
11 18 27
11 18 28
11 18 29
11 18 30
11 18 32
11 18 33
11 18 34
11 18 35
11 18 36
11 18 38
11 19 22
11 19 24
11 19 25
11 19 26
11 19 27
11 19 28
11 19 29
11 19 30
11 19 32
11 19 33
11 19 34
11 19 35
11 19 36
11 19 38
11 20 22
11 20 24
11 20 25
11 20 26
11 20 27
11 20 28
11 20 29
11 20 30
11 20 32
11 20 33
11 20 34
11 20 35
11 20 36
11 20 38
11 21 22
11 21 24
11 21 25
11 21 26
11 21 27
11 21 28
11 21 29
11 21 30
11 21 32
11 21 33
11 21 34
11 21 35
11 21 36
11 21 38
11 22 24
11 22 25
11 22 26
11 22 27
11 22 32
11 22 34
11 22 35
11 22 38
11 23 24
11 23 25
11 23 26
11 23 27
11 23 28
11 23 29
11 23 30
11 23 32
11 23 33
11 23 34
11 23 35
11 23 36
11 23 38
11 24 35
11 25 32
11 25 34
11 25 35
11 25 38
11 26 32
11 26 34
11 26 35
11 26 38
11 27 32
11 27 34
11 27 35
11 27 38
11 28 32
11 28 34
11 28 35
11 28 38
11 29 32
11 29 34
11 29 35
11 29 38
11 30 32
11 30 34
11 30 35
11 30 38
11 31 32
11 31 33
11 31 34
11 31 35
11 31 36
11 31 38
11 32 35
11 33 34
11 33 35
11 33 36
11 33 38
11 34 35
11 34 38
11 36 38
11 37 38
12 13 14
12 13 17
12 13 24
12 13 32
12 13 34
12 13 35
12 13 38
12 14 24
12 14 32
12 14 35
12 15 16
12 15 17
12 15 19
12 15 22
12 15 24
12 15 25
12 15 26
12 15 27
12 15 28
12 15 29
12 15 30
12 15 32
12 15 33
12 15 34
12 15 35
12 15 36
12 15 38
12 16 17
12 16 22
12 16 24
12 16 25
12 16 26
12 16 27
12 16 28
12 16 29
12 16 30
12 16 32
12 16 34
12 16 36
12 16 38
12 17 24
12 17 32
12 17 35
12 18 19
12 18 22
12 18 24
12 18 25
12 18 26
12 18 27
12 18 28
12 18 29
12 18 30
12 18 32
12 18 33
12 18 34
12 18 35
12 18 36
12 18 38
12 19 22
12 19 24
12 19 25
12 19 26
12 19 27
12 19 28
12 19 29
12 19 30
12 19 32
12 19 34
12 19 35
12 19 36
12 19 38
12 20 22
12 20 24
12 20 25
12 20 26
12 20 27
12 20 28
12 20 29
12 20 30
12 20 32
12 20 33
12 20 34
12 20 35
12 20 36
12 20 38
12 21 22
12 21 24
12 21 25
12 21 26
12 21 27
12 21 28
12 21 29
12 21 30
12 21 32
12 21 33
12 21 34
12 21 35
12 21 36
12 21 38
12 22 24
12 22 25
12 22 26
12 22 27
12 22 32
12 22 34
12 22 35
12 22 38
12 23 24
12 23 25
12 23 26
12 23 27
12 23 28
12 23 29
12 23 30
12 23 32
12 23 33
12 23 34
12 23 35
12 23 36
12 23 38
12 24 35
12 25 32
12 25 34
12 25 35
12 25 38
12 26 32
12 26 34
12 26 35
12 26 38
12 27 32
12 27 34
12 27 35
12 27 38
12 28 32
12 28 34
12 28 35
12 28 38
12 29 32
12 29 34
12 29 35
12 29 38
12 30 32
12 30 34
12 30 35
12 30 38
12 31 32
12 31 33
12 31 34
12 31 35
12 31 36
12 31 38
12 32 35
12 33 34
12 33 35
12 33 38
12 34 35
12 36 38
12 37 38
13 14 24
13 14 32
13 14 35
13 15 16
13 15 17
13 15 19
13 15 22
13 15 24
13 15 25
13 15 26
13 15 27
13 15 28
13 15 29
13 15 30
13 15 32
13 15 33
13 15 34
13 15 35
13 15 36
13 15 38
13 16 17
13 16 22
13 16 24
13 16 25
13 16 26
13 16 27
13 16 28
13 16 29
13 16 30
13 16 32
13 16 34
13 16 36
13 16 38
13 17 24
13 17 32
13 17 35
13 18 19
13 18 22
13 18 24
13 18 25
13 18 26
13 18 27
13 18 28
13 18 29
13 18 30
13 18 32
13 18 33
13 18 34
13 18 35
13 18 36
13 18 38
13 19 22
13 19 24
13 19 25
13 19 26
13 19 27
13 19 28
13 19 29
13 19 30
13 19 32
13 19 34
13 19 35
13 19 36
13 19 38
13 20 22
13 20 24
13 20 25
13 20 26
13 20 27
13 20 28
13 20 29
13 20 30
13 20 32
13 20 33
13 20 34
13 20 35
13 20 36
13 20 38
13 21 22
13 21 24
13 21 25
13 21 26
13 21 27
13 21 28
13 21 29
13 21 30
13 21 32
13 21 33
13 21 34
13 21 35
13 21 36
13 21 38
13 22 24
13 22 25
13 22 26
13 22 27
13 22 32
13 22 34
13 22 35
13 22 38
13 23 24
13 23 25
13 23 26
13 23 27
13 23 28
13 23 29
13 23 30
13 23 32
13 23 33
13 23 34
13 23 35
13 23 36
13 23 38
13 24 35
13 25 32
13 25 34
13 25 35
13 25 38
13 26 32
13 26 34
13 26 35
13 26 38
13 27 32
13 27 34
13 27 35
13 27 38
13 28 32
13 28 34
13 28 35
13 28 38
13 29 32
13 29 34
13 29 35
13 29 38
13 30 32
13 30 34
13 30 35
13 30 38
13 31 32
13 31 33
13 31 34
13 31 35
13 31 36
13 31 38
13 32 35
13 33 34
13 33 35
13 33 38
13 34 35
13 36 38
13 37 38
14 15 16
14 15 17
14 15 19
14 15 22
14 15 24
14 15 25
14 15 26
14 15 27
14 15 28
14 15 29
14 15 30
14 15 32
14 15 33
14 15 34
14 15 35
14 15 36
14 15 38
14 16 17
14 16 22
14 16 24
14 16 25
14 16 26
14 16 27
14 16 28
14 16 29
14 16 30
14 16 32
14 16 34
14 16 36
14 16 38
14 17 24
14 17 32
14 17 35
14 18 19
14 18 22
14 18 24
14 18 25
14 18 26
14 18 27
14 18 28
14 18 29
14 18 30
14 18 32
14 18 33
14 18 34
14 18 35
14 18 36
14 18 38
14 19 22
14 19 24
14 19 25
14 19 26
14 19 27
14 19 28
14 19 29
14 19 30
14 19 32
14 19 34
14 19 35
14 19 36
14 19 38
14 20 22
14 20 24
14 20 25
14 20 26
14 20 27
14 20 28
14 20 29
14 20 30
14 20 32
14 20 33
14 20 34
14 20 35
14 20 36
14 20 38
14 21 22
14 21 24
14 21 25
14 21 26
14 21 27
14 21 28
14 21 29
14 21 30
14 21 32
14 21 33
14 21 34
14 21 35
14 21 36
14 21 38
14 22 24
14 22 32
14 22 35
14 23 24
14 23 25
14 23 26
14 23 27
14 23 28
14 23 29
14 23 30
14 23 32
14 23 33
14 23 34
14 23 35
14 23 36
14 23 38
14 24 35
14 25 32
14 25 35
14 26 32
14 26 35
14 27 32
14 27 35
14 28 32
14 28 35
14 29 32
14 29 35
14 30 32
14 30 35
14 31 32
14 31 33
14 31 34
14 31 35
14 31 36
14 31 38
14 33 35
14 34 35
14 37 38
15 16 17
15 16 19
15 16 22
15 16 24
15 16 25
15 16 26
15 16 27
15 16 28
15 16 29
15 16 30
15 16 32
15 16 33
15 16 34
15 16 36
15 16 38
15 17 19
15 17 22
15 17 24
15 17 25
15 17 26
15 17 27
15 17 28
15 17 29
15 17 30
15 17 32
15 17 33
15 17 34
15 17 35
15 17 36
15 17 38
15 19 22
15 19 24
15 19 25
15 19 26
15 19 27
15 19 28
15 19 29
15 19 30
15 19 32
15 19 33
15 19 34
15 19 35
15 19 36
15 19 38
15 22 24
15 22 25
15 22 26
15 22 27
15 22 28
15 22 29
15 22 30
15 22 32
15 22 33
15 22 34
15 22 35
15 22 36
15 22 38
15 24 25
15 24 26
15 24 27
15 24 28
15 24 29
15 24 30
15 24 33
15 24 34
15 24 35
15 24 36
15 24 38
15 25 28
15 25 29
15 25 30
15 25 32
15 25 33
15 25 34
15 25 35
15 25 36
15 25 38
15 26 28
15 26 29
15 26 30
15 26 32
15 26 33
15 26 34
15 26 35
15 26 36
15 26 38
15 27 28
15 27 29
15 27 30
15 27 32
15 27 33
15 27 34
15 27 35
15 27 36
15 27 38
15 28 32
15 28 33
15 28 34
15 28 35
15 28 36
15 28 38
15 29 32
15 29 33
15 29 34
15 29 35
15 29 36
15 29 38
15 30 32
15 30 33
15 30 34
15 30 35
15 30 36
15 30 38
15 32 33
15 32 34
15 32 35
15 32 36
15 32 38
15 33 34
15 33 35
15 33 36
15 33 38
15 34 35
15 34 36
15 34 38
15 35 38
15 36 38
16 17 22
16 17 24
16 17 25
16 17 26
16 17 27
16 17 28
16 17 29
16 17 30
16 17 32
16 17 34
16 17 36
16 17 38
16 18 19
16 18 22
16 18 24
16 18 25
16 18 26
16 18 27
16 18 28
16 18 29
16 18 30
16 18 32
16 18 33
16 18 34
16 18 36
16 18 38
16 19 22
16 19 24
16 19 25
16 19 26
16 19 27
16 19 28
16 19 29
16 19 30
16 19 32
16 19 33
16 19 34
16 19 36
16 19 38
16 20 22
16 20 24
16 20 25
16 20 26
16 20 27
16 20 28
16 20 29
16 20 30
16 20 32
16 20 33
16 20 34
16 20 36
16 20 38
16 21 22
16 21 24
16 21 25
16 21 26
16 21 27
16 21 28
16 21 29
16 21 30
16 21 32
16 21 33
16 21 34
16 21 36
16 21 38
16 22 24
16 22 25
16 22 26
16 22 27
16 22 28
16 22 29
16 22 30
16 22 32
16 22 33
16 22 34
16 22 36
16 22 38
16 23 24
16 23 25
16 23 26
16 23 27
16 23 28
16 23 29
16 23 30
16 23 32
16 23 33
16 23 34
16 23 36
16 23 38
16 24 25
16 24 26
16 24 27
16 24 34
16 24 38
16 25 28
16 25 29
16 25 30
16 25 32
16 25 34
16 25 36
16 25 38
16 26 28
16 26 29
16 26 30
16 26 32
16 26 34
16 26 36
16 26 38
16 27 28
16 27 29
16 27 30
16 27 32
16 27 34
16 27 36
16 27 38
16 28 32
16 28 33
16 28 34
16 28 36
16 28 38
16 29 32
16 29 33
16 29 34
16 29 36
16 29 38
16 30 32
16 30 33
16 30 34
16 30 36
16 30 38
16 31 32
16 31 33
16 31 34
16 31 36
16 31 38
16 32 34
16 32 38
16 33 34
16 33 36
16 33 38
16 34 36
16 34 38
16 35 37
16 35 38
16 35 39
16 35 40
16 36 38
16 37 38
17 18 19
17 18 22
17 18 24
17 18 25
17 18 26
17 18 27
17 18 28
17 18 29
17 18 30
17 18 32
17 18 33
17 18 34
17 18 35
17 18 36
17 18 38
17 19 22
17 19 24
17 19 25
17 19 26
17 19 27
17 19 28
17 19 29
17 19 30
17 19 32
17 19 34
17 19 35
17 19 36
17 19 38
17 20 22
17 20 24
17 20 25
17 20 26
17 20 27
17 20 28
17 20 29
17 20 30
17 20 32
17 20 33
17 20 34
17 20 35
17 20 36
17 20 38
17 21 22
17 21 24
17 21 25
17 21 26
17 21 27
17 21 28
17 21 29
17 21 30
17 21 32
17 21 33
17 21 34
17 21 35
17 21 36
17 21 38
17 22 24
17 22 32
17 22 35
17 22 38
17 23 24
17 23 25
17 23 26
17 23 27
17 23 28
17 23 29
17 23 30
17 23 32
17 23 33
17 23 34
17 23 35
17 23 36
17 23 38
17 24 35
17 25 32
17 25 35
17 26 32
17 26 35
17 27 32
17 27 35
17 28 32
17 28 35
17 28 38
17 29 32
17 29 35
17 29 38
17 30 32
17 30 35
17 30 38
17 31 32
17 31 33
17 31 34
17 31 35
17 31 36
17 31 38
17 32 35
17 33 34
17 33 35
17 33 38
17 34 35
17 36 38
17 37 38
18 19 22
18 19 24
18 19 25
18 19 26
18 19 27
18 19 28
18 19 29
18 19 30
18 19 32
18 19 33
18 19 34
18 19 35
18 19 36
18 19 38
18 22 24
18 22 25
18 22 26
18 22 27
18 22 28
18 22 29
18 22 30
18 22 32
18 22 33
18 22 34
18 22 35
18 22 36
18 22 38
18 24 25
18 24 26
18 24 27
18 24 28
18 24 29
18 24 30
18 24 33
18 24 34
18 24 35
18 24 36
18 24 38
18 25 28
18 25 29
18 25 30
18 25 32
18 25 33
18 25 34
18 25 35
18 25 36
18 25 38
18 26 28
18 26 29
18 26 30
18 26 32
18 26 33
18 26 34
18 26 35
18 26 36
18 26 38
18 27 28
18 27 29
18 27 30
18 27 32
18 27 33
18 27 34
18 27 35
18 27 36
18 27 38
18 28 32
18 28 33
18 28 34
18 28 35
18 28 36
18 28 38
18 29 32
18 29 33
18 29 34
18 29 35
18 29 36
18 29 38
18 30 32
18 30 33
18 30 34
18 30 35
18 30 36
18 30 38
18 32 33
18 32 34
18 32 35
18 32 36
18 32 38
18 33 34
18 33 35
18 33 36
18 33 38
18 34 35
18 34 36
18 34 38
18 35 38
18 36 38
19 20 22
19 20 24
19 20 25
19 20 26
19 20 27
19 20 28
19 20 29
19 20 30
19 20 32
19 20 33
19 20 34
19 20 35
19 20 36
19 20 38
19 21 22
19 21 24
19 21 25
19 21 26
19 21 27
19 21 28
19 21 29
19 21 30
19 21 32
19 21 33
19 21 34
19 21 35
19 21 36
19 21 38
19 22 24
19 22 25
19 22 26
19 22 27
19 22 28
19 22 29
19 22 30
19 22 32
19 22 33
19 22 34
19 22 35
19 22 36
19 22 38
19 23 24
19 23 25
19 23 26
19 23 27
19 23 28
19 23 29
19 23 30
19 23 32
19 23 33
19 23 34
19 23 35
19 23 36
19 23 38
19 24 25
19 24 26
19 24 27
19 24 34
19 24 35
19 24 38
19 25 28
19 25 29
19 25 30
19 25 32
19 25 34
19 25 35
19 25 36
19 25 38
19 26 28
19 26 29
19 26 30
19 26 32
19 26 34
19 26 35
19 26 36
19 26 38
19 27 28
19 27 29
19 27 30
19 27 32
19 27 34
19 27 35
19 27 36
19 27 38
19 28 32
19 28 33
19 28 34
19 28 35
19 28 36
19 28 38
19 29 32
19 29 33
19 29 34
19 29 35
19 29 36
19 29 38
19 30 32
19 30 33
19 30 34
19 30 35
19 30 36
19 30 38
19 31 32
19 31 33
19 31 34
19 31 35
19 31 36
19 31 38
19 32 34
19 32 35
19 32 38
19 33 34
19 33 35
19 33 36
19 33 38
19 34 35
19 34 36
19 34 38
19 35 38
19 36 38
19 37 38
20 22 24
20 22 25
20 22 26
20 22 27
20 22 28
20 22 29
20 22 30
20 22 32
20 22 33
20 22 34
20 22 35
20 22 36
20 22 38
20 24 25
20 24 26
20 24 27
20 24 28
20 24 29
20 24 30
20 24 33
20 24 34
20 24 35
20 24 36
20 24 38
20 25 28
20 25 29
20 25 30
20 25 32
20 25 33
20 25 34
20 25 35
20 25 36
20 25 38
20 26 28
20 26 29
20 26 30
20 26 32
20 26 33
20 26 34
20 26 35
20 26 36
20 26 38
20 27 28
20 27 29
20 27 30
20 27 32
20 27 33
20 27 34
20 27 35
20 27 36
20 27 38
20 28 32
20 28 33
20 28 34
20 28 35
20 28 36
20 28 38
20 29 32
20 29 33
20 29 34
20 29 35
20 29 36
20 29 38
20 30 32
20 30 33
20 30 34
20 30 35
20 30 36
20 30 38
20 32 33
20 32 34
20 32 35
20 32 36
20 32 38
20 33 34
20 33 35
20 33 36
20 33 38
20 34 35
20 34 36
20 34 38
20 35 38
20 36 38
21 22 24
21 22 25
21 22 26
21 22 27
21 22 28
21 22 29
21 22 30
21 22 32
21 22 33
21 22 34
21 22 35
21 22 36
21 22 38
21 24 25
21 24 26
21 24 27
21 24 28
21 24 29
21 24 30
21 24 33
21 24 34
21 24 35
21 24 36
21 24 38
21 25 28
21 25 29
21 25 30
21 25 32
21 25 33
21 25 34
21 25 35
21 25 36
21 25 38
21 26 28
21 26 29
21 26 30
21 26 32
21 26 33
21 26 34
21 26 35
21 26 36
21 26 38
21 27 28
21 27 29
21 27 30
21 27 32
21 27 33
21 27 34
21 27 35
21 27 36
21 27 38
21 28 32
21 28 33
21 28 34
21 28 35
21 28 36
21 28 38
21 29 32
21 29 33
21 29 34
21 29 35
21 29 36
21 29 38
21 30 32
21 30 33
21 30 34
21 30 35
21 30 36
21 30 38
21 32 33
21 32 34
21 32 35
21 32 36
21 32 38
21 33 34
21 33 35
21 33 36
21 33 38
21 34 35
21 34 36
21 34 38
21 35 38
21 36 38
22 23 24
22 23 25
22 23 26
22 23 27
22 23 28
22 23 29
22 23 30
22 23 32
22 23 33
22 23 34
22 23 35
22 23 36
22 23 38
22 24 35
22 25 32
22 25 34
22 25 35
22 25 38
22 26 32
22 26 34
22 26 35
22 26 38
22 27 32
22 27 34
22 27 35
22 27 38
22 28 32
22 28 34
22 28 35
22 28 38
22 29 32
22 29 34
22 29 35
22 29 38
22 30 32
22 30 34
22 30 35
22 30 38
22 31 32
22 31 33
22 31 34
22 31 35
22 31 36
22 31 38
22 32 35
22 33 34
22 33 35
22 33 36
22 33 38
22 34 35
22 34 38
22 36 38
22 37 38
23 24 25
23 24 26
23 24 27
23 24 28
23 24 29
23 24 30
23 24 33
23 24 34
23 24 35
23 24 36
23 24 38
23 25 28
23 25 29
23 25 30
23 25 32
23 25 33
23 25 34
23 25 35
23 25 36
23 25 38
23 26 28
23 26 29
23 26 30
23 26 32
23 26 33
23 26 34
23 26 35
23 26 36
23 26 38
23 27 28
23 27 29
23 27 30
23 27 32
23 27 33
23 27 34
23 27 35
23 27 36
23 27 38
23 28 32
23 28 33
23 28 34
23 28 35
23 28 36
23 28 38
23 29 32
23 29 33
23 29 34
23 29 35
23 29 36
23 29 38
23 30 32
23 30 33
23 30 34
23 30 35
23 30 36
23 30 38
23 32 33
23 32 34
23 32 35
23 32 36
23 32 38
23 33 34
23 33 35
23 33 36
23 33 38
23 34 35
23 34 36
23 34 38
23 35 38
23 36 38
24 25 35
24 26 35
24 27 35
24 28 35
24 29 35
24 30 35
24 31 33
24 31 34
24 31 35
24 31 36
24 31 38
24 32 33
24 32 34
24 32 35
24 32 36
24 32 37
24 32 38
24 32 39
24 32 40
24 33 34
24 33 35
24 33 38
24 34 35
24 37 38
25 26 28
25 26 29
25 26 30
25 26 31
25 26 32
25 26 33
25 26 34
25 26 35
25 26 36
25 26 37
25 26 38
25 26 39
25 26 40
25 27 28
25 27 29
25 27 30
25 27 31
25 27 32
25 27 33
25 27 34
25 27 35
25 27 36
25 27 37
25 27 38
25 27 39
25 27 40
25 28 32
25 28 34
25 28 35
25 28 38
25 29 32
25 29 34
25 29 35
25 29 38
25 30 32
25 30 34
25 30 35
25 30 38
25 31 32
25 31 33
25 31 34
25 31 35
25 31 36
25 31 38
25 32 35
25 33 34
25 33 35
25 33 38
25 34 35
25 36 38
25 37 38
26 27 28
26 27 29
26 27 30
26 27 31
26 27 32
26 27 33
26 27 34
26 27 35
26 27 36
26 27 37
26 27 38
26 27 39
26 27 40
26 28 32
26 28 34
26 28 35
26 28 38
26 29 32
26 29 34
26 29 35
26 29 38
26 30 32
26 30 34
26 30 35
26 30 38
26 31 32
26 31 33
26 31 34
26 31 35
26 31 36
26 31 38
26 32 35
26 33 34
26 33 35
26 33 38
26 34 35
26 36 38
26 37 38
27 28 32
27 28 34
27 28 35
27 28 38
27 29 32
27 29 34
27 29 35
27 29 38
27 30 32
27 30 34
27 30 35
27 30 38
27 31 32
27 31 33
27 31 34
27 31 35
27 31 36
27 31 38
27 32 35
27 33 34
27 33 35
27 33 38
27 34 35
27 36 38
27 37 38
28 29 31
28 29 32
28 29 33
28 29 34
28 29 35
28 29 36
28 29 37
28 29 38
28 29 39
28 29 40
28 30 31
28 30 32
28 30 33
28 30 34
28 30 35
28 30 36
28 30 37
28 30 38
28 30 39
28 30 40
28 31 32
28 31 33
28 31 34
28 31 35
28 31 36
28 31 38
28 32 35
28 33 34
28 33 35
28 33 36
28 33 38
28 34 35
28 34 38
28 36 38
28 37 38
29 30 31
29 30 32
29 30 33
29 30 34
29 30 35
29 30 36
29 30 37
29 30 38
29 30 39
29 30 40
29 31 32
29 31 33
29 31 34
29 31 35
29 31 36
29 31 38
29 32 35
29 33 34
29 33 35
29 33 36
29 33 38
29 34 35
29 34 38
29 36 38
29 37 38
30 31 32
30 31 33
30 31 34
30 31 35
30 31 36
30 31 38
30 32 35
30 33 34
30 33 35
30 33 36
30 33 38
30 34 35
30 34 38
30 36 38
30 37 38
31 32 33
31 32 34
31 32 35
31 32 36
31 32 38
31 33 34
31 33 35
31 33 36
31 33 38
31 34 35
31 34 36
31 34 38
31 35 38
31 36 38
32 33 35
32 34 35
32 37 38
33 34 35
33 34 36
33 34 38
33 36 38
33 37 38
34 36 38
34 37 38
35 36 37
35 36 38
35 36 39
35 36 40
35 37 38
36 37 38
