# Supplementary material for: Netcombin: An algorithm for constructing optimal phylogenetic network from rooted triplets
Source: PLoS One. 2020 Sep 18;15(9):e0227842. doi: 10.1371/journal.pone.0227842 (PMC7500971; doi:10.1371/journal.pone.0227842)
Supplement: S4 File — (ZIP) [file pone.0227842.s004.zip › SequenceData-Triplet/sequenceData-10-20-30-0-Triplet/length 100, numseq 40, rate 10^-7/2 seq.txt]

>$1
TTCTGAATCTTTGCCCCCCAACAGGGCTGAATCGAGGCCGAGCCGTGCACAGTGACAGGTAAGGCGGCTCCCATCGACGTCTTCGTGAGGCCTGACGGGG
>$2
TTCTGAACCTTTTCCCCCCAACAGGGCTGAATCGAGGCCGAGCCGTGCACAGTGACAGGTAAGGCGGCTCCCATCGACGTCTTCGTGAGGCCCGGCGGGG
>$3
TTCTGAACCTTTGCCCCCCAACAGGGCTGAATCGAGGCCGAGCCGTGCACAGTGACAGGTAAGGCGGCTCCCATCGACGTCTTCGTGAGGCCCGGCGGGG
>$4
TTCTGAACCTTTGCCCCCCAACAGGGCTGAATCGAGGCCGAGCCGTGCACAGTGACAGGTAAAGCGGCTCCCATCGACGTCTTCGTGAGGCCCGGCGGGG
>$5
TTCTGAACCCTTGCCCCCCAACAGGGTTGAATCGAGGCCGAGCCGTGCACAGTGACAGGTAAGGCGGCTCCCATCGACGTCTTCGTGAGGCCCGGCGGGG
>$6
TTCTGAACCTTTGCCCCCCAACAGGGCTGAATCGAGGCCGAGCCGTGCACAGTGACAGGTAAGGCGGCTCCCATCGACGTCTTCGTGAGGCCCGGCGGGG
>$7
TTCTGAACCTTTGCCCCCCAACAGGGCTGAATCGAGGCCGAGCCGTGCACAGTGACAGGTAAGGCGGCTCCCATCGACGTCTTCGTGAGGCCCGGCGGGG
>$8
TTCTGAACCTTTGCCCCCCAACAGGGCTGAATCGAGGCCGAGCCGTGCACAGTGACAGGTAAGGCGGCTCCCATCGACGTCTTCGTGAGGCCCGGCGGGG
>$9
TTCTGAACCTTTGCCTCCCAACAGGGCTGAATCGAGGCCGAGCCGTGCACAGTGACAGGTAAGGCGGCTCCCATCGACGTCTTCGTGAGGCCCGGCGGGG
>$10
TTCTGAACCTTTGCCTCCCAACAGGGCTGAATCGAGTCCGAGCCGTGCACAGTGACAGGTAAGGCGGCTCCCATCGACGTCTTCGTGAGGCCCGGCGGGG
>$11
TTCTGAACCTTTGCCCCCCAACAGGGCTGAATCCAGGCCGAGCCGTGCACAGTGACAGGTAAGGCGGCTCCCATCGACGTCTTCGTGAGGCCCGGCGGGG
>$12
TTCTGTACCTTTGCCCCCCAACAGGGCTGAATCGAGGCCGAGCCGTGCACAGTGACAGGTAAGGCGGCTCCCATCGACGTCTTCGTGAGGCCCGGCGGGG
>$13
TTCTGAACCATTGCCCCCCAACAGGGCTGAATCGAGGCCGAGCCGTGCACAGTGACAGGTAAGGCGGCTCCCATCGACGTCTTCGTGAGGCCCGGCGGGG
>$14
TTCTGAACCTTTGCCCCCCAACAGGGCTGAACCAAGGCCGAGCCGTGCACAGTGACAGGTAAGGCGGCTCCCGTCGACGTCTTCGTGAGGCCCGGCGGGG
>$15
TTCTGAACCTTTGCCCCCCAACAGGGCTGAATCGAGGCCGAGCCGTGCACAGTGACAGGTAAGGCGGCTCCCATCGACGTCTTCGTGAGGCCCGGCGGGG
>$16
TTCTGAACCTTTACCCCCCAACAGGGCTGAATCGAGGCCGAGCCGTGCACAGTGACAGGTAAGGCGGCTCCCATCGACGTCTTCGTGAGGCCCGGCGGGG
>$17
TTCTGAACCTTTGCCCCCCAACAGGGCTGAATCGAGGCCGAGCCGTGCACAGTGACAGGTAACGCGGCTCCTATCGACGTCTTCGTGAGGCCCGGCGGGG
>$18
TTCTGAACCTTTGCCCCCCAACAGGGCTGAATCGAGGCCGAGCCGTGCACAGTGACAGGTAAGGCGGCTCCCATCGACGTCTTCGTGAGGCCCGGCGGGG
>$19
TTCTGAACCTTTGCCCCCCAACAGGGCTGAATCGAGGCCGAGCCGTGCACAGTGACAGGTAAGGCGGCTCCCATCGACGTCTTCGTGAGGCCTGGCGGGG
>$20
TTCTGAACCTTTGCCCCCCAACAGGGCTGAATCGAGGCCGAGCCGTGCACAGTGACAGGTAAGGCGGCTCCCATCGACGTCTTCGTGAGGCCCGGCGGGG
>$21
TTCTGAACCTTTGCCCCCCAACAGGGCTGAATCGAGGCCGAGCCGTGCACAGTGACAGGTAAGGCGGCTCCCATCGACGTCTTCGTGAGGCCCGGCGGGG
>$22
TTCTGAACCTTTGCCCCCCAACAGGGCTGAATCGAGGCCGAGCCGTGCACAGTGACAGGTAAGGCGGCTCCCATCGACGTATTCGTGAGGCCCGGCGGGG
>$23
TTCTGAACCTTTGCCCCCCAACAGGGCTGAATCGAGGCCGAGCCGTGCACAGTGACAGGTAAGGCGGCTCCCATCGACGTCTTCGTGAGGCCCGGCGGGG
>$24
TTCTGAACCTTTGCCCCCCAACAGGGCTGAATCGAGGCCGAGCCGTGCACAGCGTCAGGTAAGGCGGCTCCCATCGACGTCTTCGTGAGGCCCGGCGGGG
>$25
TTCTGACCCTTTGCCCCCCAACAGGGCTGAATCGAGGCCGAGCCGTGCACAGTGACAGGTAAGGCGGCTCCCATCGACGTCTTCGTGAGGCCCGGCGGGG
>$26
TTCTGACCCTTTGCCCCCCAACAGGGCTGAATCGAGGCCGAGCCGTGCACAGTGACAGGTAAGGCGGCTCCCATCGACGTCTTCGTGAGGCCCGGCGGGG
>$27
TTCTGACCCTTTGCCCCCCAACAGGGCTGAATCGAGGCCGAGCCGTGCACAGTGACAGGTAAGGCGGCTCCCATCGACGTCTTCGTGAGGCCCGGCGGGG
>$28
TTCTGAACCTTTGGCCCCCAACAGGGCTGAATCGAGGCCGAGCCGTGCACAGTGACAGGTAAGGCGGCTCCCATCGACGTCTTCGTGAGGCCCGGCGGGG
>$29
TTCTGAACCTTTGGCCCCCAACAGGGCTGAATCGAGGCCGAGCCGTGCACAGTGACAGGTAAGGCGGCTCCCATCGACGTCTTCGTGAGGCCCGGCGGGG
>$30
TTCTGAACCTTTGGCCCCCAACAGGGCTGAATCGAGGCCGAGCCGTGCACAGTGACAGGTAAGGCGGCTCCCATCGACGTCTTCGTGAGGCCCGGCGGGG
>$31
TTCTGAACCTTTGCCCCCCAACAGGGCTGAATCGAGGCCGAGCCGTGCACAGTGACAGGTAAGGCGGCTCCCATCGACGTCTTCGTGAGGCCCGGCGGGG
>$32
TTCTGAACCTTTGCCCCCCAACAGGGCTGAATCGAGGCCGAGCAGTGCACAGTGCCAGGTAAGTCGGCTCCCATCGACGTCTTCGTGAGGCCCGGCGGGG
>$33
TTCCGAACCTTTGCCCCCCAACAGGGCTGAATCGAGGCCGAGCCGTGCACAGTGACAGGTAAGGCGGCTCCCATCGACGTCTTCGTGAGGCCCGGCGGGG
>$34
TTCTGAACCTTTGCTCCCCAACAGGGCTGAATCGAGGCCGAGCCGTGCACAGTGACAGGTAAGGCGGCTCCCATTGACGTCTTCGTGAGGCCCGGCGGGG
>$35
TTCTGAACCTTTTCCCCCCAACAGGGCTGAATCGAGACCGAGCCGTGCACAGTGAGAGGTAAGGCGGCTCCCATCGACGTCTTCGTGAGGCCCGGCGGGG
>$36
TTCTGAACCTTTGCCCCCCAACAGGGCTGAATCGAGGCCGAGCCGTGCACAGTGAGAGGTAAGGCGGCTCCCATCGACGTCTTCGTGAGGCCCGGCGGGG
>$37
TTCTGAACCTTTGCCCCCCAACAGGGCTGAATCGAGGCCGAGCCGTGCACAGTGACAGGTAAGGCGGCTCCCATCGACGTCTTCGTGAGGCCCGGCGGGG
>$38
TTCTGAACCTTTGCCCCCCAACAGGGCTGAATCGAGGCCGAGCCGTGCACAGTGACAGGTAAGGCAGCTCCCATCGACGTCTTCGTGAGGCCCGGCAGGG
>$39
TTCTGAACCTTTGCCCCCCAACAGGGCTGAATCGAGGCCGAGCCGTGCACAGTGACAGGTAAGGCGGCTCCCATCGACGTCTTCGTGAGGCCCGGCGGGG
>$40
TTCTGAACCTTTGCCCCCCAACAGGGCTGAATCGAGGCCGAGCCGTGCACAGTGACAGGTAAGGCGGCTCCCATCGACGTCTTCGTGAGGCCCGGCGGGG
