# Supplementary material for: Netcombin: An algorithm for constructing optimal phylogenetic network from rooted triplets
Source: PLoS One. 2020 Sep 18;15(9):e0227842. doi: 10.1371/journal.pone.0227842 (PMC7500971; doi:10.1371/journal.pone.0227842)
Supplement: S4 File — (ZIP) [file pone.0227842.s004.zip › SequenceData-Triplet/sequenceData-10-20-30-0-Triplet/length 100, numseq 40, rate 10^-7/4 bad triplets-3199.txt]

1 3 5
1 3 6
1 3 7
1 3 8
1 4 5
1 4 6
1 4 7
1 4 8
1 9 10
1 9 11
1 9 12
1 9 13
1 9 14
1 9 15
1 9 16
1 9 17
1 9 18
1 9 19
1 9 20
1 9 21
1 9 22
1 9 23
1 9 24
1 9 25
1 9 26
1 9 27
1 9 28
1 9 29
1 9 30
1 9 31
1 9 32
1 9 33
1 9 34
1 9 35
1 9 36
1 9 37
1 9 38
1 9 39
1 9 40
1 10 11
1 10 12
1 10 13
1 10 14
1 10 15
1 10 16
1 10 17
1 10 18
1 10 19
1 10 20
1 10 21
1 10 22
1 10 23
1 10 24
1 10 25
1 10 26
1 10 27
1 10 28
1 10 29
1 10 30
1 10 31
1 10 32
1 10 33
1 10 34
1 10 35
1 10 36
1 10 37
1 10 38
1 10 39
1 10 40
1 11 12
1 11 13
1 11 14
1 11 15
1 11 16
1 11 17
1 11 18
1 11 19
1 11 20
1 11 21
1 11 22
1 11 23
1 11 24
1 11 25
1 11 26
1 11 27
1 11 28
1 11 29
1 11 30
1 11 31
1 11 32
1 11 33
1 11 34
1 11 35
1 11 36
1 11 37
1 11 38
1 11 39
1 11 40
1 12 13
1 12 14
1 12 15
1 12 16
1 12 17
1 12 18
1 12 19
1 12 20
1 12 21
1 12 22
1 12 23
1 12 24
1 12 25
1 12 26
1 12 27
1 12 28
1 12 29
1 12 30
1 12 31
1 12 32
1 12 33
1 12 34
1 12 35
1 12 36
1 12 37
1 12 38
1 12 39
1 12 40
1 14 15
1 14 16
1 14 17
1 14 18
1 14 19
1 14 20
1 14 21
1 14 22
1 14 23
1 14 24
1 14 25
1 14 26
1 14 27
1 14 28
1 14 29
1 14 30
1 14 31
1 14 32
1 14 33
1 14 34
1 14 35
1 14 36
1 14 37
1 14 38
1 14 39
1 14 40
1 15 16
1 15 17
1 15 18
1 15 19
1 15 20
1 15 21
1 15 22
1 15 23
1 15 24
1 15 25
1 15 26
1 15 27
1 15 28
1 15 29
1 15 30
1 15 31
1 15 32
1 15 33
1 15 34
1 15 35
1 15 36
1 15 37
1 15 38
1 15 39
1 15 40
1 16 17
1 16 18
1 16 19
1 16 20
1 16 21
1 16 22
1 16 23
1 16 24
1 16 25
1 16 26
1 16 27
1 16 28
1 16 29
1 16 30
1 16 31
1 16 32
1 16 33
1 16 34
1 16 35
1 16 36
1 16 37
1 16 38
1 16 39
1 16 40
1 17 18
1 17 19
1 17 20
1 17 21
1 17 22
1 17 23
1 17 24
1 17 25
1 17 26
1 17 27
1 17 28
1 17 29
1 17 30
1 17 33
1 17 34
1 17 35
1 17 36
1 17 37
1 17 38
1 17 39
1 17 40
1 19 20
1 19 21
1 19 22
1 19 23
1 19 24
1 19 25
1 19 26
1 19 27
1 19 28
1 19 29
1 19 30
1 19 33
1 19 34
1 19 35
1 19 36
1 19 37
1 19 38
1 19 39
1 19 40
1 23 24
1 23 25
1 23 26
1 23 27
1 23 28
1 23 29
1 23 30
1 23 33
1 23 34
1 23 35
1 23 36
1 23 37
1 23 38
1 23 39
1 23 40
1 24 25
1 24 26
1 24 27
1 24 28
1 24 29
1 24 30
1 24 33
1 24 34
1 24 35
1 24 36
1 24 37
1 24 38
1 24 39
1 24 40
1 27 28
1 27 29
1 27 30
1 27 31
1 27 33
1 27 34
1 27 35
1 27 36
1 27 37
1 27 38
1 27 39
1 27 40
1 29 30
1 29 33
1 29 34
1 29 35
1 29 36
1 29 37
1 29 38
1 29 39
1 29 40
1 30 33
1 30 34
1 30 35
1 30 36
1 30 37
1 30 38
1 30 39
1 30 40
1 31 32
1 31 33
1 31 34
1 31 35
1 31 36
1 31 37
1 31 38
1 31 39
1 31 40
1 32 33
1 32 34
1 32 35
1 32 36
1 32 37
1 32 38
1 32 39
1 32 40
1 33 34
1 33 35
1 33 36
1 33 37
1 33 38
1 33 39
1 33 40
1 38 39
1 38 40
1 39 40
2 3 5
2 3 6
2 3 7
2 3 8
2 4 5
2 4 6
2 4 7
2 4 8
2 9 10
2 9 11
2 9 12
2 9 13
2 9 14
2 9 15
2 9 16
2 9 17
2 9 18
2 9 19
2 9 20
2 9 21
2 9 22
2 9 23
2 9 24
2 9 25
2 9 26
2 9 27
2 9 28
2 9 29
2 9 30
2 9 31
2 9 32
2 9 33
2 9 34
2 9 35
2 9 36
2 9 37
2 9 38
2 9 39
2 9 40
2 10 11
2 10 12
2 10 13
2 10 14
2 10 15
2 10 16
2 10 17
2 10 18
2 10 19
2 10 20
2 10 21
2 10 22
2 10 23
2 10 24
2 10 25
2 10 26
2 10 27
2 10 28
2 10 29
2 10 30
2 10 31
2 10 32
2 10 33
2 10 34
2 10 35
2 10 36
2 10 37
2 10 38
2 10 39
2 10 40
2 11 12
2 11 13
2 11 14
2 11 15
2 11 16
2 11 17
2 11 18
2 11 19
2 11 20
2 11 21
2 11 22
2 11 23
2 11 24
2 11 25
2 11 26
2 11 27
2 11 28
2 11 29
2 11 30
2 11 31
2 11 32
2 11 33
2 11 34
2 11 35
2 11 36
2 11 37
2 11 38
2 11 39
2 11 40
2 12 13
2 12 14
2 12 15
2 12 16
2 12 17
2 12 18
2 12 19
2 12 20
2 12 21
2 12 22
2 12 23
2 12 24
2 12 25
2 12 26
2 12 27
2 12 28
2 12 29
2 12 30
2 12 31
2 12 32
2 12 33
2 12 34
2 12 35
2 12 36
2 12 37
2 12 38
2 12 39
2 12 40
2 14 15
2 14 16
2 14 17
2 14 18
2 14 19
2 14 20
2 14 21
2 14 22
2 14 23
2 14 24
2 14 25
2 14 26
2 14 27
2 14 28
2 14 29
2 14 30
2 14 31
2 14 32
2 14 33
2 14 34
2 14 35
2 14 36
2 14 37
2 14 38
2 14 39
2 14 40
2 15 16
2 15 17
2 15 18
2 15 19
2 15 20
2 15 21
2 15 22
2 15 23
2 15 24
2 15 25
2 15 26
2 15 27
2 15 28
2 15 29
2 15 30
2 15 31
2 15 32
2 15 33
2 15 34
2 15 35
2 15 36
2 15 37
2 15 38
2 15 39
2 15 40
2 16 17
2 16 18
2 16 19
2 16 20
2 16 21
2 16 22
2 16 23
2 16 24
2 16 25
2 16 26
2 16 27
2 16 28
2 16 29
2 16 30
2 16 31
2 16 32
2 16 33
2 16 34
2 16 35
2 16 36
2 16 37
2 16 38
2 16 39
2 16 40
2 17 18
2 17 19
2 17 20
2 17 21
2 17 22
2 17 23
2 17 24
2 17 25
2 17 26
2 17 27
2 17 28
2 17 29
2 17 30
2 17 33
2 17 34
2 17 35
2 17 36
2 17 37
2 17 38
2 17 39
2 17 40
2 19 20
2 19 21
2 19 22
2 19 23
2 19 24
2 19 25
2 19 26
2 19 27
2 19 28
2 19 29
2 19 30
2 19 33
2 19 34
2 19 35
2 19 36
2 19 37
2 19 38
2 19 39
2 19 40
2 23 24
2 23 25
2 23 26
2 23 27
2 23 28
2 23 29
2 23 30
2 23 33
2 23 34
2 23 35
2 23 36
2 23 37
2 23 38
2 23 39
2 23 40
2 24 25
2 24 26
2 24 27
2 24 28
2 24 29
2 24 30
2 24 33
2 24 34
2 24 35
2 24 36
2 24 37
2 24 38
2 24 39
2 24 40
2 27 28
2 27 29
2 27 30
2 27 31
2 27 33
2 27 34
2 27 35
2 27 36
2 27 37
2 27 38
2 27 39
2 27 40
2 29 30
2 29 33
2 29 34
2 29 35
2 29 36
2 29 37
2 29 38
2 29 39
2 29 40
2 30 33
2 30 34
2 30 35
2 30 36
2 30 37
2 30 38
2 30 39
2 30 40
2 31 32
2 31 33
2 31 34
2 31 35
2 31 36
2 31 37
2 31 38
2 31 39
2 31 40
2 32 33
2 32 34
2 32 35
2 32 36
2 32 37
2 32 38
2 32 39
2 32 40
2 33 34
2 33 35
2 33 36
2 33 37
2 33 38
2 33 39
2 33 40
2 38 39
2 38 40
2 39 40
3 5 6
3 5 7
3 5 8
3 6 7
3 6 8
3 7 8
3 9 10
3 9 11
3 9 12
3 9 32
3 10 11
3 10 12
3 10 32
3 11 12
3 11 32
3 12 32
3 14 15
3 14 16
3 14 17
3 14 27
3 15 16
3 15 17
3 15 27
3 16 17
3 16 27
3 23 24
3 31 32
4 5 6
4 5 7
4 5 8
4 6 7
4 6 8
4 7 8
4 9 10
4 9 11
4 9 12
4 9 32
4 10 11
4 10 12
4 10 32
4 11 12
4 11 32
4 12 32
4 14 15
4 14 16
4 14 17
4 14 27
4 15 16
4 15 17
4 15 27
4 16 17
4 16 27
4 23 24
4 31 32
5 9 10
5 9 11
5 9 12
5 9 13
5 9 18
5 9 20
5 9 21
5 9 22
5 9 25
5 9 26
5 9 28
5 9 29
5 9 30
5 9 32
5 9 34
5 9 35
5 9 36
5 9 37
5 9 38
5 9 39
5 9 40
5 10 11
5 10 12
5 10 13
5 10 17
5 10 18
5 10 19
5 10 20
5 10 21
5 10 22
5 10 23
5 10 24
5 10 25
5 10 26
5 10 28
5 10 29
5 10 30
5 10 32
5 10 33
5 10 34
5 10 35
5 10 36
5 10 37
5 10 38
5 10 39
5 10 40
5 11 12
5 11 13
5 11 18
5 11 20
5 11 21
5 11 22
5 11 25
5 11 26
5 11 28
5 11 29
5 11 30
5 11 32
5 11 34
5 11 35
5 11 36
5 11 37
5 11 38
5 11 39
5 11 40
5 12 13
5 12 18
5 12 20
5 12 21
5 12 22
5 12 25
5 12 26
5 12 28
5 12 29
5 12 30
5 12 32
5 12 34
5 12 35
5 12 36
5 12 37
5 12 38
5 12 39
5 12 40
5 14 15
5 14 16
5 14 17
5 14 18
5 14 20
5 14 21
5 14 22
5 14 25
5 14 26
5 14 27
5 14 28
5 14 29
5 14 30
5 14 34
5 14 35
5 14 36
5 14 37
5 14 38
5 14 39
5 14 40
5 15 16
5 15 17
5 15 18
5 15 20
5 15 21
5 15 22
5 15 25
5 15 26
5 15 27
5 15 28
5 15 29
5 15 30
5 15 34
5 15 35
5 15 36
5 15 37
5 15 38
5 15 39
5 15 40
5 16 17
5 16 18
5 16 20
5 16 21
5 16 22
5 16 25
5 16 26
5 16 27
5 16 28
5 16 29
5 16 30
5 16 34
5 16 35
5 16 36
5 16 37
5 16 38
5 16 39
5 16 40
5 17 18
5 17 20
5 17 21
5 17 22
5 17 25
5 17 26
5 17 28
5 17 29
5 17 30
5 17 34
5 17 35
5 17 36
5 17 37
5 17 38
5 17 39
5 17 40
5 19 20
5 19 21
5 19 22
5 19 25
5 19 26
5 19 28
5 19 29
5 19 30
5 19 34
5 19 35
5 19 36
5 19 37
5 19 38
5 19 39
5 19 40
5 23 24
5 23 25
5 23 26
5 23 28
5 23 29
5 23 30
5 23 34
5 23 35
5 23 36
5 23 37
5 23 38
5 23 39
5 23 40
5 24 25
5 24 26
5 24 28
5 24 29
5 24 30
5 24 34
5 24 35
5 24 36
5 24 37
5 24 38
5 24 39
5 24 40
5 27 28
5 27 29
5 27 30
5 27 34
5 27 35
5 27 36
5 27 37
5 27 38
5 27 39
5 27 40
5 29 34
5 29 35
5 29 36
5 29 37
5 29 40
5 30 34
5 30 35
5 30 36
5 30 37
5 30 38
5 30 39
5 30 40
5 31 32
5 31 34
5 31 35
5 31 36
5 31 37
5 31 38
5 31 39
5 31 40
5 32 33
5 32 34
5 32 35
5 32 36
5 32 37
5 32 38
5 32 39
5 32 40
5 33 34
5 33 35
5 33 36
5 33 37
5 33 38
5 33 39
5 33 40
5 38 40
5 39 40
6 9 10
6 9 11
6 9 12
6 9 13
6 9 18
6 9 20
6 9 21
6 9 22
6 9 25
6 9 26
6 9 28
6 9 29
6 9 30
6 9 32
6 9 34
6 9 35
6 9 36
6 9 37
6 9 38
6 9 39
6 9 40
6 10 11
6 10 12
6 10 13
6 10 17
6 10 18
6 10 19
6 10 20
6 10 21
6 10 22
6 10 23
6 10 24
6 10 25
6 10 26
6 10 28
6 10 29
6 10 30
6 10 32
6 10 33
6 10 34
6 10 35
6 10 36
6 10 37
6 10 38
6 10 39
6 10 40
6 11 12
6 11 13
6 11 18
6 11 20
6 11 21
6 11 22
6 11 25
6 11 26
6 11 28
6 11 29
6 11 30
6 11 32
6 11 34
6 11 35
6 11 36
6 11 37
6 11 38
6 11 39
6 11 40
6 12 13
6 12 18
6 12 20
6 12 21
6 12 22
6 12 25
6 12 26
6 12 28
6 12 29
6 12 30
6 12 32
6 12 34
6 12 35
6 12 36
6 12 37
6 12 38
6 12 39
6 12 40
6 14 15
6 14 16
6 14 17
6 14 18
6 14 20
6 14 21
6 14 22
6 14 25
6 14 26
6 14 27
6 14 28
6 14 29
6 14 30
6 14 34
6 14 35
6 14 36
6 14 37
6 14 38
6 14 39
6 14 40
6 15 16
6 15 17
6 15 18
6 15 20
6 15 21
6 15 22
6 15 25
6 15 26
6 15 27
6 15 28
6 15 29
6 15 30
6 15 34
6 15 35
6 15 36
6 15 37
6 15 38
6 15 39
6 15 40
6 16 17
6 16 18
6 16 20
6 16 21
6 16 22
6 16 25
6 16 26
6 16 27
6 16 28
6 16 29
6 16 30
6 16 34
6 16 35
6 16 36
6 16 37
6 16 38
6 16 39
6 16 40
6 17 18
6 17 20
6 17 21
6 17 22
6 17 25
6 17 26
6 17 28
6 17 29
6 17 30
6 17 34
6 17 35
6 17 36
6 17 37
6 17 38
6 17 39
6 17 40
6 19 20
6 19 21
6 19 22
6 19 25
6 19 26
6 19 28
6 19 29
6 19 30
6 19 34
6 19 35
6 19 36
6 19 37
6 19 38
6 19 39
6 19 40
6 23 24
6 23 25
6 23 26
6 23 28
6 23 29
6 23 30
6 23 34
6 23 35
6 23 36
6 23 37
6 23 38
6 23 39
6 23 40
6 24 25
6 24 26
6 24 28
6 24 29
6 24 30
6 24 34
6 24 35
6 24 36
6 24 37
6 24 38
6 24 39
6 24 40
6 27 28
6 27 29
6 27 30
6 27 34
6 27 35
6 27 36
6 27 37
6 27 38
6 27 39
6 27 40
6 29 34
6 29 35
6 29 36
6 29 37
6 29 40
6 30 34
6 30 35
6 30 36
6 30 37
6 30 38
6 30 39
6 30 40
6 31 32
6 31 34
6 31 35
6 31 36
6 31 37
6 31 38
6 31 39
6 31 40
6 32 33
6 32 34
6 32 35
6 32 36
6 32 37
6 32 38
6 32 39
6 32 40
6 33 34
6 33 35
6 33 36
6 33 37
6 33 38
6 33 39
6 33 40
6 38 40
6 39 40
7 9 10
7 9 11
7 9 12
7 9 13
7 9 18
7 9 20
7 9 21
7 9 22
7 9 25
7 9 26
7 9 28
7 9 29
7 9 30
7 9 32
7 9 34
7 9 35
7 9 36
7 9 37
7 9 38
7 9 39
7 9 40
7 10 11
7 10 12
7 10 13
7 10 17
7 10 18
7 10 19
7 10 20
7 10 21
7 10 22
7 10 23
7 10 24
7 10 25
7 10 26
7 10 28
7 10 29
7 10 30
7 10 32
7 10 33
7 10 34
7 10 35
7 10 36
7 10 37
7 10 38
7 10 39
7 10 40
7 11 12
7 11 13
7 11 18
7 11 20
7 11 21
7 11 22
7 11 25
7 11 26
7 11 28
7 11 29
7 11 30
7 11 32
7 11 34
7 11 35
7 11 36
7 11 37
7 11 38
7 11 39
7 11 40
7 12 13
7 12 18
7 12 20
7 12 21
7 12 22
7 12 25
7 12 26
7 12 28
7 12 29
7 12 30
7 12 32
7 12 34
7 12 35
7 12 36
7 12 37
7 12 38
7 12 39
7 12 40
7 14 15
7 14 16
7 14 17
7 14 18
7 14 20
7 14 21
7 14 22
7 14 25
7 14 26
7 14 27
7 14 28
7 14 29
7 14 30
7 14 34
7 14 35
7 14 36
7 14 37
7 14 38
7 14 39
7 14 40
7 15 16
7 15 17
7 15 18
7 15 20
7 15 21
7 15 22
7 15 25
7 15 26
7 15 27
7 15 28
7 15 29
7 15 30
7 15 34
7 15 35
7 15 36
7 15 37
7 15 38
7 15 39
7 15 40
7 16 17
7 16 18
7 16 20
7 16 21
7 16 22
7 16 25
7 16 26
7 16 27
7 16 28
7 16 29
7 16 30
7 16 34
7 16 35
7 16 36
7 16 37
7 16 38
7 16 39
7 16 40
7 17 18
7 17 20
7 17 21
7 17 22
7 17 25
7 17 26
7 17 28
7 17 29
7 17 30
7 17 34
7 17 35
7 17 36
7 17 37
7 17 38
7 17 39
7 17 40
7 19 20
7 19 21
7 19 22
7 19 25
7 19 26
7 19 28
7 19 29
7 19 30
7 19 34
7 19 35
7 19 36
7 19 37
7 19 38
7 19 39
7 19 40
7 23 24
7 23 25
7 23 26
7 23 28
7 23 29
7 23 30
7 23 34
7 23 35
7 23 36
7 23 37
7 23 38
7 23 39
7 23 40
7 24 25
7 24 26
7 24 28
7 24 29
7 24 30
7 24 34
7 24 35
7 24 36
7 24 37
7 24 38
7 24 39
7 24 40
7 27 28
7 27 29
7 27 30
7 27 34
7 27 35
7 27 36
7 27 37
7 27 38
7 27 39
7 27 40
7 29 34
7 29 35
7 29 36
7 29 37
7 29 40
7 30 34
7 30 35
7 30 36
7 30 37
7 30 38
7 30 39
7 30 40
7 31 32
7 31 34
7 31 35
7 31 36
7 31 37
7 31 38
7 31 39
7 31 40
7 32 33
7 32 34
7 32 35
7 32 36
7 32 37
7 32 38
7 32 39
7 32 40
7 33 34
7 33 35
7 33 36
7 33 37
7 33 38
7 33 39
7 33 40
7 38 40
7 39 40
8 9 10
8 9 11
8 9 12
8 9 13
8 9 18
8 9 20
8 9 21
8 9 22
8 9 25
8 9 26
8 9 28
8 9 29
8 9 30
8 9 32
8 9 34
8 9 35
8 9 36
8 9 37
8 9 38
8 9 39
8 9 40
8 10 11
8 10 12
8 10 13
8 10 17
8 10 18
8 10 19
8 10 20
8 10 21
8 10 22
8 10 23
8 10 24
8 10 25
8 10 26
8 10 28
8 10 29
8 10 30
8 10 32
8 10 33
8 10 34
8 10 35
8 10 36
8 10 37
8 10 38
8 10 39
8 10 40
8 11 12
8 11 13
8 11 18
8 11 20
8 11 21
8 11 22
8 11 25
8 11 26
8 11 28
8 11 29
8 11 30
8 11 32
8 11 34
8 11 35
8 11 36
8 11 37
8 11 38
8 11 39
8 11 40
8 12 13
8 12 18
8 12 20
8 12 21
8 12 22
8 12 25
8 12 26
8 12 28
8 12 29
8 12 30
8 12 32
8 12 34
8 12 35
8 12 36
8 12 37
8 12 38
8 12 39
8 12 40
8 14 15
8 14 16
8 14 17
8 14 18
8 14 20
8 14 21
8 14 22
8 14 25
8 14 26
8 14 27
8 14 28
8 14 29
8 14 30
8 14 34
8 14 35
8 14 36
8 14 37
8 14 38
8 14 39
8 14 40
8 15 16
8 15 17
8 15 18
8 15 20
8 15 21
8 15 22
8 15 25
8 15 26
8 15 27
8 15 28
8 15 29
8 15 30
8 15 34
8 15 35
8 15 36
8 15 37
8 15 38
8 15 39
8 15 40
8 16 17
8 16 18
8 16 20
8 16 21
8 16 22
8 16 25
8 16 26
8 16 27
8 16 28
8 16 29
8 16 30
8 16 34
8 16 35
8 16 36
8 16 37
8 16 38
8 16 39
8 16 40
8 17 18
8 17 20
8 17 21
8 17 22
8 17 25
8 17 26
8 17 28
8 17 29
8 17 30
8 17 34
8 17 35
8 17 36
8 17 37
8 17 38
8 17 39
8 17 40
8 19 20
8 19 21
8 19 22
8 19 25
8 19 26
8 19 28
8 19 29
8 19 30
8 19 34
8 19 35
8 19 36
8 19 37
8 19 38
8 19 39
8 19 40
8 23 24
8 23 25
8 23 26
8 23 28
8 23 29
8 23 30
8 23 34
8 23 35
8 23 36
8 23 37
8 23 38
8 23 39
8 23 40
8 24 25
8 24 26
8 24 28
8 24 29
8 24 30
8 24 34
8 24 35
8 24 36
8 24 37
8 24 38
8 24 39
8 24 40
8 27 28
8 27 29
8 27 30
8 27 34
8 27 35
8 27 36
8 27 37
8 27 38
8 27 39
8 27 40
8 29 34
8 29 35
8 29 36
8 29 37
8 29 40
8 30 34
8 30 35
8 30 36
8 30 37
8 30 38
8 30 39
8 30 40
8 31 32
8 31 34
8 31 35
8 31 36
8 31 37
8 31 38
8 31 39
8 31 40
8 32 33
8 32 34
8 32 35
8 32 36
8 32 37
8 32 38
8 32 39
8 32 40
8 33 34
8 33 35
8 33 36
8 33 37
8 33 38
8 33 39
8 33 40
8 38 40
8 39 40
9 13 32
9 14 15
9 14 16
9 14 17
9 14 18
9 14 19
9 14 20
9 14 21
9 14 22
9 14 23
9 14 24
9 14 25
9 14 26
9 14 27
9 14 28
9 14 29
9 14 30
9 14 32
9 14 33
9 14 34
9 14 35
9 14 36
9 14 37
9 14 38
9 14 39
9 14 40
9 15 16
9 15 17
9 15 18
9 15 19
9 15 20
9 15 21
9 15 22
9 15 23
9 15 24
9 15 25
9 15 26
9 15 27
9 15 28
9 15 29
9 15 30
9 15 32
9 15 33
9 15 34
9 15 35
9 15 36
9 15 37
9 15 38
9 15 39
9 15 40
9 16 17
9 16 18
9 16 19
9 16 20
9 16 21
9 16 22
9 16 23
9 16 24
9 16 25
9 16 26
9 16 27
9 16 28
9 16 29
9 16 30
9 16 32
9 16 33
9 16 34
9 16 35
9 16 36
9 16 37
9 16 38
9 16 39
9 16 40
9 17 18
9 17 19
9 17 20
9 17 21
9 17 22
9 17 23
9 17 24
9 17 25
9 17 26
9 17 28
9 17 29
9 17 30
9 17 32
9 17 33
9 17 34
9 17 35
9 17 36
9 17 37
9 17 38
9 17 39
9 17 40
9 18 32
9 19 20
9 19 21
9 19 22
9 19 23
9 19 24
9 19 25
9 19 26
9 19 28
9 19 29
9 19 30
9 19 32
9 19 33
9 19 34
9 19 35
9 19 36
9 19 37
9 19 38
9 19 39
9 19 40
9 20 32
9 21 32
9 22 32
9 23 24
9 23 25
9 23 26
9 23 28
9 23 29
9 23 30
9 23 32
9 23 33
9 23 34
9 23 35
9 23 36
9 23 37
9 23 38
9 23 39
9 23 40
9 24 25
9 24 26
9 24 28
9 24 29
9 24 30
9 24 32
9 24 33
9 24 34
9 24 35
9 24 36
9 24 37
9 24 38
9 24 39
9 24 40
9 25 32
9 26 32
9 27 28
9 27 29
9 27 30
9 27 32
9 27 33
9 27 34
9 27 35
9 27 36
9 27 37
9 27 38
9 27 39
9 27 40
9 28 32
9 29 30
9 29 32
9 29 34
9 29 35
9 29 36
9 29 37
9 29 38
9 29 39
9 29 40
9 30 32
9 30 33
9 30 34
9 30 35
9 30 36
9 30 37
9 30 38
9 30 39
9 30 40
9 31 32
9 31 33
9 31 34
9 31 35
9 31 36
9 31 37
9 31 38
9 31 39
9 31 40
9 33 34
9 33 35
9 33 36
9 33 37
9 33 38
9 33 39
9 33 40
9 38 39
9 38 40
9 39 40
10 13 32
10 14 15
10 14 16
10 14 17
10 14 18
10 14 19
10 14 20
10 14 21
10 14 22
10 14 23
10 14 24
10 14 25
10 14 26
10 14 27
10 14 28
10 14 29
10 14 30
10 14 31
10 14 32
10 14 33
10 14 34
10 14 35
10 14 36
10 14 37
10 14 38
10 14 39
10 14 40
10 15 16
10 15 17
10 15 18
10 15 19
10 15 20
10 15 21
10 15 22
10 15 23
10 15 24
10 15 25
10 15 26
10 15 27
10 15 28
10 15 29
10 15 30
10 15 31
10 15 32
10 15 33
10 15 34
10 15 35
10 15 36
10 15 37
10 15 38
10 15 39
10 15 40
10 16 17
10 16 18
10 16 19
10 16 20
10 16 21
10 16 22
10 16 23
10 16 24
10 16 25
10 16 26
10 16 27
10 16 28
10 16 29
10 16 30
10 16 31
10 16 32
10 16 33
10 16 34
10 16 35
10 16 36
10 16 37
10 16 38
10 16 39
10 16 40
10 17 18
10 17 19
10 17 20
10 17 21
10 17 22
10 17 23
10 17 24
10 17 25
10 17 26
10 17 27
10 17 28
10 17 29
10 17 30
10 17 32
10 17 33
10 17 34
10 17 35
10 17 36
10 17 37
10 17 38
10 17 39
10 17 40
10 18 32
10 19 20
10 19 21
10 19 22
10 19 23
10 19 24
10 19 25
10 19 26
10 19 27
10 19 28
10 19 29
10 19 30
10 19 32
10 19 33
10 19 34
10 19 35
10 19 36
10 19 37
10 19 38
10 19 39
10 19 40
10 20 32
10 21 32
10 22 32
10 23 24
10 23 25
10 23 26
10 23 27
10 23 28
10 23 29
10 23 30
10 23 32
10 23 33
10 23 34
10 23 35
10 23 36
10 23 37
10 23 38
10 23 39
10 23 40
10 24 25
10 24 26
10 24 27
10 24 28
10 24 29
10 24 30
10 24 32
10 24 33
10 24 34
10 24 35
10 24 36
10 24 37
10 24 38
10 24 39
10 24 40
10 25 32
10 26 32
10 27 28
10 27 29
10 27 30
10 27 31
10 27 32
10 27 33
10 27 34
10 27 35
10 27 36
10 27 37
10 27 38
10 27 39
10 27 40
10 28 32
10 29 30
10 29 32
10 29 33
10 29 34
10 29 35
10 29 36
10 29 37
10 29 38
10 29 39
10 29 40
10 30 32
10 30 33
10 30 34
10 30 35
10 30 36
10 30 37
10 30 38
10 30 39
10 30 40
10 31 32
10 31 33
10 31 34
10 31 35
10 31 36
10 31 37
10 31 38
10 31 39
10 31 40
10 33 34
10 33 35
10 33 36
10 33 37
10 33 38
10 33 39
10 33 40
10 38 39
10 38 40
10 39 40
11 13 32
11 14 15
11 14 16
11 14 17
11 14 18
11 14 19
11 14 20
11 14 21
11 14 22
11 14 23
11 14 24
11 14 25
11 14 26
11 14 27
11 14 28
11 14 29
11 14 30
11 14 32
11 14 33
11 14 34
11 14 35
11 14 36
11 14 37
11 14 38
11 14 39
11 14 40
11 15 16
11 15 17
11 15 18
11 15 19
11 15 20
11 15 21
11 15 22
11 15 23
11 15 24
11 15 25
11 15 26
11 15 27
11 15 28
11 15 29
11 15 30
11 15 32
11 15 33
11 15 34
11 15 35
11 15 36
11 15 37
11 15 38
11 15 39
11 15 40
11 16 17
11 16 18
11 16 19
11 16 20
11 16 21
11 16 22
11 16 23
11 16 24
11 16 25
11 16 26
11 16 27
11 16 28
11 16 29
11 16 30
11 16 32
11 16 33
11 16 34
11 16 35
11 16 36
11 16 37
11 16 38
11 16 39
11 16 40
11 17 18
11 17 19
11 17 20
11 17 21
11 17 22
11 17 23
11 17 24
11 17 25
11 17 26
11 17 28
11 17 29
11 17 30
11 17 32
11 17 33
11 17 34
11 17 35
11 17 36
11 17 37
11 17 38
11 17 39
11 17 40
11 18 32
11 19 20
11 19 21
11 19 22
11 19 23
11 19 24
11 19 25
11 19 26
11 19 28
11 19 29
11 19 30
11 19 32
11 19 33
11 19 34
11 19 35
11 19 36
11 19 37
11 19 38
11 19 39
11 19 40
11 20 32
11 21 32
11 22 32
11 23 24
11 23 25
11 23 26
11 23 28
11 23 29
11 23 30
11 23 32
11 23 33
11 23 34
11 23 35
11 23 36
11 23 37
11 23 38
11 23 39
11 23 40
11 24 25
11 24 26
11 24 28
11 24 29
11 24 30
11 24 32
11 24 33
11 24 34
11 24 35
11 24 36
11 24 37
11 24 38
11 24 39
11 24 40
11 25 32
11 26 32
11 27 28
11 27 29
11 27 30
11 27 32
11 27 33
11 27 34
11 27 35
11 27 36
11 27 37
11 27 38
11 27 39
11 27 40
11 28 32
11 29 30
11 29 32
11 29 34
11 29 35
11 29 36
11 29 37
11 29 38
11 29 39
11 29 40
11 30 32
11 30 33
11 30 34
11 30 35
11 30 36
11 30 37
11 30 38
11 30 39
11 30 40
11 31 32
11 31 33
11 31 34
11 31 35
11 31 36
11 31 37
11 31 38
11 31 39
11 31 40
11 33 34
11 33 35
11 33 36
11 33 37
11 33 38
11 33 39
11 33 40
11 38 39
11 38 40
11 39 40
12 13 32
12 14 15
12 14 16
12 14 17
12 14 18
12 14 19
12 14 20
12 14 21
12 14 22
12 14 23
12 14 24
12 14 25
12 14 26
12 14 27
12 14 28
12 14 29
12 14 30
12 14 32
12 14 33
12 14 34
12 14 35
12 14 36
12 14 37
12 14 38
12 14 39
12 14 40
12 15 16
12 15 17
12 15 18
12 15 19
12 15 20
12 15 21
12 15 22
12 15 23
12 15 24
12 15 25
12 15 26
12 15 27
12 15 28
12 15 29
12 15 30
12 15 32
12 15 33
12 15 34
12 15 35
12 15 36
12 15 37
12 15 38
12 15 39
12 15 40
12 16 17
12 16 18
12 16 19
12 16 20
12 16 21
12 16 22
12 16 23
12 16 24
12 16 25
12 16 26
12 16 27
12 16 28
12 16 29
12 16 30
12 16 32
12 16 33
12 16 34
12 16 35
12 16 36
12 16 37
12 16 38
12 16 39
12 16 40
12 17 18
12 17 19
12 17 20
12 17 21
12 17 22
12 17 23
12 17 24
12 17 25
12 17 26
12 17 28
12 17 29
12 17 30
12 17 32
12 17 33
12 17 34
12 17 35
12 17 36
12 17 37
12 17 38
12 17 39
12 17 40
12 18 32
12 19 20
12 19 21
12 19 22
12 19 23
12 19 24
12 19 25
12 19 26
12 19 28
12 19 29
12 19 30
12 19 32
12 19 33
12 19 34
12 19 35
12 19 36
12 19 37
12 19 38
12 19 39
12 19 40
12 20 32
12 21 32
12 22 32
12 23 24
12 23 25
12 23 26
12 23 28
12 23 29
12 23 30
12 23 32
12 23 33
12 23 34
12 23 35
12 23 36
12 23 37
12 23 38
12 23 39
12 23 40
12 24 25
12 24 26
12 24 28
12 24 29
12 24 30
12 24 32
12 24 33
12 24 34
12 24 35
12 24 36
12 24 37
12 24 38
12 24 39
12 24 40
12 25 32
12 26 32
12 27 28
12 27 29
12 27 30
12 27 32
12 27 33
12 27 34
12 27 35
12 27 36
12 27 37
12 27 38
12 27 39
12 27 40
12 28 32
12 29 30
12 29 32
12 29 34
12 29 35
12 29 36
12 29 37
12 29 38
12 29 39
12 29 40
12 30 32
12 30 33
12 30 34
12 30 35
12 30 36
12 30 37
12 30 38
12 30 39
12 30 40
12 31 32
12 31 33
12 31 34
12 31 35
12 31 36
12 31 37
12 31 38
12 31 39
12 31 40
12 33 34
12 33 35
12 33 36
12 33 37
12 33 38
12 33 39
12 33 40
12 38 39
12 38 40
12 39 40
13 14 15
13 14 16
13 14 17
13 14 27
13 15 16
13 15 17
13 15 27
13 16 17
13 16 27
13 23 24
13 31 32
14 18 27
14 19 20
14 19 21
14 19 22
14 19 23
14 19 24
14 19 25
14 19 26
14 19 27
14 19 28
14 19 29
14 19 30
14 19 33
14 19 34
14 19 35
14 19 36
14 19 37
14 19 38
14 19 39
14 19 40
14 20 27
14 21 27
14 22 27
14 23 24
14 23 25
14 23 26
14 23 27
14 23 28
14 23 29
14 23 30
14 23 33
14 23 34
14 23 35
14 23 36
14 23 37
14 23 38
14 23 39
14 23 40
14 24 25
14 24 26
14 24 27
14 24 28
14 24 29
14 24 30
14 24 33
14 24 34
14 24 35
14 24 36
14 24 37
14 24 38
14 24 39
14 24 40
14 25 27
14 26 27
14 29 30
14 29 34
14 29 35
14 29 36
14 29 37
14 29 38
14 29 39
14 29 40
14 30 33
14 30 34
14 30 35
14 30 36
14 30 37
14 30 38
14 30 39
14 30 40
14 31 32
14 31 33
14 31 34
14 31 35
14 31 36
14 31 37
14 31 38
14 31 39
14 31 40
14 32 33
14 32 34
14 32 35
14 32 36
14 32 37
14 32 38
14 32 39
14 32 40
14 33 34
14 33 35
14 33 36
14 33 37
14 33 38
14 33 39
14 33 40
14 38 39
14 38 40
14 39 40
15 18 27
15 19 20
15 19 21
15 19 22
15 19 23
15 19 24
15 19 25
15 19 26
15 19 27
15 19 28
15 19 29
15 19 30
15 19 33
15 19 34
15 19 35
15 19 36
15 19 37
15 19 38
15 19 39
15 19 40
15 20 27
15 21 27
15 22 27
15 23 24
15 23 25
15 23 26
15 23 27
15 23 28
15 23 29
15 23 30
15 23 33
15 23 34
15 23 35
15 23 36
15 23 37
15 23 38
15 23 39
15 23 40
15 24 25
15 24 26
15 24 27
15 24 28
15 24 29
15 24 30
15 24 33
15 24 34
15 24 35
15 24 36
15 24 37
15 24 38
15 24 39
15 24 40
15 25 27
15 26 27
15 29 30
15 29 34
15 29 35
15 29 36
15 29 37
15 29 38
15 29 39
15 29 40
15 30 33
15 30 34
15 30 35
15 30 36
15 30 37
15 30 38
15 30 39
15 30 40
15 31 32
15 31 33
15 31 34
15 31 35
15 31 36
15 31 37
15 31 38
15 31 39
15 31 40
15 32 33
15 32 34
15 32 35
15 32 36
15 32 37
15 32 38
15 32 39
15 32 40
15 33 34
15 33 35
15 33 36
15 33 37
15 33 38
15 33 39
15 33 40
15 38 39
15 38 40
15 39 40
16 18 27
16 19 20
16 19 21
16 19 22
16 19 23
16 19 24
16 19 25
16 19 26
16 19 27
16 19 28
16 19 29
16 19 30
16 19 33
16 19 34
16 19 35
16 19 36
16 19 37
16 19 38
16 19 39
16 19 40
16 20 27
16 21 27
16 22 27
16 23 24
16 23 25
16 23 26
16 23 27
16 23 28
16 23 29
16 23 30
16 23 33
16 23 34
16 23 35
16 23 36
16 23 37
16 23 38
16 23 39
16 23 40
16 24 25
16 24 26
16 24 27
16 24 28
16 24 29
16 24 30
16 24 33
16 24 34
16 24 35
16 24 36
16 24 37
16 24 38
16 24 39
16 24 40
16 25 27
16 26 27
16 29 30
16 29 34
16 29 35
16 29 36
16 29 37
16 29 38
16 29 39
16 29 40
16 30 33
16 30 34
16 30 35
16 30 36
16 30 37
16 30 38
16 30 39
16 30 40
16 31 32
16 31 33
16 31 34
16 31 35
16 31 36
16 31 37
16 31 38
16 31 39
16 31 40
16 32 33
16 32 34
16 32 35
16 32 36
16 32 37
16 32 38
16 32 39
16 32 40
16 33 34
16 33 35
16 33 36
16 33 37
16 33 38
16 33 39
16 33 40
16 38 39
16 38 40
16 39 40
17 19 20
17 19 21
17 19 22
17 19 23
17 19 24
17 19 25
17 19 26
17 19 28
17 19 29
17 19 30
17 19 33
17 19 34
17 19 35
17 19 36
17 19 37
17 19 38
17 19 39
17 19 40
17 23 24
17 23 25
17 23 26
17 23 28
17 23 29
17 23 30
17 23 33
17 23 34
17 23 35
17 23 36
17 23 37
17 23 38
17 23 39
17 23 40
17 24 25
17 24 26
17 24 28
17 24 29
17 24 30
17 24 33
17 24 34
17 24 35
17 24 36
17 24 37
17 24 38
17 24 39
17 24 40
17 27 28
17 27 29
17 27 30
17 27 33
17 27 34
17 27 35
17 27 36
17 27 37
17 27 38
17 27 39
17 27 40
17 29 30
17 29 34
17 29 35
17 29 36
17 29 37
17 29 38
17 29 39
17 29 40
17 30 34
17 30 35
17 30 36
17 30 37
17 30 38
17 30 39
17 30 40
17 31 32
17 31 33
17 31 34
17 31 35
17 31 36
17 31 37
17 31 38
17 31 39
17 31 40
17 32 33
17 32 34
17 32 35
17 32 36
17 32 37
17 32 38
17 32 39
17 32 40
17 33 34
17 33 35
17 33 36
17 33 37
17 33 38
17 33 39
17 33 40
17 38 39
17 38 40
17 39 40
18 23 24
18 31 32
19 23 24
19 23 25
19 23 26
19 23 28
19 23 29
19 23 30
19 23 34
19 23 35
19 23 36
19 23 37
19 23 38
19 23 39
19 23 40
19 24 25
19 24 26
19 24 28
19 24 29
19 24 30
19 24 34
19 24 35
19 24 36
19 24 37
19 24 38
19 24 39
19 24 40
19 27 28
19 27 29
19 27 30
19 27 33
19 27 34
19 27 35
19 27 36
19 27 37
19 27 38
19 27 39
19 27 40
19 29 30
19 29 34
19 29 35
19 29 36
19 29 37
19 29 38
19 29 39
19 29 40
19 30 34
19 30 35
19 30 36
19 30 37
19 30 38
19 30 39
19 30 40
19 31 32
19 31 33
19 31 34
19 31 35
19 31 36
19 31 37
19 31 38
19 31 39
19 31 40
19 32 33
19 32 34
19 32 35
19 32 36
19 32 37
19 32 38
19 32 39
19 32 40
19 33 34
19 33 35
19 33 36
19 33 37
19 33 38
19 33 39
19 33 40
19 38 39
19 38 40
19 39 40
20 23 24
20 31 32
21 23 24
21 31 32
22 23 24
22 31 32
23 27 28
23 27 29
23 27 30
23 27 33
23 27 34
23 27 35
23 27 36
23 27 37
23 27 38
23 27 39
23 27 40
23 29 30
23 29 34
23 29 35
23 29 36
23 29 37
23 29 38
23 29 39
23 29 40
23 30 34
23 30 35
23 30 36
23 30 37
23 30 38
23 30 39
23 30 40
23 31 32
23 31 33
23 31 34
23 31 35
23 31 36
23 31 37
23 31 38
23 31 39
23 31 40
23 32 33
23 32 34
23 32 35
23 32 36
23 32 37
23 32 38
23 32 39
23 32 40
23 33 34
23 33 35
23 33 36
23 33 37
23 33 38
23 33 39
23 33 40
23 38 39
23 38 40
23 39 40
24 27 28
24 27 29
24 27 30
24 27 33
24 27 34
24 27 35
24 27 36
24 27 37
24 27 38
24 27 39
24 27 40
24 29 30
24 29 34
24 29 35
24 29 36
24 29 37
24 29 38
24 29 39
24 29 40
24 30 34
24 30 35
24 30 36
24 30 37
24 30 38
24 30 39
24 30 40
24 31 32
24 31 33
24 31 34
24 31 35
24 31 36
24 31 37
24 31 38
24 31 39
24 31 40
24 32 33
24 32 34
24 32 35
24 32 36
24 32 37
24 32 38
24 32 39
24 32 40
24 33 34
24 33 35
24 33 36
24 33 37
24 33 38
24 33 39
24 33 40
24 38 39
24 38 40
24 39 40
25 31 32
26 31 32
27 29 30
27 29 34
27 29 35
27 29 36
27 29 37
27 29 38
27 29 39
27 29 40
27 30 34
27 30 35
27 30 36
27 30 37
27 30 38
27 30 39
27 30 40
27 31 32
27 31 33
27 31 34
27 31 35
27 31 36
27 31 37
27 31 38
27 31 39
27 31 40
27 32 33
27 32 34
27 32 35
27 32 36
27 32 37
27 32 38
27 32 39
27 32 40
27 33 34
27 33 35
27 33 36
27 33 37
27 33 38
27 33 39
27 33 40
27 38 39
27 38 40
27 39 40
28 31 32
29 30 34
29 30 35
29 30 36
29 30 37
29 30 38
29 30 39
29 30 40
29 31 32
29 31 34
29 31 35
29 31 36
29 31 37
29 31 38
29 31 39
29 31 40
29 32 33
29 32 34
29 32 35
29 32 36
29 32 37
29 32 38
29 32 39
29 32 40
29 33 34
29 33 35
29 33 36
29 33 37
29 33 38
29 33 39
29 33 40
29 38 40
29 39 40
30 31 32
30 31 33
30 31 34
30 31 35
30 31 36
30 31 37
30 31 38
30 31 39
30 31 40
30 32 33
30 32 34
30 32 35
30 32 36
30 32 37
30 32 38
30 32 39
30 32 40
30 33 34
30 33 35
30 33 36
30 33 37
30 33 38
30 33 39
30 33 40
30 38 39
30 38 40
30 39 40
31 33 34
31 33 35
31 33 36
31 33 37
31 33 38
31 33 39
31 33 40
31 38 39
31 38 40
31 39 40
32 33 34
32 33 35
32 33 36
32 33 37
32 33 38
32 33 39
32 33 40
32 38 39
32 38 40
32 39 40
33 38 39
33 38 40
33 39 40
38 39 40
