# Supplementary material for: Netcombin: An algorithm for constructing optimal phylogenetic network from rooted triplets
Source: PLoS One. 2020 Sep 18;15(9):e0227842. doi: 10.1371/journal.pone.0227842 (PMC7500971; doi:10.1371/journal.pone.0227842)
Supplement: S4 File — (ZIP) [file pone.0227842.s004.zip › SequenceData-Triplet/sequenceData-10-20-30-0-Triplet/length 100, numseq 40, rate 10^-7/4 good triplets-3592.txt]

1 2 3
1 2 4
1 2 5
1 2 6
1 2 7
1 2 8
1 2 9
1 2 10
1 2 11
1 2 12
1 2 13
1 2 14
1 2 15
1 2 16
1 2 17
1 2 18
1 2 19
1 2 20
1 2 21
1 2 22
1 2 23
1 2 24
1 2 25
1 2 26
1 2 27
1 2 28
1 2 29
1 2 30
1 2 31
1 2 32
1 2 33
1 2 34
1 2 35
1 2 36
1 2 37
1 2 38
1 2 39
1 2 40
1 3 9
1 3 10
1 3 11
1 3 12
1 3 14
1 3 15
1 3 16
1 3 17
1 3 19
1 3 23
1 3 24
1 3 27
1 3 29
1 3 30
1 3 31
1 3 32
1 3 33
1 3 38
1 3 39
1 4 9
1 4 10
1 4 11
1 4 12
1 4 14
1 4 15
1 4 16
1 4 17
1 4 19
1 4 23
1 4 24
1 4 27
1 4 29
1 4 30
1 4 31
1 4 32
1 4 33
1 4 38
1 4 39
1 5 6
1 5 7
1 5 8
1 5 9
1 5 10
1 5 11
1 5 12
1 5 13
1 5 14
1 5 15
1 5 16
1 5 17
1 5 18
1 5 19
1 5 20
1 5 21
1 5 22
1 5 23
1 5 24
1 5 25
1 5 26
1 5 27
1 5 28
1 5 29
1 5 30
1 5 31
1 5 32
1 5 33
1 5 34
1 5 35
1 5 36
1 5 37
1 5 38
1 5 39
1 5 40
1 6 7
1 6 8
1 6 9
1 6 10
1 6 11
1 6 12
1 6 13
1 6 14
1 6 15
1 6 16
1 6 17
1 6 18
1 6 19
1 6 20
1 6 21
1 6 22
1 6 23
1 6 24
1 6 25
1 6 26
1 6 27
1 6 28
1 6 29
1 6 30
1 6 31
1 6 32
1 6 33
1 6 34
1 6 35
1 6 36
1 6 37
1 6 38
1 6 39
1 6 40
1 7 8
1 7 9
1 7 10
1 7 11
1 7 12
1 7 13
1 7 14
1 7 15
1 7 16
1 7 17
1 7 18
1 7 19
1 7 20
1 7 21
1 7 22
1 7 23
1 7 24
1 7 25
1 7 26
1 7 27
1 7 28
1 7 29
1 7 30
1 7 31
1 7 32
1 7 33
1 7 34
1 7 35
1 7 36
1 7 37
1 7 38
1 7 39
1 7 40
1 8 9
1 8 10
1 8 11
1 8 12
1 8 13
1 8 14
1 8 15
1 8 16
1 8 17
1 8 18
1 8 19
1 8 20
1 8 21
1 8 22
1 8 23
1 8 24
1 8 25
1 8 26
1 8 27
1 8 28
1 8 29
1 8 30
1 8 31
1 8 32
1 8 33
1 8 34
1 8 35
1 8 36
1 8 37
1 8 38
1 8 39
1 8 40
1 13 14
1 13 15
1 13 16
1 13 17
1 13 19
1 13 23
1 13 24
1 13 27
1 13 29
1 13 30
1 13 31
1 13 32
1 13 33
1 13 38
1 13 39
1 17 31
1 17 32
1 18 19
1 18 23
1 18 24
1 18 27
1 18 29
1 18 30
1 18 31
1 18 32
1 18 33
1 18 38
1 18 39
1 19 31
1 19 32
1 20 23
1 20 24
1 20 27
1 20 29
1 20 30
1 20 31
1 20 32
1 20 33
1 20 38
1 20 39
1 21 23
1 21 24
1 21 27
1 21 29
1 21 30
1 21 31
1 21 32
1 21 33
1 21 38
1 21 39
1 22 23
1 22 24
1 22 27
1 22 29
1 22 30
1 22 31
1 22 32
1 22 33
1 22 38
1 22 39
1 23 31
1 23 32
1 24 31
1 24 32
1 25 27
1 25 29
1 25 30
1 25 31
1 25 32
1 25 33
1 25 38
1 25 39
1 26 27
1 26 29
1 26 30
1 26 31
1 26 32
1 26 33
1 26 38
1 26 39
1 27 32
1 28 29
1 28 30
1 28 31
1 28 32
1 28 33
1 28 38
1 28 39
1 29 31
1 29 32
1 30 31
1 30 32
1 34 38
1 34 39
1 35 38
1 35 39
1 36 38
1 36 39
1 37 38
1 37 39
2 3 9
2 3 10
2 3 11
2 3 12
2 3 14
2 3 15
2 3 16
2 3 17
2 3 19
2 3 23
2 3 24
2 3 27
2 3 29
2 3 30
2 3 31
2 3 32
2 3 33
2 3 38
2 3 39
2 4 9
2 4 10
2 4 11
2 4 12
2 4 14
2 4 15
2 4 16
2 4 17
2 4 19
2 4 23
2 4 24
2 4 27
2 4 29
2 4 30
2 4 31
2 4 32
2 4 33
2 4 38
2 4 39
2 5 6
2 5 7
2 5 8
2 5 9
2 5 10
2 5 11
2 5 12
2 5 13
2 5 14
2 5 15
2 5 16
2 5 17
2 5 18
2 5 19
2 5 20
2 5 21
2 5 22
2 5 23
2 5 24
2 5 25
2 5 26
2 5 27
2 5 28
2 5 29
2 5 30
2 5 31
2 5 32
2 5 33
2 5 34
2 5 35
2 5 36
2 5 37
2 5 38
2 5 39
2 5 40
2 6 7
2 6 8
2 6 9
2 6 10
2 6 11
2 6 12
2 6 13
2 6 14
2 6 15
2 6 16
2 6 17
2 6 18
2 6 19
2 6 20
2 6 21
2 6 22
2 6 23
2 6 24
2 6 25
2 6 26
2 6 27
2 6 28
2 6 29
2 6 30
2 6 31
2 6 32
2 6 33
2 6 34
2 6 35
2 6 36
2 6 37
2 6 38
2 6 39
2 6 40
2 7 8
2 7 9
2 7 10
2 7 11
2 7 12
2 7 13
2 7 14
2 7 15
2 7 16
2 7 17
2 7 18
2 7 19
2 7 20
2 7 21
2 7 22
2 7 23
2 7 24
2 7 25
2 7 26
2 7 27
2 7 28
2 7 29
2 7 30
2 7 31
2 7 32
2 7 33
2 7 34
2 7 35
2 7 36
2 7 37
2 7 38
2 7 39
2 7 40
2 8 9
2 8 10
2 8 11
2 8 12
2 8 13
2 8 14
2 8 15
2 8 16
2 8 17
2 8 18
2 8 19
2 8 20
2 8 21
2 8 22
2 8 23
2 8 24
2 8 25
2 8 26
2 8 27
2 8 28
2 8 29
2 8 30
2 8 31
2 8 32
2 8 33
2 8 34
2 8 35
2 8 36
2 8 37
2 8 38
2 8 39
2 8 40
2 13 14
2 13 15
2 13 16
2 13 17
2 13 19
2 13 23
2 13 24
2 13 27
2 13 29
2 13 30
2 13 31
2 13 32
2 13 33
2 13 38
2 13 39
2 17 31
2 17 32
2 18 19
2 18 23
2 18 24
2 18 27
2 18 29
2 18 30
2 18 31
2 18 32
2 18 33
2 18 38
2 18 39
2 19 31
2 19 32
2 20 23
2 20 24
2 20 27
2 20 29
2 20 30
2 20 31
2 20 32
2 20 33
2 20 38
2 20 39
2 21 23
2 21 24
2 21 27
2 21 29
2 21 30
2 21 31
2 21 32
2 21 33
2 21 38
2 21 39
2 22 23
2 22 24
2 22 27
2 22 29
2 22 30
2 22 31
2 22 32
2 22 33
2 22 38
2 22 39
2 23 31
2 23 32
2 24 31
2 24 32
2 25 27
2 25 29
2 25 30
2 25 31
2 25 32
2 25 33
2 25 38
2 25 39
2 26 27
2 26 29
2 26 30
2 26 31
2 26 32
2 26 33
2 26 38
2 26 39
2 27 32
2 28 29
2 28 30
2 28 31
2 28 32
2 28 33
2 28 38
2 28 39
2 29 31
2 29 32
2 30 31
2 30 32
2 34 38
2 34 39
2 35 38
2 35 39
2 36 38
2 36 39
2 37 38
2 37 39
3 5 9
3 5 10
3 5 11
3 5 12
3 5 14
3 5 15
3 5 16
3 5 17
3 5 19
3 5 23
3 5 24
3 5 27
3 5 29
3 5 30
3 5 31
3 5 32
3 5 33
3 5 38
3 5 39
3 6 9
3 6 10
3 6 11
3 6 12
3 6 14
3 6 15
3 6 16
3 6 17
3 6 19
3 6 23
3 6 24
3 6 27
3 6 29
3 6 30
3 6 31
3 6 32
3 6 33
3 6 38
3 6 39
3 7 9
3 7 10
3 7 11
3 7 12
3 7 14
3 7 15
3 7 16
3 7 17
3 7 19
3 7 23
3 7 24
3 7 27
3 7 29
3 7 30
3 7 31
3 7 32
3 7 33
3 7 38
3 7 39
3 8 9
3 8 10
3 8 11
3 8 12
3 8 14
3 8 15
3 8 16
3 8 17
3 8 19
3 8 23
3 8 24
3 8 27
3 8 29
3 8 30
3 8 31
3 8 32
3 8 33
3 8 38
3 8 39
3 9 14
3 9 15
3 9 16
3 9 17
3 9 19
3 9 23
3 9 24
3 9 27
3 9 29
3 9 30
3 9 31
3 9 33
3 9 38
3 9 39
3 10 14
3 10 15
3 10 16
3 10 17
3 10 19
3 10 23
3 10 24
3 10 27
3 10 29
3 10 30
3 10 31
3 10 33
3 10 38
3 10 39
3 11 14
3 11 15
3 11 16
3 11 17
3 11 19
3 11 23
3 11 24
3 11 27
3 11 29
3 11 30
3 11 31
3 11 33
3 11 38
3 11 39
3 12 14
3 12 15
3 12 16
3 12 17
3 12 19
3 12 23
3 12 24
3 12 27
3 12 29
3 12 30
3 12 31
3 12 33
3 12 38
3 12 39
3 14 19
3 14 23
3 14 24
3 14 29
3 14 30
3 14 31
3 14 32
3 14 33
3 14 38
3 14 39
3 15 19
3 15 23
3 15 24
3 15 29
3 15 30
3 15 31
3 15 32
3 15 33
3 15 38
3 15 39
3 16 19
3 16 23
3 16 24
3 16 29
3 16 30
3 16 31
3 16 32
3 16 33
3 16 38
3 16 39
3 17 19
3 17 23
3 17 24
3 17 27
3 17 29
3 17 30
3 17 31
3 17 32
3 17 33
3 17 38
3 17 39
3 19 23
3 19 24
3 19 27
3 19 29
3 19 30
3 19 31
3 19 32
3 19 33
3 19 38
3 19 39
3 23 27
3 23 29
3 23 30
3 23 31
3 23 32
3 23 33
3 23 38
3 23 39
3 24 27
3 24 29
3 24 30
3 24 31
3 24 32
3 24 33
3 24 38
3 24 39
3 27 29
3 27 30
3 27 31
3 27 32
3 27 33
3 27 38
3 27 39
3 29 30
3 29 31
3 29 32
3 29 33
3 29 38
3 29 39
3 30 31
3 30 32
3 30 33
3 30 38
3 30 39
3 31 33
3 31 38
3 31 39
3 32 33
3 32 38
3 32 39
3 33 38
3 33 39
3 38 39
4 5 9
4 5 10
4 5 11
4 5 12
4 5 14
4 5 15
4 5 16
4 5 17
4 5 19
4 5 23
4 5 24
4 5 27
4 5 29
4 5 30
4 5 31
4 5 32
4 5 33
4 5 38
4 5 39
4 6 9
4 6 10
4 6 11
4 6 12
4 6 14
4 6 15
4 6 16
4 6 17
4 6 19
4 6 23
4 6 24
4 6 27
4 6 29
4 6 30
4 6 31
4 6 32
4 6 33
4 6 38
4 6 39
4 7 9
4 7 10
4 7 11
4 7 12
4 7 14
4 7 15
4 7 16
4 7 17
4 7 19
4 7 23
4 7 24
4 7 27
4 7 29
4 7 30
4 7 31
4 7 32
4 7 33
4 7 38
4 7 39
4 8 9
4 8 10
4 8 11
4 8 12
4 8 14
4 8 15
4 8 16
4 8 17
4 8 19
4 8 23
4 8 24
4 8 27
4 8 29
4 8 30
4 8 31
4 8 32
4 8 33
4 8 38
4 8 39
4 9 14
4 9 15
4 9 16
4 9 17
4 9 19
4 9 23
4 9 24
4 9 27
4 9 29
4 9 30
4 9 31
4 9 33
4 9 38
4 9 39
4 10 14
4 10 15
4 10 16
4 10 17
4 10 19
4 10 23
4 10 24
4 10 27
4 10 29
4 10 30
4 10 31
4 10 33
4 10 38
4 10 39
4 11 14
4 11 15
4 11 16
4 11 17
4 11 19
4 11 23
4 11 24
4 11 27
4 11 29
4 11 30
4 11 31
4 11 33
4 11 38
4 11 39
4 12 14
4 12 15
4 12 16
4 12 17
4 12 19
4 12 23
4 12 24
4 12 27
4 12 29
4 12 30
4 12 31
4 12 33
4 12 38
4 12 39
4 14 19
4 14 23
4 14 24
4 14 29
4 14 30
4 14 31
4 14 32
4 14 33
4 14 38
4 14 39
4 15 19
4 15 23
4 15 24
4 15 29
4 15 30
4 15 31
4 15 32
4 15 33
4 15 38
4 15 39
4 16 19
4 16 23
4 16 24
4 16 29
4 16 30
4 16 31
4 16 32
4 16 33
4 16 38
4 16 39
4 17 19
4 17 23
4 17 24
4 17 27
4 17 29
4 17 30
4 17 31
4 17 32
4 17 33
4 17 38
4 17 39
4 19 23
4 19 24
4 19 27
4 19 29
4 19 30
4 19 31
4 19 32
4 19 33
4 19 38
4 19 39
4 23 27
4 23 29
4 23 30
4 23 31
4 23 32
4 23 33
4 23 38
4 23 39
4 24 27
4 24 29
4 24 30
4 24 31
4 24 32
4 24 33
4 24 38
4 24 39
4 27 29
4 27 30
4 27 31
4 27 32
4 27 33
4 27 38
4 27 39
4 29 30
4 29 31
4 29 32
4 29 33
4 29 38
4 29 39
4 30 31
4 30 32
4 30 33
4 30 38
4 30 39
4 31 33
4 31 38
4 31 39
4 32 33
4 32 38
4 32 39
4 33 38
4 33 39
4 38 39
5 6 9
5 6 10
5 6 11
5 6 12
5 6 13
5 6 14
5 6 15
5 6 16
5 6 17
5 6 18
5 6 19
5 6 20
5 6 21
5 6 22
5 6 23
5 6 24
5 6 25
5 6 26
5 6 27
5 6 28
5 6 29
5 6 30
5 6 31
5 6 32
5 6 33
5 6 34
5 6 35
5 6 36
5 6 37
5 6 38
5 6 39
5 6 40
5 7 9
5 7 10
5 7 11
5 7 12
5 7 13
5 7 14
5 7 15
5 7 16
5 7 17
5 7 18
5 7 19
5 7 20
5 7 21
5 7 22
5 7 23
5 7 24
5 7 25
5 7 26
5 7 27
5 7 28
5 7 29
5 7 30
5 7 31
5 7 32
5 7 33
5 7 34
5 7 35
5 7 36
5 7 37
5 7 38
5 7 39
5 7 40
5 8 9
5 8 10
5 8 11
5 8 12
5 8 13
5 8 14
5 8 15
5 8 16
5 8 17
5 8 18
5 8 19
5 8 20
5 8 21
5 8 22
5 8 23
5 8 24
5 8 25
5 8 26
5 8 27
5 8 28
5 8 29
5 8 30
5 8 31
5 8 32
5 8 33
5 8 34
5 8 35
5 8 36
5 8 37
5 8 38
5 8 39
5 8 40
5 9 14
5 9 15
5 9 16
5 9 17
5 9 19
5 9 23
5 9 24
5 9 27
5 9 31
5 9 33
5 10 14
5 10 15
5 10 16
5 10 27
5 10 31
5 11 14
5 11 15
5 11 16
5 11 17
5 11 19
5 11 23
5 11 24
5 11 27
5 11 31
5 11 33
5 12 14
5 12 15
5 12 16
5 12 17
5 12 19
5 12 23
5 12 24
5 12 27
5 12 31
5 12 33
5 13 14
5 13 15
5 13 16
5 13 17
5 13 19
5 13 23
5 13 24
5 13 27
5 13 29
5 13 30
5 13 31
5 13 32
5 13 33
5 13 38
5 13 39
5 14 19
5 14 23
5 14 24
5 14 31
5 14 32
5 14 33
5 15 19
5 15 23
5 15 24
5 15 31
5 15 32
5 15 33
5 16 19
5 16 23
5 16 24
5 16 31
5 16 32
5 16 33
5 17 19
5 17 23
5 17 24
5 17 27
5 17 31
5 17 32
5 17 33
5 18 19
5 18 23
5 18 24
5 18 27
5 18 29
5 18 30
5 18 31
5 18 32
5 18 33
5 18 38
5 18 39
5 19 23
5 19 24
5 19 27
5 19 31
5 19 32
5 19 33
5 20 23
5 20 24
5 20 27
5 20 29
5 20 30
5 20 31
5 20 32
5 20 33
5 20 38
5 20 39
5 21 23
5 21 24
5 21 27
5 21 29
5 21 30
5 21 31
5 21 32
5 21 33
5 21 38
5 21 39
5 22 23
5 22 24
5 22 27
5 22 29
5 22 30
5 22 31
5 22 32
5 22 33
5 22 38
5 22 39
5 23 27
5 23 31
5 23 32
5 23 33
5 24 27
5 24 31
5 24 32
5 24 33
5 25 27
5 25 29
5 25 30
5 25 31
5 25 32
5 25 33
5 25 38
5 25 39
5 26 27
5 26 29
5 26 30
5 26 31
5 26 32
5 26 33
5 26 38
5 26 39
5 27 31
5 27 32
5 27 33
5 28 29
5 28 30
5 28 31
5 28 32
5 28 33
5 28 38
5 28 39
5 29 30
5 29 31
5 29 32
5 29 33
5 29 38
5 29 39
5 30 31
5 30 32
5 30 33
5 31 33
5 34 38
5 34 39
5 35 38
5 35 39
5 36 38
5 36 39
5 37 38
5 37 39
5 38 39
6 7 9
6 7 10
6 7 11
6 7 12
6 7 13
6 7 14
6 7 15
6 7 16
6 7 17
6 7 18
6 7 19
6 7 20
6 7 21
6 7 22
6 7 23
6 7 24
6 7 25
6 7 26
6 7 27
6 7 28
6 7 29
6 7 30
6 7 31
6 7 32
6 7 33
6 7 34
6 7 35
6 7 36
6 7 37
6 7 38
6 7 39
6 7 40
6 8 9
6 8 10
6 8 11
6 8 12
6 8 13
6 8 14
6 8 15
6 8 16
6 8 17
6 8 18
6 8 19
6 8 20
6 8 21
6 8 22
6 8 23
6 8 24
6 8 25
6 8 26
6 8 27
6 8 28
6 8 29
6 8 30
6 8 31
6 8 32
6 8 33
6 8 34
6 8 35
6 8 36
6 8 37
6 8 38
6 8 39
6 8 40
6 9 14
6 9 15
6 9 16
6 9 17
6 9 19
6 9 23
6 9 24
6 9 27
6 9 31
6 9 33
6 10 14
6 10 15
6 10 16
6 10 27
6 10 31
6 11 14
6 11 15
6 11 16
6 11 17
6 11 19
6 11 23
6 11 24
6 11 27
6 11 31
6 11 33
6 12 14
6 12 15
6 12 16
6 12 17
6 12 19
6 12 23
6 12 24
6 12 27
6 12 31
6 12 33
6 13 14
6 13 15
6 13 16
6 13 17
6 13 19
6 13 23
6 13 24
6 13 27
6 13 29
6 13 30
6 13 31
6 13 32
6 13 33
6 13 38
6 13 39
6 14 19
6 14 23
6 14 24
6 14 31
6 14 32
6 14 33
6 15 19
6 15 23
6 15 24
6 15 31
6 15 32
6 15 33
6 16 19
6 16 23
6 16 24
6 16 31
6 16 32
6 16 33
6 17 19
6 17 23
6 17 24
6 17 27
6 17 31
6 17 32
6 17 33
6 18 19
6 18 23
6 18 24
6 18 27
6 18 29
6 18 30
6 18 31
6 18 32
6 18 33
6 18 38
6 18 39
6 19 23
6 19 24
6 19 27
6 19 31
6 19 32
6 19 33
6 20 23
6 20 24
6 20 27
6 20 29
6 20 30
6 20 31
6 20 32
6 20 33
6 20 38
6 20 39
6 21 23
6 21 24
6 21 27
6 21 29
6 21 30
6 21 31
6 21 32
6 21 33
6 21 38
6 21 39
6 22 23
6 22 24
6 22 27
6 22 29
6 22 30
6 22 31
6 22 32
6 22 33
6 22 38
6 22 39
6 23 27
6 23 31
6 23 32
6 23 33
6 24 27
6 24 31
6 24 32
6 24 33
6 25 27
6 25 29
6 25 30
6 25 31
6 25 32
6 25 33
6 25 38
6 25 39
6 26 27
6 26 29
6 26 30
6 26 31
6 26 32
6 26 33
6 26 38
6 26 39
6 27 31
6 27 32
6 27 33
6 28 29
6 28 30
6 28 31
6 28 32
6 28 33
6 28 38
6 28 39
6 29 30
6 29 31
6 29 32
6 29 33
6 29 38
6 29 39
6 30 31
6 30 32
6 30 33
6 31 33
6 34 38
6 34 39
6 35 38
6 35 39
6 36 38
6 36 39
6 37 38
6 37 39
6 38 39
7 8 9
7 8 10
7 8 11
7 8 12
7 8 13
7 8 14
7 8 15
7 8 16
7 8 17
7 8 18
7 8 19
7 8 20
7 8 21
7 8 22
7 8 23
7 8 24
7 8 25
7 8 26
7 8 27
7 8 28
7 8 29
7 8 30
7 8 31
7 8 32
7 8 33
7 8 34
7 8 35
7 8 36
7 8 37
7 8 38
7 8 39
7 8 40
7 9 14
7 9 15
7 9 16
7 9 17
7 9 19
7 9 23
7 9 24
7 9 27
7 9 31
7 9 33
7 10 14
7 10 15
7 10 16
7 10 27
7 10 31
7 11 14
7 11 15
7 11 16
7 11 17
7 11 19
7 11 23
7 11 24
7 11 27
7 11 31
7 11 33
7 12 14
7 12 15
7 12 16
7 12 17
7 12 19
7 12 23
7 12 24
7 12 27
7 12 31
7 12 33
7 13 14
7 13 15
7 13 16
7 13 17
7 13 19
7 13 23
7 13 24
7 13 27
7 13 29
7 13 30
7 13 31
7 13 32
7 13 33
7 13 38
7 13 39
7 14 19
7 14 23
7 14 24
7 14 31
7 14 32
7 14 33
7 15 19
7 15 23
7 15 24
7 15 31
7 15 32
7 15 33
7 16 19
7 16 23
7 16 24
7 16 31
7 16 32
7 16 33
7 17 19
7 17 23
7 17 24
7 17 27
7 17 31
7 17 32
7 17 33
7 18 19
7 18 23
7 18 24
7 18 27
7 18 29
7 18 30
7 18 31
7 18 32
7 18 33
7 18 38
7 18 39
7 19 23
7 19 24
7 19 27
7 19 31
7 19 32
7 19 33
7 20 23
7 20 24
7 20 27
7 20 29
7 20 30
7 20 31
7 20 32
7 20 33
7 20 38
7 20 39
7 21 23
7 21 24
7 21 27
7 21 29
7 21 30
7 21 31
7 21 32
7 21 33
7 21 38
7 21 39
7 22 23
7 22 24
7 22 27
7 22 29
7 22 30
7 22 31
7 22 32
7 22 33
7 22 38
7 22 39
7 23 27
7 23 31
7 23 32
7 23 33
7 24 27
7 24 31
7 24 32
7 24 33
7 25 27
7 25 29
7 25 30
7 25 31
7 25 32
7 25 33
7 25 38
7 25 39
7 26 27
7 26 29
7 26 30
7 26 31
7 26 32
7 26 33
7 26 38
7 26 39
7 27 31
7 27 32
7 27 33
7 28 29
7 28 30
7 28 31
7 28 32
7 28 33
7 28 38
7 28 39
7 29 30
7 29 31
7 29 32
7 29 33
7 29 38
7 29 39
7 30 31
7 30 32
7 30 33
7 31 33
7 34 38
7 34 39
7 35 38
7 35 39
7 36 38
7 36 39
7 37 38
7 37 39
7 38 39
8 9 14
8 9 15
8 9 16
8 9 17
8 9 19
8 9 23
8 9 24
8 9 27
8 9 31
8 9 33
8 10 14
8 10 15
8 10 16
8 10 27
8 10 31
8 11 14
8 11 15
8 11 16
8 11 17
8 11 19
8 11 23
8 11 24
8 11 27
8 11 31
8 11 33
8 12 14
8 12 15
8 12 16
8 12 17
8 12 19
8 12 23
8 12 24
8 12 27
8 12 31
8 12 33
8 13 14
8 13 15
8 13 16
8 13 17
8 13 19
8 13 23
8 13 24
8 13 27
8 13 29
8 13 30
8 13 31
8 13 32
8 13 33
8 13 38
8 13 39
8 14 19
8 14 23
8 14 24
8 14 31
8 14 32
8 14 33
8 15 19
8 15 23
8 15 24
8 15 31
8 15 32
8 15 33
8 16 19
8 16 23
8 16 24
8 16 31
8 16 32
8 16 33
8 17 19
8 17 23
8 17 24
8 17 27
8 17 31
8 17 32
8 17 33
8 18 19
8 18 23
8 18 24
8 18 27
8 18 29
8 18 30
8 18 31
8 18 32
8 18 33
8 18 38
8 18 39
8 19 23
8 19 24
8 19 27
8 19 31
8 19 32
8 19 33
8 20 23
8 20 24
8 20 27
8 20 29
8 20 30
8 20 31
8 20 32
8 20 33
8 20 38
8 20 39
8 21 23
8 21 24
8 21 27
8 21 29
8 21 30
8 21 31
8 21 32
8 21 33
8 21 38
8 21 39
8 22 23
8 22 24
8 22 27
8 22 29
8 22 30
8 22 31
8 22 32
8 22 33
8 22 38
8 22 39
8 23 27
8 23 31
8 23 32
8 23 33
8 24 27
8 24 31
8 24 32
8 24 33
8 25 27
8 25 29
8 25 30
8 25 31
8 25 32
8 25 33
8 25 38
8 25 39
8 26 27
8 26 29
8 26 30
8 26 31
8 26 32
8 26 33
8 26 38
8 26 39
8 27 31
8 27 32
8 27 33
8 28 29
8 28 30
8 28 31
8 28 32
8 28 33
8 28 38
8 28 39
8 29 30
8 29 31
8 29 32
8 29 33
8 29 38
8 29 39
8 30 31
8 30 32
8 30 33
8 31 33
8 34 38
8 34 39
8 35 38
8 35 39
8 36 38
8 36 39
8 37 38
8 37 39
8 38 39
9 10 11
9 10 12
9 10 13
9 10 14
9 10 15
9 10 16
9 10 17
9 10 18
9 10 19
9 10 20
9 10 21
9 10 22
9 10 23
9 10 24
9 10 25
9 10 26
9 10 27
9 10 28
9 10 29
9 10 30
9 10 31
9 10 32
9 10 33
9 10 34
9 10 35
9 10 36
9 10 37
9 10 38
9 10 39
9 10 40
9 11 13
9 11 14
9 11 15
9 11 16
9 11 17
9 11 18
9 11 19
9 11 20
9 11 21
9 11 22
9 11 23
9 11 24
9 11 25
9 11 26
9 11 27
9 11 28
9 11 29
9 11 30
9 11 31
9 11 32
9 11 33
9 11 34
9 11 35
9 11 36
9 11 37
9 11 38
9 11 39
9 11 40
9 12 13
9 12 14
9 12 15
9 12 16
9 12 17
9 12 18
9 12 19
9 12 20
9 12 21
9 12 22
9 12 23
9 12 24
9 12 25
9 12 26
9 12 27
9 12 28
9 12 29
9 12 30
9 12 31
9 12 32
9 12 33
9 12 34
9 12 35
9 12 36
9 12 37
9 12 38
9 12 39
9 12 40
9 13 14
9 13 15
9 13 16
9 13 17
9 13 19
9 13 23
9 13 24
9 13 27
9 13 29
9 13 30
9 13 31
9 13 33
9 13 38
9 13 39
9 14 31
9 15 31
9 16 31
9 17 27
9 17 31
9 18 19
9 18 23
9 18 24
9 18 27
9 18 29
9 18 30
9 18 31
9 18 33
9 18 38
9 18 39
9 19 27
9 19 31
9 20 23
9 20 24
9 20 27
9 20 29
9 20 30
9 20 31
9 20 33
9 20 38
9 20 39
9 21 23
9 21 24
9 21 27
9 21 29
9 21 30
9 21 31
9 21 33
9 21 38
9 21 39
9 22 23
9 22 24
9 22 27
9 22 29
9 22 30
9 22 31
9 22 33
9 22 38
9 22 39
9 23 27
9 23 31
9 24 27
9 24 31
9 25 27
9 25 29
9 25 30
9 25 31
9 25 33
9 25 38
9 25 39
9 26 27
9 26 29
9 26 30
9 26 31
9 26 33
9 26 38
9 26 39
9 27 31
9 28 29
9 28 30
9 28 31
9 28 33
9 28 38
9 28 39
9 29 31
9 29 33
9 30 31
9 32 33
9 32 34
9 32 35
9 32 36
9 32 37
9 32 38
9 32 39
9 32 40
9 34 38
9 34 39
9 35 38
9 35 39
9 36 38
9 36 39
9 37 38
9 37 39
10 11 12
10 11 13
10 11 14
10 11 15
10 11 16
10 11 17
10 11 18
10 11 19
10 11 20
10 11 21
10 11 22
10 11 23
10 11 24
10 11 25
10 11 26
10 11 27
10 11 28
10 11 29
10 11 30
10 11 31
10 11 32
10 11 33
10 11 34
10 11 35
10 11 36
10 11 37
10 11 38
10 11 39
10 11 40
10 12 13
10 12 14
10 12 15
10 12 16
10 12 17
10 12 18
10 12 19
10 12 20
10 12 21
10 12 22
10 12 23
10 12 24
10 12 25
10 12 26
10 12 27
10 12 28
10 12 29
10 12 30
10 12 31
10 12 32
10 12 33
10 12 34
10 12 35
10 12 36
10 12 37
10 12 38
10 12 39
10 12 40
10 13 14
10 13 15
10 13 16
10 13 17
10 13 19
10 13 23
10 13 24
10 13 27
10 13 29
10 13 30
10 13 31
10 13 33
10 13 38
10 13 39
10 17 31
10 18 19
10 18 23
10 18 24
10 18 27
10 18 29
10 18 30
10 18 31
10 18 33
10 18 38
10 18 39
10 19 31
10 20 23
10 20 24
10 20 27
10 20 29
10 20 30
10 20 31
10 20 33
10 20 38
10 20 39
10 21 23
10 21 24
10 21 27
10 21 29
10 21 30
10 21 31
10 21 33
10 21 38
10 21 39
10 22 23
10 22 24
10 22 27
10 22 29
10 22 30
10 22 31
10 22 33
10 22 38
10 22 39
10 23 31
10 24 31
10 25 27
10 25 29
10 25 30
10 25 31
10 25 33
10 25 38
10 25 39
10 26 27
10 26 29
10 26 30
10 26 31
10 26 33
10 26 38
10 26 39
10 28 29
10 28 30
10 28 31
10 28 33
10 28 38
10 28 39
10 29 31
10 30 31
10 32 33
10 32 34
10 32 35
10 32 36
10 32 37
10 32 38
10 32 39
10 32 40
10 34 38
10 34 39
10 35 38
10 35 39
10 36 38
10 36 39
10 37 38
10 37 39
11 12 13
11 12 14
11 12 15
11 12 16
11 12 17
11 12 18
11 12 19
11 12 20
11 12 21
11 12 22
11 12 23
11 12 24
11 12 25
11 12 26
11 12 27
11 12 28
11 12 29
11 12 30
11 12 31
11 12 32
11 12 33
11 12 34
11 12 35
11 12 36
11 12 37
11 12 38
11 12 39
11 12 40
11 13 14
11 13 15
11 13 16
11 13 17
11 13 19
11 13 23
11 13 24
11 13 27
11 13 29
11 13 30
11 13 31
11 13 33
11 13 38
11 13 39
11 14 31
11 15 31
11 16 31
11 17 27
11 17 31
11 18 19
11 18 23
11 18 24
11 18 27
11 18 29
11 18 30
11 18 31
11 18 33
11 18 38
11 18 39
11 19 27
11 19 31
11 20 23
11 20 24
11 20 27
11 20 29
11 20 30
11 20 31
11 20 33
11 20 38
11 20 39
11 21 23
11 21 24
11 21 27
11 21 29
11 21 30
11 21 31
11 21 33
11 21 38
11 21 39
11 22 23
11 22 24
11 22 27
11 22 29
11 22 30
11 22 31
11 22 33
11 22 38
11 22 39
11 23 27
11 23 31
11 24 27
11 24 31
11 25 27
11 25 29
11 25 30
11 25 31
11 25 33
11 25 38
11 25 39
11 26 27
11 26 29
11 26 30
11 26 31
11 26 33
11 26 38
11 26 39
11 27 31
11 28 29
11 28 30
11 28 31
11 28 33
11 28 38
11 28 39
11 29 31
11 29 33
11 30 31
11 32 33
11 32 34
11 32 35
11 32 36
11 32 37
11 32 38
11 32 39
11 32 40
11 34 38
11 34 39
11 35 38
11 35 39
11 36 38
11 36 39
11 37 38
11 37 39
12 13 14
12 13 15
12 13 16
12 13 17
12 13 19
12 13 23
12 13 24
12 13 27
12 13 29
12 13 30
12 13 31
12 13 33
12 13 38
12 13 39
12 14 31
12 15 31
12 16 31
12 17 27
12 17 31
12 18 19
12 18 23
12 18 24
12 18 27
12 18 29
12 18 30
12 18 31
12 18 33
12 18 38
12 18 39
12 19 27
12 19 31
12 20 23
12 20 24
12 20 27
12 20 29
12 20 30
12 20 31
12 20 33
12 20 38
12 20 39
12 21 23
12 21 24
12 21 27
12 21 29
12 21 30
12 21 31
12 21 33
12 21 38
12 21 39
12 22 23
12 22 24
12 22 27
12 22 29
12 22 30
12 22 31
12 22 33
12 22 38
12 22 39
12 23 27
12 23 31
12 24 27
12 24 31
12 25 27
12 25 29
12 25 30
12 25 31
12 25 33
12 25 38
12 25 39
12 26 27
12 26 29
12 26 30
12 26 31
12 26 33
12 26 38
12 26 39
12 27 31
12 28 29
12 28 30
12 28 31
12 28 33
12 28 38
12 28 39
12 29 31
12 29 33
12 30 31
12 32 33
12 32 34
12 32 35
12 32 36
12 32 37
12 32 38
12 32 39
12 32 40
12 34 38
12 34 39
12 35 38
12 35 39
12 36 38
12 36 39
12 37 38
12 37 39
13 14 19
13 14 23
13 14 24
13 14 29
13 14 30
13 14 31
13 14 32
13 14 33
13 14 38
13 14 39
13 15 19
13 15 23
13 15 24
13 15 29
13 15 30
13 15 31
13 15 32
13 15 33
13 15 38
13 15 39
13 16 19
13 16 23
13 16 24
13 16 29
13 16 30
13 16 31
13 16 32
13 16 33
13 16 38
13 16 39
13 17 19
13 17 23
13 17 24
13 17 27
13 17 29
13 17 30
13 17 31
13 17 32
13 17 33
13 17 38
13 17 39
13 19 23
13 19 24
13 19 27
13 19 29
13 19 30
13 19 31
13 19 32
13 19 33
13 19 38
13 19 39
13 23 27
13 23 29
13 23 30
13 23 31
13 23 32
13 23 33
13 23 38
13 23 39
13 24 27
13 24 29
13 24 30
13 24 31
13 24 32
13 24 33
13 24 38
13 24 39
13 27 29
13 27 30
13 27 31
13 27 32
13 27 33
13 27 38
13 27 39
13 29 30
13 29 31
13 29 32
13 29 33
13 29 38
13 29 39
13 30 31
13 30 32
13 30 33
13 30 38
13 30 39
13 31 33
13 31 38
13 31 39
13 32 33
13 32 38
13 32 39
13 33 38
13 33 39
13 38 39
14 15 17
14 15 18
14 15 19
14 15 20
14 15 21
14 15 22
14 15 23
14 15 24
14 15 25
14 15 26
14 15 27
14 15 28
14 15 29
14 15 30
14 15 31
14 15 32
14 15 33
14 15 34
14 15 35
14 15 36
14 15 37
14 15 38
14 15 39
14 15 40
14 16 17
14 16 18
14 16 19
14 16 20
14 16 21
14 16 22
14 16 23
14 16 24
14 16 25
14 16 26
14 16 27
14 16 28
14 16 29
14 16 30
14 16 31
14 16 32
14 16 33
14 16 34
14 16 35
14 16 36
14 16 37
14 16 38
14 16 39
14 16 40
14 17 18
14 17 19
14 17 20
14 17 21
14 17 22
14 17 23
14 17 24
14 17 25
14 17 26
14 17 27
14 17 28
14 17 29
14 17 30
14 17 31
14 17 32
14 17 33
14 17 34
14 17 35
14 17 36
14 17 37
14 17 38
14 17 39
14 17 40
14 18 19
14 18 23
14 18 24
14 18 29
14 18 30
14 18 31
14 18 32
14 18 33
14 18 38
14 18 39
14 19 31
14 19 32
14 20 23
14 20 24
14 20 29
14 20 30
14 20 31
14 20 32
14 20 33
14 20 38
14 20 39
14 21 23
14 21 24
14 21 29
14 21 30
14 21 31
14 21 32
14 21 33
14 21 38
14 21 39
14 22 23
14 22 24
14 22 29
14 22 30
14 22 31
14 22 32
14 22 33
14 22 38
14 22 39
14 23 31
14 23 32
14 24 31
14 24 32
14 25 29
14 25 30
14 25 31
14 25 32
14 25 33
14 25 38
14 25 39
14 26 29
14 26 30
14 26 31
14 26 32
14 26 33
14 26 38
14 26 39
14 27 28
14 27 29
14 27 30
14 27 31
14 27 32
14 27 33
14 27 34
14 27 35
14 27 36
14 27 37
14 27 38
14 27 39
14 27 40
14 28 29
14 28 30
14 28 31
14 28 32
14 28 33
14 28 38
14 28 39
14 29 31
14 29 32
14 29 33
14 30 31
14 30 32
14 34 38
14 34 39
14 35 38
14 35 39
14 36 38
14 36 39
14 37 38
14 37 39
15 16 17
15 16 18
15 16 19
15 16 20
15 16 21
15 16 22
15 16 23
15 16 24
15 16 25
15 16 26
15 16 27
15 16 28
15 16 29
15 16 30
15 16 31
15 16 32
15 16 33
15 16 34
15 16 35
15 16 36
15 16 37
15 16 38
15 16 39
15 16 40
15 17 18
15 17 19
15 17 20
15 17 21
15 17 22
15 17 23
15 17 24
15 17 25
15 17 26
15 17 27
15 17 28
15 17 29
15 17 30
15 17 31
15 17 32
15 17 33
15 17 34
15 17 35
15 17 36
15 17 37
15 17 38
15 17 39
15 17 40
15 18 19
15 18 23
15 18 24
15 18 29
15 18 30
15 18 31
15 18 32
15 18 33
15 18 38
15 18 39
15 19 31
15 19 32
15 20 23
15 20 24
15 20 29
15 20 30
15 20 31
15 20 32
15 20 33
15 20 38
15 20 39
15 21 23
15 21 24
15 21 29
15 21 30
15 21 31
15 21 32
15 21 33
15 21 38
15 21 39
15 22 23
15 22 24
15 22 29
15 22 30
15 22 31
15 22 32
15 22 33
15 22 38
15 22 39
15 23 31
15 23 32
15 24 31
15 24 32
15 25 29
15 25 30
15 25 31
15 25 32
15 25 33
15 25 38
15 25 39
15 26 29
15 26 30
15 26 31
15 26 32
15 26 33
15 26 38
15 26 39
15 27 28
15 27 29
15 27 30
15 27 31
15 27 32
15 27 33
15 27 34
15 27 35
15 27 36
15 27 37
15 27 38
15 27 39
15 27 40
15 28 29
15 28 30
15 28 31
15 28 32
15 28 33
15 28 38
15 28 39
15 29 31
15 29 32
15 29 33
15 30 31
15 30 32
15 34 38
15 34 39
15 35 38
15 35 39
15 36 38
15 36 39
15 37 38
15 37 39
16 17 18
16 17 19
16 17 20
16 17 21
16 17 22
16 17 23
16 17 24
16 17 25
16 17 26
16 17 27
16 17 28
16 17 29
16 17 30
16 17 31
16 17 32
16 17 33
16 17 34
16 17 35
16 17 36
16 17 37
16 17 38
16 17 39
16 17 40
16 18 19
16 18 23
16 18 24
16 18 29
16 18 30
16 18 31
16 18 32
16 18 33
16 18 38
16 18 39
16 19 31
16 19 32
16 20 23
16 20 24
16 20 29
16 20 30
16 20 31
16 20 32
16 20 33
16 20 38
16 20 39
16 21 23
16 21 24
16 21 29
16 21 30
16 21 31
16 21 32
16 21 33
16 21 38
16 21 39
16 22 23
16 22 24
16 22 29
16 22 30
16 22 31
16 22 32
16 22 33
16 22 38
16 22 39
16 23 31
16 23 32
16 24 31
16 24 32
16 25 29
16 25 30
16 25 31
16 25 32
16 25 33
16 25 38
16 25 39
16 26 29
16 26 30
16 26 31
16 26 32
16 26 33
16 26 38
16 26 39
16 27 28
16 27 29
16 27 30
16 27 31
16 27 32
16 27 33
16 27 34
16 27 35
16 27 36
16 27 37
16 27 38
16 27 39
16 27 40
16 28 29
16 28 30
16 28 31
16 28 32
16 28 33
16 28 38
16 28 39
16 29 31
16 29 32
16 29 33
16 30 31
16 30 32
16 34 38
16 34 39
16 35 38
16 35 39
16 36 38
16 36 39
16 37 38
16 37 39
17 18 19
17 18 23
17 18 24
17 18 27
17 18 29
17 18 30
17 18 31
17 18 32
17 18 33
17 18 38
17 18 39
17 19 27
17 19 31
17 19 32
17 20 23
17 20 24
17 20 27
17 20 29
17 20 30
17 20 31
17 20 32
17 20 33
17 20 38
17 20 39
17 21 23
17 21 24
17 21 27
17 21 29
17 21 30
17 21 31
17 21 32
17 21 33
17 21 38
17 21 39
17 22 23
17 22 24
17 22 27
17 22 29
17 22 30
17 22 31
17 22 32
17 22 33
17 22 38
17 22 39
17 23 27
17 23 31
17 23 32
17 24 27
17 24 31
17 24 32
17 25 27
17 25 29
17 25 30
17 25 31
17 25 32
17 25 33
17 25 38
17 25 39
17 26 27
17 26 29
17 26 30
17 26 31
17 26 32
17 26 33
17 26 38
17 26 39
17 27 31
17 27 32
17 28 29
17 28 30
17 28 31
17 28 32
17 28 33
17 28 38
17 28 39
17 29 31
17 29 32
17 29 33
17 30 31
17 30 32
17 30 33
17 34 38
17 34 39
17 35 38
17 35 39
17 36 38
17 36 39
17 37 38
17 37 39
18 19 23
18 19 24
18 19 27
18 19 29
18 19 30
18 19 31
18 19 32
18 19 33
18 19 38
18 19 39
18 23 27
18 23 29
18 23 30
18 23 31
18 23 32
18 23 33
18 23 38
18 23 39
18 24 27
18 24 29
18 24 30
18 24 31
18 24 32
18 24 33
18 24 38
18 24 39
18 27 29
18 27 30
18 27 31
18 27 32
18 27 33
18 27 38
18 27 39
18 29 30
18 29 31
18 29 32
18 29 33
18 29 38
18 29 39
18 30 31
18 30 32
18 30 33
18 30 38
18 30 39
18 31 33
18 31 38
18 31 39
18 32 33
18 32 38
18 32 39
18 33 38
18 33 39
18 38 39
19 20 23
19 20 24
19 20 27
19 20 29
19 20 30
19 20 31
19 20 32
19 20 33
19 20 38
19 20 39
19 21 23
19 21 24
19 21 27
19 21 29
19 21 30
19 21 31
19 21 32
19 21 33
19 21 38
19 21 39
19 22 23
19 22 24
19 22 27
19 22 29
19 22 30
19 22 31
19 22 32
19 22 33
19 22 38
19 22 39
19 23 27
19 23 31
19 23 32
19 24 27
19 24 31
19 24 32
19 25 27
19 25 29
19 25 30
19 25 31
19 25 32
19 25 33
19 25 38
19 25 39
19 26 27
19 26 29
19 26 30
19 26 31
19 26 32
19 26 33
19 26 38
19 26 39
19 27 31
19 27 32
19 28 29
19 28 30
19 28 31
19 28 32
19 28 33
19 28 38
19 28 39
19 29 31
19 29 32
19 29 33
19 30 31
19 30 32
19 30 33
19 34 38
19 34 39
19 35 38
19 35 39
19 36 38
19 36 39
19 37 38
19 37 39
20 23 27
20 23 29
20 23 30
20 23 31
20 23 32
20 23 33
20 23 38
20 23 39
20 24 27
20 24 29
20 24 30
20 24 31
20 24 32
20 24 33
20 24 38
20 24 39
20 27 29
20 27 30
20 27 31
20 27 32
20 27 33
20 27 38
20 27 39
20 29 30
20 29 31
20 29 32
20 29 33
20 29 38
20 29 39
20 30 31
20 30 32
20 30 33
20 30 38
20 30 39
20 31 33
20 31 38
20 31 39
20 32 33
20 32 38
20 32 39
20 33 38
20 33 39
20 38 39
21 23 27
21 23 29
21 23 30
21 23 31
21 23 32
21 23 33
21 23 38
21 23 39
21 24 27
21 24 29
21 24 30
21 24 31
21 24 32
21 24 33
21 24 38
21 24 39
21 27 29
21 27 30
21 27 31
21 27 32
21 27 33
21 27 38
21 27 39
21 29 30
21 29 31
21 29 32
21 29 33
21 29 38
21 29 39
21 30 31
21 30 32
21 30 33
21 30 38
21 30 39
21 31 33
21 31 38
21 31 39
21 32 33
21 32 38
21 32 39
21 33 38
21 33 39
21 38 39
22 23 27
22 23 29
22 23 30
22 23 31
22 23 32
22 23 33
22 23 38
22 23 39
22 24 27
22 24 29
22 24 30
22 24 31
22 24 32
22 24 33
22 24 38
22 24 39
22 27 29
22 27 30
22 27 31
22 27 32
22 27 33
22 27 38
22 27 39
22 29 30
22 29 31
22 29 32
22 29 33
22 29 38
22 29 39
22 30 31
22 30 32
22 30 33
22 30 38
22 30 39
22 31 33
22 31 38
22 31 39
22 32 33
22 32 38
22 32 39
22 33 38
22 33 39
22 38 39
23 24 25
23 24 26
23 24 27
23 24 28
23 24 29
23 24 30
23 24 31
23 24 32
23 24 33
23 24 34
23 24 35
23 24 36
23 24 37
23 24 38
23 24 39
23 24 40
23 25 27
23 25 29
23 25 30
23 25 31
23 25 32
23 25 33
23 25 38
23 25 39
23 26 27
23 26 29
23 26 30
23 26 31
23 26 32
23 26 33
23 26 38
23 26 39
23 27 31
23 27 32
23 28 29
23 28 30
23 28 31
23 28 32
23 28 33
23 28 38
23 28 39
23 29 31
23 29 32
23 29 33
23 30 31
23 30 32
23 30 33
23 34 38
23 34 39
23 35 38
23 35 39
23 36 38
23 36 39
23 37 38
23 37 39
24 25 27
24 25 29
24 25 30
24 25 31
24 25 32
24 25 33
24 25 38
24 25 39
24 26 27
24 26 29
24 26 30
24 26 31
24 26 32
24 26 33
24 26 38
24 26 39
24 27 31
24 27 32
24 28 29
24 28 30
24 28 31
24 28 32
24 28 33
24 28 38
24 28 39
24 29 31
24 29 32
24 29 33
24 30 31
24 30 32
24 30 33
24 34 38
24 34 39
24 35 38
24 35 39
24 36 38
24 36 39
24 37 38
24 37 39
25 27 29
25 27 30
25 27 31
25 27 32
25 27 33
25 27 38
25 27 39
25 29 30
25 29 31
25 29 32
25 29 33
25 29 38
25 29 39
25 30 31
25 30 32
25 30 33
25 30 38
25 30 39
25 31 33
25 31 38
25 31 39
25 32 33
25 32 38
25 32 39
25 33 38
25 33 39
25 38 39
26 27 29
26 27 30
26 27 31
26 27 32
26 27 33
26 27 38
26 27 39
26 29 30
26 29 31
26 29 32
26 29 33
26 29 38
26 29 39
26 30 31
26 30 32
26 30 33
26 30 38
26 30 39
26 31 33
26 31 38
26 31 39
26 32 33
26 32 38
26 32 39
26 33 38
26 33 39
26 38 39
27 28 29
27 28 30
27 28 31
27 28 32
27 28 33
27 28 38
27 28 39
27 29 31
27 29 32
27 29 33
27 30 31
27 30 32
27 30 33
27 34 38
27 34 39
27 35 38
27 35 39
27 36 38
27 36 39
27 37 38
27 37 39
28 29 30
28 29 31
28 29 32
28 29 33
28 29 38
28 29 39
28 30 31
28 30 32
28 30 33
28 30 38
28 30 39
28 31 33
28 31 38
28 31 39
28 32 33
28 32 38
28 32 39
28 33 38
28 33 39
28 38 39
29 30 31
29 30 32
29 30 33
29 31 33
29 34 38
29 34 39
29 35 38
29 35 39
29 36 38
29 36 39
29 37 38
29 37 39
30 34 38
30 34 39
30 35 38
30 35 39
30 36 38
30 36 39
30 37 38
30 37 39
31 32 33
31 32 34
31 32 35
31 32 36
31 32 37
31 32 38
31 32 39
31 32 40
31 34 38
31 34 39
31 35 38
31 35 39
31 36 38
31 36 39
31 37 38
31 37 39
32 34 38
32 34 39
32 35 38
32 35 39
32 36 38
32 36 39
32 37 38
32 37 39
33 34 38
33 34 39
33 35 38
33 35 39
33 36 38
33 36 39
33 37 38
33 37 39
34 38 39
35 38 39
36 38 39
37 38 39
