# Supplementary material for: Netcombin: An algorithm for constructing optimal phylogenetic network from rooted triplets
Source: PLoS One. 2020 Sep 18;15(9):e0227842. doi: 10.1371/journal.pone.0227842 (PMC7500971; doi:10.1371/journal.pone.0227842)
Supplement: S4 File — (ZIP) [file pone.0227842.s004.zip › SequenceData-Triplet/sequenceData-10-20-30-0-Triplet/length 100, numseq 40, rate 10^-7/4 seq.txt]

>$1
TGCGGGTTAGACTTAATGATCTCGAACCCGGACAGAGACGGATAAGGCCGTTAACTGTGCATTCAGACGTTTATACTCGGACCCCTTTGTATCCCTGAAT
>$2
TGCGGGTTAGACTTAATGATCTCGAACCCGGACAGAGACGGATAAGGCCGTTAACTGTGCATTCAGACGTTTATACTCGGACCCCTTTGTATCCCTGAAT
>$3
AGCGAGTTAGACTTAATGATATCGAACCCGGACAGAGACGGATAAGGCCGTTAACTGTGCATTCAGACGTTTATACTCGGACCACTTTGTATCCCTGAAT
>$4
AGCGAGTTAGACTTAATGATATCGAACCCGGACAGAGACGGATAAGGCCGTTAACTGTGCATTCAGACGTTTATACTCGGACCACTTTGTATCCCTGAAT
>$5
AGCGGGTTAGACTTAATGATATCGAACCCGGACAGAGACGGATAAGGCCGTTAACTGTGCATTCAGACGTTTATACTCGGACCACTTTGTATCCCTGAAT
>$6
AGCGGGTTAGACTTAATGATATCGAACCCGGACAGAGACGGATAAGGCCGTTAACTGTGCATTCAGACGTTTATACTCGGACCACTTTGTATCCCTGAAT
>$7
AGCGGGTTAGACTTAATGATATCGAACCCGGACAGAGACGGATAAGGCCGTTAACTGTGCATTCAGACGTTTATACTCGGACCACTTTGTATCCCTGAAT
>$8
AGCGGGTTAGACTTAATGATATCGAACCCGGACAGAGACGGATAAGGCCGTTAACTGTGCATTCAGACGTTTATACTCGGACCACTTTGTATCCCTGAAT
>$9
AGCGAGTTATACTTAATGATATCGAACCCGGACGGAGACGGATAAGGCCGTTAACTGTGCATTCAGACGTTTATACTCGGACCACTTTGTATCCCTGAAT
>$10
AGAGAGTTATACTTAATGATATCGAACCCGGACGGAGACGGATAAGGCCGTTAACTGTGCATTCAGACGTTTATACTCGGGCCACTTTGTATCCCTGAAT
>$11
AGCGAGTTATACTTAATGATATCGAACCCGGACGGAGACGGATAAGGCCGTTAACTGTGCATTCAGACGTTTATACTCGGACCACTTTGTATCCCTGAAT
>$12
AGCGAGTTATACTTAATGATATCGAACCCGGACGGAGACGGATAAGGCCGTTAACTGTGCATTCAGACGTTTATACTCGGACCACTTTGTATCCCTGAAT
>$13
AGCGAGTTAGACTTAATGATATCGAACCCGGACAGAGACGGATAAGGCCGTTAACTGTGCATTCAGACGTTTATACTCGGACCACTTTGTATCCCTGAAT
>$14
AGCGAGTTAGACTTAATGCTATCGAACCCGGACAGAGACGGATAAGGCCGTTAACTGTGCATTCAGACGTTTATACTCGGATCACTTTGTATCCCTGAAT
>$15
AGCGAGTTAGACTTAATGCTATCGAACCCGGACAGAGACGGATAAGGCCGTTAACTGTGCATTCAGACGTTTATACTCGGATCACTTTGTATCCCTGAAT
>$16
AGCGAGTTAGACTTAATGCTATCGAACCCGGACAGAGACGGATAAGGCCGTTAACTGTGCATTCAGACGTTTATACTCGGATCACTTTGTATCCCTGAAT
>$17
AGCGAGTTAGACTTAATGATATCGAACCCGGACAGAGACGGATAAGGCCGTTAACTGTGCATTCAGACGTTTATACTCGGAGCACTTTGTATCCCTGAAT
>$18
AGCGAGTTAGACTTAATGATATCGAACCCGGACAGAGACGGATAAGGCCGTTAACTGTGCATTCAGACGTTTATACTCGGACCACTTTGTATCCCTGAAT
>$19
AGCGAGTTAGACTTAATGATATCGAACCCGGACAGAGACGGATAAGGCCGTTAACTGTGCATTCAGACGTTAATACTCGGACCACTTTGTATCCCTGAAT
>$20
AGCGAGTTAGACTTAATGATATCGAACCCGGACAGAGACGGATAAGGCCGTTAACTGTGCATTCAGACGTTTATACTCGGACCACTTTGTATCCCTGAAT
>$21
AGCGAGTTAGACTTAATGATATCGAACCCGGACAGAGACGGATAAGGCCGTTAACTGTGCATTCAGACGTTTATACTCGGACCACTTTGTATCCCTGAAT
>$22
AGCGAGTTAGACTTAATGATATCGAACCCGGACAGAGACGGATAAGGCCGTTAACTGTGCATTCAGACGTTTATACTCGGACCACTTTGTATCCCTGAAT
>$23
AGCGAGTTAGACTTAATGATATCGAACCCGGACAGAGACGGATAAGGCCGTTAACTGTGCATTCAGACGTTTATACTCGGACCACTTTGTATCCCAGAAT
>$24
AGCGAGTTAGACTTAATGATATCGAACCCGGACAGAGACGGATAAGGCCGTTAACTGTGCATTCAGACGTTTATACTCGGACCACTTTGTATCCCAGAAT
>$25
AGCGAGTTAGACTTAATGATATCGAACCCGGACAGAGACGGATAAGGCCGTTAACTGTGCATTCAGACGTTTATACTCGGACCACTTTGTATCCCTGAAT
>$26
AGCGAGTTAGACTTAATGATATCGAACCCGGACAGAGACGGATAAGGCCGTTAACTGTGCATTCAGACGTTTATACTCGGACCACTTTGTATCCCTGAAT
>$27
AGCGAGTTAGACTTAATGGTATCGAACCCGGACAGAGACGGATAAGGCCGTTAACTGTGCATTCAGACGTTTATACTCGGACCATTTTGTATCCCTGAAT
>$28
AGCGAGTTAGACTTAATGATATCGAACCCGGACAGAGACGGATAAGGCCGTTAACTGTGCATTCAGACGTTTATACTCGGACCACTTTGTATCCCTGAAT
>$29
AGCGAGTTAGACTTAACGATATCGAACCCGGACAGAGACGGATAAGGCCGTTAACTGTGCATTCAGACGTTTATACTCGGACCACTTTGTATCCCTGAAT
>$30
AGCGAGTTAGACTTAATGATATCGAACCCGGACAGAGACAGATAAGGCCGTTAACTGTGCATTCAGACGTTTATACTCGGACCACTTTGTATCCCTGAAT
>$31
AGCGAGTTAGACTTAATGATATCGAACCCGGACAGAGACGGAGAAGGCCGTTAACTGTGCATTCAGACGTTTATACTCGAACCACTTTGTATCCCTGAAT
>$32
AGCGAGTTATACTTAATGATATCGAACCCGGACAGAGACGGAGAAGGCCGTTAACTGTGCATTCAGACGTTTATACTCGGACCACTTTGTATCCCTGAAT
>$33
AGCGAGTTAGACTTAATGATATCGAACCCGGACAGAGACGGATAAGGCCGTTAACTGTGCAGTCAGACGTTTATACTCGGACCACTTTGTATCCCTGAAT
>$34
AGCGAGTTAGACTTAATGATATCGAACCCGGACAGAGACGGATAAGGCCGTTAACTGTGCATTCAGACGTTTATACTCGGACCACTTTGTATCCCTGAAT
>$35
AGCGAGTTAGACTTAATGATATCGAACCCGGACAGAGACGGATAAGGCCGTTAACTGTGCATTCAGACGTTTATACTCGGACCACTTTGTATCCCTGAAT
>$36
AGCGAGTTAGACTTAATGATATCGAACCCGGACAGAGACGGATAAGGCCGTTAACTGTGCATTCAGACGTTTATACTCGGACCACTTTGTATCCCTGAAT
>$37
AGCGAGTTAGACTTAATGATATCGAACCCGGACAGAGACGGATAAGGCCGTTAACTGTGCATTCAGACGTTTATACTCGGACCACTTTGTATCCCTGAAT
>$38
AGCGAGTTAGACTTAATGATATCGAACCCGGACAGAGACGGATAAGGCCGTTAACTGTGCATTCAGACGTTTATACTCGGACCACTTCGTATCCCTGAAT
>$39
AGCGAGTTAGACTTAATGATATCGAACCCGGACAGAGACGGATAAGGCCGTTAACTGCGCATTCAGACGTTTATACTCGGACCACTTTGTATCCCTGAAT
>$40
AGCGAGTTAGACTTAATGATATCGAACCCGGACAGAGACGGATAAGGCCGTTAACTGTGCATTCAGACGTTTATACTCGGACCACTTTGTATCCCTGAAT
