# Supplementary material for: Netcombin: An algorithm for constructing optimal phylogenetic network from rooted triplets
Source: PLoS One. 2020 Sep 18;15(9):e0227842. doi: 10.1371/journal.pone.0227842 (PMC7500971; doi:10.1371/journal.pone.0227842)
Supplement: S4 File — (ZIP) [file pone.0227842.s004.zip › SequenceData-Triplet/sequenceData-10-20-30-0-Triplet/length 100, numseq 40, rate 10^-7/6 bad triplets-3081.txt]

1 3 37
1 3 38
1 4 5
1 4 7
1 4 8
1 4 9
1 4 16
1 4 17
1 4 19
1 4 20
1 4 21
1 4 22
1 4 23
1 4 24
1 4 25
1 4 26
1 4 28
1 4 30
1 4 31
1 4 32
1 4 33
1 4 34
1 4 35
1 4 36
1 4 37
1 4 38
1 4 39
1 4 40
1 5 37
1 5 38
1 6 7
1 6 8
1 6 9
1 6 16
1 6 17
1 6 19
1 6 20
1 6 21
1 6 22
1 6 23
1 6 24
1 6 25
1 6 26
1 6 28
1 6 30
1 6 31
1 6 32
1 6 33
1 6 34
1 6 35
1 6 36
1 6 37
1 6 38
1 6 39
1 6 40
1 7 37
1 7 38
1 8 37
1 8 38
1 9 37
1 9 38
1 10 11
1 10 12
1 10 13
1 10 16
1 10 17
1 10 19
1 10 20
1 10 21
1 10 22
1 10 23
1 10 24
1 10 25
1 10 26
1 10 28
1 10 30
1 10 31
1 10 32
1 10 33
1 10 34
1 10 35
1 10 36
1 10 37
1 10 38
1 10 39
1 10 40
1 11 12
1 11 13
1 11 16
1 11 17
1 11 19
1 11 20
1 11 21
1 11 22
1 11 23
1 11 24
1 11 25
1 11 26
1 11 28
1 11 30
1 11 31
1 11 32
1 11 33
1 11 34
1 11 35
1 11 36
1 11 37
1 11 38
1 11 39
1 11 40
1 12 13
1 12 16
1 12 17
1 12 19
1 12 20
1 12 21
1 12 22
1 12 23
1 12 24
1 12 25
1 12 26
1 12 28
1 12 30
1 12 31
1 12 32
1 12 33
1 12 34
1 12 35
1 12 36
1 12 37
1 12 38
1 12 39
1 12 40
1 13 16
1 13 17
1 13 19
1 13 20
1 13 21
1 13 22
1 13 23
1 13 24
1 13 25
1 13 26
1 13 28
1 13 30
1 13 31
1 13 32
1 13 33
1 13 34
1 13 35
1 13 36
1 13 37
1 13 38
1 13 39
1 13 40
1 14 15
1 14 16
1 14 17
1 14 19
1 14 20
1 14 21
1 14 22
1 14 23
1 14 24
1 14 25
1 14 26
1 14 28
1 14 30
1 14 31
1 14 32
1 14 33
1 14 34
1 14 35
1 14 36
1 14 37
1 14 38
1 14 39
1 14 40
1 15 16
1 15 17
1 15 19
1 15 20
1 15 21
1 15 22
1 15 23
1 15 24
1 15 25
1 15 26
1 15 27
1 15 28
1 15 30
1 15 31
1 15 32
1 15 33
1 15 34
1 15 35
1 15 36
1 15 37
1 15 38
1 15 39
1 15 40
1 16 37
1 16 38
1 17 37
1 17 38
1 18 19
1 18 20
1 18 21
1 18 22
1 18 23
1 18 24
1 18 25
1 18 26
1 18 28
1 18 30
1 18 31
1 18 32
1 18 33
1 18 34
1 18 35
1 18 36
1 18 37
1 18 38
1 18 39
1 18 40
1 19 37
1 19 38
1 20 37
1 20 38
1 21 26
1 21 28
1 21 30
1 21 31
1 21 32
1 21 33
1 21 34
1 21 36
1 21 37
1 21 38
1 21 39
1 21 40
1 22 23
1 22 24
1 22 25
1 22 26
1 22 28
1 22 30
1 22 31
1 22 32
1 22 33
1 22 34
1 22 36
1 22 37
1 22 38
1 22 39
1 22 40
1 23 24
1 23 25
1 23 26
1 23 28
1 23 30
1 23 31
1 23 32
1 23 33
1 23 34
1 23 36
1 23 37
1 23 38
1 23 39
1 23 40
1 24 25
1 24 26
1 24 28
1 24 30
1 24 31
1 24 32
1 24 33
1 24 34
1 24 36
1 24 37
1 24 38
1 24 39
1 24 40
1 25 26
1 25 28
1 25 30
1 25 31
1 25 32
1 25 33
1 25 34
1 25 36
1 25 37
1 25 38
1 25 39
1 25 40
1 26 37
1 26 38
1 27 28
1 27 30
1 27 31
1 27 32
1 27 33
1 27 34
1 27 35
1 27 36
1 27 37
1 27 38
1 27 39
1 27 40
1 28 29
1 28 30
1 28 31
1 28 32
1 28 33
1 28 34
1 28 36
1 28 37
1 28 38
1 28 39
1 28 40
1 29 30
1 29 31
1 29 32
1 29 33
1 29 34
1 29 35
1 29 36
1 29 37
1 29 38
1 29 39
1 29 40
1 30 37
1 30 38
1 31 37
1 31 38
1 32 37
1 32 38
1 33 37
1 33 38
1 34 37
1 34 38
1 35 36
1 35 37
1 35 38
1 35 39
1 35 40
1 36 37
1 36 38
1 36 39
1 36 40
1 37 38
1 39 40
2 3 37
2 3 38
2 4 5
2 4 7
2 4 8
2 4 9
2 4 16
2 4 17
2 4 19
2 4 20
2 4 21
2 4 22
2 4 23
2 4 24
2 4 25
2 4 26
2 4 28
2 4 30
2 4 31
2 4 32
2 4 33
2 4 34
2 4 35
2 4 36
2 4 37
2 4 38
2 4 39
2 4 40
2 5 37
2 5 38
2 6 7
2 6 8
2 6 9
2 6 16
2 6 17
2 6 19
2 6 20
2 6 21
2 6 22
2 6 23
2 6 24
2 6 25
2 6 26
2 6 28
2 6 30
2 6 31
2 6 32
2 6 33
2 6 34
2 6 35
2 6 36
2 6 37
2 6 38
2 6 39
2 6 40
2 7 37
2 7 38
2 8 37
2 8 38
2 9 37
2 9 38
2 10 11
2 10 12
2 10 13
2 10 16
2 10 17
2 10 19
2 10 20
2 10 21
2 10 22
2 10 23
2 10 24
2 10 25
2 10 26
2 10 28
2 10 30
2 10 31
2 10 32
2 10 33
2 10 34
2 10 35
2 10 36
2 10 37
2 10 38
2 10 39
2 10 40
2 11 12
2 11 13
2 11 16
2 11 17
2 11 19
2 11 20
2 11 21
2 11 22
2 11 23
2 11 24
2 11 25
2 11 26
2 11 28
2 11 30
2 11 31
2 11 32
2 11 33
2 11 34
2 11 35
2 11 36
2 11 37
2 11 38
2 11 39
2 11 40
2 12 13
2 12 16
2 12 17
2 12 19
2 12 20
2 12 21
2 12 22
2 12 23
2 12 24
2 12 25
2 12 26
2 12 28
2 12 30
2 12 31
2 12 32
2 12 33
2 12 34
2 12 35
2 12 36
2 12 37
2 12 38
2 12 39
2 12 40
2 13 16
2 13 17
2 13 19
2 13 20
2 13 21
2 13 22
2 13 23
2 13 24
2 13 25
2 13 26
2 13 28
2 13 30
2 13 31
2 13 32
2 13 33
2 13 34
2 13 35
2 13 36
2 13 37
2 13 38
2 13 39
2 13 40
2 14 15
2 14 16
2 14 17
2 14 19
2 14 20
2 14 21
2 14 22
2 14 23
2 14 24
2 14 25
2 14 26
2 14 28
2 14 30
2 14 31
2 14 32
2 14 33
2 14 34
2 14 35
2 14 36
2 14 37
2 14 38
2 14 39
2 14 40
2 15 16
2 15 17
2 15 19
2 15 20
2 15 21
2 15 22
2 15 23
2 15 24
2 15 25
2 15 26
2 15 27
2 15 28
2 15 30
2 15 31
2 15 32
2 15 33
2 15 34
2 15 35
2 15 36
2 15 37
2 15 38
2 15 39
2 15 40
2 16 37
2 16 38
2 17 37
2 17 38
2 18 19
2 18 20
2 18 21
2 18 22
2 18 23
2 18 24
2 18 25
2 18 26
2 18 28
2 18 30
2 18 31
2 18 32
2 18 33
2 18 34
2 18 35
2 18 36
2 18 37
2 18 38
2 18 39
2 18 40
2 19 37
2 19 38
2 20 37
2 20 38
2 21 26
2 21 28
2 21 30
2 21 31
2 21 32
2 21 33
2 21 34
2 21 36
2 21 37
2 21 38
2 21 39
2 21 40
2 22 23
2 22 24
2 22 25
2 22 26
2 22 28
2 22 30
2 22 31
2 22 32
2 22 33
2 22 34
2 22 36
2 22 37
2 22 38
2 22 39
2 22 40
2 23 24
2 23 25
2 23 26
2 23 28
2 23 30
2 23 31
2 23 32
2 23 33
2 23 34
2 23 36
2 23 37
2 23 38
2 23 39
2 23 40
2 24 25
2 24 26
2 24 28
2 24 30
2 24 31
2 24 32
2 24 33
2 24 34
2 24 36
2 24 37
2 24 38
2 24 39
2 24 40
2 25 26
2 25 28
2 25 30
2 25 31
2 25 32
2 25 33
2 25 34
2 25 36
2 25 37
2 25 38
2 25 39
2 25 40
2 26 37
2 26 38
2 27 28
2 27 30
2 27 31
2 27 32
2 27 33
2 27 34
2 27 35
2 27 36
2 27 37
2 27 38
2 27 39
2 27 40
2 28 29
2 28 30
2 28 31
2 28 32
2 28 33
2 28 34
2 28 36
2 28 37
2 28 38
2 28 39
2 28 40
2 29 30
2 29 31
2 29 32
2 29 33
2 29 34
2 29 35
2 29 36
2 29 37
2 29 38
2 29 39
2 29 40
2 30 37
2 30 38
2 31 37
2 31 38
2 32 37
2 32 38
2 33 37
2 33 38
2 34 37
2 34 38
2 35 36
2 35 37
2 35 38
2 35 39
2 35 40
2 36 37
2 36 38
2 36 39
2 36 40
2 37 38
2 39 40
3 10 11
3 10 12
3 10 13
3 11 12
3 11 13
3 12 13
3 14 15
3 15 27
3 22 23
3 22 24
3 22 25
3 22 40
3 23 24
3 23 25
3 23 40
3 24 25
3 24 40
3 25 40
3 28 29
3 29 36
3 37 38
4 6 7
4 6 8
4 6 9
4 6 10
4 6 11
4 6 12
4 6 16
4 6 17
4 6 19
4 6 20
4 6 21
4 6 22
4 6 23
4 6 24
4 6 25
4 6 26
4 6 28
4 6 29
4 6 30
4 6 31
4 6 32
4 6 33
4 6 34
4 6 35
4 6 36
4 6 37
4 6 38
4 6 39
4 6 40
4 10 11
4 10 12
4 10 13
4 10 16
4 10 17
4 10 19
4 10 20
4 10 21
4 10 22
4 10 23
4 10 24
4 10 25
4 10 26
4 10 28
4 10 30
4 10 31
4 10 32
4 10 33
4 10 34
4 10 35
4 10 36
4 10 37
4 10 38
4 10 39
4 10 40
4 11 12
4 11 13
4 11 16
4 11 17
4 11 19
4 11 20
4 11 21
4 11 22
4 11 23
4 11 24
4 11 25
4 11 26
4 11 28
4 11 30
4 11 31
4 11 32
4 11 33
4 11 34
4 11 35
4 11 36
4 11 37
4 11 38
4 11 39
4 11 40
4 12 13
4 12 16
4 12 17
4 12 19
4 12 20
4 12 21
4 12 22
4 12 23
4 12 24
4 12 25
4 12 26
4 12 28
4 12 30
4 12 31
4 12 32
4 12 33
4 12 34
4 12 35
4 12 36
4 12 37
4 12 38
4 12 39
4 12 40
4 13 16
4 13 17
4 13 18
4 13 19
4 13 20
4 13 21
4 13 22
4 13 23
4 13 24
4 13 25
4 13 26
4 13 28
4 13 29
4 13 30
4 13 31
4 13 32
4 13 33
4 13 34
4 13 35
4 13 36
4 13 37
4 13 38
4 13 39
4 13 40
4 14 15
4 14 16
4 14 17
4 14 19
4 14 20
4 14 21
4 14 22
4 14 23
4 14 24
4 14 25
4 14 26
4 14 28
4 14 29
4 14 30
4 14 31
4 14 32
4 14 33
4 14 34
4 14 35
4 14 36
4 14 37
4 14 38
4 14 39
4 14 40
4 15 16
4 15 17
4 15 18
4 15 19
4 15 20
4 15 21
4 15 22
4 15 23
4 15 24
4 15 25
4 15 26
4 15 27
4 15 28
4 15 29
4 15 30
4 15 31
4 15 32
4 15 33
4 15 34
4 15 35
4 15 36
4 15 37
4 15 38
4 15 39
4 15 40
4 18 19
4 18 20
4 18 21
4 18 22
4 18 23
4 18 24
4 18 25
4 18 26
4 18 28
4 18 29
4 18 30
4 18 31
4 18 32
4 18 33
4 18 34
4 18 35
4 18 36
4 18 37
4 18 38
4 18 39
4 18 40
4 21 26
4 21 28
4 21 30
4 21 31
4 21 32
4 21 33
4 21 34
4 21 36
4 21 37
4 21 38
4 21 39
4 21 40
4 22 23
4 22 24
4 22 25
4 22 26
4 22 28
4 22 30
4 22 31
4 22 32
4 22 33
4 22 34
4 22 35
4 22 36
4 22 37
4 22 38
4 22 39
4 22 40
4 23 24
4 23 25
4 23 26
4 23 28
4 23 30
4 23 31
4 23 32
4 23 33
4 23 34
4 23 35
4 23 36
4 23 37
4 23 38
4 23 39
4 23 40
4 24 25
4 24 26
4 24 28
4 24 30
4 24 31
4 24 32
4 24 33
4 24 34
4 24 35
4 24 36
4 24 37
4 24 38
4 24 39
4 24 40
4 25 26
4 25 28
4 25 30
4 25 31
4 25 32
4 25 33
4 25 34
4 25 35
4 25 36
4 25 37
4 25 38
4 25 39
4 25 40
4 27 28
4 27 29
4 27 30
4 27 31
4 27 32
4 27 33
4 27 34
4 27 35
4 27 36
4 27 37
4 27 38
4 27 39
4 27 40
4 28 29
4 28 30
4 28 31
4 28 32
4 28 33
4 28 34
4 28 36
4 28 37
4 28 38
4 28 39
4 28 40
4 29 30
4 29 31
4 29 32
4 29 33
4 29 34
4 29 35
4 29 36
4 29 37
4 29 38
4 29 39
4 29 40
4 35 36
4 35 37
4 35 38
4 35 39
4 35 40
4 36 37
4 36 38
4 36 39
4 36 40
4 37 38
4 37 39
4 37 40
4 38 39
4 38 40
4 39 40
5 10 11
5 10 12
5 10 13
5 11 12
5 11 13
5 12 13
5 14 15
5 15 27
5 22 23
5 22 24
5 22 25
5 22 40
5 23 24
5 23 25
5 23 40
5 24 25
5 24 40
5 25 40
5 28 29
5 29 36
5 37 38
6 10 11
6 10 12
6 10 13
6 10 16
6 10 17
6 10 18
6 10 19
6 10 20
6 10 21
6 10 22
6 10 23
6 10 24
6 10 25
6 10 26
6 10 28
6 10 29
6 10 30
6 10 31
6 10 32
6 10 33
6 10 34
6 10 35
6 10 36
6 10 37
6 10 38
6 10 39
6 10 40
6 11 12
6 11 13
6 11 16
6 11 17
6 11 18
6 11 19
6 11 20
6 11 21
6 11 22
6 11 23
6 11 24
6 11 25
6 11 26
6 11 28
6 11 29
6 11 30
6 11 31
6 11 32
6 11 33
6 11 34
6 11 35
6 11 36
6 11 37
6 11 38
6 11 39
6 11 40
6 12 13
6 12 16
6 12 17
6 12 18
6 12 19
6 12 20
6 12 21
6 12 22
6 12 23
6 12 24
6 12 25
6 12 26
6 12 28
6 12 29
6 12 30
6 12 31
6 12 32
6 12 33
6 12 34
6 12 35
6 12 36
6 12 37
6 12 38
6 12 39
6 12 40
6 13 14
6 13 16
6 13 17
6 13 18
6 13 19
6 13 20
6 13 21
6 13 22
6 13 23
6 13 24
6 13 25
6 13 26
6 13 27
6 13 28
6 13 29
6 13 30
6 13 31
6 13 32
6 13 33
6 13 34
6 13 35
6 13 36
6 13 37
6 13 38
6 13 39
6 13 40
6 14 15
6 14 16
6 14 17
6 14 18
6 14 19
6 14 20
6 14 21
6 14 22
6 14 23
6 14 24
6 14 25
6 14 26
6 14 28
6 14 29
6 14 30
6 14 31
6 14 32
6 14 33
6 14 34
6 14 35
6 14 36
6 14 37
6 14 38
6 14 39
6 14 40
6 15 16
6 15 17
6 15 18
6 15 19
6 15 20
6 15 21
6 15 22
6 15 23
6 15 24
6 15 25
6 15 26
6 15 27
6 15 28
6 15 29
6 15 30
6 15 31
6 15 32
6 15 33
6 15 34
6 15 35
6 15 36
6 15 37
6 15 38
6 15 39
6 15 40
6 18 19
6 18 20
6 18 21
6 18 22
6 18 23
6 18 24
6 18 25
6 18 26
6 18 28
6 18 29
6 18 30
6 18 31
6 18 32
6 18 33
6 18 34
6 18 35
6 18 36
6 18 37
6 18 38
6 18 39
6 18 40
6 21 22
6 21 23
6 21 24
6 21 25
6 21 26
6 21 28
6 21 30
6 21 31
6 21 32
6 21 33
6 21 34
6 21 35
6 21 36
6 21 37
6 21 38
6 21 39
6 21 40
6 22 23
6 22 24
6 22 25
6 22 26
6 22 28
6 22 30
6 22 31
6 22 32
6 22 33
6 22 34
6 22 35
6 22 36
6 22 37
6 22 38
6 22 39
6 22 40
6 23 24
6 23 25
6 23 26
6 23 28
6 23 30
6 23 31
6 23 32
6 23 33
6 23 34
6 23 35
6 23 36
6 23 37
6 23 38
6 23 39
6 23 40
6 24 25
6 24 26
6 24 28
6 24 30
6 24 31
6 24 32
6 24 33
6 24 34
6 24 35
6 24 36
6 24 37
6 24 38
6 24 39
6 24 40
6 25 26
6 25 28
6 25 30
6 25 31
6 25 32
6 25 33
6 25 34
6 25 35
6 25 36
6 25 37
6 25 38
6 25 39
6 25 40
6 27 28
6 27 29
6 27 30
6 27 31
6 27 32
6 27 33
6 27 34
6 27 35
6 27 36
6 27 37
6 27 38
6 27 39
6 27 40
6 28 29
6 28 30
6 28 31
6 28 32
6 28 33
6 28 34
6 28 35
6 28 36
6 28 37
6 28 38
6 28 39
6 28 40
6 29 30
6 29 31
6 29 32
6 29 33
6 29 34
6 29 35
6 29 36
6 29 37
6 29 38
6 29 39
6 29 40
6 35 36
6 35 37
6 35 38
6 35 39
6 35 40
6 36 37
6 36 38
6 36 39
6 36 40
6 37 38
6 37 39
6 37 40
6 38 39
6 38 40
6 39 40
7 10 11
7 10 12
7 10 13
7 11 12
7 11 13
7 12 13
7 14 15
7 15 27
7 22 23
7 22 24
7 22 25
7 22 40
7 23 24
7 23 25
7 23 40
7 24 25
7 24 40
7 25 40
7 28 29
7 29 36
7 37 38
8 10 11
8 10 12
8 10 13
8 11 12
8 11 13
8 12 13
8 14 15
8 15 27
8 22 23
8 22 24
8 22 25
8 22 40
8 23 24
8 23 25
8 23 40
8 24 25
8 24 40
8 25 40
8 28 29
8 29 36
8 37 38
9 10 11
9 10 12
9 10 13
9 11 12
9 11 13
9 12 13
9 14 15
9 15 27
9 22 23
9 22 24
9 22 25
9 22 40
9 23 24
9 23 25
9 23 40
9 24 25
9 24 40
9 25 40
9 28 29
9 29 36
9 37 38
10 11 13
10 12 13
10 14 15
10 14 16
10 14 17
10 14 18
10 14 19
10 14 20
10 14 21
10 14 22
10 14 23
10 14 24
10 14 25
10 14 26
10 14 28
10 14 29
10 14 30
10 14 31
10 14 32
10 14 33
10 14 34
10 14 35
10 14 36
10 14 37
10 14 38
10 14 39
10 14 40
10 15 16
10 15 17
10 15 18
10 15 19
10 15 20
10 15 21
10 15 22
10 15 23
10 15 24
10 15 25
10 15 26
10 15 27
10 15 28
10 15 29
10 15 30
10 15 31
10 15 32
10 15 33
10 15 34
10 15 35
10 15 36
10 15 37
10 15 38
10 15 39
10 15 40
10 18 19
10 18 20
10 18 21
10 18 22
10 18 23
10 18 24
10 18 25
10 18 26
10 18 28
10 18 29
10 18 30
10 18 31
10 18 32
10 18 33
10 18 34
10 18 35
10 18 36
10 18 37
10 18 38
10 18 39
10 18 40
10 21 26
10 21 28
10 21 30
10 21 31
10 21 32
10 21 33
10 21 34
10 21 36
10 21 37
10 21 38
10 21 39
10 21 40
10 22 23
10 22 24
10 22 25
10 22 26
10 22 28
10 22 30
10 22 31
10 22 32
10 22 33
10 22 34
10 22 35
10 22 36
10 22 37
10 22 38
10 22 39
10 22 40
10 23 24
10 23 25
10 23 26
10 23 28
10 23 30
10 23 31
10 23 32
10 23 33
10 23 34
10 23 35
10 23 36
10 23 37
10 23 38
10 23 39
10 23 40
10 24 25
10 24 26
10 24 28
10 24 30
10 24 31
10 24 32
10 24 33
10 24 34
10 24 35
10 24 36
10 24 37
10 24 38
10 24 39
10 24 40
10 25 26
10 25 28
10 25 30
10 25 31
10 25 32
10 25 33
10 25 34
10 25 35
10 25 36
10 25 37
10 25 38
10 25 39
10 25 40
10 27 28
10 27 29
10 27 30
10 27 31
10 27 32
10 27 33
10 27 34
10 27 35
10 27 36
10 27 37
10 27 38
10 27 39
10 27 40
10 28 29
10 28 30
10 28 31
10 28 32
10 28 33
10 28 34
10 28 35
10 28 36
10 28 37
10 28 38
10 28 39
10 28 40
10 29 30
10 29 31
10 29 32
10 29 33
10 29 34
10 29 35
10 29 36
10 29 37
10 29 38
10 29 39
10 29 40
10 35 36
10 35 37
10 35 38
10 35 39
10 35 40
10 36 37
10 36 38
10 36 39
10 36 40
10 37 38
10 37 39
10 37 40
10 38 39
10 38 40
10 39 40
11 12 13
11 14 15
11 14 16
11 14 17
11 14 18
11 14 19
11 14 20
11 14 21
11 14 22
11 14 23
11 14 24
11 14 25
11 14 26
11 14 28
11 14 29
11 14 30
11 14 31
11 14 32
11 14 33
11 14 34
11 14 35
11 14 36
11 14 37
11 14 38
11 14 39
11 14 40
11 15 16
11 15 17
11 15 18
11 15 19
11 15 20
11 15 21
11 15 22
11 15 23
11 15 24
11 15 25
11 15 26
11 15 27
11 15 28
11 15 29
11 15 30
11 15 31
11 15 32
11 15 33
11 15 34
11 15 35
11 15 36
11 15 37
11 15 38
11 15 39
11 15 40
11 18 19
11 18 20
11 18 21
11 18 22
11 18 23
11 18 24
11 18 25
11 18 26
11 18 28
11 18 29
11 18 30
11 18 31
11 18 32
11 18 33
11 18 34
11 18 35
11 18 36
11 18 37
11 18 38
11 18 39
11 18 40
11 21 26
11 21 28
11 21 30
11 21 31
11 21 32
11 21 33
11 21 34
11 21 36
11 21 37
11 21 38
11 21 39
11 21 40
11 22 23
11 22 24
11 22 25
11 22 26
11 22 28
11 22 30
11 22 31
11 22 32
11 22 33
11 22 34
11 22 35
11 22 36
11 22 37
11 22 38
11 22 39
11 22 40
11 23 24
11 23 25
11 23 26
11 23 28
11 23 30
11 23 31
11 23 32
11 23 33
11 23 34
11 23 35
11 23 36
11 23 37
11 23 38
11 23 39
11 23 40
11 24 25
11 24 26
11 24 28
11 24 30
11 24 31
11 24 32
11 24 33
11 24 34
11 24 35
11 24 36
11 24 37
11 24 38
11 24 39
11 24 40
11 25 26
11 25 28
11 25 30
11 25 31
11 25 32
11 25 33
11 25 34
11 25 35
11 25 36
11 25 37
11 25 38
11 25 39
11 25 40
11 27 28
11 27 29
11 27 30
11 27 31
11 27 32
11 27 33
11 27 34
11 27 35
11 27 36
11 27 37
11 27 38
11 27 39
11 27 40
11 28 29
11 28 30
11 28 31
11 28 32
11 28 33
11 28 34
11 28 35
11 28 36
11 28 37
11 28 38
11 28 39
11 28 40
11 29 30
11 29 31
11 29 32
11 29 33
11 29 34
11 29 35
11 29 36
11 29 37
11 29 38
11 29 39
11 29 40
11 35 36
11 35 37
11 35 38
11 35 39
11 35 40
11 36 37
11 36 38
11 36 39
11 36 40
11 37 38
11 37 39
11 37 40
11 38 39
11 38 40
11 39 40
12 14 15
12 14 16
12 14 17
12 14 18
12 14 19
12 14 20
12 14 21
12 14 22
12 14 23
12 14 24
12 14 25
12 14 26
12 14 28
12 14 29
12 14 30
12 14 31
12 14 32
12 14 33
12 14 34
12 14 35
12 14 36
12 14 37
12 14 38
12 14 39
12 14 40
12 15 16
12 15 17
12 15 18
12 15 19
12 15 20
12 15 21
12 15 22
12 15 23
12 15 24
12 15 25
12 15 26
12 15 27
12 15 28
12 15 29
12 15 30
12 15 31
12 15 32
12 15 33
12 15 34
12 15 35
12 15 36
12 15 37
12 15 38
12 15 39
12 15 40
12 18 19
12 18 20
12 18 21
12 18 22
12 18 23
12 18 24
12 18 25
12 18 26
12 18 28
12 18 29
12 18 30
12 18 31
12 18 32
12 18 33
12 18 34
12 18 35
12 18 36
12 18 37
12 18 38
12 18 39
12 18 40
12 21 26
12 21 28
12 21 30
12 21 31
12 21 32
12 21 33
12 21 34
12 21 36
12 21 37
12 21 38
12 21 39
12 21 40
12 22 23
12 22 24
12 22 25
12 22 26
12 22 28
12 22 30
12 22 31
12 22 32
12 22 33
12 22 34
12 22 35
12 22 36
12 22 37
12 22 38
12 22 39
12 22 40
12 23 24
12 23 25
12 23 26
12 23 28
12 23 30
12 23 31
12 23 32
12 23 33
12 23 34
12 23 35
12 23 36
12 23 37
12 23 38
12 23 39
12 23 40
12 24 25
12 24 26
12 24 28
12 24 30
12 24 31
12 24 32
12 24 33
12 24 34
12 24 35
12 24 36
12 24 37
12 24 38
12 24 39
12 24 40
12 25 26
12 25 28
12 25 30
12 25 31
12 25 32
12 25 33
12 25 34
12 25 35
12 25 36
12 25 37
12 25 38
12 25 39
12 25 40
12 27 28
12 27 29
12 27 30
12 27 31
12 27 32
12 27 33
12 27 34
12 27 35
12 27 36
12 27 37
12 27 38
12 27 39
12 27 40
12 28 29
12 28 30
12 28 31
12 28 32
12 28 33
12 28 34
12 28 35
12 28 36
12 28 37
12 28 38
12 28 39
12 28 40
12 29 30
12 29 31
12 29 32
12 29 33
12 29 34
12 29 35
12 29 36
12 29 37
12 29 38
12 29 39
12 29 40
12 35 36
12 35 37
12 35 38
12 35 39
12 35 40
12 36 37
12 36 38
12 36 39
12 36 40
12 37 38
12 37 39
12 37 40
12 38 39
12 38 40
12 39 40
13 14 15
13 14 16
13 14 17
13 14 18
13 14 19
13 14 20
13 14 21
13 14 22
13 14 23
13 14 24
13 14 25
13 14 26
13 14 27
13 14 28
13 14 29
13 14 30
13 14 31
13 14 32
13 14 33
13 14 34
13 14 35
13 14 36
13 14 37
13 14 38
13 14 39
13 14 40
13 15 16
13 15 17
13 15 18
13 15 19
13 15 20
13 15 21
13 15 22
13 15 23
13 15 24
13 15 25
13 15 26
13 15 27
13 15 28
13 15 29
13 15 30
13 15 31
13 15 32
13 15 33
13 15 34
13 15 35
13 15 36
13 15 37
13 15 38
13 15 39
13 15 40
13 18 19
13 18 20
13 18 21
13 18 22
13 18 23
13 18 24
13 18 25
13 18 26
13 18 28
13 18 29
13 18 30
13 18 31
13 18 32
13 18 33
13 18 34
13 18 35
13 18 36
13 18 37
13 18 38
13 18 39
13 18 40
13 21 22
13 21 23
13 21 24
13 21 25
13 21 26
13 21 28
13 21 30
13 21 31
13 21 32
13 21 33
13 21 34
13 21 35
13 21 36
13 21 37
13 21 38
13 21 39
13 21 40
13 22 23
13 22 24
13 22 25
13 22 26
13 22 28
13 22 30
13 22 31
13 22 32
13 22 33
13 22 34
13 22 35
13 22 36
13 22 37
13 22 38
13 22 39
13 22 40
13 23 24
13 23 25
13 23 26
13 23 28
13 23 30
13 23 31
13 23 32
13 23 33
13 23 34
13 23 35
13 23 36
13 23 37
13 23 38
13 23 39
13 23 40
13 24 25
13 24 26
13 24 28
13 24 30
13 24 31
13 24 32
13 24 33
13 24 34
13 24 35
13 24 36
13 24 37
13 24 38
13 24 39
13 24 40
13 25 26
13 25 28
13 25 30
13 25 31
13 25 32
13 25 33
13 25 34
13 25 35
13 25 36
13 25 37
13 25 38
13 25 39
13 25 40
13 27 28
13 27 29
13 27 30
13 27 31
13 27 32
13 27 33
13 27 34
13 27 35
13 27 36
13 27 37
13 27 38
13 27 39
13 27 40
13 28 29
13 28 30
13 28 31
13 28 32
13 28 33
13 28 34
13 28 35
13 28 36
13 28 37
13 28 38
13 28 39
13 28 40
13 29 30
13 29 31
13 29 32
13 29 33
13 29 34
13 29 35
13 29 36
13 29 37
13 29 38
13 29 39
13 29 40
13 35 36
13 35 37
13 35 38
13 35 39
13 35 40
13 36 37
13 36 38
13 36 39
13 36 40
13 37 38
13 37 39
13 37 40
13 38 39
13 38 40
13 39 40
14 18 19
14 18 20
14 18 21
14 18 22
14 18 23
14 18 24
14 18 25
14 18 26
14 18 28
14 18 29
14 18 30
14 18 31
14 18 32
14 18 33
14 18 34
14 18 35
14 18 36
14 18 37
14 18 38
14 18 39
14 18 40
14 21 22
14 21 23
14 21 24
14 21 25
14 21 26
14 21 28
14 21 30
14 21 31
14 21 32
14 21 33
14 21 34
14 21 35
14 21 36
14 21 37
14 21 38
14 21 39
14 21 40
14 22 23
14 22 24
14 22 25
14 22 26
14 22 28
14 22 30
14 22 31
14 22 32
14 22 33
14 22 34
14 22 35
14 22 36
14 22 37
14 22 38
14 22 39
14 22 40
14 23 24
14 23 25
14 23 26
14 23 28
14 23 30
14 23 31
14 23 32
14 23 33
14 23 34
14 23 35
14 23 36
14 23 37
14 23 38
14 23 39
14 23 40
14 24 25
14 24 26
14 24 28
14 24 30
14 24 31
14 24 32
14 24 33
14 24 34
14 24 35
14 24 36
14 24 37
14 24 38
14 24 39
14 24 40
14 25 26
14 25 28
14 25 30
14 25 31
14 25 32
14 25 33
14 25 34
14 25 35
14 25 36
14 25 37
14 25 38
14 25 39
14 25 40
14 27 28
14 27 29
14 27 30
14 27 31
14 27 32
14 27 33
14 27 34
14 27 35
14 27 36
14 27 37
14 27 38
14 27 39
14 27 40
14 28 29
14 28 30
14 28 31
14 28 32
14 28 33
14 28 34
14 28 35
14 28 36
14 28 37
14 28 38
14 28 39
14 28 40
14 29 30
14 29 31
14 29 32
14 29 33
14 29 34
14 29 35
14 29 36
14 29 37
14 29 38
14 29 39
14 29 40
14 35 36
14 35 37
14 35 38
14 35 39
14 35 40
14 36 37
14 36 38
14 36 39
14 36 40
14 37 38
14 37 39
14 37 40
14 38 39
14 38 40
14 39 40
15 16 27
15 17 27
15 18 19
15 18 20
15 18 21
15 18 22
15 18 23
15 18 24
15 18 25
15 18 26
15 18 27
15 18 28
15 18 29
15 18 30
15 18 31
15 18 32
15 18 33
15 18 34
15 18 35
15 18 36
15 18 37
15 18 38
15 18 39
15 18 40
15 19 27
15 20 27
15 21 22
15 21 23
15 21 24
15 21 25
15 21 26
15 21 27
15 21 28
15 21 30
15 21 31
15 21 32
15 21 33
15 21 34
15 21 35
15 21 36
15 21 37
15 21 38
15 21 39
15 21 40
15 22 23
15 22 24
15 22 25
15 22 26
15 22 27
15 22 28
15 22 30
15 22 31
15 22 32
15 22 33
15 22 34
15 22 35
15 22 36
15 22 37
15 22 38
15 22 39
15 22 40
15 23 24
15 23 25
15 23 26
15 23 27
15 23 28
15 23 30
15 23 31
15 23 32
15 23 33
15 23 34
15 23 35
15 23 36
15 23 37
15 23 38
15 23 39
15 23 40
15 24 25
15 24 26
15 24 27
15 24 28
15 24 30
15 24 31
15 24 32
15 24 33
15 24 34
15 24 35
15 24 36
15 24 37
15 24 38
15 24 39
15 24 40
15 25 26
15 25 27
15 25 28
15 25 30
15 25 31
15 25 32
15 25 33
15 25 34
15 25 35
15 25 36
15 25 37
15 25 38
15 25 39
15 25 40
15 26 27
15 28 29
15 28 30
15 28 31
15 28 32
15 28 33
15 28 34
15 28 35
15 28 36
15 28 37
15 28 38
15 28 39
15 28 40
15 29 30
15 29 31
15 29 32
15 29 33
15 29 34
15 29 35
15 29 36
15 29 37
15 29 38
15 29 39
15 29 40
15 35 36
15 35 37
15 35 38
15 35 39
15 35 40
15 36 37
15 36 38
15 36 39
15 36 40
15 37 38
15 37 39
15 37 40
15 38 39
15 38 40
15 39 40
16 22 23
16 22 24
16 22 25
16 22 40
16 23 24
16 23 25
16 23 40
16 24 25
16 24 40
16 25 40
16 28 29
16 29 36
16 37 38
17 22 23
17 22 24
17 22 25
17 22 40
17 23 24
17 23 25
17 23 40
17 24 25
17 24 40
17 25 40
17 28 29
17 29 36
17 37 38
18 21 26
18 21 28
18 21 30
18 21 31
18 21 32
18 21 33
18 21 34
18 21 36
18 21 37
18 21 38
18 21 39
18 21 40
18 22 23
18 22 24
18 22 25
18 22 26
18 22 28
18 22 30
18 22 31
18 22 32
18 22 33
18 22 34
18 22 35
18 22 36
18 22 37
18 22 38
18 22 39
18 22 40
18 23 24
18 23 25
18 23 26
18 23 28
18 23 30
18 23 31
18 23 32
18 23 33
18 23 34
18 23 35
18 23 36
18 23 37
18 23 38
18 23 39
18 23 40
18 24 25
18 24 26
18 24 28
18 24 30
18 24 31
18 24 32
18 24 33
18 24 34
18 24 35
18 24 36
18 24 37
18 24 38
18 24 39
18 24 40
18 25 26
18 25 28
18 25 30
18 25 31
18 25 32
18 25 33
18 25 34
18 25 35
18 25 36
18 25 37
18 25 38
18 25 39
18 25 40
18 27 28
18 27 29
18 27 30
18 27 31
18 27 32
18 27 33
18 27 34
18 27 35
18 27 36
18 27 37
18 27 38
18 27 39
18 27 40
18 28 29
18 28 30
18 28 31
18 28 32
18 28 33
18 28 34
18 28 35
18 28 36
18 28 37
18 28 38
18 28 39
18 28 40
18 29 30
18 29 31
18 29 32
18 29 33
18 29 34
18 29 35
18 29 36
18 29 37
18 29 38
18 29 39
18 29 40
18 35 36
18 35 37
18 35 38
18 35 39
18 35 40
18 36 37
18 36 38
18 36 39
18 36 40
18 37 38
18 37 39
18 37 40
18 38 39
18 38 40
18 39 40
19 22 23
19 22 24
19 22 25
19 22 40
19 23 24
19 23 25
19 23 40
19 24 25
19 24 40
19 25 40
19 28 29
19 29 36
19 37 38
20 22 23
20 22 24
20 22 25
20 22 40
20 23 24
20 23 25
20 23 40
20 24 25
20 24 40
20 25 40
20 28 29
20 29 36
20 37 38
21 22 23
21 22 24
21 22 25
21 22 26
21 22 28
21 22 30
21 22 31
21 22 32
21 22 33
21 22 34
21 22 36
21 22 37
21 22 38
21 22 39
21 22 40
21 23 24
21 23 25
21 23 26
21 23 28
21 23 30
21 23 31
21 23 32
21 23 33
21 23 34
21 23 36
21 23 37
21 23 38
21 23 39
21 23 40
21 24 25
21 24 26
21 24 28
21 24 30
21 24 31
21 24 32
21 24 33
21 24 34
21 24 36
21 24 37
21 24 38
21 24 39
21 24 40
21 25 26
21 25 28
21 25 30
21 25 31
21 25 32
21 25 33
21 25 34
21 25 36
21 25 37
21 25 38
21 25 39
21 25 40
21 27 28
21 27 30
21 27 31
21 27 32
21 27 33
21 27 34
21 27 36
21 27 37
21 27 38
21 27 39
21 27 40
21 28 29
21 28 30
21 28 31
21 28 32
21 28 33
21 28 34
21 28 37
21 28 38
21 28 39
21 28 40
21 29 30
21 29 31
21 29 32
21 29 33
21 29 34
21 29 36
21 29 37
21 29 38
21 29 39
21 29 40
21 35 36
21 35 37
21 35 38
21 35 39
21 35 40
21 36 37
21 36 38
21 36 39
21 36 40
21 37 38
21 37 39
21 37 40
21 38 39
21 38 40
22 26 40
22 27 28
22 27 30
22 27 31
22 27 32
22 27 33
22 27 34
22 27 35
22 27 36
22 27 37
22 27 38
22 27 39
22 27 40
22 28 29
22 28 30
22 28 31
22 28 32
22 28 33
22 28 34
22 28 36
22 28 37
22 28 38
22 28 39
22 28 40
22 29 30
22 29 31
22 29 32
22 29 33
22 29 34
22 29 35
22 29 36
22 29 37
22 29 38
22 29 39
22 29 40
22 30 40
22 31 40
22 32 40
22 33 40
22 34 40
22 35 36
22 35 37
22 35 38
22 35 39
22 35 40
22 36 37
22 36 38
22 36 39
22 36 40
22 37 38
22 37 39
22 37 40
22 38 39
22 38 40
22 39 40
23 26 40
23 27 28
23 27 30
23 27 31
23 27 32
23 27 33
23 27 34
23 27 35
23 27 36
23 27 37
23 27 38
23 27 39
23 27 40
23 28 29
23 28 30
23 28 31
23 28 32
23 28 33
23 28 34
23 28 36
23 28 37
23 28 38
23 28 39
23 28 40
23 29 30
23 29 31
23 29 32
23 29 33
23 29 34
23 29 35
23 29 36
23 29 37
23 29 38
23 29 39
23 29 40
23 30 40
23 31 40
23 32 40
23 33 40
23 34 40
23 35 36
23 35 37
23 35 38
23 35 39
23 35 40
23 36 37
23 36 38
23 36 39
23 36 40
23 37 38
23 37 39
23 37 40
23 38 39
23 38 40
23 39 40
24 26 40
24 27 28
24 27 30
24 27 31
24 27 32
24 27 33
24 27 34
24 27 35
24 27 36
24 27 37
24 27 38
24 27 39
24 27 40
24 28 29
24 28 30
24 28 31
24 28 32
24 28 33
24 28 34
24 28 36
24 28 37
24 28 38
24 28 39
24 28 40
24 29 30
24 29 31
24 29 32
24 29 33
24 29 34
24 29 35
24 29 36
24 29 37
24 29 38
24 29 39
24 29 40
24 30 40
24 31 40
24 32 40
24 33 40
24 34 40
24 35 36
24 35 37
24 35 38
24 35 39
24 35 40
24 36 37
24 36 38
24 36 39
24 36 40
24 37 38
24 37 39
24 37 40
24 38 39
24 38 40
24 39 40
25 26 40
25 27 28
25 27 30
25 27 31
25 27 32
25 27 33
25 27 34
25 27 35
25 27 36
25 27 37
25 27 38
25 27 39
25 27 40
25 28 29
25 28 30
25 28 31
25 28 32
25 28 33
25 28 34
25 28 36
25 28 37
25 28 38
25 28 39
25 28 40
25 29 30
25 29 31
25 29 32
25 29 33
25 29 34
25 29 35
25 29 36
25 29 37
25 29 38
25 29 39
25 29 40
25 30 40
25 31 40
25 32 40
25 33 40
25 34 40
25 35 36
25 35 37
25 35 38
25 35 39
25 35 40
25 36 37
25 36 38
25 36 39
25 36 40
25 37 38
25 37 39
25 37 40
25 38 39
25 38 40
25 39 40
26 28 29
26 29 36
26 37 38
27 28 29
27 28 30
27 28 31
27 28 32
27 28 33
27 28 34
27 28 35
27 28 36
27 28 37
27 28 38
27 28 39
27 28 40
27 29 30
27 29 31
27 29 32
27 29 33
27 29 34
27 29 35
27 29 36
27 29 37
27 29 38
27 29 39
27 29 40
27 35 36
27 35 37
27 35 38
27 35 39
27 35 40
27 36 37
27 36 38
27 36 39
27 36 40
27 37 38
27 37 39
27 37 40
27 38 39
27 38 40
27 39 40
28 35 36
28 35 37
28 35 38
28 35 39
28 35 40
28 36 37
28 36 38
28 36 39
28 36 40
28 37 38
28 37 39
28 37 40
28 38 39
28 38 40
28 39 40
29 30 36
29 31 36
29 32 36
29 33 36
29 34 36
29 35 36
29 35 37
29 35 38
29 35 39
29 35 40
29 37 38
29 37 39
29 37 40
29 38 39
29 38 40
29 39 40
30 37 38
31 37 38
32 37 38
33 37 38
34 37 38
35 36 37
35 36 38
35 36 39
35 36 40
35 37 38
35 37 39
35 37 40
35 38 39
35 38 40
35 39 40
36 37 38
36 37 39
36 37 40
36 38 39
36 38 40
36 39 40
37 39 40
38 39 40
