# Supplementary material for: Netcombin: An algorithm for constructing optimal phylogenetic network from rooted triplets
Source: PLoS One. 2020 Sep 18;15(9):e0227842. doi: 10.1371/journal.pone.0227842 (PMC7500971; doi:10.1371/journal.pone.0227842)
Supplement: S4 File — (ZIP) [file pone.0227842.s004.zip › SequenceData-Triplet/sequenceData-10-20-30-0-Triplet/length 100, numseq 40, rate 10^-7/6 good triplets-3713.txt]

1 2 3
1 2 4
1 2 5
1 2 6
1 2 7
1 2 8
1 2 9
1 2 10
1 2 11
1 2 12
1 2 13
1 2 14
1 2 15
1 2 16
1 2 17
1 2 18
1 2 19
1 2 20
1 2 21
1 2 22
1 2 23
1 2 24
1 2 25
1 2 26
1 2 27
1 2 28
1 2 29
1 2 30
1 2 31
1 2 32
1 2 33
1 2 34
1 2 35
1 2 36
1 2 37
1 2 38
1 2 39
1 2 40
1 3 4
1 3 6
1 3 10
1 3 11
1 3 12
1 3 13
1 3 14
1 3 15
1 3 18
1 3 21
1 3 22
1 3 23
1 3 24
1 3 25
1 3 27
1 3 28
1 3 29
1 3 35
1 3 36
1 3 39
1 3 40
1 4 6
1 4 10
1 4 11
1 4 12
1 4 13
1 4 14
1 4 15
1 4 18
1 4 27
1 4 29
1 5 6
1 5 10
1 5 11
1 5 12
1 5 13
1 5 14
1 5 15
1 5 18
1 5 21
1 5 22
1 5 23
1 5 24
1 5 25
1 5 27
1 5 28
1 5 29
1 5 35
1 5 36
1 5 39
1 5 40
1 6 10
1 6 11
1 6 12
1 6 13
1 6 14
1 6 15
1 6 18
1 6 27
1 6 29
1 7 10
1 7 11
1 7 12
1 7 13
1 7 14
1 7 15
1 7 18
1 7 21
1 7 22
1 7 23
1 7 24
1 7 25
1 7 27
1 7 28
1 7 29
1 7 35
1 7 36
1 7 39
1 7 40
1 8 10
1 8 11
1 8 12
1 8 13
1 8 14
1 8 15
1 8 18
1 8 21
1 8 22
1 8 23
1 8 24
1 8 25
1 8 27
1 8 28
1 8 29
1 8 35
1 8 36
1 8 39
1 8 40
1 9 10
1 9 11
1 9 12
1 9 13
1 9 14
1 9 15
1 9 18
1 9 21
1 9 22
1 9 23
1 9 24
1 9 25
1 9 27
1 9 28
1 9 29
1 9 35
1 9 36
1 9 39
1 9 40
1 10 14
1 10 15
1 10 18
1 10 27
1 10 29
1 11 14
1 11 15
1 11 18
1 11 27
1 11 29
1 12 14
1 12 15
1 12 18
1 12 27
1 12 29
1 13 14
1 13 15
1 13 18
1 13 27
1 13 29
1 14 18
1 14 27
1 14 29
1 15 18
1 15 29
1 16 18
1 16 21
1 16 22
1 16 23
1 16 24
1 16 25
1 16 27
1 16 28
1 16 29
1 16 35
1 16 36
1 16 39
1 16 40
1 17 18
1 17 21
1 17 22
1 17 23
1 17 24
1 17 25
1 17 27
1 17 28
1 17 29
1 17 35
1 17 36
1 17 39
1 17 40
1 18 27
1 18 29
1 19 21
1 19 22
1 19 23
1 19 24
1 19 25
1 19 27
1 19 28
1 19 29
1 19 35
1 19 36
1 19 39
1 19 40
1 20 21
1 20 22
1 20 23
1 20 24
1 20 25
1 20 27
1 20 28
1 20 29
1 20 35
1 20 36
1 20 39
1 20 40
1 21 22
1 21 23
1 21 24
1 21 25
1 21 27
1 21 29
1 21 35
1 22 27
1 22 29
1 22 35
1 23 27
1 23 29
1 23 35
1 24 27
1 24 29
1 24 35
1 25 27
1 25 29
1 25 35
1 26 27
1 26 28
1 26 29
1 26 35
1 26 36
1 26 39
1 26 40
1 27 29
1 28 35
1 30 35
1 30 36
1 30 39
1 30 40
1 31 35
1 31 36
1 31 39
1 31 40
1 32 35
1 32 36
1 32 39
1 32 40
1 33 35
1 33 36
1 33 39
1 33 40
1 34 35
1 34 36
1 34 39
1 34 40
1 37 39
1 37 40
1 38 39
1 38 40
2 3 4
2 3 6
2 3 10
2 3 11
2 3 12
2 3 13
2 3 14
2 3 15
2 3 18
2 3 21
2 3 22
2 3 23
2 3 24
2 3 25
2 3 27
2 3 28
2 3 29
2 3 35
2 3 36
2 3 39
2 3 40
2 4 6
2 4 10
2 4 11
2 4 12
2 4 13
2 4 14
2 4 15
2 4 18
2 4 27
2 4 29
2 5 6
2 5 10
2 5 11
2 5 12
2 5 13
2 5 14
2 5 15
2 5 18
2 5 21
2 5 22
2 5 23
2 5 24
2 5 25
2 5 27
2 5 28
2 5 29
2 5 35
2 5 36
2 5 39
2 5 40
2 6 10
2 6 11
2 6 12
2 6 13
2 6 14
2 6 15
2 6 18
2 6 27
2 6 29
2 7 10
2 7 11
2 7 12
2 7 13
2 7 14
2 7 15
2 7 18
2 7 21
2 7 22
2 7 23
2 7 24
2 7 25
2 7 27
2 7 28
2 7 29
2 7 35
2 7 36
2 7 39
2 7 40
2 8 10
2 8 11
2 8 12
2 8 13
2 8 14
2 8 15
2 8 18
2 8 21
2 8 22
2 8 23
2 8 24
2 8 25
2 8 27
2 8 28
2 8 29
2 8 35
2 8 36
2 8 39
2 8 40
2 9 10
2 9 11
2 9 12
2 9 13
2 9 14
2 9 15
2 9 18
2 9 21
2 9 22
2 9 23
2 9 24
2 9 25
2 9 27
2 9 28
2 9 29
2 9 35
2 9 36
2 9 39
2 9 40
2 10 14
2 10 15
2 10 18
2 10 27
2 10 29
2 11 14
2 11 15
2 11 18
2 11 27
2 11 29
2 12 14
2 12 15
2 12 18
2 12 27
2 12 29
2 13 14
2 13 15
2 13 18
2 13 27
2 13 29
2 14 18
2 14 27
2 14 29
2 15 18
2 15 29
2 16 18
2 16 21
2 16 22
2 16 23
2 16 24
2 16 25
2 16 27
2 16 28
2 16 29
2 16 35
2 16 36
2 16 39
2 16 40
2 17 18
2 17 21
2 17 22
2 17 23
2 17 24
2 17 25
2 17 27
2 17 28
2 17 29
2 17 35
2 17 36
2 17 39
2 17 40
2 18 27
2 18 29
2 19 21
2 19 22
2 19 23
2 19 24
2 19 25
2 19 27
2 19 28
2 19 29
2 19 35
2 19 36
2 19 39
2 19 40
2 20 21
2 20 22
2 20 23
2 20 24
2 20 25
2 20 27
2 20 28
2 20 29
2 20 35
2 20 36
2 20 39
2 20 40
2 21 22
2 21 23
2 21 24
2 21 25
2 21 27
2 21 29
2 21 35
2 22 27
2 22 29
2 22 35
2 23 27
2 23 29
2 23 35
2 24 27
2 24 29
2 24 35
2 25 27
2 25 29
2 25 35
2 26 27
2 26 28
2 26 29
2 26 35
2 26 36
2 26 39
2 26 40
2 27 29
2 28 35
2 30 35
2 30 36
2 30 39
2 30 40
2 31 35
2 31 36
2 31 39
2 31 40
2 32 35
2 32 36
2 32 39
2 32 40
2 33 35
2 33 36
2 33 39
2 33 40
2 34 35
2 34 36
2 34 39
2 34 40
2 37 39
2 37 40
2 38 39
2 38 40
3 4 6
3 4 10
3 4 11
3 4 12
3 4 13
3 4 14
3 4 15
3 4 18
3 4 21
3 4 22
3 4 23
3 4 24
3 4 25
3 4 27
3 4 28
3 4 29
3 4 35
3 4 36
3 4 37
3 4 38
3 4 39
3 4 40
3 6 10
3 6 11
3 6 12
3 6 13
3 6 14
3 6 15
3 6 18
3 6 21
3 6 22
3 6 23
3 6 24
3 6 25
3 6 27
3 6 28
3 6 29
3 6 35
3 6 36
3 6 37
3 6 38
3 6 39
3 6 40
3 10 14
3 10 15
3 10 18
3 10 21
3 10 22
3 10 23
3 10 24
3 10 25
3 10 27
3 10 28
3 10 29
3 10 35
3 10 36
3 10 37
3 10 38
3 10 39
3 10 40
3 11 14
3 11 15
3 11 18
3 11 21
3 11 22
3 11 23
3 11 24
3 11 25
3 11 27
3 11 28
3 11 29
3 11 35
3 11 36
3 11 37
3 11 38
3 11 39
3 11 40
3 12 14
3 12 15
3 12 18
3 12 21
3 12 22
3 12 23
3 12 24
3 12 25
3 12 27
3 12 28
3 12 29
3 12 35
3 12 36
3 12 37
3 12 38
3 12 39
3 12 40
3 13 14
3 13 15
3 13 18
3 13 21
3 13 22
3 13 23
3 13 24
3 13 25
3 13 27
3 13 28
3 13 29
3 13 35
3 13 36
3 13 37
3 13 38
3 13 39
3 13 40
3 14 18
3 14 21
3 14 22
3 14 23
3 14 24
3 14 25
3 14 27
3 14 28
3 14 29
3 14 35
3 14 36
3 14 37
3 14 38
3 14 39
3 14 40
3 15 18
3 15 21
3 15 22
3 15 23
3 15 24
3 15 25
3 15 28
3 15 29
3 15 35
3 15 36
3 15 37
3 15 38
3 15 39
3 15 40
3 18 21
3 18 22
3 18 23
3 18 24
3 18 25
3 18 27
3 18 28
3 18 29
3 18 35
3 18 36
3 18 37
3 18 38
3 18 39
3 18 40
3 21 22
3 21 23
3 21 24
3 21 25
3 21 27
3 21 28
3 21 29
3 21 35
3 21 36
3 21 37
3 21 38
3 21 39
3 21 40
3 22 27
3 22 28
3 22 29
3 22 35
3 22 36
3 22 37
3 22 38
3 22 39
3 23 27
3 23 28
3 23 29
3 23 35
3 23 36
3 23 37
3 23 38
3 23 39
3 24 27
3 24 28
3 24 29
3 24 35
3 24 36
3 24 37
3 24 38
3 24 39
3 25 27
3 25 28
3 25 29
3 25 35
3 25 36
3 25 37
3 25 38
3 25 39
3 27 28
3 27 29
3 27 35
3 27 36
3 27 37
3 27 38
3 27 39
3 27 40
3 28 35
3 28 36
3 28 37
3 28 38
3 28 39
3 28 40
3 29 35
3 29 37
3 29 38
3 29 39
3 29 40
3 35 36
3 35 37
3 35 38
3 35 39
3 35 40
3 36 37
3 36 38
3 36 39
3 36 40
3 37 39
3 37 40
3 38 39
3 38 40
3 39 40
4 5 6
4 5 10
4 5 11
4 5 12
4 5 13
4 5 14
4 5 15
4 5 18
4 5 21
4 5 22
4 5 23
4 5 24
4 5 25
4 5 27
4 5 28
4 5 29
4 5 35
4 5 36
4 5 37
4 5 38
4 5 39
4 5 40
4 6 13
4 6 14
4 6 15
4 6 18
4 6 27
4 7 10
4 7 11
4 7 12
4 7 13
4 7 14
4 7 15
4 7 18
4 7 21
4 7 22
4 7 23
4 7 24
4 7 25
4 7 27
4 7 28
4 7 29
4 7 35
4 7 36
4 7 37
4 7 38
4 7 39
4 7 40
4 8 10
4 8 11
4 8 12
4 8 13
4 8 14
4 8 15
4 8 18
4 8 21
4 8 22
4 8 23
4 8 24
4 8 25
4 8 27
4 8 28
4 8 29
4 8 35
4 8 36
4 8 37
4 8 38
4 8 39
4 8 40
4 9 10
4 9 11
4 9 12
4 9 13
4 9 14
4 9 15
4 9 18
4 9 21
4 9 22
4 9 23
4 9 24
4 9 25
4 9 27
4 9 28
4 9 29
4 9 35
4 9 36
4 9 37
4 9 38
4 9 39
4 9 40
4 10 14
4 10 15
4 10 18
4 10 27
4 10 29
4 11 14
4 11 15
4 11 18
4 11 27
4 11 29
4 12 14
4 12 15
4 12 18
4 12 27
4 12 29
4 13 14
4 13 15
4 13 27
4 14 18
4 14 27
4 16 18
4 16 21
4 16 22
4 16 23
4 16 24
4 16 25
4 16 27
4 16 28
4 16 29
4 16 35
4 16 36
4 16 37
4 16 38
4 16 39
4 16 40
4 17 18
4 17 21
4 17 22
4 17 23
4 17 24
4 17 25
4 17 27
4 17 28
4 17 29
4 17 35
4 17 36
4 17 37
4 17 38
4 17 39
4 17 40
4 18 27
4 19 21
4 19 22
4 19 23
4 19 24
4 19 25
4 19 27
4 19 28
4 19 29
4 19 35
4 19 36
4 19 37
4 19 38
4 19 39
4 19 40
4 20 21
4 20 22
4 20 23
4 20 24
4 20 25
4 20 27
4 20 28
4 20 29
4 20 35
4 20 36
4 20 37
4 20 38
4 20 39
4 20 40
4 21 22
4 21 23
4 21 24
4 21 25
4 21 27
4 21 29
4 21 35
4 22 27
4 22 29
4 23 27
4 23 29
4 24 27
4 24 29
4 25 27
4 25 29
4 26 27
4 26 28
4 26 29
4 26 35
4 26 36
4 26 37
4 26 38
4 26 39
4 26 40
4 28 35
4 30 35
4 30 36
4 30 37
4 30 38
4 30 39
4 30 40
4 31 35
4 31 36
4 31 37
4 31 38
4 31 39
4 31 40
4 32 35
4 32 36
4 32 37
4 32 38
4 32 39
4 32 40
4 33 35
4 33 36
4 33 37
4 33 38
4 33 39
4 33 40
4 34 35
4 34 36
4 34 37
4 34 38
4 34 39
4 34 40
5 6 10
5 6 11
5 6 12
5 6 13
5 6 14
5 6 15
5 6 18
5 6 21
5 6 22
5 6 23
5 6 24
5 6 25
5 6 27
5 6 28
5 6 29
5 6 35
5 6 36
5 6 37
5 6 38
5 6 39
5 6 40
5 10 14
5 10 15
5 10 18
5 10 21
5 10 22
5 10 23
5 10 24
5 10 25
5 10 27
5 10 28
5 10 29
5 10 35
5 10 36
5 10 37
5 10 38
5 10 39
5 10 40
5 11 14
5 11 15
5 11 18
5 11 21
5 11 22
5 11 23
5 11 24
5 11 25
5 11 27
5 11 28
5 11 29
5 11 35
5 11 36
5 11 37
5 11 38
5 11 39
5 11 40
5 12 14
5 12 15
5 12 18
5 12 21
5 12 22
5 12 23
5 12 24
5 12 25
5 12 27
5 12 28
5 12 29
5 12 35
5 12 36
5 12 37
5 12 38
5 12 39
5 12 40
5 13 14
5 13 15
5 13 18
5 13 21
5 13 22
5 13 23
5 13 24
5 13 25
5 13 27
5 13 28
5 13 29
5 13 35
5 13 36
5 13 37
5 13 38
5 13 39
5 13 40
5 14 18
5 14 21
5 14 22
5 14 23
5 14 24
5 14 25
5 14 27
5 14 28
5 14 29
5 14 35
5 14 36
5 14 37
5 14 38
5 14 39
5 14 40
5 15 18
5 15 21
5 15 22
5 15 23
5 15 24
5 15 25
5 15 28
5 15 29
5 15 35
5 15 36
5 15 37
5 15 38
5 15 39
5 15 40
5 18 21
5 18 22
5 18 23
5 18 24
5 18 25
5 18 27
5 18 28
5 18 29
5 18 35
5 18 36
5 18 37
5 18 38
5 18 39
5 18 40
5 21 22
5 21 23
5 21 24
5 21 25
5 21 27
5 21 28
5 21 29
5 21 35
5 21 36
5 21 37
5 21 38
5 21 39
5 21 40
5 22 27
5 22 28
5 22 29
5 22 35
5 22 36
5 22 37
5 22 38
5 22 39
5 23 27
5 23 28
5 23 29
5 23 35
5 23 36
5 23 37
5 23 38
5 23 39
5 24 27
5 24 28
5 24 29
5 24 35
5 24 36
5 24 37
5 24 38
5 24 39
5 25 27
5 25 28
5 25 29
5 25 35
5 25 36
5 25 37
5 25 38
5 25 39
5 27 28
5 27 29
5 27 35
5 27 36
5 27 37
5 27 38
5 27 39
5 27 40
5 28 35
5 28 36
5 28 37
5 28 38
5 28 39
5 28 40
5 29 35
5 29 37
5 29 38
5 29 39
5 29 40
5 35 36
5 35 37
5 35 38
5 35 39
5 35 40
5 36 37
5 36 38
5 36 39
5 36 40
5 37 39
5 37 40
5 38 39
5 38 40
5 39 40
6 7 10
6 7 11
6 7 12
6 7 13
6 7 14
6 7 15
6 7 18
6 7 21
6 7 22
6 7 23
6 7 24
6 7 25
6 7 27
6 7 28
6 7 29
6 7 35
6 7 36
6 7 37
6 7 38
6 7 39
6 7 40
6 8 10
6 8 11
6 8 12
6 8 13
6 8 14
6 8 15
6 8 18
6 8 21
6 8 22
6 8 23
6 8 24
6 8 25
6 8 27
6 8 28
6 8 29
6 8 35
6 8 36
6 8 37
6 8 38
6 8 39
6 8 40
6 9 10
6 9 11
6 9 12
6 9 13
6 9 14
6 9 15
6 9 18
6 9 21
6 9 22
6 9 23
6 9 24
6 9 25
6 9 27
6 9 28
6 9 29
6 9 35
6 9 36
6 9 37
6 9 38
6 9 39
6 9 40
6 10 14
6 10 15
6 10 27
6 11 14
6 11 15
6 11 27
6 12 14
6 12 15
6 12 27
6 13 15
6 14 27
6 16 18
6 16 21
6 16 22
6 16 23
6 16 24
6 16 25
6 16 27
6 16 28
6 16 29
6 16 35
6 16 36
6 16 37
6 16 38
6 16 39
6 16 40
6 17 18
6 17 21
6 17 22
6 17 23
6 17 24
6 17 25
6 17 27
6 17 28
6 17 29
6 17 35
6 17 36
6 17 37
6 17 38
6 17 39
6 17 40
6 18 27
6 19 21
6 19 22
6 19 23
6 19 24
6 19 25
6 19 27
6 19 28
6 19 29
6 19 35
6 19 36
6 19 37
6 19 38
6 19 39
6 19 40
6 20 21
6 20 22
6 20 23
6 20 24
6 20 25
6 20 27
6 20 28
6 20 29
6 20 35
6 20 36
6 20 37
6 20 38
6 20 39
6 20 40
6 21 27
6 21 29
6 22 27
6 22 29
6 23 27
6 23 29
6 24 27
6 24 29
6 25 27
6 25 29
6 26 27
6 26 28
6 26 29
6 26 35
6 26 36
6 26 37
6 26 38
6 26 39
6 26 40
6 30 35
6 30 36
6 30 37
6 30 38
6 30 39
6 30 40
6 31 35
6 31 36
6 31 37
6 31 38
6 31 39
6 31 40
6 32 35
6 32 36
6 32 37
6 32 38
6 32 39
6 32 40
6 33 35
6 33 36
6 33 37
6 33 38
6 33 39
6 33 40
6 34 35
6 34 36
6 34 37
6 34 38
6 34 39
6 34 40
7 10 14
7 10 15
7 10 18
7 10 21
7 10 22
7 10 23
7 10 24
7 10 25
7 10 27
7 10 28
7 10 29
7 10 35
7 10 36
7 10 37
7 10 38
7 10 39
7 10 40
7 11 14
7 11 15
7 11 18
7 11 21
7 11 22
7 11 23
7 11 24
7 11 25
7 11 27
7 11 28
7 11 29
7 11 35
7 11 36
7 11 37
7 11 38
7 11 39
7 11 40
7 12 14
7 12 15
7 12 18
7 12 21
7 12 22
7 12 23
7 12 24
7 12 25
7 12 27
7 12 28
7 12 29
7 12 35
7 12 36
7 12 37
7 12 38
7 12 39
7 12 40
7 13 14
7 13 15
7 13 18
7 13 21
7 13 22
7 13 23
7 13 24
7 13 25
7 13 27
7 13 28
7 13 29
7 13 35
7 13 36
7 13 37
7 13 38
7 13 39
7 13 40
7 14 18
7 14 21
7 14 22
7 14 23
7 14 24
7 14 25
7 14 27
7 14 28
7 14 29
7 14 35
7 14 36
7 14 37
7 14 38
7 14 39
7 14 40
7 15 18
7 15 21
7 15 22
7 15 23
7 15 24
7 15 25
7 15 28
7 15 29
7 15 35
7 15 36
7 15 37
7 15 38
7 15 39
7 15 40
7 18 21
7 18 22
7 18 23
7 18 24
7 18 25
7 18 27
7 18 28
7 18 29
7 18 35
7 18 36
7 18 37
7 18 38
7 18 39
7 18 40
7 21 22
7 21 23
7 21 24
7 21 25
7 21 27
7 21 28
7 21 29
7 21 35
7 21 36
7 21 37
7 21 38
7 21 39
7 21 40
7 22 27
7 22 28
7 22 29
7 22 35
7 22 36
7 22 37
7 22 38
7 22 39
7 23 27
7 23 28
7 23 29
7 23 35
7 23 36
7 23 37
7 23 38
7 23 39
7 24 27
7 24 28
7 24 29
7 24 35
7 24 36
7 24 37
7 24 38
7 24 39
7 25 27
7 25 28
7 25 29
7 25 35
7 25 36
7 25 37
7 25 38
7 25 39
7 27 28
7 27 29
7 27 35
7 27 36
7 27 37
7 27 38
7 27 39
7 27 40
7 28 35
7 28 36
7 28 37
7 28 38
7 28 39
7 28 40
7 29 35
7 29 37
7 29 38
7 29 39
7 29 40
7 35 36
7 35 37
7 35 38
7 35 39
7 35 40
7 36 37
7 36 38
7 36 39
7 36 40
7 37 39
7 37 40
7 38 39
7 38 40
7 39 40
8 10 14
8 10 15
8 10 18
8 10 21
8 10 22
8 10 23
8 10 24
8 10 25
8 10 27
8 10 28
8 10 29
8 10 35
8 10 36
8 10 37
8 10 38
8 10 39
8 10 40
8 11 14
8 11 15
8 11 18
8 11 21
8 11 22
8 11 23
8 11 24
8 11 25
8 11 27
8 11 28
8 11 29
8 11 35
8 11 36
8 11 37
8 11 38
8 11 39
8 11 40
8 12 14
8 12 15
8 12 18
8 12 21
8 12 22
8 12 23
8 12 24
8 12 25
8 12 27
8 12 28
8 12 29
8 12 35
8 12 36
8 12 37
8 12 38
8 12 39
8 12 40
8 13 14
8 13 15
8 13 18
8 13 21
8 13 22
8 13 23
8 13 24
8 13 25
8 13 27
8 13 28
8 13 29
8 13 35
8 13 36
8 13 37
8 13 38
8 13 39
8 13 40
8 14 18
8 14 21
8 14 22
8 14 23
8 14 24
8 14 25
8 14 27
8 14 28
8 14 29
8 14 35
8 14 36
8 14 37
8 14 38
8 14 39
8 14 40
8 15 18
8 15 21
8 15 22
8 15 23
8 15 24
8 15 25
8 15 28
8 15 29
8 15 35
8 15 36
8 15 37
8 15 38
8 15 39
8 15 40
8 18 21
8 18 22
8 18 23
8 18 24
8 18 25
8 18 27
8 18 28
8 18 29
8 18 35
8 18 36
8 18 37
8 18 38
8 18 39
8 18 40
8 21 22
8 21 23
8 21 24
8 21 25
8 21 27
8 21 28
8 21 29
8 21 35
8 21 36
8 21 37
8 21 38
8 21 39
8 21 40
8 22 27
8 22 28
8 22 29
8 22 35
8 22 36
8 22 37
8 22 38
8 22 39
8 23 27
8 23 28
8 23 29
8 23 35
8 23 36
8 23 37
8 23 38
8 23 39
8 24 27
8 24 28
8 24 29
8 24 35
8 24 36
8 24 37
8 24 38
8 24 39
8 25 27
8 25 28
8 25 29
8 25 35
8 25 36
8 25 37
8 25 38
8 25 39
8 27 28
8 27 29
8 27 35
8 27 36
8 27 37
8 27 38
8 27 39
8 27 40
8 28 35
8 28 36
8 28 37
8 28 38
8 28 39
8 28 40
8 29 35
8 29 37
8 29 38
8 29 39
8 29 40
8 35 36
8 35 37
8 35 38
8 35 39
8 35 40
8 36 37
8 36 38
8 36 39
8 36 40
8 37 39
8 37 40
8 38 39
8 38 40
8 39 40
9 10 14
9 10 15
9 10 18
9 10 21
9 10 22
9 10 23
9 10 24
9 10 25
9 10 27
9 10 28
9 10 29
9 10 35
9 10 36
9 10 37
9 10 38
9 10 39
9 10 40
9 11 14
9 11 15
9 11 18
9 11 21
9 11 22
9 11 23
9 11 24
9 11 25
9 11 27
9 11 28
9 11 29
9 11 35
9 11 36
9 11 37
9 11 38
9 11 39
9 11 40
9 12 14
9 12 15
9 12 18
9 12 21
9 12 22
9 12 23
9 12 24
9 12 25
9 12 27
9 12 28
9 12 29
9 12 35
9 12 36
9 12 37
9 12 38
9 12 39
9 12 40
9 13 14
9 13 15
9 13 18
9 13 21
9 13 22
9 13 23
9 13 24
9 13 25
9 13 27
9 13 28
9 13 29
9 13 35
9 13 36
9 13 37
9 13 38
9 13 39
9 13 40
9 14 18
9 14 21
9 14 22
9 14 23
9 14 24
9 14 25
9 14 27
9 14 28
9 14 29
9 14 35
9 14 36
9 14 37
9 14 38
9 14 39
9 14 40
9 15 18
9 15 21
9 15 22
9 15 23
9 15 24
9 15 25
9 15 28
9 15 29
9 15 35
9 15 36
9 15 37
9 15 38
9 15 39
9 15 40
9 18 21
9 18 22
9 18 23
9 18 24
9 18 25
9 18 27
9 18 28
9 18 29
9 18 35
9 18 36
9 18 37
9 18 38
9 18 39
9 18 40
9 21 22
9 21 23
9 21 24
9 21 25
9 21 27
9 21 28
9 21 29
9 21 35
9 21 36
9 21 37
9 21 38
9 21 39
9 21 40
9 22 27
9 22 28
9 22 29
9 22 35
9 22 36
9 22 37
9 22 38
9 22 39
9 23 27
9 23 28
9 23 29
9 23 35
9 23 36
9 23 37
9 23 38
9 23 39
9 24 27
9 24 28
9 24 29
9 24 35
9 24 36
9 24 37
9 24 38
9 24 39
9 25 27
9 25 28
9 25 29
9 25 35
9 25 36
9 25 37
9 25 38
9 25 39
9 27 28
9 27 29
9 27 35
9 27 36
9 27 37
9 27 38
9 27 39
9 27 40
9 28 35
9 28 36
9 28 37
9 28 38
9 28 39
9 28 40
9 29 35
9 29 37
9 29 38
9 29 39
9 29 40
9 35 36
9 35 37
9 35 38
9 35 39
9 35 40
9 36 37
9 36 38
9 36 39
9 36 40
9 37 39
9 37 40
9 38 39
9 38 40
9 39 40
10 11 14
10 11 15
10 11 16
10 11 17
10 11 18
10 11 19
10 11 20
10 11 21
10 11 22
10 11 23
10 11 24
10 11 25
10 11 26
10 11 27
10 11 28
10 11 29
10 11 30
10 11 31
10 11 32
10 11 33
10 11 34
10 11 35
10 11 36
10 11 37
10 11 38
10 11 39
10 11 40
10 12 14
10 12 15
10 12 16
10 12 17
10 12 18
10 12 19
10 12 20
10 12 21
10 12 22
10 12 23
10 12 24
10 12 25
10 12 26
10 12 27
10 12 28
10 12 29
10 12 30
10 12 31
10 12 32
10 12 33
10 12 34
10 12 35
10 12 36
10 12 37
10 12 38
10 12 39
10 12 40
10 13 14
10 13 15
10 13 16
10 13 17
10 13 18
10 13 19
10 13 20
10 13 21
10 13 22
10 13 23
10 13 24
10 13 25
10 13 26
10 13 27
10 13 28
10 13 29
10 13 30
10 13 31
10 13 32
10 13 33
10 13 34
10 13 35
10 13 36
10 13 37
10 13 38
10 13 39
10 13 40
10 14 27
10 16 18
10 16 21
10 16 22
10 16 23
10 16 24
10 16 25
10 16 27
10 16 28
10 16 29
10 16 35
10 16 36
10 16 37
10 16 38
10 16 39
10 16 40
10 17 18
10 17 21
10 17 22
10 17 23
10 17 24
10 17 25
10 17 27
10 17 28
10 17 29
10 17 35
10 17 36
10 17 37
10 17 38
10 17 39
10 17 40
10 18 27
10 19 21
10 19 22
10 19 23
10 19 24
10 19 25
10 19 27
10 19 28
10 19 29
10 19 35
10 19 36
10 19 37
10 19 38
10 19 39
10 19 40
10 20 21
10 20 22
10 20 23
10 20 24
10 20 25
10 20 27
10 20 28
10 20 29
10 20 35
10 20 36
10 20 37
10 20 38
10 20 39
10 20 40
10 21 22
10 21 23
10 21 24
10 21 25
10 21 27
10 21 29
10 21 35
10 22 27
10 22 29
10 23 27
10 23 29
10 24 27
10 24 29
10 25 27
10 25 29
10 26 27
10 26 28
10 26 29
10 26 35
10 26 36
10 26 37
10 26 38
10 26 39
10 26 40
10 30 35
10 30 36
10 30 37
10 30 38
10 30 39
10 30 40
10 31 35
10 31 36
10 31 37
10 31 38
10 31 39
10 31 40
10 32 35
10 32 36
10 32 37
10 32 38
10 32 39
10 32 40
10 33 35
10 33 36
10 33 37
10 33 38
10 33 39
10 33 40
10 34 35
10 34 36
10 34 37
10 34 38
10 34 39
10 34 40
11 12 14
11 12 15
11 12 16
11 12 17
11 12 18
11 12 19
11 12 20
11 12 21
11 12 22
11 12 23
11 12 24
11 12 25
11 12 26
11 12 27
11 12 28
11 12 29
11 12 30
11 12 31
11 12 32
11 12 33
11 12 34
11 12 35
11 12 36
11 12 37
11 12 38
11 12 39
11 12 40
11 13 14
11 13 15
11 13 16
11 13 17
11 13 18
11 13 19
11 13 20
11 13 21
11 13 22
11 13 23
11 13 24
11 13 25
11 13 26
11 13 27
11 13 28
11 13 29
11 13 30
11 13 31
11 13 32
11 13 33
11 13 34
11 13 35
11 13 36
11 13 37
11 13 38
11 13 39
11 13 40
11 14 27
11 16 18
11 16 21
11 16 22
11 16 23
11 16 24
11 16 25
11 16 27
11 16 28
11 16 29
11 16 35
11 16 36
11 16 37
11 16 38
11 16 39
11 16 40
11 17 18
11 17 21
11 17 22
11 17 23
11 17 24
11 17 25
11 17 27
11 17 28
11 17 29
11 17 35
11 17 36
11 17 37
11 17 38
11 17 39
11 17 40
11 18 27
11 19 21
11 19 22
11 19 23
11 19 24
11 19 25
11 19 27
11 19 28
11 19 29
11 19 35
11 19 36
11 19 37
11 19 38
11 19 39
11 19 40
11 20 21
11 20 22
11 20 23
11 20 24
11 20 25
11 20 27
11 20 28
11 20 29
11 20 35
11 20 36
11 20 37
11 20 38
11 20 39
11 20 40
11 21 22
11 21 23
11 21 24
11 21 25
11 21 27
11 21 29
11 21 35
11 22 27
11 22 29
11 23 27
11 23 29
11 24 27
11 24 29
11 25 27
11 25 29
11 26 27
11 26 28
11 26 29
11 26 35
11 26 36
11 26 37
11 26 38
11 26 39
11 26 40
11 30 35
11 30 36
11 30 37
11 30 38
11 30 39
11 30 40
11 31 35
11 31 36
11 31 37
11 31 38
11 31 39
11 31 40
11 32 35
11 32 36
11 32 37
11 32 38
11 32 39
11 32 40
11 33 35
11 33 36
11 33 37
11 33 38
11 33 39
11 33 40
11 34 35
11 34 36
11 34 37
11 34 38
11 34 39
11 34 40
12 13 14
12 13 15
12 13 16
12 13 17
12 13 18
12 13 19
12 13 20
12 13 21
12 13 22
12 13 23
12 13 24
12 13 25
12 13 26
12 13 27
12 13 28
12 13 29
12 13 30
12 13 31
12 13 32
12 13 33
12 13 34
12 13 35
12 13 36
12 13 37
12 13 38
12 13 39
12 13 40
12 14 27
12 16 18
12 16 21
12 16 22
12 16 23
12 16 24
12 16 25
12 16 27
12 16 28
12 16 29
12 16 35
12 16 36
12 16 37
12 16 38
12 16 39
12 16 40
12 17 18
12 17 21
12 17 22
12 17 23
12 17 24
12 17 25
12 17 27
12 17 28
12 17 29
12 17 35
12 17 36
12 17 37
12 17 38
12 17 39
12 17 40
12 18 27
12 19 21
12 19 22
12 19 23
12 19 24
12 19 25
12 19 27
12 19 28
12 19 29
12 19 35
12 19 36
12 19 37
12 19 38
12 19 39
12 19 40
12 20 21
12 20 22
12 20 23
12 20 24
12 20 25
12 20 27
12 20 28
12 20 29
12 20 35
12 20 36
12 20 37
12 20 38
12 20 39
12 20 40
12 21 22
12 21 23
12 21 24
12 21 25
12 21 27
12 21 29
12 21 35
12 22 27
12 22 29
12 23 27
12 23 29
12 24 27
12 24 29
12 25 27
12 25 29
12 26 27
12 26 28
12 26 29
12 26 35
12 26 36
12 26 37
12 26 38
12 26 39
12 26 40
12 30 35
12 30 36
12 30 37
12 30 38
12 30 39
12 30 40
12 31 35
12 31 36
12 31 37
12 31 38
12 31 39
12 31 40
12 32 35
12 32 36
12 32 37
12 32 38
12 32 39
12 32 40
12 33 35
12 33 36
12 33 37
12 33 38
12 33 39
12 33 40
12 34 35
12 34 36
12 34 37
12 34 38
12 34 39
12 34 40
13 16 18
13 16 21
13 16 22
13 16 23
13 16 24
13 16 25
13 16 27
13 16 28
13 16 29
13 16 35
13 16 36
13 16 37
13 16 38
13 16 39
13 16 40
13 17 18
13 17 21
13 17 22
13 17 23
13 17 24
13 17 25
13 17 27
13 17 28
13 17 29
13 17 35
13 17 36
13 17 37
13 17 38
13 17 39
13 17 40
13 18 27
13 19 21
13 19 22
13 19 23
13 19 24
13 19 25
13 19 27
13 19 28
13 19 29
13 19 35
13 19 36
13 19 37
13 19 38
13 19 39
13 19 40
13 20 21
13 20 22
13 20 23
13 20 24
13 20 25
13 20 27
13 20 28
13 20 29
13 20 35
13 20 36
13 20 37
13 20 38
13 20 39
13 20 40
13 21 27
13 21 29
13 22 27
13 22 29
13 23 27
13 23 29
13 24 27
13 24 29
13 25 27
13 25 29
13 26 27
13 26 28
13 26 29
13 26 35
13 26 36
13 26 37
13 26 38
13 26 39
13 26 40
13 30 35
13 30 36
13 30 37
13 30 38
13 30 39
13 30 40
13 31 35
13 31 36
13 31 37
13 31 38
13 31 39
13 31 40
13 32 35
13 32 36
13 32 37
13 32 38
13 32 39
13 32 40
13 33 35
13 33 36
13 33 37
13 33 38
13 33 39
13 33 40
13 34 35
13 34 36
13 34 37
13 34 38
13 34 39
13 34 40
14 15 16
14 15 17
14 15 18
14 15 19
14 15 20
14 15 21
14 15 22
14 15 23
14 15 24
14 15 25
14 15 26
14 15 27
14 15 28
14 15 29
14 15 30
14 15 31
14 15 32
14 15 33
14 15 34
14 15 35
14 15 36
14 15 37
14 15 38
14 15 39
14 15 40
14 16 18
14 16 21
14 16 22
14 16 23
14 16 24
14 16 25
14 16 27
14 16 28
14 16 29
14 16 35
14 16 36
14 16 37
14 16 38
14 16 39
14 16 40
14 17 18
14 17 21
14 17 22
14 17 23
14 17 24
14 17 25
14 17 27
14 17 28
14 17 29
14 17 35
14 17 36
14 17 37
14 17 38
14 17 39
14 17 40
14 18 27
14 19 21
14 19 22
14 19 23
14 19 24
14 19 25
14 19 27
14 19 28
14 19 29
14 19 35
14 19 36
14 19 37
14 19 38
14 19 39
14 19 40
14 20 21
14 20 22
14 20 23
14 20 24
14 20 25
14 20 27
14 20 28
14 20 29
14 20 35
14 20 36
14 20 37
14 20 38
14 20 39
14 20 40
14 21 27
14 21 29
14 22 27
14 22 29
14 23 27
14 23 29
14 24 27
14 24 29
14 25 27
14 25 29
14 26 27
14 26 28
14 26 29
14 26 35
14 26 36
14 26 37
14 26 38
14 26 39
14 26 40
14 30 35
14 30 36
14 30 37
14 30 38
14 30 39
14 30 40
14 31 35
14 31 36
14 31 37
14 31 38
14 31 39
14 31 40
14 32 35
14 32 36
14 32 37
14 32 38
14 32 39
14 32 40
14 33 35
14 33 36
14 33 37
14 33 38
14 33 39
14 33 40
14 34 35
14 34 36
14 34 37
14 34 38
14 34 39
14 34 40
15 16 18
15 16 21
15 16 22
15 16 23
15 16 24
15 16 25
15 16 28
15 16 29
15 16 35
15 16 36
15 16 37
15 16 38
15 16 39
15 16 40
15 17 18
15 17 21
15 17 22
15 17 23
15 17 24
15 17 25
15 17 28
15 17 29
15 17 35
15 17 36
15 17 37
15 17 38
15 17 39
15 17 40
15 19 21
15 19 22
15 19 23
15 19 24
15 19 25
15 19 28
15 19 29
15 19 35
15 19 36
15 19 37
15 19 38
15 19 39
15 19 40
15 20 21
15 20 22
15 20 23
15 20 24
15 20 25
15 20 28
15 20 29
15 20 35
15 20 36
15 20 37
15 20 38
15 20 39
15 20 40
15 21 29
15 22 29
15 23 29
15 24 29
15 25 29
15 26 28
15 26 29
15 26 35
15 26 36
15 26 37
15 26 38
15 26 39
15 26 40
15 27 28
15 27 29
15 27 30
15 27 31
15 27 32
15 27 33
15 27 34
15 27 35
15 27 36
15 27 37
15 27 38
15 27 39
15 27 40
15 30 35
15 30 36
15 30 37
15 30 38
15 30 39
15 30 40
15 31 35
15 31 36
15 31 37
15 31 38
15 31 39
15 31 40
15 32 35
15 32 36
15 32 37
15 32 38
15 32 39
15 32 40
15 33 35
15 33 36
15 33 37
15 33 38
15 33 39
15 33 40
15 34 35
15 34 36
15 34 37
15 34 38
15 34 39
15 34 40
16 18 21
16 18 22
16 18 23
16 18 24
16 18 25
16 18 27
16 18 28
16 18 29
16 18 35
16 18 36
16 18 37
16 18 38
16 18 39
16 18 40
16 21 22
16 21 23
16 21 24
16 21 25
16 21 27
16 21 28
16 21 29
16 21 35
16 21 36
16 21 37
16 21 38
16 21 39
16 21 40
16 22 27
16 22 28
16 22 29
16 22 35
16 22 36
16 22 37
16 22 38
16 22 39
16 23 27
16 23 28
16 23 29
16 23 35
16 23 36
16 23 37
16 23 38
16 23 39
16 24 27
16 24 28
16 24 29
16 24 35
16 24 36
16 24 37
16 24 38
16 24 39
16 25 27
16 25 28
16 25 29
16 25 35
16 25 36
16 25 37
16 25 38
16 25 39
16 27 28
16 27 29
16 27 35
16 27 36
16 27 37
16 27 38
16 27 39
16 27 40
16 28 35
16 28 36
16 28 37
16 28 38
16 28 39
16 28 40
16 29 35
16 29 37
16 29 38
16 29 39
16 29 40
16 35 36
16 35 37
16 35 38
16 35 39
16 35 40
16 36 37
16 36 38
16 36 39
16 36 40
16 37 39
16 37 40
16 38 39
16 38 40
16 39 40
17 18 21
17 18 22
17 18 23
17 18 24
17 18 25
17 18 27
17 18 28
17 18 29
17 18 35
17 18 36
17 18 37
17 18 38
17 18 39
17 18 40
17 21 22
17 21 23
17 21 24
17 21 25
17 21 27
17 21 28
17 21 29
17 21 35
17 21 36
17 21 37
17 21 38
17 21 39
17 21 40
17 22 27
17 22 28
17 22 29
17 22 35
17 22 36
17 22 37
17 22 38
17 22 39
17 23 27
17 23 28
17 23 29
17 23 35
17 23 36
17 23 37
17 23 38
17 23 39
17 24 27
17 24 28
17 24 29
17 24 35
17 24 36
17 24 37
17 24 38
17 24 39
17 25 27
17 25 28
17 25 29
17 25 35
17 25 36
17 25 37
17 25 38
17 25 39
17 27 28
17 27 29
17 27 35
17 27 36
17 27 37
17 27 38
17 27 39
17 27 40
17 28 35
17 28 36
17 28 37
17 28 38
17 28 39
17 28 40
17 29 35
17 29 37
17 29 38
17 29 39
17 29 40
17 35 36
17 35 37
17 35 38
17 35 39
17 35 40
17 36 37
17 36 38
17 36 39
17 36 40
17 37 39
17 37 40
17 38 39
17 38 40
17 39 40
18 19 21
18 19 22
18 19 23
18 19 24
18 19 25
18 19 27
18 19 28
18 19 29
18 19 35
18 19 36
18 19 37
18 19 38
18 19 39
18 19 40
18 20 21
18 20 22
18 20 23
18 20 24
18 20 25
18 20 27
18 20 28
18 20 29
18 20 35
18 20 36
18 20 37
18 20 38
18 20 39
18 20 40
18 21 22
18 21 23
18 21 24
18 21 25
18 21 27
18 21 29
18 21 35
18 22 27
18 22 29
18 23 27
18 23 29
18 24 27
18 24 29
18 25 27
18 25 29
18 26 27
18 26 28
18 26 29
18 26 35
18 26 36
18 26 37
18 26 38
18 26 39
18 26 40
18 30 35
18 30 36
18 30 37
18 30 38
18 30 39
18 30 40
18 31 35
18 31 36
18 31 37
18 31 38
18 31 39
18 31 40
18 32 35
18 32 36
18 32 37
18 32 38
18 32 39
18 32 40
18 33 35
18 33 36
18 33 37
18 33 38
18 33 39
18 33 40
18 34 35
18 34 36
18 34 37
18 34 38
18 34 39
18 34 40
19 21 22
19 21 23
19 21 24
19 21 25
19 21 27
19 21 28
19 21 29
19 21 35
19 21 36
19 21 37
19 21 38
19 21 39
19 21 40
19 22 27
19 22 28
19 22 29
19 22 35
19 22 36
19 22 37
19 22 38
19 22 39
19 23 27
19 23 28
19 23 29
19 23 35
19 23 36
19 23 37
19 23 38
19 23 39
19 24 27
19 24 28
19 24 29
19 24 35
19 24 36
19 24 37
19 24 38
19 24 39
19 25 27
19 25 28
19 25 29
19 25 35
19 25 36
19 25 37
19 25 38
19 25 39
19 27 28
19 27 29
19 27 35
19 27 36
19 27 37
19 27 38
19 27 39
19 27 40
19 28 35
19 28 36
19 28 37
19 28 38
19 28 39
19 28 40
19 29 35
19 29 37
19 29 38
19 29 39
19 29 40
19 35 36
19 35 37
19 35 38
19 35 39
19 35 40
19 36 37
19 36 38
19 36 39
19 36 40
19 37 39
19 37 40
19 38 39
19 38 40
19 39 40
20 21 22
20 21 23
20 21 24
20 21 25
20 21 27
20 21 28
20 21 29
20 21 35
20 21 36
20 21 37
20 21 38
20 21 39
20 21 40
20 22 27
20 22 28
20 22 29
20 22 35
20 22 36
20 22 37
20 22 38
20 22 39
20 23 27
20 23 28
20 23 29
20 23 35
20 23 36
20 23 37
20 23 38
20 23 39
20 24 27
20 24 28
20 24 29
20 24 35
20 24 36
20 24 37
20 24 38
20 24 39
20 25 27
20 25 28
20 25 29
20 25 35
20 25 36
20 25 37
20 25 38
20 25 39
20 27 28
20 27 29
20 27 35
20 27 36
20 27 37
20 27 38
20 27 39
20 27 40
20 28 35
20 28 36
20 28 37
20 28 38
20 28 39
20 28 40
20 29 35
20 29 37
20 29 38
20 29 39
20 29 40
20 35 36
20 35 37
20 35 38
20 35 39
20 35 40
20 36 37
20 36 38
20 36 39
20 36 40
20 37 39
20 37 40
20 38 39
20 38 40
20 39 40
21 22 27
21 22 29
21 22 35
21 23 27
21 23 29
21 23 35
21 24 27
21 24 29
21 24 35
21 25 27
21 25 29
21 25 35
21 26 27
21 26 28
21 26 29
21 26 35
21 26 36
21 26 37
21 26 38
21 26 39
21 26 40
21 27 29
21 27 35
21 28 35
21 28 36
21 29 35
21 30 35
21 30 36
21 30 37
21 30 38
21 30 39
21 30 40
21 31 35
21 31 36
21 31 37
21 31 38
21 31 39
21 31 40
21 32 35
21 32 36
21 32 37
21 32 38
21 32 39
21 32 40
21 33 35
21 33 36
21 33 37
21 33 38
21 33 39
21 33 40
21 34 35
21 34 36
21 34 37
21 34 38
21 34 39
21 34 40
22 23 26
22 23 27
22 23 28
22 23 29
22 23 30
22 23 31
22 23 32
22 23 33
22 23 34
22 23 35
22 23 36
22 23 37
22 23 38
22 23 39
22 23 40
22 24 26
22 24 27
22 24 28
22 24 29
22 24 30
22 24 31
22 24 32
22 24 33
22 24 34
22 24 35
22 24 36
22 24 37
22 24 38
22 24 39
22 24 40
22 25 26
22 25 27
22 25 28
22 25 29
22 25 30
22 25 31
22 25 32
22 25 33
22 25 34
22 25 35
22 25 36
22 25 37
22 25 38
22 25 39
22 25 40
22 26 27
22 26 28
22 26 29
22 26 35
22 26 36
22 26 37
22 26 38
22 26 39
22 27 29
22 28 35
22 30 35
22 30 36
22 30 37
22 30 38
22 30 39
22 31 35
22 31 36
22 31 37
22 31 38
22 31 39
22 32 35
22 32 36
22 32 37
22 32 38
22 32 39
22 33 35
22 33 36
22 33 37
22 33 38
22 33 39
22 34 35
22 34 36
22 34 37
22 34 38
22 34 39
23 24 26
23 24 27
23 24 28
23 24 29
23 24 30
23 24 31
23 24 32
23 24 33
23 24 34
23 24 35
23 24 36
23 24 37
23 24 38
23 24 39
23 24 40
23 25 26
23 25 27
23 25 28
23 25 29
23 25 30
23 25 31
23 25 32
23 25 33
23 25 34
23 25 35
23 25 36
23 25 37
23 25 38
23 25 39
23 25 40
23 26 27
23 26 28
23 26 29
23 26 35
23 26 36
23 26 37
23 26 38
23 26 39
23 27 29
23 28 35
23 30 35
23 30 36
23 30 37
23 30 38
23 30 39
23 31 35
23 31 36
23 31 37
23 31 38
23 31 39
23 32 35
23 32 36
23 32 37
23 32 38
23 32 39
23 33 35
23 33 36
23 33 37
23 33 38
23 33 39
23 34 35
23 34 36
23 34 37
23 34 38
23 34 39
24 25 26
24 25 27
24 25 28
24 25 29
24 25 30
24 25 31
24 25 32
24 25 33
24 25 34
24 25 35
24 25 36
24 25 37
24 25 38
24 25 39
24 25 40
24 26 27
24 26 28
24 26 29
24 26 35
24 26 36
24 26 37
24 26 38
24 26 39
24 27 29
24 28 35
24 30 35
24 30 36
24 30 37
24 30 38
24 30 39
24 31 35
24 31 36
24 31 37
24 31 38
24 31 39
24 32 35
24 32 36
24 32 37
24 32 38
24 32 39
24 33 35
24 33 36
24 33 37
24 33 38
24 33 39
24 34 35
24 34 36
24 34 37
24 34 38
24 34 39
25 26 27
25 26 28
25 26 29
25 26 35
25 26 36
25 26 37
25 26 38
25 26 39
25 27 29
25 28 35
25 30 35
25 30 36
25 30 37
25 30 38
25 30 39
25 31 35
25 31 36
25 31 37
25 31 38
25 31 39
25 32 35
25 32 36
25 32 37
25 32 38
25 32 39
25 33 35
25 33 36
25 33 37
25 33 38
25 33 39
25 34 35
25 34 36
25 34 37
25 34 38
25 34 39
26 27 28
26 27 29
26 27 35
26 27 36
26 27 37
26 27 38
26 27 39
26 27 40
26 28 35
26 28 36
26 28 37
26 28 38
26 28 39
26 28 40
26 29 35
26 29 37
26 29 38
26 29 39
26 29 40
26 35 36
26 35 37
26 35 38
26 35 39
26 35 40
26 36 37
26 36 38
26 36 39
26 36 40
26 37 39
26 37 40
26 38 39
26 38 40
26 39 40
27 30 35
27 30 36
27 30 37
27 30 38
27 30 39
27 30 40
27 31 35
27 31 36
27 31 37
27 31 38
27 31 39
27 31 40
27 32 35
27 32 36
27 32 37
27 32 38
27 32 39
27 32 40
27 33 35
27 33 36
27 33 37
27 33 38
27 33 39
27 33 40
27 34 35
27 34 36
27 34 37
27 34 38
27 34 39
27 34 40
28 29 30
28 29 31
28 29 32
28 29 33
28 29 34
28 29 35
28 29 36
28 29 37
28 29 38
28 29 39
28 29 40
28 30 35
28 30 36
28 30 37
28 30 38
28 30 39
28 30 40
28 31 35
28 31 36
28 31 37
28 31 38
28 31 39
28 31 40
28 32 35
28 32 36
28 32 37
28 32 38
28 32 39
28 32 40
28 33 35
28 33 36
28 33 37
28 33 38
28 33 39
28 33 40
28 34 35
28 34 36
28 34 37
28 34 38
28 34 39
28 34 40
29 30 35
29 30 37
29 30 38
29 30 39
29 30 40
29 31 35
29 31 37
29 31 38
29 31 39
29 31 40
29 32 35
29 32 37
29 32 38
29 32 39
29 32 40
29 33 35
29 33 37
29 33 38
29 33 39
29 33 40
29 34 35
29 34 37
29 34 38
29 34 39
29 34 40
29 36 37
29 36 38
29 36 39
29 36 40
30 35 36
30 35 37
30 35 38
30 35 39
30 35 40
30 36 37
30 36 38
30 36 39
30 36 40
30 37 39
30 37 40
30 38 39
30 38 40
30 39 40
31 35 36
31 35 37
31 35 38
31 35 39
31 35 40
31 36 37
31 36 38
31 36 39
31 36 40
31 37 39
31 37 40
31 38 39
31 38 40
31 39 40
32 35 36
32 35 37
32 35 38
32 35 39
32 35 40
32 36 37
32 36 38
32 36 39
32 36 40
32 37 39
32 37 40
32 38 39
32 38 40
32 39 40
33 35 36
33 35 37
33 35 38
33 35 39
33 35 40
33 36 37
33 36 38
33 36 39
33 36 40
33 37 39
33 37 40
33 38 39
33 38 40
33 39 40
34 35 36
34 35 37
34 35 38
34 35 39
34 35 40
34 36 37
34 36 38
34 36 39
34 36 40
34 37 39
34 37 40
34 38 39
34 38 40
34 39 40
37 38 39
37 38 40
