# Supplementary material for: Netcombin: An algorithm for constructing optimal phylogenetic network from rooted triplets
Source: PLoS One. 2020 Sep 18;15(9):e0227842. doi: 10.1371/journal.pone.0227842 (PMC7500971; doi:10.1371/journal.pone.0227842)
Supplement: S4 File — (ZIP) [file pone.0227842.s004.zip › SequenceData-Triplet/sequenceData-10-20-30-0-Triplet/length 100, numseq 40, rate 10^-7/6 seq.txt]

>$1
CAACCCTCCGTCTCGTTATTTTCGCCTCATCTTTTCACGGGTGAAATCCCGGACCAAACGGTGTACGCAGGCACACTCGACGACCGCACCTTGGCGACCT
>$2
CAACCCTCCGTCTCGTTATTTTCGCCTCATCTTTTCACGGGTGAAATCCCGGACCAAACGGTGTACGCAGGCACACTCGACGACCGCACCTTGGCGACCT
>$3
CAACCCTCCGTCTAGTTATTTTCGCCTCATCTTTTCACGGGTGAAATCCCGGACCAAACGGTGTACGCAGGCACACTCGACGACCGCACCTTGGCGACCT
>$4
CAACCCTCCGTCTAGTTATTTTCGCTTCATCCTTTCACGGGTGAAATCCCGGACCAAACGGTGTACGCAGGCACACTCGACGACCGCACCTTGGCGACCT
>$5
CAACCCTCCGTCTAGTTATTTTCGCCTCATCTTTTCACGGGTGAAATCCCGGACCAAACGGTGTACGCAGGCACACTCGACGACCGCACCTTGGCGACCT
>$6
CAACCCTCCGTCTAGTTATTTTCGCCTCATCTTTTCACGGGTTAAATCCCGGACCAAACGGTGTACGCAGGCACACTCGACGACCGCACCTTGCCGACCT
>$7
CAACCCTCCGTCTAGTTATTTTCGCCTCATCTTTTCACGGGTGAAATCCCGGACCAAACGGTGTACGCAGGCACACTCGACGACCGCACCTTGGCGACCT
>$8
CAACCCTCCGTCTAGTTATTTTCGCCTCATCTTTTCACGGGTGAAATCCCGGACCAAACGGTGTACGCAGGCACACTCGACGACCGCACCTTGGCGACCT
>$9
CAACCCTCCGTCTAGTTATTTTCGCCTCATCTTTTCACGGGTGAAATCCCGGACCAAACGGTGTACGCAGGCACACTCGACGACCGCACCTTGGCGACCT
>$10
CAACCCCCCGTCTAGTTATTTTCGCCTCATCTTTTCACGGGTGAAATCCCGGACCAAACGGTGTACGCAGGCAGACTCGACGACCGCACCTTGGCGACCT
>$11
CAACCCCCCGTCTAGTTATTTTCGCCTCATCTTTTCACGGGTGAAATCCCGGACCAAACGGTGTACGCAGGCAGACTCGACGACCGCACCTTGGCGACCT
>$12
CAACCCCCCGTCTAGTTATTTTCGCCTCATCTTTTCACGGGTGAAATCCCGGACCAAACGGTGTACGCAGGCAGACTCGACGACCGCACCTTGGCGACCT
>$13
CAACCCCCCGTCTAGTTATTTTCGCCTCATCTTTTCACGGGTGATATCCCGGACCAAACGGTGTACGCAGGCAGACTCGACGACCGCACCTTGGCGACCT
>$14
CAACCCTCCGTCTAGTTATTTTCGCCTCATCTTTTCACGGGTGAAATCCCGGACCAAACGGTGTACCCAGGCACACTCGACGACCGCAACTTGGCGACCT
>$15
CAACCCTCCGTCTAGTTATTTTCGCCTCACCTTTTCACGGGTGAAATCCCGGACCAAACGGTGTACCCAGGCACACTCGACGACCGCAACTTGGCGACCT
>$16
CAACCCTCCGTCTAGTTATTTTCGCCTCATCTTTTCACGGGTGAAATCCCGGACCAAACGGTGTACGCAGGCACACTCGACGACCGCACCTTGGCGACCT
>$17
CAACCCTCCGTCTAGTTATTTTCGCCTCATCTTTTCACGGGTGAAATCCCGGACCAAACGGTGTACGCAGGCACACTCGACGACCGCACCTTGGCGACCT
>$18
CAACCCTCCGTCTAGTTATTTTCGCCTCATCTTTTCACGGGTGAAATCCCGGACCACACGGTATACGCAGGCACACTCGACGACCGCACCTTGGCGACCT
>$19
CAACCCTCCGTCTAGTTATTTTCGCCTCATCTTTTCACGGGTGAAATCCCGGACCAAACGGTGTACGCAGGCACACTCGACGACCGCACCTTGGCGACCT
>$20
CAACCCTCCGTCTAGTTATTTTCGCCTCATCTTTTCACGGGTGAAATCCCGGACCAAACGGTGTACGCAGGCACACTCGACGACCGCACCTTGGCGACCT
>$21
CAACCCTCCGTCTAGTTATTTTCGCCTCATCTTTTCACGGGTGAAATCCCGGACCAAACGGTGTACGCAGGCACACTCGACGACCGCACCTTAGCGACCT
>$22
CAACCCTCCGTCTAGTTATTTTCGCCTCATCTTTTCACGGGTGAAATCCCGGACCAAACCGTGTACGCAGGCACACTCGACGACCGCACCTTGGCGACCT
>$23
CAACCCTCCGTCTAGTTATTTTCGCCTCATCTTTTCACGGGTGAAATCCCGGACCAAACCGTGTACGCAGGCACACTCGACGACCGCACCTTGGCGACCT
>$24
CAACCCTCCGTCTAGTTATTTTCGCCTCATCTTTTCACGGGTGAAATCCCGGACCAAACCGTGTACGCAGGCACACTCGACGACCGCACCTTGGCGACCT
>$25
CAACCCTCCGTCTAGTTATTTTCGCCTCATCTTTTCACGGGTGAAATCCCGGACCAAACCGTGTACGCAGGCACACTCGACGACCGCACCTTGGCGACCT
>$26
CAACCCTCCGTCTAGTTATTTTCGCCTCATCTTTTCACGGGTGAAATCCCGGACCAAACGGTGTACGCAGGCACACTCGACGACCGCACCTTGGCGACCT
>$27
CAGCCCTCCGTCTAGTTATTTTCGCCTCACCTTTTCACGGGTGAAATCCCGGACCAAACGGTGTACGCAGGCACACTCGACGACCACACCTTGGCGACCT
>$28
CAACCCTCCGTCTAGTTATTTTCGCCTCATCTTTTCACGGGTGAAATCCCGGACCAAACGGTGTACGCAGGCACACTCGACGACCGCACCCTGGCGACCT
>$29
CAACCCTCCGTCTAGTTATTTCCGCCTCATCTTTTCACGGGTGAAATCCCGGACCAAACGGTGTACGCAGGCACACTCGACGACCGCACCCTGGCGACCT
>$30
CAACCCTCCGTCTAGTTATTTTCGCCTCATCTTTTCACGGGTGAAATCCCGGACCAAACGGTGTACGCAGGCACACTCGACGACCGCACCTTGGCGACCT
>$31
CAACCCTCCGTCTAGTTATTTTCGCCTCATCTTTTCACGGGTGAAATCCCGGACCAAACGGTGTACGCAGGCACACTCGACGACCGCACCTTGGCGACCT
>$32
CAACCCTCCGTCTAGTTATTTTCGCCTCATCTTTTCACGGGTGAAATCCCGGACCAAACGGTGTACGCAGGCACACTCGACGACCGCACCTTGGCGACCT
>$33
CAACCCTCCGTCTAGTTATTTTCGCCTCATCTTTTCACGGGTGAAATCCCGGACCAAACGGTGTACGCAGGCACACTCGACGACCGCACCTTGGCGACCT
>$34
CAACCCTCCGTCTAGTTATTTTCGCCTCATCTTTTCACGGGTGAAATCCCGGACCAAACGGTGTACGCAGGCACACTCGACGACCGCACCTTGGCGACCT
>$35
CAACCCTCCTTCTAGTTATTTTCGCCTCATCTTTTCACGGGTGAAATCCCGGACCAAACGGTGTACGCAGGCACACTCGACGACCGCACCTTGGCGACCT
>$36
CAACCCTCCGTCTAGTTATTTCCGCCTCATCTTTTCACGGGTGAAATCCCGGACCAAACGGTGTACGCAGGCACACTCGACGACCGCACCTTGGCGACCT
>$37
CAACCCTCCGTCTGGTTATTTTCGCCTCATCTTTTCACGGGTGAAATCCCGGACCAAACGGTGTACGCAGGCACACTCGACGACCGCACCTTGGCGACCT
>$38
CAACCCTCCGTCTGGTTATTTTCGCCTCATCTTTTCACGGGTGAAATCCCGGACCAAACGGTGTACGCAGGCACACTCGACGACCGCACCTTGGCGACCT
>$39
CAACCCTCCGTCTAGTTATTTTCGCCTCATCTTTTCACGGGTGAAATCCCGGACCAAACGATGTACGCAGGCACACTCGACGACCGCACCTTGGCGACCT
>$40
CAACCCTCCGTCTAGTTATTTTCGCCTCATCTTTTCACGGGTGAAATCCCGGACCAAACAGTGTACGCAGGCACACTCGACGACCGCACCTTGGCGACCT
