# Supplementary material for: Netcombin: An algorithm for constructing optimal phylogenetic network from rooted triplets
Source: PLoS One. 2020 Sep 18;15(9):e0227842. doi: 10.1371/journal.pone.0227842 (PMC7500971; doi:10.1371/journal.pone.0227842)
Supplement: S4 File — (ZIP) [file pone.0227842.s004.zip › SequenceData-Triplet/sequenceData-10-20-30-0-Triplet/length 100, numseq 40, rate 10^-7/7 bad triplets-2770.txt]

1 2 3
1 2 12
1 2 13
1 2 14
1 5 33
1 6 7
1 6 30
1 7 30
1 12 13
1 12 14
1 13 14
1 18 27
1 18 28
1 20 21
1 22 23
1 25 26
1 25 27
1 25 28
1 25 29
1 25 30
1 26 27
1 26 28
1 26 29
1 26 30
1 27 28
1 27 29
1 27 30
1 28 29
1 28 30
1 29 30
1 35 36
1 37 38
2 4 12
2 4 13
2 4 14
2 5 6
2 5 7
2 5 8
2 5 9
2 5 10
2 5 11
2 5 12
2 5 13
2 5 14
2 5 15
2 5 16
2 5 18
2 5 19
2 5 20
2 5 24
2 5 31
2 5 32
2 5 33
2 5 34
2 5 37
2 5 38
2 5 39
2 6 7
2 6 8
2 6 9
2 6 10
2 6 11
2 6 12
2 6 13
2 6 14
2 6 15
2 6 16
2 6 18
2 6 19
2 6 20
2 6 24
2 6 30
2 6 31
2 6 32
2 6 34
2 6 37
2 6 38
2 6 39
2 7 8
2 7 9
2 7 10
2 7 11
2 7 12
2 7 13
2 7 14
2 7 15
2 7 16
2 7 18
2 7 19
2 7 20
2 7 24
2 7 30
2 7 31
2 7 32
2 7 34
2 7 37
2 7 38
2 7 39
2 8 12
2 8 13
2 8 14
2 9 12
2 9 13
2 9 14
2 10 12
2 10 13
2 10 14
2 11 12
2 11 13
2 11 14
2 12 13
2 12 14
2 13 14
2 17 18
2 17 19
2 17 20
2 17 23
2 17 24
2 17 31
2 17 32
2 17 33
2 17 34
2 17 35
2 17 36
2 17 37
2 17 38
2 17 39
2 17 40
2 18 19
2 18 20
2 18 24
2 18 27
2 18 28
2 18 31
2 18 32
2 18 33
2 18 34
2 18 37
2 18 38
2 18 39
2 18 40
2 19 20
2 19 24
2 19 31
2 19 32
2 19 34
2 19 37
2 19 38
2 19 39
2 20 21
2 20 24
2 20 31
2 20 32
2 20 34
2 20 37
2 20 38
2 20 39
2 21 23
2 21 24
2 21 25
2 21 26
2 21 31
2 21 32
2 21 33
2 21 34
2 21 35
2 21 36
2 21 37
2 21 38
2 21 39
2 21 40
2 22 23
2 22 24
2 22 25
2 22 26
2 22 31
2 22 32
2 22 33
2 22 34
2 22 35
2 22 36
2 22 37
2 22 38
2 22 39
2 22 40
2 23 24
2 23 31
2 23 32
2 23 33
2 23 34
2 23 35
2 23 36
2 23 37
2 23 38
2 23 39
2 23 40
2 24 31
2 24 32
2 24 34
2 24 37
2 24 38
2 24 39
2 25 26
2 25 27
2 25 28
2 25 29
2 25 30
2 25 31
2 25 32
2 25 33
2 25 34
2 25 35
2 25 36
2 25 37
2 25 38
2 25 39
2 25 40
2 26 27
2 26 28
2 26 29
2 26 30
2 26 31
2 26 32
2 26 33
2 26 34
2 26 35
2 26 36
2 26 37
2 26 38
2 26 39
2 26 40
2 27 28
2 27 29
2 27 30
2 27 31
2 27 32
2 27 33
2 27 34
2 27 35
2 27 36
2 27 37
2 27 38
2 27 39
2 27 40
2 28 29
2 28 30
2 28 31
2 28 32
2 28 33
2 28 34
2 28 35
2 28 36
2 28 37
2 28 38
2 28 39
2 28 40
2 29 30
2 29 31
2 29 32
2 29 33
2 29 34
2 29 35
2 29 36
2 29 37
2 29 38
2 29 39
2 29 40
2 30 31
2 30 32
2 30 33
2 30 34
2 30 35
2 30 36
2 30 37
2 30 38
2 30 39
2 30 40
2 31 32
2 31 34
2 31 37
2 31 38
2 31 39
2 33 34
2 33 35
2 33 36
2 33 37
2 33 38
2 33 39
2 33 40
2 35 36
2 35 37
2 35 38
2 35 39
2 35 40
2 36 37
2 36 38
2 36 39
2 36 40
2 37 38
2 37 39
2 38 39
3 5 6
3 5 7
3 5 8
3 5 9
3 5 10
3 5 11
3 5 12
3 5 13
3 5 14
3 5 15
3 5 16
3 5 18
3 5 19
3 5 20
3 5 24
3 5 31
3 5 32
3 5 33
3 5 34
3 5 37
3 5 38
3 5 39
3 6 7
3 6 8
3 6 9
3 6 10
3 6 11
3 6 12
3 6 13
3 6 14
3 6 15
3 6 16
3 6 18
3 6 19
3 6 20
3 6 24
3 6 30
3 6 31
3 6 32
3 6 34
3 6 37
3 6 38
3 6 39
3 7 8
3 7 9
3 7 10
3 7 11
3 7 12
3 7 13
3 7 14
3 7 15
3 7 16
3 7 18
3 7 19
3 7 20
3 7 24
3 7 30
3 7 31
3 7 32
3 7 34
3 7 37
3 7 38
3 7 39
3 12 13
3 12 14
3 12 15
3 12 16
3 12 18
3 12 19
3 12 20
3 12 24
3 12 31
3 12 32
3 12 34
3 12 37
3 12 38
3 12 39
3 13 14
3 13 15
3 13 16
3 13 18
3 13 19
3 13 20
3 13 24
3 13 31
3 13 32
3 13 34
3 13 37
3 13 38
3 13 39
3 14 15
3 14 16
3 14 18
3 14 19
3 14 20
3 14 24
3 14 31
3 14 32
3 14 34
3 14 37
3 14 38
3 14 39
3 17 18
3 17 19
3 17 20
3 17 23
3 17 24
3 17 31
3 17 32
3 17 33
3 17 34
3 17 35
3 17 36
3 17 37
3 17 38
3 17 39
3 17 40
3 18 19
3 18 20
3 18 24
3 18 27
3 18 28
3 18 31
3 18 32
3 18 34
3 18 37
3 18 38
3 18 39
3 19 20
3 19 24
3 19 31
3 19 32
3 19 34
3 19 37
3 19 38
3 19 39
3 20 21
3 20 24
3 20 31
3 20 32
3 20 34
3 20 37
3 20 38
3 20 39
3 21 23
3 21 24
3 21 31
3 21 32
3 21 33
3 21 34
3 21 35
3 21 36
3 21 37
3 21 38
3 21 39
3 21 40
3 22 23
3 22 24
3 22 31
3 22 32
3 22 33
3 22 34
3 22 35
3 22 36
3 22 37
3 22 38
3 22 39
3 22 40
3 23 24
3 23 31
3 23 32
3 23 33
3 23 34
3 23 35
3 23 36
3 23 37
3 23 38
3 23 39
3 23 40
3 24 31
3 24 32
3 24 34
3 24 37
3 24 38
3 24 39
3 25 26
3 25 27
3 25 28
3 25 29
3 25 30
3 25 31
3 25 32
3 25 33
3 25 34
3 25 35
3 25 36
3 25 37
3 25 38
3 25 39
3 25 40
3 26 27
3 26 28
3 26 29
3 26 30
3 26 31
3 26 32
3 26 33
3 26 34
3 26 35
3 26 36
3 26 37
3 26 38
3 26 39
3 26 40
3 27 28
3 27 29
3 27 30
3 27 31
3 27 32
3 27 33
3 27 34
3 27 35
3 27 36
3 27 37
3 27 38
3 27 39
3 27 40
3 28 29
3 28 30
3 28 31
3 28 32
3 28 33
3 28 34
3 28 35
3 28 36
3 28 37
3 28 38
3 28 39
3 28 40
3 29 30
3 29 31
3 29 32
3 29 33
3 29 34
3 29 35
3 29 36
3 29 37
3 29 38
3 29 39
3 29 40
3 30 31
3 30 32
3 30 33
3 30 34
3 30 35
3 30 36
3 30 37
3 30 38
3 30 39
3 30 40
3 31 32
3 31 34
3 31 37
3 31 38
3 31 39
3 33 34
3 33 35
3 33 36
3 33 37
3 33 38
3 33 39
3 33 40
3 35 36
3 35 37
3 35 38
3 35 39
3 35 40
3 36 37
3 36 38
3 36 39
3 36 40
3 37 38
3 37 39
3 38 39
4 5 33
4 6 7
4 6 30
4 7 30
4 12 13
4 12 14
4 13 14
4 18 27
4 18 28
4 20 21
4 22 23
4 25 26
4 25 27
4 25 28
4 25 29
4 25 30
4 26 27
4 26 28
4 26 29
4 26 30
4 27 28
4 27 29
4 27 30
4 28 29
4 28 30
4 29 30
4 35 36
4 37 38
5 6 7
5 6 8
5 6 9
5 6 10
5 6 11
5 6 15
5 6 16
5 6 20
5 6 30
5 6 32
5 6 33
5 6 34
5 6 39
5 7 8
5 7 9
5 7 10
5 7 11
5 7 15
5 7 16
5 7 20
5 7 30
5 7 32
5 7 33
5 7 34
5 7 39
5 8 33
5 9 33
5 10 33
5 11 33
5 12 13
5 12 14
5 12 15
5 12 16
5 12 20
5 12 32
5 12 33
5 12 34
5 12 39
5 13 14
5 13 15
5 13 16
5 13 20
5 13 32
5 13 33
5 13 34
5 13 39
5 14 15
5 14 16
5 14 20
5 14 32
5 14 33
5 14 34
5 14 39
5 15 33
5 16 33
5 17 18
5 17 19
5 17 20
5 17 24
5 17 31
5 17 32
5 17 33
5 17 34
5 17 37
5 17 38
5 17 39
5 18 19
5 18 20
5 18 27
5 18 28
5 18 32
5 18 33
5 18 34
5 18 39
5 19 20
5 19 32
5 19 33
5 19 34
5 19 39
5 20 21
5 20 32
5 20 33
5 20 34
5 20 39
5 21 24
5 21 31
5 21 32
5 21 33
5 21 34
5 21 37
5 21 38
5 21 39
5 22 23
5 22 24
5 22 31
5 22 32
5 22 33
5 22 34
5 22 37
5 22 38
5 22 39
5 23 24
5 23 31
5 23 32
5 23 33
5 23 34
5 23 37
5 23 38
5 23 39
5 24 32
5 24 33
5 24 34
5 24 39
5 25 26
5 25 27
5 25 28
5 25 29
5 25 30
5 25 31
5 25 32
5 25 33
5 25 34
5 25 37
5 25 38
5 25 39
5 26 27
5 26 28
5 26 29
5 26 30
5 26 31
5 26 32
5 26 33
5 26 34
5 26 37
5 26 38
5 26 39
5 27 28
5 27 29
5 27 30
5 27 31
5 27 32
5 27 33
5 27 34
5 27 37
5 27 38
5 27 39
5 27 40
5 28 29
5 28 30
5 28 31
5 28 32
5 28 33
5 28 34
5 28 37
5 28 38
5 28 39
5 28 40
5 29 30
5 29 31
5 29 32
5 29 33
5 29 34
5 29 35
5 29 36
5 29 37
5 29 38
5 29 39
5 29 40
5 30 31
5 30 32
5 30 33
5 30 34
5 30 35
5 30 36
5 30 37
5 30 38
5 30 39
5 30 40
5 31 32
5 31 33
5 31 34
5 31 39
5 32 33
5 35 36
5 35 37
5 35 38
5 35 39
5 36 37
5 36 38
5 36 39
5 37 38
5 37 39
5 38 39
6 8 30
6 9 30
6 10 30
6 11 30
6 12 13
6 12 14
6 12 15
6 12 16
6 12 20
6 12 30
6 12 32
6 12 34
6 12 39
6 13 14
6 13 15
6 13 16
6 13 20
6 13 30
6 13 32
6 13 34
6 13 39
6 14 15
6 14 16
6 14 20
6 14 30
6 14 32
6 14 34
6 14 39
6 15 30
6 16 30
6 17 18
6 17 19
6 17 20
6 17 24
6 17 30
6 17 31
6 17 32
6 17 34
6 17 37
6 17 38
6 17 39
6 18 19
6 18 20
6 18 27
6 18 28
6 18 30
6 18 32
6 18 34
6 18 39
6 19 20
6 19 30
6 19 32
6 19 34
6 19 39
6 20 21
6 20 30
6 20 32
6 20 34
6 20 39
6 21 24
6 21 30
6 21 31
6 21 32
6 21 34
6 21 37
6 21 38
6 21 39
6 22 23
6 22 24
6 22 30
6 22 31
6 22 32
6 22 34
6 22 37
6 22 38
6 22 39
6 23 24
6 23 30
6 23 31
6 23 32
6 23 34
6 23 37
6 23 38
6 23 39
6 24 30
6 24 32
6 24 34
6 24 39
6 25 26
6 25 27
6 25 28
6 25 29
6 25 30
6 25 31
6 25 32
6 25 34
6 25 37
6 25 38
6 25 39
6 26 27
6 26 28
6 26 29
6 26 30
6 26 31
6 26 32
6 26 34
6 26 37
6 26 38
6 26 39
6 27 28
6 27 29
6 27 30
6 27 31
6 27 32
6 27 33
6 27 34
6 27 37
6 27 38
6 27 39
6 27 40
6 28 29
6 28 30
6 28 31
6 28 32
6 28 33
6 28 34
6 28 37
6 28 38
6 28 39
6 28 40
6 29 30
6 29 31
6 29 32
6 29 33
6 29 34
6 29 37
6 29 38
6 29 39
6 29 40
6 31 32
6 31 34
6 31 39
6 33 34
6 33 37
6 33 38
6 33 39
6 35 36
6 35 37
6 35 38
6 35 39
6 36 37
6 36 38
6 36 39
6 37 38
6 37 39
6 38 39
7 8 30
7 9 30
7 10 30
7 11 30
7 12 13
7 12 14
7 12 15
7 12 16
7 12 20
7 12 30
7 12 32
7 12 34
7 12 39
7 13 14
7 13 15
7 13 16
7 13 20
7 13 30
7 13 32
7 13 34
7 13 39
7 14 15
7 14 16
7 14 20
7 14 30
7 14 32
7 14 34
7 14 39
7 15 30
7 16 30
7 17 18
7 17 19
7 17 20
7 17 24
7 17 30
7 17 31
7 17 32
7 17 34
7 17 37
7 17 38
7 17 39
7 18 19
7 18 20
7 18 27
7 18 28
7 18 30
7 18 32
7 18 34
7 18 39
7 19 20
7 19 30
7 19 32
7 19 34
7 19 39
7 20 21
7 20 30
7 20 32
7 20 34
7 20 39
7 21 24
7 21 30
7 21 31
7 21 32
7 21 34
7 21 37
7 21 38
7 21 39
7 22 23
7 22 24
7 22 30
7 22 31
7 22 32
7 22 34
7 22 37
7 22 38
7 22 39
7 23 24
7 23 30
7 23 31
7 23 32
7 23 34
7 23 37
7 23 38
7 23 39
7 24 30
7 24 32
7 24 34
7 24 39
7 25 26
7 25 27
7 25 28
7 25 29
7 25 30
7 25 31
7 25 32
7 25 34
7 25 37
7 25 38
7 25 39
7 26 27
7 26 28
7 26 29
7 26 30
7 26 31
7 26 32
7 26 34
7 26 37
7 26 38
7 26 39
7 27 28
7 27 29
7 27 30
7 27 31
7 27 32
7 27 33
7 27 34
7 27 37
7 27 38
7 27 39
7 27 40
7 28 29
7 28 30
7 28 31
7 28 32
7 28 33
7 28 34
7 28 37
7 28 38
7 28 39
7 28 40
7 29 30
7 29 31
7 29 32
7 29 33
7 29 34
7 29 37
7 29 38
7 29 39
7 29 40
7 31 32
7 31 34
7 31 39
7 33 34
7 33 37
7 33 38
7 33 39
7 35 36
7 35 37
7 35 38
7 35 39
7 36 37
7 36 38
7 36 39
7 37 38
7 37 39
7 38 39
8 12 13
8 12 14
8 13 14
8 18 27
8 18 28
8 20 21
8 22 23
8 25 26
8 25 27
8 25 28
8 25 29
8 25 30
8 26 27
8 26 28
8 26 29
8 26 30
8 27 28
8 27 29
8 27 30
8 28 29
8 28 30
8 29 30
8 35 36
8 37 38
9 12 13
9 12 14
9 13 14
9 18 27
9 18 28
9 20 21
9 22 23
9 25 26
9 25 27
9 25 28
9 25 29
9 25 30
9 26 27
9 26 28
9 26 29
9 26 30
9 27 28
9 27 29
9 27 30
9 28 29
9 28 30
9 29 30
9 35 36
9 37 38
10 12 13
10 12 14
10 13 14
10 18 27
10 18 28
10 20 21
10 22 23
10 25 26
10 25 27
10 25 28
10 25 29
10 25 30
10 26 27
10 26 28
10 26 29
10 26 30
10 27 28
10 27 29
10 27 30
10 28 29
10 28 30
10 29 30
10 35 36
10 37 38
11 12 13
11 12 14
11 13 14
11 18 27
11 18 28
11 20 21
11 22 23
11 25 26
11 25 27
11 25 28
11 25 29
11 25 30
11 26 27
11 26 28
11 26 29
11 26 30
11 27 28
11 27 29
11 27 30
11 28 29
11 28 30
11 29 30
11 35 36
11 37 38
12 17 18
12 17 19
12 17 20
12 17 24
12 17 31
12 17 32
12 17 34
12 17 37
12 17 38
12 17 39
12 18 19
12 18 20
12 18 27
12 18 28
12 18 32
12 18 34
12 18 39
12 19 20
12 19 32
12 19 34
12 19 39
12 20 21
12 20 32
12 20 34
12 20 39
12 21 24
12 21 31
12 21 32
12 21 34
12 21 37
12 21 38
12 21 39
12 22 23
12 22 24
12 22 31
12 22 32
12 22 34
12 22 37
12 22 38
12 22 39
12 23 24
12 23 31
12 23 32
12 23 34
12 23 37
12 23 38
12 23 39
12 24 32
12 24 34
12 24 39
12 25 26
12 25 27
12 25 28
12 25 29
12 25 30
12 25 31
12 25 32
12 25 34
12 25 37
12 25 38
12 25 39
12 26 27
12 26 28
12 26 29
12 26 30
12 26 31
12 26 32
12 26 34
12 26 37
12 26 38
12 26 39
12 27 28
12 27 29
12 27 30
12 27 31
12 27 32
12 27 33
12 27 34
12 27 37
12 27 38
12 27 39
12 27 40
12 28 29
12 28 30
12 28 31
12 28 32
12 28 33
12 28 34
12 28 37
12 28 38
12 28 39
12 28 40
12 29 30
12 29 31
12 29 32
12 29 33
12 29 34
12 29 35
12 29 36
12 29 37
12 29 38
12 29 39
12 29 40
12 30 31
12 30 32
12 30 33
12 30 34
12 30 35
12 30 36
12 30 37
12 30 38
12 30 39
12 30 40
12 31 32
12 31 34
12 31 39
12 33 34
12 33 37
12 33 38
12 33 39
12 35 36
12 35 37
12 35 38
12 35 39
12 36 37
12 36 38
12 36 39
12 37 38
12 37 39
12 38 39
13 17 18
13 17 19
13 17 20
13 17 24
13 17 31
13 17 32
13 17 34
13 17 37
13 17 38
13 17 39
13 18 19
13 18 20
13 18 27
13 18 28
13 18 32
13 18 34
13 18 39
13 19 20
13 19 32
13 19 34
13 19 39
13 20 21
13 20 32
13 20 34
13 20 39
13 21 24
13 21 31
13 21 32
13 21 34
13 21 37
13 21 38
13 21 39
13 22 23
13 22 24
13 22 31
13 22 32
13 22 34
13 22 37
13 22 38
13 22 39
13 23 24
13 23 31
13 23 32
13 23 34
13 23 37
13 23 38
13 23 39
13 24 32
13 24 34
13 24 39
13 25 26
13 25 27
13 25 28
13 25 29
13 25 30
13 25 31
13 25 32
13 25 34
13 25 37
13 25 38
13 25 39
13 26 27
13 26 28
13 26 29
13 26 30
13 26 31
13 26 32
13 26 34
13 26 37
13 26 38
13 26 39
13 27 28
13 27 29
13 27 30
13 27 31
13 27 32
13 27 33
13 27 34
13 27 37
13 27 38
13 27 39
13 27 40
13 28 29
13 28 30
13 28 31
13 28 32
13 28 33
13 28 34
13 28 37
13 28 38
13 28 39
13 28 40
13 29 30
13 29 31
13 29 32
13 29 33
13 29 34
13 29 35
13 29 36
13 29 37
13 29 38
13 29 39
13 29 40
13 30 31
13 30 32
13 30 33
13 30 34
13 30 35
13 30 36
13 30 37
13 30 38
13 30 39
13 30 40
13 31 32
13 31 34
13 31 39
13 33 34
13 33 37
13 33 38
13 33 39
13 35 36
13 35 37
13 35 38
13 35 39
13 36 37
13 36 38
13 36 39
13 37 38
13 37 39
13 38 39
14 17 18
14 17 19
14 17 20
14 17 24
14 17 31
14 17 32
14 17 34
14 17 37
14 17 38
14 17 39
14 18 19
14 18 20
14 18 27
14 18 28
14 18 32
14 18 34
14 18 39
14 19 20
14 19 32
14 19 34
14 19 39
14 20 21
14 20 32
14 20 34
14 20 39
14 21 24
14 21 31
14 21 32
14 21 34
14 21 37
14 21 38
14 21 39
14 22 23
14 22 24
14 22 31
14 22 32
14 22 34
14 22 37
14 22 38
14 22 39
14 23 24
14 23 31
14 23 32
14 23 34
14 23 37
14 23 38
14 23 39
14 24 32
14 24 34
14 24 39
14 25 26
14 25 27
14 25 28
14 25 29
14 25 30
14 25 31
14 25 32
14 25 34
14 25 37
14 25 38
14 25 39
14 26 27
14 26 28
14 26 29
14 26 30
14 26 31
14 26 32
14 26 34
14 26 37
14 26 38
14 26 39
14 27 28
14 27 29
14 27 30
14 27 31
14 27 32
14 27 33
14 27 34
14 27 37
14 27 38
14 27 39
14 27 40
14 28 29
14 28 30
14 28 31
14 28 32
14 28 33
14 28 34
14 28 37
14 28 38
14 28 39
14 28 40
14 29 30
14 29 31
14 29 32
14 29 33
14 29 34
14 29 35
14 29 36
14 29 37
14 29 38
14 29 39
14 29 40
14 30 31
14 30 32
14 30 33
14 30 34
14 30 35
14 30 36
14 30 37
14 30 38
14 30 39
14 30 40
14 31 32
14 31 34
14 31 39
14 33 34
14 33 37
14 33 38
14 33 39
14 35 36
14 35 37
14 35 38
14 35 39
14 36 37
14 36 38
14 36 39
14 37 38
14 37 39
14 38 39
15 18 27
15 18 28
15 20 21
15 22 23
15 25 26
15 25 27
15 25 28
15 25 29
15 25 30
15 26 27
15 26 28
15 26 29
15 26 30
15 27 28
15 27 29
15 27 30
15 28 29
15 28 30
15 29 30
15 35 36
15 37 38
16 18 27
16 18 28
16 20 21
16 22 23
16 25 26
16 25 27
16 25 28
16 25 29
16 25 30
16 26 27
16 26 28
16 26 29
16 26 30
16 27 28
16 27 29
16 27 30
16 28 29
16 28 30
16 29 30
16 35 36
16 37 38
17 18 19
17 18 20
17 18 24
17 18 27
17 18 28
17 18 31
17 18 32
17 18 34
17 18 37
17 18 38
17 18 39
17 19 20
17 19 24
17 19 31
17 19 32
17 19 34
17 19 37
17 19 38
17 19 39
17 20 21
17 20 24
17 20 31
17 20 32
17 20 34
17 20 37
17 20 38
17 20 39
17 21 23
17 21 24
17 21 31
17 21 32
17 21 33
17 21 34
17 21 35
17 21 36
17 21 37
17 21 38
17 21 39
17 21 40
17 22 23
17 22 24
17 22 31
17 22 32
17 22 33
17 22 34
17 22 35
17 22 36
17 22 37
17 22 38
17 22 39
17 22 40
17 23 24
17 23 31
17 23 32
17 23 33
17 23 34
17 23 35
17 23 36
17 23 37
17 23 38
17 23 39
17 23 40
17 24 31
17 24 32
17 24 34
17 24 37
17 24 38
17 24 39
17 25 26
17 25 27
17 25 28
17 25 29
17 25 30
17 25 31
17 25 32
17 25 33
17 25 34
17 25 35
17 25 36
17 25 37
17 25 38
17 25 39
17 25 40
17 26 27
17 26 28
17 26 29
17 26 30
17 26 31
17 26 32
17 26 33
17 26 34
17 26 35
17 26 36
17 26 37
17 26 38
17 26 39
17 26 40
17 27 28
17 27 29
17 27 30
17 27 31
17 27 32
17 27 33
17 27 34
17 27 35
17 27 36
17 27 37
17 27 38
17 27 39
17 27 40
17 28 29
17 28 30
17 28 31
17 28 32
17 28 33
17 28 34
17 28 35
17 28 36
17 28 37
17 28 38
17 28 39
17 28 40
17 29 30
17 29 31
17 29 32
17 29 33
17 29 34
17 29 35
17 29 36
17 29 37
17 29 38
17 29 39
17 29 40
17 30 31
17 30 32
17 30 33
17 30 34
17 30 35
17 30 36
17 30 37
17 30 38
17 30 39
17 30 40
17 31 32
17 31 34
17 31 37
17 31 38
17 31 39
17 33 34
17 33 35
17 33 36
17 33 37
17 33 38
17 33 39
17 33 40
17 35 36
17 35 37
17 35 38
17 35 39
17 35 40
17 36 37
17 36 38
17 36 39
17 36 40
17 37 38
17 37 39
17 38 39
18 19 20
18 19 27
18 19 28
18 19 32
18 19 34
18 19 39
18 20 21
18 20 27
18 20 28
18 20 32
18 20 34
18 20 39
18 21 24
18 21 27
18 21 28
18 21 31
18 21 32
18 21 33
18 21 34
18 21 37
18 21 38
18 21 39
18 21 40
18 22 23
18 22 24
18 22 27
18 22 28
18 22 31
18 22 32
18 22 33
18 22 34
18 22 37
18 22 38
18 22 39
18 22 40
18 23 24
18 23 27
18 23 28
18 23 31
18 23 32
18 23 34
18 23 37
18 23 38
18 23 39
18 24 27
18 24 28
18 24 31
18 24 32
18 24 34
18 24 37
18 24 38
18 24 39
18 25 26
18 25 27
18 25 28
18 25 29
18 25 30
18 25 31
18 25 32
18 25 33
18 25 34
18 25 37
18 25 38
18 25 39
18 25 40
18 26 27
18 26 28
18 26 29
18 26 30
18 26 31
18 26 32
18 26 33
18 26 34
18 26 37
18 26 38
18 26 39
18 26 40
18 27 28
18 29 30
18 29 31
18 29 32
18 29 33
18 29 34
18 29 35
18 29 36
18 29 37
18 29 38
18 29 39
18 29 40
18 30 31
18 30 32
18 30 33
18 30 34
18 30 35
18 30 36
18 30 37
18 30 38
18 30 39
18 30 40
18 31 32
18 31 34
18 31 37
18 31 38
18 31 39
18 33 34
18 33 37
18 33 38
18 33 39
18 35 36
18 35 37
18 35 38
18 35 39
18 36 37
18 36 38
18 36 39
18 37 38
18 37 39
18 38 39
19 20 21
19 20 32
19 20 34
19 20 39
19 21 24
19 21 31
19 21 32
19 21 34
19 21 37
19 21 38
19 21 39
19 22 23
19 22 24
19 22 31
19 22 32
19 22 34
19 22 37
19 22 38
19 22 39
19 23 24
19 23 31
19 23 32
19 23 34
19 23 37
19 23 38
19 23 39
19 24 32
19 24 34
19 24 39
19 25 26
19 25 27
19 25 28
19 25 29
19 25 30
19 25 31
19 25 32
19 25 34
19 25 37
19 25 38
19 25 39
19 26 27
19 26 28
19 26 29
19 26 30
19 26 31
19 26 32
19 26 34
19 26 37
19 26 38
19 26 39
19 27 28
19 27 29
19 27 30
19 27 31
19 27 32
19 27 33
19 27 34
19 27 37
19 27 38
19 27 39
19 27 40
19 28 29
19 28 30
19 28 31
19 28 32
19 28 33
19 28 34
19 28 37
19 28 38
19 28 39
19 28 40
19 29 30
19 29 31
19 29 32
19 29 33
19 29 34
19 29 35
19 29 36
19 29 37
19 29 38
19 29 39
19 29 40
19 30 31
19 30 32
19 30 33
19 30 34
19 30 35
19 30 36
19 30 37
19 30 38
19 30 39
19 30 40
19 31 32
19 31 34
19 31 39
19 33 34
19 33 37
19 33 38
19 33 39
19 35 36
19 35 37
19 35 38
19 35 39
19 36 37
19 36 38
19 36 39
19 37 38
19 37 39
19 38 39
20 22 23
20 22 24
20 22 31
20 22 32
20 22 34
20 22 37
20 22 38
20 22 39
20 23 24
20 23 31
20 23 32
20 23 34
20 23 37
20 23 38
20 23 39
20 24 32
20 24 34
20 24 39
20 25 26
20 25 27
20 25 28
20 25 29
20 25 30
20 25 31
20 25 32
20 25 34
20 25 37
20 25 38
20 25 39
20 26 27
20 26 28
20 26 29
20 26 30
20 26 31
20 26 32
20 26 34
20 26 37
20 26 38
20 26 39
20 27 28
20 27 29
20 27 30
20 27 31
20 27 32
20 27 33
20 27 34
20 27 37
20 27 38
20 27 39
20 27 40
20 28 29
20 28 30
20 28 31
20 28 32
20 28 33
20 28 34
20 28 37
20 28 38
20 28 39
20 28 40
20 29 30
20 29 31
20 29 32
20 29 33
20 29 34
20 29 37
20 29 38
20 29 39
20 29 40
20 30 31
20 30 32
20 30 33
20 30 34
20 30 35
20 30 36
20 30 37
20 30 38
20 30 39
20 30 40
20 31 32
20 31 34
20 31 39
20 33 34
20 33 37
20 33 38
20 33 39
20 35 36
20 35 37
20 35 38
20 35 39
20 36 37
20 36 38
20 36 39
20 37 38
20 37 39
20 38 39
21 22 23
21 22 24
21 22 25
21 22 26
21 22 31
21 22 32
21 22 33
21 22 34
21 22 35
21 22 36
21 22 37
21 22 38
21 22 39
21 22 40
21 23 24
21 23 31
21 23 32
21 23 33
21 23 34
21 23 35
21 23 36
21 23 37
21 23 38
21 23 39
21 23 40
21 24 31
21 24 32
21 24 34
21 24 37
21 24 38
21 24 39
21 25 26
21 25 27
21 25 28
21 25 29
21 25 30
21 25 31
21 25 32
21 25 33
21 25 34
21 25 35
21 25 36
21 25 37
21 25 38
21 25 39
21 25 40
21 26 27
21 26 28
21 26 29
21 26 30
21 26 31
21 26 32
21 26 33
21 26 34
21 26 35
21 26 36
21 26 37
21 26 38
21 26 39
21 26 40
21 27 28
21 27 29
21 27 30
21 27 31
21 27 32
21 27 33
21 27 34
21 27 35
21 27 36
21 27 37
21 27 38
21 27 39
21 27 40
21 28 29
21 28 30
21 28 31
21 28 32
21 28 33
21 28 34
21 28 35
21 28 36
21 28 37
21 28 38
21 28 39
21 28 40
21 29 30
21 29 31
21 29 32
21 29 33
21 29 34
21 29 35
21 29 36
21 29 37
21 29 38
21 29 39
21 29 40
21 30 31
21 30 32
21 30 33
21 30 34
21 30 35
21 30 36
21 30 37
21 30 38
21 30 39
21 30 40
21 31 32
21 31 34
21 31 37
21 31 38
21 31 39
21 33 34
21 33 35
21 33 36
21 33 37
21 33 38
21 33 39
21 33 40
21 35 36
21 35 37
21 35 38
21 35 39
21 35 40
21 36 37
21 36 38
21 36 39
21 36 40
21 37 38
21 37 39
21 38 39
22 24 31
22 24 32
22 24 34
22 24 37
22 24 38
22 24 39
22 25 26
22 25 27
22 25 28
22 25 29
22 25 30
22 25 31
22 25 32
22 25 33
22 25 34
22 25 35
22 25 36
22 25 37
22 25 38
22 25 39
22 25 40
22 26 27
22 26 28
22 26 29
22 26 30
22 26 31
22 26 32
22 26 33
22 26 34
22 26 35
22 26 36
22 26 37
22 26 38
22 26 39
22 26 40
22 27 28
22 27 29
22 27 30
22 27 31
22 27 32
22 27 33
22 27 34
22 27 35
22 27 36
22 27 37
22 27 38
22 27 39
22 27 40
22 28 29
22 28 30
22 28 31
22 28 32
22 28 33
22 28 34
22 28 35
22 28 36
22 28 37
22 28 38
22 28 39
22 28 40
22 29 30
22 29 31
22 29 32
22 29 33
22 29 34
22 29 35
22 29 36
22 29 37
22 29 38
22 29 39
22 29 40
22 30 31
22 30 32
22 30 33
22 30 34
22 30 35
22 30 36
22 30 37
22 30 38
22 30 39
22 30 40
22 31 32
22 31 34
22 31 37
22 31 38
22 31 39
22 33 34
22 33 35
22 33 36
22 33 37
22 33 38
22 33 39
22 33 40
22 35 36
22 35 37
22 35 38
22 35 39
22 35 40
22 36 37
22 36 38
22 36 39
22 36 40
22 37 38
22 37 39
22 38 39
23 24 31
23 24 32
23 24 34
23 24 37
23 24 38
23 24 39
23 25 26
23 25 27
23 25 28
23 25 29
23 25 30
23 25 31
23 25 32
23 25 33
23 25 34
23 25 35
23 25 36
23 25 37
23 25 38
23 25 39
23 25 40
23 26 27
23 26 28
23 26 29
23 26 30
23 26 31
23 26 32
23 26 33
23 26 34
23 26 35
23 26 36
23 26 37
23 26 38
23 26 39
23 26 40
23 27 28
23 27 29
23 27 30
23 27 31
23 27 32
23 27 33
23 27 34
23 27 35
23 27 36
23 27 37
23 27 38
23 27 39
23 27 40
23 28 29
23 28 30
23 28 31
23 28 32
23 28 33
23 28 34
23 28 35
23 28 36
23 28 37
23 28 38
23 28 39
23 28 40
23 29 30
23 29 31
23 29 32
23 29 33
23 29 34
23 29 35
23 29 36
23 29 37
23 29 38
23 29 39
23 29 40
23 30 31
23 30 32
23 30 33
23 30 34
23 30 35
23 30 36
23 30 37
23 30 38
23 30 39
23 30 40
23 31 32
23 31 34
23 31 37
23 31 38
23 31 39
23 33 34
23 33 37
23 33 38
23 33 39
23 33 40
23 35 36
23 35 37
23 35 38
23 35 39
23 35 40
23 36 37
23 36 38
23 36 39
23 36 40
23 37 38
23 37 39
23 38 39
24 25 26
24 25 27
24 25 28
24 25 29
24 25 30
24 25 31
24 25 32
24 25 34
24 25 37
24 25 38
24 25 39
24 26 27
24 26 28
24 26 29
24 26 30
24 26 31
24 26 32
24 26 34
24 26 37
24 26 38
24 26 39
24 27 28
24 27 29
24 27 30
24 27 31
24 27 32
24 27 33
24 27 34
24 27 35
24 27 36
24 27 37
24 27 38
24 27 39
24 27 40
24 28 29
24 28 30
24 28 31
24 28 32
24 28 33
24 28 34
24 28 35
24 28 36
24 28 37
24 28 38
24 28 39
24 28 40
24 29 30
24 29 31
24 29 32
24 29 33
24 29 34
24 29 35
24 29 36
24 29 37
24 29 38
24 29 39
24 29 40
24 30 31
24 30 32
24 30 33
24 30 34
24 30 35
24 30 36
24 30 37
24 30 38
24 30 39
24 30 40
24 31 32
24 31 34
24 31 39
24 33 34
24 33 37
24 33 38
24 33 39
24 35 36
24 35 37
24 35 38
24 35 39
24 36 37
24 36 38
24 36 39
24 37 38
24 37 39
24 38 39
25 26 27
25 26 28
25 27 28
25 29 30
25 31 32
25 31 34
25 31 37
25 31 38
25 31 39
25 33 34
25 33 35
25 33 36
25 33 37
25 33 38
25 33 39
25 33 40
25 35 36
25 35 37
25 35 38
25 35 39
25 35 40
25 36 37
25 36 38
25 36 39
25 36 40
25 37 38
25 37 39
25 38 39
26 27 28
26 29 30
26 31 32
26 31 34
26 31 37
26 31 38
26 31 39
26 33 34
26 33 35
26 33 36
26 33 37
26 33 38
26 33 39
26 33 40
26 35 36
26 35 37
26 35 38
26 35 39
26 35 40
26 36 37
26 36 38
26 36 39
26 36 40
26 37 38
26 37 39
26 38 39
27 29 30
27 31 32
27 31 33
27 31 34
27 31 35
27 31 36
27 31 37
27 31 38
27 31 39
27 31 40
27 33 34
27 33 35
27 33 36
27 33 37
27 33 38
27 33 39
27 33 40
27 35 36
27 35 37
27 35 38
27 35 39
27 35 40
27 36 37
27 36 38
27 36 39
27 36 40
27 37 38
27 37 39
27 37 40
27 38 39
27 38 40
28 29 30
28 31 32
28 31 33
28 31 34
28 31 35
28 31 36
28 31 37
28 31 38
28 31 39
28 31 40
28 33 34
28 33 35
28 33 36
28 33 37
28 33 38
28 33 39
28 33 40
28 35 36
28 35 37
28 35 38
28 35 39
28 35 40
28 36 37
28 36 38
28 36 39
28 36 40
28 37 38
28 37 39
28 37 40
28 38 39
28 38 40
29 31 32
29 31 33
29 31 34
29 31 35
29 31 36
29 31 37
29 31 38
29 31 39
29 31 40
29 33 34
29 33 35
29 33 36
29 33 37
29 33 38
29 33 39
29 33 40
29 35 36
29 35 37
29 35 38
29 35 39
29 35 40
29 36 37
29 36 38
29 36 39
29 36 40
29 37 38
29 37 39
29 37 40
29 38 39
29 38 40
30 31 32
30 31 33
30 31 34
30 31 35
30 31 36
30 31 37
30 31 38
30 31 39
30 31 40
30 33 34
30 33 35
30 33 36
30 33 37
30 33 38
30 33 39
30 33 40
30 35 36
30 35 37
30 35 38
30 35 39
30 35 40
30 36 37
30 36 38
30 36 39
30 36 40
30 37 38
30 37 39
30 37 40
30 38 39
30 38 40
31 33 34
31 33 37
31 33 38
31 33 39
31 35 36
31 35 37
31 35 38
31 35 39
31 36 37
31 36 38
31 36 39
31 37 38
31 37 39
31 38 39
32 35 36
32 37 38
33 35 36
33 35 37
33 35 38
33 35 39
33 35 40
33 36 37
33 36 38
33 36 39
33 36 40
33 37 38
33 37 39
33 38 39
34 35 36
34 37 38
35 37 38
35 37 39
35 38 39
36 37 38
36 37 39
36 38 39
