# Supplementary material for: Netcombin: An algorithm for constructing optimal phylogenetic network from rooted triplets
Source: PLoS One. 2020 Sep 18;15(9):e0227842. doi: 10.1371/journal.pone.0227842 (PMC7500971; doi:10.1371/journal.pone.0227842)
Supplement: S4 File — (ZIP) [file pone.0227842.s004.zip › SequenceData-Triplet/sequenceData-10-20-30-0-Triplet/length 100, numseq 40, rate 10^-7/7 good triplets-5344.txt]

1 2 5
1 2 6
1 2 7
1 2 17
1 2 18
1 2 19
1 2 20
1 2 21
1 2 22
1 2 23
1 2 24
1 2 25
1 2 26
1 2 27
1 2 28
1 2 29
1 2 30
1 2 31
1 2 33
1 2 35
1 2 36
1 2 37
1 2 38
1 2 40
1 3 5
1 3 6
1 3 7
1 3 12
1 3 13
1 3 14
1 3 17
1 3 18
1 3 19
1 3 20
1 3 21
1 3 22
1 3 23
1 3 24
1 3 25
1 3 26
1 3 27
1 3 28
1 3 29
1 3 30
1 3 31
1 3 33
1 3 35
1 3 36
1 3 37
1 3 38
1 3 40
1 5 6
1 5 7
1 5 12
1 5 13
1 5 14
1 5 17
1 5 18
1 5 19
1 5 20
1 5 21
1 5 22
1 5 23
1 5 24
1 5 25
1 5 26
1 5 27
1 5 28
1 5 29
1 5 30
1 5 31
1 5 35
1 5 36
1 5 37
1 5 38
1 5 40
1 6 12
1 6 13
1 6 14
1 6 17
1 6 18
1 6 19
1 6 20
1 6 21
1 6 22
1 6 23
1 6 24
1 6 25
1 6 26
1 6 27
1 6 28
1 6 29
1 6 31
1 6 33
1 6 35
1 6 36
1 6 37
1 6 38
1 6 40
1 7 12
1 7 13
1 7 14
1 7 17
1 7 18
1 7 19
1 7 20
1 7 21
1 7 22
1 7 23
1 7 24
1 7 25
1 7 26
1 7 27
1 7 28
1 7 29
1 7 31
1 7 33
1 7 35
1 7 36
1 7 37
1 7 38
1 7 40
1 12 17
1 12 18
1 12 19
1 12 20
1 12 21
1 12 22
1 12 23
1 12 24
1 12 25
1 12 26
1 12 27
1 12 28
1 12 29
1 12 30
1 12 31
1 12 33
1 12 35
1 12 36
1 12 37
1 12 38
1 12 40
1 13 17
1 13 18
1 13 19
1 13 20
1 13 21
1 13 22
1 13 23
1 13 24
1 13 25
1 13 26
1 13 27
1 13 28
1 13 29
1 13 30
1 13 31
1 13 33
1 13 35
1 13 36
1 13 37
1 13 38
1 13 40
1 14 17
1 14 18
1 14 19
1 14 20
1 14 21
1 14 22
1 14 23
1 14 24
1 14 25
1 14 26
1 14 27
1 14 28
1 14 29
1 14 30
1 14 31
1 14 33
1 14 35
1 14 36
1 14 37
1 14 38
1 14 40
1 17 18
1 17 19
1 17 20
1 17 21
1 17 22
1 17 23
1 17 24
1 17 25
1 17 26
1 17 27
1 17 28
1 17 29
1 17 30
1 17 31
1 17 33
1 17 35
1 17 36
1 17 37
1 17 38
1 17 40
1 18 19
1 18 20
1 18 21
1 18 22
1 18 23
1 18 24
1 18 25
1 18 26
1 18 29
1 18 30
1 18 31
1 18 33
1 18 35
1 18 36
1 18 37
1 18 38
1 18 40
1 19 20
1 19 21
1 19 22
1 19 23
1 19 24
1 19 25
1 19 26
1 19 27
1 19 28
1 19 29
1 19 30
1 19 31
1 19 33
1 19 35
1 19 36
1 19 37
1 19 38
1 19 40
1 20 22
1 20 23
1 20 24
1 20 25
1 20 26
1 20 27
1 20 28
1 20 29
1 20 30
1 20 31
1 20 33
1 20 35
1 20 36
1 20 37
1 20 38
1 20 40
1 21 22
1 21 23
1 21 24
1 21 25
1 21 26
1 21 27
1 21 28
1 21 29
1 21 30
1 21 31
1 21 33
1 21 35
1 21 36
1 21 37
1 21 38
1 21 40
1 22 24
1 22 25
1 22 26
1 22 27
1 22 28
1 22 29
1 22 30
1 22 31
1 22 33
1 22 35
1 22 36
1 22 37
1 22 38
1 22 40
1 23 24
1 23 25
1 23 26
1 23 27
1 23 28
1 23 29
1 23 30
1 23 31
1 23 33
1 23 35
1 23 36
1 23 37
1 23 38
1 23 40
1 24 25
1 24 26
1 24 27
1 24 28
1 24 29
1 24 30
1 24 31
1 24 33
1 24 35
1 24 36
1 24 37
1 24 38
1 24 40
1 25 31
1 25 33
1 25 35
1 25 36
1 25 37
1 25 38
1 25 40
1 26 31
1 26 33
1 26 35
1 26 36
1 26 37
1 26 38
1 26 40
1 27 31
1 27 33
1 27 35
1 27 36
1 27 37
1 27 38
1 27 40
1 28 31
1 28 33
1 28 35
1 28 36
1 28 37
1 28 38
1 28 40
1 29 31
1 29 33
1 29 35
1 29 36
1 29 37
1 29 38
1 29 40
1 30 31
1 30 33
1 30 35
1 30 36
1 30 37
1 30 38
1 30 40
1 31 33
1 31 35
1 31 36
1 31 37
1 31 38
1 31 40
1 33 35
1 33 36
1 33 37
1 33 38
1 33 40
1 35 37
1 35 38
1 35 40
1 36 37
1 36 38
1 36 40
1 37 40
1 38 40
2 3 4
2 3 5
2 3 6
2 3 7
2 3 8
2 3 9
2 3 10
2 3 11
2 3 12
2 3 13
2 3 14
2 3 15
2 3 16
2 3 17
2 3 18
2 3 19
2 3 20
2 3 21
2 3 22
2 3 23
2 3 24
2 3 25
2 3 26
2 3 27
2 3 28
2 3 29
2 3 30
2 3 31
2 3 32
2 3 33
2 3 34
2 3 35
2 3 36
2 3 37
2 3 38
2 3 39
2 3 40
2 4 5
2 4 6
2 4 7
2 4 17
2 4 18
2 4 19
2 4 20
2 4 21
2 4 22
2 4 23
2 4 24
2 4 25
2 4 26
2 4 27
2 4 28
2 4 29
2 4 30
2 4 31
2 4 33
2 4 35
2 4 36
2 4 37
2 4 38
2 4 40
2 5 17
2 5 21
2 5 22
2 5 23
2 5 25
2 5 26
2 5 27
2 5 28
2 5 29
2 5 30
2 5 35
2 5 36
2 5 40
2 6 17
2 6 21
2 6 22
2 6 23
2 6 25
2 6 26
2 6 27
2 6 28
2 6 29
2 6 33
2 6 35
2 6 36
2 6 40
2 7 17
2 7 21
2 7 22
2 7 23
2 7 25
2 7 26
2 7 27
2 7 28
2 7 29
2 7 33
2 7 35
2 7 36
2 7 40
2 8 17
2 8 18
2 8 19
2 8 20
2 8 21
2 8 22
2 8 23
2 8 24
2 8 25
2 8 26
2 8 27
2 8 28
2 8 29
2 8 30
2 8 31
2 8 33
2 8 35
2 8 36
2 8 37
2 8 38
2 8 40
2 9 17
2 9 18
2 9 19
2 9 20
2 9 21
2 9 22
2 9 23
2 9 24
2 9 25
2 9 26
2 9 27
2 9 28
2 9 29
2 9 30
2 9 31
2 9 33
2 9 35
2 9 36
2 9 37
2 9 38
2 9 40
2 10 17
2 10 18
2 10 19
2 10 20
2 10 21
2 10 22
2 10 23
2 10 24
2 10 25
2 10 26
2 10 27
2 10 28
2 10 29
2 10 30
2 10 31
2 10 33
2 10 35
2 10 36
2 10 37
2 10 38
2 10 40
2 11 17
2 11 18
2 11 19
2 11 20
2 11 21
2 11 22
2 11 23
2 11 24
2 11 25
2 11 26
2 11 27
2 11 28
2 11 29
2 11 30
2 11 31
2 11 33
2 11 35
2 11 36
2 11 37
2 11 38
2 11 40
2 12 15
2 12 16
2 12 17
2 12 18
2 12 19
2 12 20
2 12 21
2 12 22
2 12 23
2 12 24
2 12 25
2 12 26
2 12 27
2 12 28
2 12 29
2 12 30
2 12 31
2 12 32
2 12 33
2 12 34
2 12 35
2 12 36
2 12 37
2 12 38
2 12 39
2 12 40
2 13 15
2 13 16
2 13 17
2 13 18
2 13 19
2 13 20
2 13 21
2 13 22
2 13 23
2 13 24
2 13 25
2 13 26
2 13 27
2 13 28
2 13 29
2 13 30
2 13 31
2 13 32
2 13 33
2 13 34
2 13 35
2 13 36
2 13 37
2 13 38
2 13 39
2 13 40
2 14 15
2 14 16
2 14 17
2 14 18
2 14 19
2 14 20
2 14 21
2 14 22
2 14 23
2 14 24
2 14 25
2 14 26
2 14 27
2 14 28
2 14 29
2 14 30
2 14 31
2 14 32
2 14 33
2 14 34
2 14 35
2 14 36
2 14 37
2 14 38
2 14 39
2 14 40
2 15 17
2 15 18
2 15 19
2 15 20
2 15 21
2 15 22
2 15 23
2 15 24
2 15 25
2 15 26
2 15 27
2 15 28
2 15 29
2 15 30
2 15 31
2 15 33
2 15 35
2 15 36
2 15 37
2 15 38
2 15 40
2 16 17
2 16 18
2 16 19
2 16 20
2 16 21
2 16 22
2 16 23
2 16 24
2 16 25
2 16 26
2 16 27
2 16 28
2 16 29
2 16 30
2 16 31
2 16 33
2 16 35
2 16 36
2 16 37
2 16 38
2 16 40
2 17 21
2 17 22
2 17 25
2 17 26
2 17 27
2 17 28
2 17 29
2 17 30
2 18 21
2 18 22
2 18 23
2 18 25
2 18 26
2 18 29
2 18 30
2 18 35
2 18 36
2 19 21
2 19 22
2 19 23
2 19 25
2 19 26
2 19 27
2 19 28
2 19 29
2 19 30
2 19 33
2 19 35
2 19 36
2 19 40
2 20 22
2 20 23
2 20 25
2 20 26
2 20 27
2 20 28
2 20 29
2 20 30
2 20 33
2 20 35
2 20 36
2 20 40
2 21 22
2 21 27
2 21 28
2 21 29
2 21 30
2 22 27
2 22 28
2 22 29
2 22 30
2 23 25
2 23 26
2 23 27
2 23 28
2 23 29
2 23 30
2 24 25
2 24 26
2 24 27
2 24 28
2 24 29
2 24 30
2 24 33
2 24 35
2 24 36
2 24 40
2 31 33
2 31 35
2 31 36
2 31 40
2 32 33
2 32 35
2 32 36
2 32 37
2 32 38
2 32 40
2 34 35
2 34 36
2 34 37
2 34 38
2 34 40
2 37 40
2 38 40
2 39 40
3 4 5
3 4 6
3 4 7
3 4 12
3 4 13
3 4 14
3 4 17
3 4 18
3 4 19
3 4 20
3 4 21
3 4 22
3 4 23
3 4 24
3 4 25
3 4 26
3 4 27
3 4 28
3 4 29
3 4 30
3 4 31
3 4 33
3 4 35
3 4 36
3 4 37
3 4 38
3 4 40
3 5 17
3 5 21
3 5 22
3 5 23
3 5 25
3 5 26
3 5 27
3 5 28
3 5 29
3 5 30
3 5 35
3 5 36
3 5 40
3 6 17
3 6 21
3 6 22
3 6 23
3 6 25
3 6 26
3 6 27
3 6 28
3 6 29
3 6 33
3 6 35
3 6 36
3 6 40
3 7 17
3 7 21
3 7 22
3 7 23
3 7 25
3 7 26
3 7 27
3 7 28
3 7 29
3 7 33
3 7 35
3 7 36
3 7 40
3 8 12
3 8 13
3 8 14
3 8 17
3 8 18
3 8 19
3 8 20
3 8 21
3 8 22
3 8 23
3 8 24
3 8 25
3 8 26
3 8 27
3 8 28
3 8 29
3 8 30
3 8 31
3 8 33
3 8 35
3 8 36
3 8 37
3 8 38
3 8 40
3 9 12
3 9 13
3 9 14
3 9 17
3 9 18
3 9 19
3 9 20
3 9 21
3 9 22
3 9 23
3 9 24
3 9 25
3 9 26
3 9 27
3 9 28
3 9 29
3 9 30
3 9 31
3 9 33
3 9 35
3 9 36
3 9 37
3 9 38
3 9 40
3 10 12
3 10 13
3 10 14
3 10 17
3 10 18
3 10 19
3 10 20
3 10 21
3 10 22
3 10 23
3 10 24
3 10 25
3 10 26
3 10 27
3 10 28
3 10 29
3 10 30
3 10 31
3 10 33
3 10 35
3 10 36
3 10 37
3 10 38
3 10 40
3 11 12
3 11 13
3 11 14
3 11 17
3 11 18
3 11 19
3 11 20
3 11 21
3 11 22
3 11 23
3 11 24
3 11 25
3 11 26
3 11 27
3 11 28
3 11 29
3 11 30
3 11 31
3 11 33
3 11 35
3 11 36
3 11 37
3 11 38
3 11 40
3 12 17
3 12 21
3 12 22
3 12 23
3 12 25
3 12 26
3 12 27
3 12 28
3 12 29
3 12 30
3 12 33
3 12 35
3 12 36
3 12 40
3 13 17
3 13 21
3 13 22
3 13 23
3 13 25
3 13 26
3 13 27
3 13 28
3 13 29
3 13 30
3 13 33
3 13 35
3 13 36
3 13 40
3 14 17
3 14 21
3 14 22
3 14 23
3 14 25
3 14 26
3 14 27
3 14 28
3 14 29
3 14 30
3 14 33
3 14 35
3 14 36
3 14 40
3 15 17
3 15 18
3 15 19
3 15 20
3 15 21
3 15 22
3 15 23
3 15 24
3 15 25
3 15 26
3 15 27
3 15 28
3 15 29
3 15 30
3 15 31
3 15 33
3 15 35
3 15 36
3 15 37
3 15 38
3 15 40
3 16 17
3 16 18
3 16 19
3 16 20
3 16 21
3 16 22
3 16 23
3 16 24
3 16 25
3 16 26
3 16 27
3 16 28
3 16 29
3 16 30
3 16 31
3 16 33
3 16 35
3 16 36
3 16 37
3 16 38
3 16 40
3 17 21
3 17 22
3 17 25
3 17 26
3 17 27
3 17 28
3 17 29
3 17 30
3 18 21
3 18 22
3 18 23
3 18 25
3 18 26
3 18 29
3 18 30
3 18 33
3 18 35
3 18 36
3 18 40
3 19 21
3 19 22
3 19 23
3 19 25
3 19 26
3 19 27
3 19 28
3 19 29
3 19 30
3 19 33
3 19 35
3 19 36
3 19 40
3 20 22
3 20 23
3 20 25
3 20 26
3 20 27
3 20 28
3 20 29
3 20 30
3 20 33
3 20 35
3 20 36
3 20 40
3 21 22
3 21 25
3 21 26
3 21 27
3 21 28
3 21 29
3 21 30
3 22 25
3 22 26
3 22 27
3 22 28
3 22 29
3 22 30
3 23 25
3 23 26
3 23 27
3 23 28
3 23 29
3 23 30
3 24 25
3 24 26
3 24 27
3 24 28
3 24 29
3 24 30
3 24 33
3 24 35
3 24 36
3 24 40
3 31 33
3 31 35
3 31 36
3 31 40
3 32 33
3 32 35
3 32 36
3 32 37
3 32 38
3 32 40
3 34 35
3 34 36
3 34 37
3 34 38
3 34 40
3 37 40
3 38 40
3 39 40
4 5 6
4 5 7
4 5 12
4 5 13
4 5 14
4 5 17
4 5 18
4 5 19
4 5 20
4 5 21
4 5 22
4 5 23
4 5 24
4 5 25
4 5 26
4 5 27
4 5 28
4 5 29
4 5 30
4 5 31
4 5 35
4 5 36
4 5 37
4 5 38
4 5 40
4 6 12
4 6 13
4 6 14
4 6 17
4 6 18
4 6 19
4 6 20
4 6 21
4 6 22
4 6 23
4 6 24
4 6 25
4 6 26
4 6 27
4 6 28
4 6 29
4 6 31
4 6 33
4 6 35
4 6 36
4 6 37
4 6 38
4 6 40
4 7 12
4 7 13
4 7 14
4 7 17
4 7 18
4 7 19
4 7 20
4 7 21
4 7 22
4 7 23
4 7 24
4 7 25
4 7 26
4 7 27
4 7 28
4 7 29
4 7 31
4 7 33
4 7 35
4 7 36
4 7 37
4 7 38
4 7 40
4 12 17
4 12 18
4 12 19
4 12 20
4 12 21
4 12 22
4 12 23
4 12 24
4 12 25
4 12 26
4 12 27
4 12 28
4 12 29
4 12 30
4 12 31
4 12 33
4 12 35
4 12 36
4 12 37
4 12 38
4 12 40
4 13 17
4 13 18
4 13 19
4 13 20
4 13 21
4 13 22
4 13 23
4 13 24
4 13 25
4 13 26
4 13 27
4 13 28
4 13 29
4 13 30
4 13 31
4 13 33
4 13 35
4 13 36
4 13 37
4 13 38
4 13 40
4 14 17
4 14 18
4 14 19
4 14 20
4 14 21
4 14 22
4 14 23
4 14 24
4 14 25
4 14 26
4 14 27
4 14 28
4 14 29
4 14 30
4 14 31
4 14 33
4 14 35
4 14 36
4 14 37
4 14 38
4 14 40
4 17 18
4 17 19
4 17 20
4 17 21
4 17 22
4 17 23
4 17 24
4 17 25
4 17 26
4 17 27
4 17 28
4 17 29
4 17 30
4 17 31
4 17 33
4 17 35
4 17 36
4 17 37
4 17 38
4 17 40
4 18 19
4 18 20
4 18 21
4 18 22
4 18 23
4 18 24
4 18 25
4 18 26
4 18 29
4 18 30
4 18 31
4 18 33
4 18 35
4 18 36
4 18 37
4 18 38
4 18 40
4 19 20
4 19 21
4 19 22
4 19 23
4 19 24
4 19 25
4 19 26
4 19 27
4 19 28
4 19 29
4 19 30
4 19 31
4 19 33
4 19 35
4 19 36
4 19 37
4 19 38
4 19 40
4 20 22
4 20 23
4 20 24
4 20 25
4 20 26
4 20 27
4 20 28
4 20 29
4 20 30
4 20 31
4 20 33
4 20 35
4 20 36
4 20 37
4 20 38
4 20 40
4 21 22
4 21 23
4 21 24
4 21 25
4 21 26
4 21 27
4 21 28
4 21 29
4 21 30
4 21 31
4 21 33
4 21 35
4 21 36
4 21 37
4 21 38
4 21 40
4 22 24
4 22 25
4 22 26
4 22 27
4 22 28
4 22 29
4 22 30
4 22 31
4 22 33
4 22 35
4 22 36
4 22 37
4 22 38
4 22 40
4 23 24
4 23 25
4 23 26
4 23 27
4 23 28
4 23 29
4 23 30
4 23 31
4 23 33
4 23 35
4 23 36
4 23 37
4 23 38
4 23 40
4 24 25
4 24 26
4 24 27
4 24 28
4 24 29
4 24 30
4 24 31
4 24 33
4 24 35
4 24 36
4 24 37
4 24 38
4 24 40
4 25 31
4 25 33
4 25 35
4 25 36
4 25 37
4 25 38
4 25 40
4 26 31
4 26 33
4 26 35
4 26 36
4 26 37
4 26 38
4 26 40
4 27 31
4 27 33
4 27 35
4 27 36
4 27 37
4 27 38
4 27 40
4 28 31
4 28 33
4 28 35
4 28 36
4 28 37
4 28 38
4 28 40
4 29 31
4 29 33
4 29 35
4 29 36
4 29 37
4 29 38
4 29 40
4 30 31
4 30 33
4 30 35
4 30 36
4 30 37
4 30 38
4 30 40
4 31 33
4 31 35
4 31 36
4 31 37
4 31 38
4 31 40
4 33 35
4 33 36
4 33 37
4 33 38
4 33 40
4 35 37
4 35 38
4 35 40
4 36 37
4 36 38
4 36 40
4 37 40
4 38 40
5 6 12
5 6 13
5 6 14
5 6 17
5 6 18
5 6 19
5 6 21
5 6 22
5 6 23
5 6 24
5 6 25
5 6 26
5 6 27
5 6 28
5 6 29
5 6 31
5 6 35
5 6 36
5 6 37
5 6 38
5 6 40
5 7 12
5 7 13
5 7 14
5 7 17
5 7 18
5 7 19
5 7 21
5 7 22
5 7 23
5 7 24
5 7 25
5 7 26
5 7 27
5 7 28
5 7 29
5 7 31
5 7 35
5 7 36
5 7 37
5 7 38
5 7 40
5 8 12
5 8 13
5 8 14
5 8 17
5 8 18
5 8 19
5 8 20
5 8 21
5 8 22
5 8 23
5 8 24
5 8 25
5 8 26
5 8 27
5 8 28
5 8 29
5 8 30
5 8 31
5 8 35
5 8 36
5 8 37
5 8 38
5 8 40
5 9 12
5 9 13
5 9 14
5 9 17
5 9 18
5 9 19
5 9 20
5 9 21
5 9 22
5 9 23
5 9 24
5 9 25
5 9 26
5 9 27
5 9 28
5 9 29
5 9 30
5 9 31
5 9 35
5 9 36
5 9 37
5 9 38
5 9 40
5 10 12
5 10 13
5 10 14
5 10 17
5 10 18
5 10 19
5 10 20
5 10 21
5 10 22
5 10 23
5 10 24
5 10 25
5 10 26
5 10 27
5 10 28
5 10 29
5 10 30
5 10 31
5 10 35
5 10 36
5 10 37
5 10 38
5 10 40
5 11 12
5 11 13
5 11 14
5 11 17
5 11 18
5 11 19
5 11 20
5 11 21
5 11 22
5 11 23
5 11 24
5 11 25
5 11 26
5 11 27
5 11 28
5 11 29
5 11 30
5 11 31
5 11 35
5 11 36
5 11 37
5 11 38
5 11 40
5 12 17
5 12 18
5 12 21
5 12 22
5 12 23
5 12 24
5 12 25
5 12 26
5 12 27
5 12 28
5 12 29
5 12 30
5 12 31
5 12 35
5 12 36
5 12 37
5 12 38
5 12 40
5 13 17
5 13 18
5 13 21
5 13 22
5 13 23
5 13 24
5 13 25
5 13 26
5 13 27
5 13 28
5 13 29
5 13 30
5 13 31
5 13 35
5 13 36
5 13 37
5 13 38
5 13 40
5 14 17
5 14 18
5 14 21
5 14 22
5 14 23
5 14 24
5 14 25
5 14 26
5 14 27
5 14 28
5 14 29
5 14 30
5 14 31
5 14 35
5 14 36
5 14 37
5 14 38
5 14 40
5 15 17
5 15 18
5 15 19
5 15 20
5 15 21
5 15 22
5 15 23
5 15 24
5 15 25
5 15 26
5 15 27
5 15 28
5 15 29
5 15 30
5 15 31
5 15 35
5 15 36
5 15 37
5 15 38
5 15 40
5 16 17
5 16 18
5 16 19
5 16 20
5 16 21
5 16 22
5 16 23
5 16 24
5 16 25
5 16 26
5 16 27
5 16 28
5 16 29
5 16 30
5 16 31
5 16 35
5 16 36
5 16 37
5 16 38
5 16 40
5 17 21
5 17 22
5 17 23
5 17 25
5 17 26
5 17 27
5 17 28
5 17 29
5 17 30
5 17 35
5 17 36
5 17 40
5 18 21
5 18 22
5 18 23
5 18 24
5 18 25
5 18 26
5 18 29
5 18 30
5 18 31
5 18 35
5 18 36
5 18 37
5 18 38
5 18 40
5 19 21
5 19 22
5 19 23
5 19 24
5 19 25
5 19 26
5 19 27
5 19 28
5 19 29
5 19 30
5 19 31
5 19 35
5 19 36
5 19 37
5 19 38
5 19 40
5 20 22
5 20 23
5 20 24
5 20 25
5 20 26
5 20 27
5 20 28
5 20 29
5 20 30
5 20 31
5 20 35
5 20 36
5 20 37
5 20 38
5 20 40
5 21 22
5 21 23
5 21 25
5 21 26
5 21 27
5 21 28
5 21 29
5 21 30
5 21 35
5 21 36
5 21 40
5 22 25
5 22 26
5 22 27
5 22 28
5 22 29
5 22 30
5 22 35
5 22 36
5 22 40
5 23 25
5 23 26
5 23 27
5 23 28
5 23 29
5 23 30
5 23 35
5 23 36
5 23 40
5 24 25
5 24 26
5 24 27
5 24 28
5 24 29
5 24 30
5 24 31
5 24 35
5 24 36
5 24 37
5 24 38
5 24 40
5 25 35
5 25 36
5 25 40
5 26 35
5 26 36
5 26 40
5 27 35
5 27 36
5 28 35
5 28 36
5 31 35
5 31 36
5 31 37
5 31 38
5 31 40
5 32 35
5 32 36
5 32 37
5 32 38
5 32 40
5 33 34
5 33 35
5 33 36
5 33 37
5 33 38
5 33 39
5 33 40
5 34 35
5 34 36
5 34 37
5 34 38
5 34 40
5 35 40
5 36 40
5 37 40
5 38 40
5 39 40
6 7 8
6 7 9
6 7 10
6 7 11
6 7 12
6 7 13
6 7 14
6 7 15
6 7 16
6 7 17
6 7 18
6 7 19
6 7 20
6 7 21
6 7 22
6 7 23
6 7 24
6 7 25
6 7 26
6 7 27
6 7 28
6 7 29
6 7 30
6 7 31
6 7 32
6 7 33
6 7 34
6 7 35
6 7 36
6 7 37
6 7 38
6 7 39
6 7 40
6 8 12
6 8 13
6 8 14
6 8 17
6 8 18
6 8 19
6 8 20
6 8 21
6 8 22
6 8 23
6 8 24
6 8 25
6 8 26
6 8 27
6 8 28
6 8 29
6 8 31
6 8 33
6 8 35
6 8 36
6 8 37
6 8 38
6 8 40
6 9 12
6 9 13
6 9 14
6 9 17
6 9 18
6 9 19
6 9 20
6 9 21
6 9 22
6 9 23
6 9 24
6 9 25
6 9 26
6 9 27
6 9 28
6 9 29
6 9 31
6 9 33
6 9 35
6 9 36
6 9 37
6 9 38
6 9 40
6 10 12
6 10 13
6 10 14
6 10 17
6 10 18
6 10 19
6 10 20
6 10 21
6 10 22
6 10 23
6 10 24
6 10 25
6 10 26
6 10 27
6 10 28
6 10 29
6 10 31
6 10 33
6 10 35
6 10 36
6 10 37
6 10 38
6 10 40
6 11 12
6 11 13
6 11 14
6 11 17
6 11 18
6 11 19
6 11 20
6 11 21
6 11 22
6 11 23
6 11 24
6 11 25
6 11 26
6 11 27
6 11 28
6 11 29
6 11 31
6 11 33
6 11 35
6 11 36
6 11 37
6 11 38
6 11 40
6 12 17
6 12 18
6 12 19
6 12 21
6 12 22
6 12 23
6 12 24
6 12 25
6 12 26
6 12 27
6 12 28
6 12 29
6 12 31
6 12 33
6 12 35
6 12 36
6 12 37
6 12 38
6 12 40
6 13 17
6 13 18
6 13 19
6 13 21
6 13 22
6 13 23
6 13 24
6 13 25
6 13 26
6 13 27
6 13 28
6 13 29
6 13 31
6 13 33
6 13 35
6 13 36
6 13 37
6 13 38
6 13 40
6 14 17
6 14 18
6 14 19
6 14 21
6 14 22
6 14 23
6 14 24
6 14 25
6 14 26
6 14 27
6 14 28
6 14 29
6 14 31
6 14 33
6 14 35
6 14 36
6 14 37
6 14 38
6 14 40
6 15 17
6 15 18
6 15 19
6 15 20
6 15 21
6 15 22
6 15 23
6 15 24
6 15 25
6 15 26
6 15 27
6 15 28
6 15 29
6 15 31
6 15 33
6 15 35
6 15 36
6 15 37
6 15 38
6 15 40
6 16 17
6 16 18
6 16 19
6 16 20
6 16 21
6 16 22
6 16 23
6 16 24
6 16 25
6 16 26
6 16 27
6 16 28
6 16 29
6 16 31
6 16 33
6 16 35
6 16 36
6 16 37
6 16 38
6 16 40
6 17 21
6 17 22
6 17 23
6 17 25
6 17 26
6 17 27
6 17 28
6 17 29
6 17 33
6 17 35
6 17 36
6 17 40
6 18 21
6 18 22
6 18 23
6 18 24
6 18 25
6 18 26
6 18 29
6 18 31
6 18 33
6 18 35
6 18 36
6 18 37
6 18 38
6 18 40
6 19 21
6 19 22
6 19 23
6 19 24
6 19 25
6 19 26
6 19 27
6 19 28
6 19 29
6 19 31
6 19 33
6 19 35
6 19 36
6 19 37
6 19 38
6 19 40
6 20 22
6 20 23
6 20 24
6 20 25
6 20 26
6 20 27
6 20 28
6 20 29
6 20 31
6 20 33
6 20 35
6 20 36
6 20 37
6 20 38
6 20 40
6 21 22
6 21 23
6 21 25
6 21 26
6 21 27
6 21 28
6 21 29
6 21 33
6 21 35
6 21 36
6 21 40
6 22 25
6 22 26
6 22 27
6 22 28
6 22 29
6 22 33
6 22 35
6 22 36
6 22 40
6 23 25
6 23 26
6 23 27
6 23 28
6 23 29
6 23 33
6 23 35
6 23 36
6 23 40
6 24 25
6 24 26
6 24 27
6 24 28
6 24 29
6 24 31
6 24 33
6 24 35
6 24 36
6 24 37
6 24 38
6 24 40
6 25 33
6 25 35
6 25 36
6 25 40
6 26 33
6 26 35
6 26 36
6 26 40
6 27 35
6 27 36
6 28 35
6 28 36
6 29 35
6 29 36
6 30 31
6 30 32
6 30 33
6 30 34
6 30 35
6 30 36
6 30 37
6 30 38
6 30 39
6 30 40
6 31 33
6 31 35
6 31 36
6 31 37
6 31 38
6 31 40
6 32 33
6 32 35
6 32 36
6 32 37
6 32 38
6 32 40
6 33 35
6 33 36
6 33 40
6 34 35
6 34 36
6 34 37
6 34 38
6 34 40
6 35 40
6 36 40
6 37 40
6 38 40
6 39 40
7 8 12
7 8 13
7 8 14
7 8 17
7 8 18
7 8 19
7 8 20
7 8 21
7 8 22
7 8 23
7 8 24
7 8 25
7 8 26
7 8 27
7 8 28
7 8 29
7 8 31
7 8 33
7 8 35
7 8 36
7 8 37
7 8 38
7 8 40
7 9 12
7 9 13
7 9 14
7 9 17
7 9 18
7 9 19
7 9 20
7 9 21
7 9 22
7 9 23
7 9 24
7 9 25
7 9 26
7 9 27
7 9 28
7 9 29
7 9 31
7 9 33
7 9 35
7 9 36
7 9 37
7 9 38
7 9 40
7 10 12
7 10 13
7 10 14
7 10 17
7 10 18
7 10 19
7 10 20
7 10 21
7 10 22
7 10 23
7 10 24
7 10 25
7 10 26
7 10 27
7 10 28
7 10 29
7 10 31
7 10 33
7 10 35
7 10 36
7 10 37
7 10 38
7 10 40
7 11 12
7 11 13
7 11 14
7 11 17
7 11 18
7 11 19
7 11 20
7 11 21
7 11 22
7 11 23
7 11 24
7 11 25
7 11 26
7 11 27
7 11 28
7 11 29
7 11 31
7 11 33
7 11 35
7 11 36
7 11 37
7 11 38
7 11 40
7 12 17
7 12 18
7 12 19
7 12 21
7 12 22
7 12 23
7 12 24
7 12 25
7 12 26
7 12 27
7 12 28
7 12 29
7 12 31
7 12 33
7 12 35
7 12 36
7 12 37
7 12 38
7 12 40
7 13 17
7 13 18
7 13 19
7 13 21
7 13 22
7 13 23
7 13 24
7 13 25
7 13 26
7 13 27
7 13 28
7 13 29
7 13 31
7 13 33
7 13 35
7 13 36
7 13 37
7 13 38
7 13 40
7 14 17
7 14 18
7 14 19
7 14 21
7 14 22
7 14 23
7 14 24
7 14 25
7 14 26
7 14 27
7 14 28
7 14 29
7 14 31
7 14 33
7 14 35
7 14 36
7 14 37
7 14 38
7 14 40
7 15 17
7 15 18
7 15 19
7 15 20
7 15 21
7 15 22
7 15 23
7 15 24
7 15 25
7 15 26
7 15 27
7 15 28
7 15 29
7 15 31
7 15 33
7 15 35
7 15 36
7 15 37
7 15 38
7 15 40
7 16 17
7 16 18
7 16 19
7 16 20
7 16 21
7 16 22
7 16 23
7 16 24
7 16 25
7 16 26
7 16 27
7 16 28
7 16 29
7 16 31
7 16 33
7 16 35
7 16 36
7 16 37
7 16 38
7 16 40
7 17 21
7 17 22
7 17 23
7 17 25
7 17 26
7 17 27
7 17 28
7 17 29
7 17 33
7 17 35
7 17 36
7 17 40
7 18 21
7 18 22
7 18 23
7 18 24
7 18 25
7 18 26
7 18 29
7 18 31
7 18 33
7 18 35
7 18 36
7 18 37
7 18 38
7 18 40
7 19 21
7 19 22
7 19 23
7 19 24
7 19 25
7 19 26
7 19 27
7 19 28
7 19 29
7 19 31
7 19 33
7 19 35
7 19 36
7 19 37
7 19 38
7 19 40
7 20 22
7 20 23
7 20 24
7 20 25
7 20 26
7 20 27
7 20 28
7 20 29
7 20 31
7 20 33
7 20 35
7 20 36
7 20 37
7 20 38
7 20 40
7 21 22
7 21 23
7 21 25
7 21 26
7 21 27
7 21 28
7 21 29
7 21 33
7 21 35
7 21 36
7 21 40
7 22 25
7 22 26
7 22 27
7 22 28
7 22 29
7 22 33
7 22 35
7 22 36
7 22 40
7 23 25
7 23 26
7 23 27
7 23 28
7 23 29
7 23 33
7 23 35
7 23 36
7 23 40
7 24 25
7 24 26
7 24 27
7 24 28
7 24 29
7 24 31
7 24 33
7 24 35
7 24 36
7 24 37
7 24 38
7 24 40
7 25 33
7 25 35
7 25 36
7 25 40
7 26 33
7 26 35
7 26 36
7 26 40
7 27 35
7 27 36
7 28 35
7 28 36
7 29 35
7 29 36
7 30 31
7 30 32
7 30 33
7 30 34
7 30 35
7 30 36
7 30 37
7 30 38
7 30 39
7 30 40
7 31 33
7 31 35
7 31 36
7 31 37
7 31 38
7 31 40
7 32 33
7 32 35
7 32 36
7 32 37
7 32 38
7 32 40
7 33 35
7 33 36
7 33 40
7 34 35
7 34 36
7 34 37
7 34 38
7 34 40
7 35 40
7 36 40
7 37 40
7 38 40
7 39 40
8 12 17
8 12 18
8 12 19
8 12 20
8 12 21
8 12 22
8 12 23
8 12 24
8 12 25
8 12 26
8 12 27
8 12 28
8 12 29
8 12 30
8 12 31
8 12 33
8 12 35
8 12 36
8 12 37
8 12 38
8 12 40
8 13 17
8 13 18
8 13 19
8 13 20
8 13 21
8 13 22
8 13 23
8 13 24
8 13 25
8 13 26
8 13 27
8 13 28
8 13 29
8 13 30
8 13 31
8 13 33
8 13 35
8 13 36
8 13 37
8 13 38
8 13 40
8 14 17
8 14 18
8 14 19
8 14 20
8 14 21
8 14 22
8 14 23
8 14 24
8 14 25
8 14 26
8 14 27
8 14 28
8 14 29
8 14 30
8 14 31
8 14 33
8 14 35
8 14 36
8 14 37
8 14 38
8 14 40
8 17 18
8 17 19
8 17 20
8 17 21
8 17 22
8 17 23
8 17 24
8 17 25
8 17 26
8 17 27
8 17 28
8 17 29
8 17 30
8 17 31
8 17 33
8 17 35
8 17 36
8 17 37
8 17 38
8 17 40
8 18 19
8 18 20
8 18 21
8 18 22
8 18 23
8 18 24
8 18 25
8 18 26
8 18 29
8 18 30
8 18 31
8 18 33
8 18 35
8 18 36
8 18 37
8 18 38
8 18 40
8 19 20
8 19 21
8 19 22
8 19 23
8 19 24
8 19 25
8 19 26
8 19 27
8 19 28
8 19 29
8 19 30
8 19 31
8 19 33
8 19 35
8 19 36
8 19 37
8 19 38
8 19 40
8 20 22
8 20 23
8 20 24
8 20 25
8 20 26
8 20 27
8 20 28
8 20 29
8 20 30
8 20 31
8 20 33
8 20 35
8 20 36
8 20 37
8 20 38
8 20 40
8 21 22
8 21 23
8 21 24
8 21 25
8 21 26
8 21 27
8 21 28
8 21 29
8 21 30
8 21 31
8 21 33
8 21 35
8 21 36
8 21 37
8 21 38
8 21 40
8 22 24
8 22 25
8 22 26
8 22 27
8 22 28
8 22 29
8 22 30
8 22 31
8 22 33
8 22 35
8 22 36
8 22 37
8 22 38
8 22 40
8 23 24
8 23 25
8 23 26
8 23 27
8 23 28
8 23 29
8 23 30
8 23 31
8 23 33
8 23 35
8 23 36
8 23 37
8 23 38
8 23 40
8 24 25
8 24 26
8 24 27
8 24 28
8 24 29
8 24 30
8 24 31
8 24 33
8 24 35
8 24 36
8 24 37
8 24 38
8 24 40
8 25 31
8 25 33
8 25 35
8 25 36
8 25 37
8 25 38
8 25 40
8 26 31
8 26 33
8 26 35
8 26 36
8 26 37
8 26 38
8 26 40
8 27 31
8 27 33
8 27 35
8 27 36
8 27 37
8 27 38
8 27 40
8 28 31
8 28 33
8 28 35
8 28 36
8 28 37
8 28 38
8 28 40
8 29 31
8 29 33
8 29 35
8 29 36
8 29 37
8 29 38
8 29 40
8 30 31
8 30 33
8 30 35
8 30 36
8 30 37
8 30 38
8 30 40
8 31 33
8 31 35
8 31 36
8 31 37
8 31 38
8 31 40
8 33 35
8 33 36
8 33 37
8 33 38
8 33 40
8 35 37
8 35 38
8 35 40
8 36 37
8 36 38
8 36 40
8 37 40
8 38 40
9 12 17
9 12 18
9 12 19
9 12 20
9 12 21
9 12 22
9 12 23
9 12 24
9 12 25
9 12 26
9 12 27
9 12 28
9 12 29
9 12 30
9 12 31
9 12 33
9 12 35
9 12 36
9 12 37
9 12 38
9 12 40
9 13 17
9 13 18
9 13 19
9 13 20
9 13 21
9 13 22
9 13 23
9 13 24
9 13 25
9 13 26
9 13 27
9 13 28
9 13 29
9 13 30
9 13 31
9 13 33
9 13 35
9 13 36
9 13 37
9 13 38
9 13 40
9 14 17
9 14 18
9 14 19
9 14 20
9 14 21
9 14 22
9 14 23
9 14 24
9 14 25
9 14 26
9 14 27
9 14 28
9 14 29
9 14 30
9 14 31
9 14 33
9 14 35
9 14 36
9 14 37
9 14 38
9 14 40
9 17 18
9 17 19
9 17 20
9 17 21
9 17 22
9 17 23
9 17 24
9 17 25
9 17 26
9 17 27
9 17 28
9 17 29
9 17 30
9 17 31
9 17 33
9 17 35
9 17 36
9 17 37
9 17 38
9 17 40
9 18 19
9 18 20
9 18 21
9 18 22
9 18 23
9 18 24
9 18 25
9 18 26
9 18 29
9 18 30
9 18 31
9 18 33
9 18 35
9 18 36
9 18 37
9 18 38
9 18 40
9 19 20
9 19 21
9 19 22
9 19 23
9 19 24
9 19 25
9 19 26
9 19 27
9 19 28
9 19 29
9 19 30
9 19 31
9 19 33
9 19 35
9 19 36
9 19 37
9 19 38
9 19 40
9 20 22
9 20 23
9 20 24
9 20 25
9 20 26
9 20 27
9 20 28
9 20 29
9 20 30
9 20 31
9 20 33
9 20 35
9 20 36
9 20 37
9 20 38
9 20 40
9 21 22
9 21 23
9 21 24
9 21 25
9 21 26
9 21 27
9 21 28
9 21 29
9 21 30
9 21 31
9 21 33
9 21 35
9 21 36
9 21 37
9 21 38
9 21 40
9 22 24
9 22 25
9 22 26
9 22 27
9 22 28
9 22 29
9 22 30
9 22 31
9 22 33
9 22 35
9 22 36
9 22 37
9 22 38
9 22 40
9 23 24
9 23 25
9 23 26
9 23 27
9 23 28
9 23 29
9 23 30
9 23 31
9 23 33
9 23 35
9 23 36
9 23 37
9 23 38
9 23 40
9 24 25
9 24 26
9 24 27
9 24 28
9 24 29
9 24 30
9 24 31
9 24 33
9 24 35
9 24 36
9 24 37
9 24 38
9 24 40
9 25 31
9 25 33
9 25 35
9 25 36
9 25 37
9 25 38
9 25 40
9 26 31
9 26 33
9 26 35
9 26 36
9 26 37
9 26 38
9 26 40
9 27 31
9 27 33
9 27 35
9 27 36
9 27 37
9 27 38
9 27 40
9 28 31
9 28 33
9 28 35
9 28 36
9 28 37
9 28 38
9 28 40
9 29 31
9 29 33
9 29 35
9 29 36
9 29 37
9 29 38
9 29 40
9 30 31
9 30 33
9 30 35
9 30 36
9 30 37
9 30 38
9 30 40
9 31 33
9 31 35
9 31 36
9 31 37
9 31 38
9 31 40
9 33 35
9 33 36
9 33 37
9 33 38
9 33 40
9 35 37
9 35 38
9 35 40
9 36 37
9 36 38
9 36 40
9 37 40
9 38 40
10 12 17
10 12 18
10 12 19
10 12 20
10 12 21
10 12 22
10 12 23
10 12 24
10 12 25
10 12 26
10 12 27
10 12 28
10 12 29
10 12 30
10 12 31
10 12 33
10 12 35
10 12 36
10 12 37
10 12 38
10 12 40
10 13 17
10 13 18
10 13 19
10 13 20
10 13 21
10 13 22
10 13 23
10 13 24
10 13 25
10 13 26
10 13 27
10 13 28
10 13 29
10 13 30
10 13 31
10 13 33
10 13 35
10 13 36
10 13 37
10 13 38
10 13 40
10 14 17
10 14 18
10 14 19
10 14 20
10 14 21
10 14 22
10 14 23
10 14 24
10 14 25
10 14 26
10 14 27
10 14 28
10 14 29
10 14 30
10 14 31
10 14 33
10 14 35
10 14 36
10 14 37
10 14 38
10 14 40
10 17 18
10 17 19
10 17 20
10 17 21
10 17 22
10 17 23
10 17 24
10 17 25
10 17 26
10 17 27
10 17 28
10 17 29
10 17 30
10 17 31
10 17 33
10 17 35
10 17 36
10 17 37
10 17 38
10 17 40
10 18 19
10 18 20
10 18 21
10 18 22
10 18 23
10 18 24
10 18 25
10 18 26
10 18 29
10 18 30
10 18 31
10 18 33
10 18 35
10 18 36
10 18 37
10 18 38
10 18 40
10 19 20
10 19 21
10 19 22
10 19 23
10 19 24
10 19 25
10 19 26
10 19 27
10 19 28
10 19 29
10 19 30
10 19 31
10 19 33
10 19 35
10 19 36
10 19 37
10 19 38
10 19 40
10 20 22
10 20 23
10 20 24
10 20 25
10 20 26
10 20 27
10 20 28
10 20 29
10 20 30
10 20 31
10 20 33
10 20 35
10 20 36
10 20 37
10 20 38
10 20 40
10 21 22
10 21 23
10 21 24
10 21 25
10 21 26
10 21 27
10 21 28
10 21 29
10 21 30
10 21 31
10 21 33
10 21 35
10 21 36
10 21 37
10 21 38
10 21 40
10 22 24
10 22 25
10 22 26
10 22 27
10 22 28
10 22 29
10 22 30
10 22 31
10 22 33
10 22 35
10 22 36
10 22 37
10 22 38
10 22 40
10 23 24
10 23 25
10 23 26
10 23 27
10 23 28
10 23 29
10 23 30
10 23 31
10 23 33
10 23 35
10 23 36
10 23 37
10 23 38
10 23 40
10 24 25
10 24 26
10 24 27
10 24 28
10 24 29
10 24 30
10 24 31
10 24 33
10 24 35
10 24 36
10 24 37
10 24 38
10 24 40
10 25 31
10 25 33
10 25 35
10 25 36
10 25 37
10 25 38
10 25 40
10 26 31
10 26 33
10 26 35
10 26 36
10 26 37
10 26 38
10 26 40
10 27 31
10 27 33
10 27 35
10 27 36
10 27 37
10 27 38
10 27 40
10 28 31
10 28 33
10 28 35
10 28 36
10 28 37
10 28 38
10 28 40
10 29 31
10 29 33
10 29 35
10 29 36
10 29 37
10 29 38
10 29 40
10 30 31
10 30 33
10 30 35
10 30 36
10 30 37
10 30 38
10 30 40
10 31 33
10 31 35
10 31 36
10 31 37
10 31 38
10 31 40
10 33 35
10 33 36
10 33 37
10 33 38
10 33 40
10 35 37
10 35 38
10 35 40
10 36 37
10 36 38
10 36 40
10 37 40
10 38 40
11 12 17
11 12 18
11 12 19
11 12 20
11 12 21
11 12 22
11 12 23
11 12 24
11 12 25
11 12 26
11 12 27
11 12 28
11 12 29
11 12 30
11 12 31
11 12 33
11 12 35
11 12 36
11 12 37
11 12 38
11 12 40
11 13 17
11 13 18
11 13 19
11 13 20
11 13 21
11 13 22
11 13 23
11 13 24
11 13 25
11 13 26
11 13 27
11 13 28
11 13 29
11 13 30
11 13 31
11 13 33
11 13 35
11 13 36
11 13 37
11 13 38
11 13 40
11 14 17
11 14 18
11 14 19
11 14 20
11 14 21
11 14 22
11 14 23
11 14 24
11 14 25
11 14 26
11 14 27
11 14 28
11 14 29
11 14 30
11 14 31
11 14 33
11 14 35
11 14 36
11 14 37
11 14 38
11 14 40
11 17 18
11 17 19
11 17 20
11 17 21
11 17 22
11 17 23
11 17 24
11 17 25
11 17 26
11 17 27
11 17 28
11 17 29
11 17 30
11 17 31
11 17 33
11 17 35
11 17 36
11 17 37
11 17 38
11 17 40
11 18 19
11 18 20
11 18 21
11 18 22
11 18 23
11 18 24
11 18 25
11 18 26
11 18 29
11 18 30
11 18 31
11 18 33
11 18 35
11 18 36
11 18 37
11 18 38
11 18 40
11 19 20
11 19 21
11 19 22
11 19 23
11 19 24
11 19 25
11 19 26
11 19 27
11 19 28
11 19 29
11 19 30
11 19 31
11 19 33
11 19 35
11 19 36
11 19 37
11 19 38
11 19 40
11 20 22
11 20 23
11 20 24
11 20 25
11 20 26
11 20 27
11 20 28
11 20 29
11 20 30
11 20 31
11 20 33
11 20 35
11 20 36
11 20 37
11 20 38
11 20 40
11 21 22
11 21 23
11 21 24
11 21 25
11 21 26
11 21 27
11 21 28
11 21 29
11 21 30
11 21 31
11 21 33
11 21 35
11 21 36
11 21 37
11 21 38
11 21 40
11 22 24
11 22 25
11 22 26
11 22 27
11 22 28
11 22 29
11 22 30
11 22 31
11 22 33
11 22 35
11 22 36
11 22 37
11 22 38
11 22 40
11 23 24
11 23 25
11 23 26
11 23 27
11 23 28
11 23 29
11 23 30
11 23 31
11 23 33
11 23 35
11 23 36
11 23 37
11 23 38
11 23 40
11 24 25
11 24 26
11 24 27
11 24 28
11 24 29
11 24 30
11 24 31
11 24 33
11 24 35
11 24 36
11 24 37
11 24 38
11 24 40
11 25 31
11 25 33
11 25 35
11 25 36
11 25 37
11 25 38
11 25 40
11 26 31
11 26 33
11 26 35
11 26 36
11 26 37
11 26 38
11 26 40
11 27 31
11 27 33
11 27 35
11 27 36
11 27 37
11 27 38
11 27 40
11 28 31
11 28 33
11 28 35
11 28 36
11 28 37
11 28 38
11 28 40
11 29 31
11 29 33
11 29 35
11 29 36
11 29 37
11 29 38
11 29 40
11 30 31
11 30 33
11 30 35
11 30 36
11 30 37
11 30 38
11 30 40
11 31 33
11 31 35
11 31 36
11 31 37
11 31 38
11 31 40
11 33 35
11 33 36
11 33 37
11 33 38
11 33 40
11 35 37
11 35 38
11 35 40
11 36 37
11 36 38
11 36 40
11 37 40
11 38 40
12 13 15
12 13 16
12 13 17
12 13 18
12 13 19
12 13 20
12 13 21
12 13 22
12 13 23
12 13 24
12 13 25
12 13 26
12 13 27
12 13 28
12 13 29
12 13 30
12 13 31
12 13 32
12 13 33
12 13 34
12 13 35
12 13 36
12 13 37
12 13 38
12 13 39
12 13 40
12 14 15
12 14 16
12 14 17
12 14 18
12 14 19
12 14 20
12 14 21
12 14 22
12 14 23
12 14 24
12 14 25
12 14 26
12 14 27
12 14 28
12 14 29
12 14 30
12 14 31
12 14 32
12 14 33
12 14 34
12 14 35
12 14 36
12 14 37
12 14 38
12 14 39
12 14 40
12 15 17
12 15 18
12 15 19
12 15 20
12 15 21
12 15 22
12 15 23
12 15 24
12 15 25
12 15 26
12 15 27
12 15 28
12 15 29
12 15 30
12 15 31
12 15 33
12 15 35
12 15 36
12 15 37
12 15 38
12 15 40
12 16 17
12 16 18
12 16 19
12 16 20
12 16 21
12 16 22
12 16 23
12 16 24
12 16 25
12 16 26
12 16 27
12 16 28
12 16 29
12 16 30
12 16 31
12 16 33
12 16 35
12 16 36
12 16 37
12 16 38
12 16 40
12 17 21
12 17 22
12 17 23
12 17 25
12 17 26
12 17 27
12 17 28
12 17 29
12 17 30
12 17 33
12 17 35
12 17 36
12 17 40
12 18 21
12 18 22
12 18 23
12 18 24
12 18 25
12 18 26
12 18 29
12 18 30
12 18 31
12 18 33
12 18 35
12 18 36
12 18 37
12 18 38
12 18 40
12 19 21
12 19 22
12 19 23
12 19 24
12 19 25
12 19 26
12 19 27
12 19 28
12 19 29
12 19 30
12 19 31
12 19 33
12 19 35
12 19 36
12 19 37
12 19 38
12 19 40
12 20 22
12 20 23
12 20 24
12 20 25
12 20 26
12 20 27
12 20 28
12 20 29
12 20 30
12 20 31
12 20 33
12 20 35
12 20 36
12 20 37
12 20 38
12 20 40
12 21 22
12 21 23
12 21 25
12 21 26
12 21 27
12 21 28
12 21 29
12 21 30
12 21 33
12 21 35
12 21 36
12 21 40
12 22 25
12 22 26
12 22 27
12 22 28
12 22 29
12 22 30
12 22 33
12 22 35
12 22 36
12 22 40
12 23 25
12 23 26
12 23 27
12 23 28
12 23 29
12 23 30
12 23 33
12 23 35
12 23 36
12 23 40
12 24 25
12 24 26
12 24 27
12 24 28
12 24 29
12 24 30
12 24 31
12 24 33
12 24 35
12 24 36
12 24 37
12 24 38
12 24 40
12 25 33
12 25 35
12 25 36
12 25 40
12 26 33
12 26 35
12 26 36
12 26 40
12 27 35
12 27 36
12 28 35
12 28 36
12 31 33
12 31 35
12 31 36
12 31 37
12 31 38
12 31 40
12 32 33
12 32 35
12 32 36
12 32 37
12 32 38
12 32 40
12 33 35
12 33 36
12 33 40
12 34 35
12 34 36
12 34 37
12 34 38
12 34 40
12 35 40
12 36 40
12 37 40
12 38 40
12 39 40
13 14 15
13 14 16
13 14 17
13 14 18
13 14 19
13 14 20
13 14 21
13 14 22
13 14 23
13 14 24
13 14 25
13 14 26
13 14 27
13 14 28
13 14 29
13 14 30
13 14 31
13 14 32
13 14 33
13 14 34
13 14 35
13 14 36
13 14 37
13 14 38
13 14 39
13 14 40
13 15 17
13 15 18
13 15 19
13 15 20
13 15 21
13 15 22
13 15 23
13 15 24
13 15 25
13 15 26
13 15 27
13 15 28
13 15 29
13 15 30
13 15 31
13 15 33
13 15 35
13 15 36
13 15 37
13 15 38
13 15 40
13 16 17
13 16 18
13 16 19
13 16 20
13 16 21
13 16 22
13 16 23
13 16 24
13 16 25
13 16 26
13 16 27
13 16 28
13 16 29
13 16 30
13 16 31
13 16 33
13 16 35
13 16 36
13 16 37
13 16 38
13 16 40
13 17 21
13 17 22
13 17 23
13 17 25
13 17 26
13 17 27
13 17 28
13 17 29
13 17 30
13 17 33
13 17 35
13 17 36
13 17 40
13 18 21
13 18 22
13 18 23
13 18 24
13 18 25
13 18 26
13 18 29
13 18 30
13 18 31
13 18 33
13 18 35
13 18 36
13 18 37
13 18 38
13 18 40
13 19 21
13 19 22
13 19 23
13 19 24
13 19 25
13 19 26
13 19 27
13 19 28
13 19 29
13 19 30
13 19 31
13 19 33
13 19 35
13 19 36
13 19 37
13 19 38
13 19 40
13 20 22
13 20 23
13 20 24
13 20 25
13 20 26
13 20 27
13 20 28
13 20 29
13 20 30
13 20 31
13 20 33
13 20 35
13 20 36
13 20 37
13 20 38
13 20 40
13 21 22
13 21 23
13 21 25
13 21 26
13 21 27
13 21 28
13 21 29
13 21 30
13 21 33
13 21 35
13 21 36
13 21 40
13 22 25
13 22 26
13 22 27
13 22 28
13 22 29
13 22 30
13 22 33
13 22 35
13 22 36
13 22 40
13 23 25
13 23 26
13 23 27
13 23 28
13 23 29
13 23 30
13 23 33
13 23 35
13 23 36
13 23 40
13 24 25
13 24 26
13 24 27
13 24 28
13 24 29
13 24 30
13 24 31
13 24 33
13 24 35
13 24 36
13 24 37
13 24 38
13 24 40
13 25 33
13 25 35
13 25 36
13 25 40
13 26 33
13 26 35
13 26 36
13 26 40
13 27 35
13 27 36
13 28 35
13 28 36
13 31 33
13 31 35
13 31 36
13 31 37
13 31 38
13 31 40
13 32 33
13 32 35
13 32 36
13 32 37
13 32 38
13 32 40
13 33 35
13 33 36
13 33 40
13 34 35
13 34 36
13 34 37
13 34 38
13 34 40
13 35 40
13 36 40
13 37 40
13 38 40
13 39 40
14 15 17
14 15 18
14 15 19
14 15 20
14 15 21
14 15 22
14 15 23
14 15 24
14 15 25
14 15 26
14 15 27
14 15 28
14 15 29
14 15 30
14 15 31
14 15 33
14 15 35
14 15 36
14 15 37
14 15 38
14 15 40
14 16 17
14 16 18
14 16 19
14 16 20
14 16 21
14 16 22
14 16 23
14 16 24
14 16 25
14 16 26
14 16 27
14 16 28
14 16 29
14 16 30
14 16 31
14 16 33
14 16 35
14 16 36
14 16 37
14 16 38
14 16 40
14 17 21
14 17 22
14 17 23
14 17 25
14 17 26
14 17 27
14 17 28
14 17 29
14 17 30
14 17 33
14 17 35
14 17 36
14 17 40
14 18 21
14 18 22
14 18 23
14 18 24
14 18 25
14 18 26
14 18 29
14 18 30
14 18 31
14 18 33
14 18 35
14 18 36
14 18 37
14 18 38
14 18 40
14 19 21
14 19 22
14 19 23
14 19 24
14 19 25
14 19 26
14 19 27
14 19 28
14 19 29
14 19 30
14 19 31
14 19 33
14 19 35
14 19 36
14 19 37
14 19 38
14 19 40
14 20 22
14 20 23
14 20 24
14 20 25
14 20 26
14 20 27
14 20 28
14 20 29
14 20 30
14 20 31
14 20 33
14 20 35
14 20 36
14 20 37
14 20 38
14 20 40
14 21 22
14 21 23
14 21 25
14 21 26
14 21 27
14 21 28
14 21 29
14 21 30
14 21 33
14 21 35
14 21 36
14 21 40
14 22 25
14 22 26
14 22 27
14 22 28
14 22 29
14 22 30
14 22 33
14 22 35
14 22 36
14 22 40
14 23 25
14 23 26
14 23 27
14 23 28
14 23 29
14 23 30
14 23 33
14 23 35
14 23 36
14 23 40
14 24 25
14 24 26
14 24 27
14 24 28
14 24 29
14 24 30
14 24 31
14 24 33
14 24 35
14 24 36
14 24 37
14 24 38
14 24 40
14 25 33
14 25 35
14 25 36
14 25 40
14 26 33
14 26 35
14 26 36
14 26 40
14 27 35
14 27 36
14 28 35
14 28 36
14 31 33
14 31 35
14 31 36
14 31 37
14 31 38
14 31 40
14 32 33
14 32 35
14 32 36
14 32 37
14 32 38
14 32 40
14 33 35
14 33 36
14 33 40
14 34 35
14 34 36
14 34 37
14 34 38
14 34 40
14 35 40
14 36 40
14 37 40
14 38 40
14 39 40
15 17 18
15 17 19
15 17 20
15 17 21
15 17 22
15 17 23
15 17 24
15 17 25
15 17 26
15 17 27
15 17 28
15 17 29
15 17 30
15 17 31
15 17 33
15 17 35
15 17 36
15 17 37
15 17 38
15 17 40
15 18 19
15 18 20
15 18 21
15 18 22
15 18 23
15 18 24
15 18 25
15 18 26
15 18 29
15 18 30
15 18 31
15 18 33
15 18 35
15 18 36
15 18 37
15 18 38
15 18 40
15 19 20
15 19 21
15 19 22
15 19 23
15 19 24
15 19 25
15 19 26
15 19 27
15 19 28
15 19 29
15 19 30
15 19 31
15 19 33
15 19 35
15 19 36
15 19 37
15 19 38
15 19 40
15 20 22
15 20 23
15 20 24
15 20 25
15 20 26
15 20 27
15 20 28
15 20 29
15 20 30
15 20 31
15 20 33
15 20 35
15 20 36
15 20 37
15 20 38
15 20 40
15 21 22
15 21 23
15 21 24
15 21 25
15 21 26
15 21 27
15 21 28
15 21 29
15 21 30
15 21 31
15 21 33
15 21 35
15 21 36
15 21 37
15 21 38
15 21 40
15 22 24
15 22 25
15 22 26
15 22 27
15 22 28
15 22 29
15 22 30
15 22 31
15 22 33
15 22 35
15 22 36
15 22 37
15 22 38
15 22 40
15 23 24
15 23 25
15 23 26
15 23 27
15 23 28
15 23 29
15 23 30
15 23 31
15 23 33
15 23 35
15 23 36
15 23 37
15 23 38
15 23 40
15 24 25
15 24 26
15 24 27
15 24 28
15 24 29
15 24 30
15 24 31
15 24 33
15 24 35
15 24 36
15 24 37
15 24 38
15 24 40
15 25 31
15 25 33
15 25 35
15 25 36
15 25 37
15 25 38
15 25 40
15 26 31
15 26 33
15 26 35
15 26 36
15 26 37
15 26 38
15 26 40
15 27 31
15 27 33
15 27 35
15 27 36
15 27 37
15 27 38
15 27 40
15 28 31
15 28 33
15 28 35
15 28 36
15 28 37
15 28 38
15 28 40
15 29 31
15 29 33
15 29 35
15 29 36
15 29 37
15 29 38
15 29 40
15 30 31
15 30 33
15 30 35
15 30 36
15 30 37
15 30 38
15 30 40
15 31 33
15 31 35
15 31 36
15 31 37
15 31 38
15 31 40
15 33 35
15 33 36
15 33 37
15 33 38
15 33 40
15 35 37
15 35 38
15 35 40
15 36 37
15 36 38
15 36 40
15 37 40
15 38 40
16 17 18
16 17 19
16 17 20
16 17 21
16 17 22
16 17 23
16 17 24
16 17 25
16 17 26
16 17 27
16 17 28
16 17 29
16 17 30
16 17 31
16 17 33
16 17 35
16 17 36
16 17 37
16 17 38
16 17 40
16 18 19
16 18 20
16 18 21
16 18 22
16 18 23
16 18 24
16 18 25
16 18 26
16 18 29
16 18 30
16 18 31
16 18 33
16 18 35
16 18 36
16 18 37
16 18 38
16 18 40
16 19 20
16 19 21
16 19 22
16 19 23
16 19 24
16 19 25
16 19 26
16 19 27
16 19 28
16 19 29
16 19 30
16 19 31
16 19 33
16 19 35
16 19 36
16 19 37
16 19 38
16 19 40
16 20 22
16 20 23
16 20 24
16 20 25
16 20 26
16 20 27
16 20 28
16 20 29
16 20 30
16 20 31
16 20 33
16 20 35
16 20 36
16 20 37
16 20 38
16 20 40
16 21 22
16 21 23
16 21 24
16 21 25
16 21 26
16 21 27
16 21 28
16 21 29
16 21 30
16 21 31
16 21 33
16 21 35
16 21 36
16 21 37
16 21 38
16 21 40
16 22 24
16 22 25
16 22 26
16 22 27
16 22 28
16 22 29
16 22 30
16 22 31
16 22 33
16 22 35
16 22 36
16 22 37
16 22 38
16 22 40
16 23 24
16 23 25
16 23 26
16 23 27
16 23 28
16 23 29
16 23 30
16 23 31
16 23 33
16 23 35
16 23 36
16 23 37
16 23 38
16 23 40
16 24 25
16 24 26
16 24 27
16 24 28
16 24 29
16 24 30
16 24 31
16 24 33
16 24 35
16 24 36
16 24 37
16 24 38
16 24 40
16 25 31
16 25 33
16 25 35
16 25 36
16 25 37
16 25 38
16 25 40
16 26 31
16 26 33
16 26 35
16 26 36
16 26 37
16 26 38
16 26 40
16 27 31
16 27 33
16 27 35
16 27 36
16 27 37
16 27 38
16 27 40
16 28 31
16 28 33
16 28 35
16 28 36
16 28 37
16 28 38
16 28 40
16 29 31
16 29 33
16 29 35
16 29 36
16 29 37
16 29 38
16 29 40
16 30 31
16 30 33
16 30 35
16 30 36
16 30 37
16 30 38
16 30 40
16 31 33
16 31 35
16 31 36
16 31 37
16 31 38
16 31 40
16 33 35
16 33 36
16 33 37
16 33 38
16 33 40
16 35 37
16 35 38
16 35 40
16 36 37
16 36 38
16 36 40
16 37 40
16 38 40
17 18 21
17 18 22
17 18 23
17 18 25
17 18 26
17 18 29
17 18 30
17 18 33
17 18 35
17 18 36
17 18 40
17 19 21
17 19 22
17 19 23
17 19 25
17 19 26
17 19 27
17 19 28
17 19 29
17 19 30
17 19 33
17 19 35
17 19 36
17 19 40
17 20 22
17 20 23
17 20 25
17 20 26
17 20 27
17 20 28
17 20 29
17 20 30
17 20 33
17 20 35
17 20 36
17 20 40
17 21 22
17 21 25
17 21 26
17 21 27
17 21 28
17 21 29
17 21 30
17 22 25
17 22 26
17 22 27
17 22 28
17 22 29
17 22 30
17 23 25
17 23 26
17 23 27
17 23 28
17 23 29
17 23 30
17 24 25
17 24 26
17 24 27
17 24 28
17 24 29
17 24 30
17 24 33
17 24 35
17 24 36
17 24 40
17 31 33
17 31 35
17 31 36
17 31 40
17 32 33
17 32 35
17 32 36
17 32 37
17 32 38
17 32 40
17 34 35
17 34 36
17 34 37
17 34 38
17 34 40
17 37 40
17 38 40
17 39 40
18 19 21
18 19 22
18 19 23
18 19 24
18 19 25
18 19 26
18 19 29
18 19 30
18 19 31
18 19 33
18 19 35
18 19 36
18 19 37
18 19 38
18 19 40
18 20 22
18 20 23
18 20 24
18 20 25
18 20 26
18 20 29
18 20 30
18 20 31
18 20 33
18 20 35
18 20 36
18 20 37
18 20 38
18 20 40
18 21 22
18 21 23
18 21 25
18 21 26
18 21 29
18 21 30
18 21 35
18 21 36
18 22 25
18 22 26
18 22 29
18 22 30
18 22 35
18 22 36
18 23 25
18 23 26
18 23 29
18 23 30
18 23 33
18 23 35
18 23 36
18 23 40
18 24 25
18 24 26
18 24 29
18 24 30
18 24 33
18 24 35
18 24 36
18 24 40
18 25 35
18 25 36
18 26 35
18 26 36
18 27 29
18 27 30
18 27 31
18 27 32
18 27 33
18 27 34
18 27 35
18 27 36
18 27 37
18 27 38
18 27 39
18 27 40
18 28 29
18 28 30
18 28 31
18 28 32
18 28 33
18 28 34
18 28 35
18 28 36
18 28 37
18 28 38
18 28 39
18 28 40
18 31 33
18 31 35
18 31 36
18 31 40
18 32 33
18 32 35
18 32 36
18 32 37
18 32 38
18 32 40
18 33 35
18 33 36
18 33 40
18 34 35
18 34 36
18 34 37
18 34 38
18 34 40
18 35 40
18 36 40
18 37 40
18 38 40
18 39 40
19 20 22
19 20 23
19 20 24
19 20 25
19 20 26
19 20 27
19 20 28
19 20 29
19 20 30
19 20 31
19 20 33
19 20 35
19 20 36
19 20 37
19 20 38
19 20 40
19 21 22
19 21 23
19 21 25
19 21 26
19 21 27
19 21 28
19 21 29
19 21 30
19 21 33
19 21 35
19 21 36
19 21 40
19 22 25
19 22 26
19 22 27
19 22 28
19 22 29
19 22 30
19 22 33
19 22 35
19 22 36
19 22 40
19 23 25
19 23 26
19 23 27
19 23 28
19 23 29
19 23 30
19 23 33
19 23 35
19 23 36
19 23 40
19 24 25
19 24 26
19 24 27
19 24 28
19 24 29
19 24 30
19 24 31
19 24 33
19 24 35
19 24 36
19 24 37
19 24 38
19 24 40
19 25 33
19 25 35
19 25 36
19 25 40
19 26 33
19 26 35
19 26 36
19 26 40
19 27 35
19 27 36
19 28 35
19 28 36
19 31 33
19 31 35
19 31 36
19 31 37
19 31 38
19 31 40
19 32 33
19 32 35
19 32 36
19 32 37
19 32 38
19 32 40
19 33 35
19 33 36
19 33 40
19 34 35
19 34 36
19 34 37
19 34 38
19 34 40
19 35 40
19 36 40
19 37 40
19 38 40
19 39 40
20 21 22
20 21 23
20 21 24
20 21 25
20 21 26
20 21 27
20 21 28
20 21 29
20 21 30
20 21 31
20 21 32
20 21 33
20 21 34
20 21 35
20 21 36
20 21 37
20 21 38
20 21 39
20 21 40
20 22 25
20 22 26
20 22 27
20 22 28
20 22 29
20 22 30
20 22 33
20 22 35
20 22 36
20 22 40
20 23 25
20 23 26
20 23 27
20 23 28
20 23 29
20 23 30
20 23 33
20 23 35
20 23 36
20 23 40
20 24 25
20 24 26
20 24 27
20 24 28
20 24 29
20 24 30
20 24 31
20 24 33
20 24 35
20 24 36
20 24 37
20 24 38
20 24 40
20 25 33
20 25 35
20 25 36
20 25 40
20 26 33
20 26 35
20 26 36
20 26 40
20 27 35
20 27 36
20 28 35
20 28 36
20 29 35
20 29 36
20 31 33
20 31 35
20 31 36
20 31 37
20 31 38
20 31 40
20 32 33
20 32 35
20 32 36
20 32 37
20 32 38
20 32 40
20 33 35
20 33 36
20 33 40
20 34 35
20 34 36
20 34 37
20 34 38
20 34 40
20 35 40
20 36 40
20 37 40
20 38 40
20 39 40
21 22 27
21 22 28
21 22 29
21 22 30
21 23 25
21 23 26
21 23 27
21 23 28
21 23 29
21 23 30
21 24 25
21 24 26
21 24 27
21 24 28
21 24 29
21 24 30
21 24 33
21 24 35
21 24 36
21 24 40
21 31 33
21 31 35
21 31 36
21 31 40
21 32 33
21 32 35
21 32 36
21 32 37
21 32 38
21 32 40
21 34 35
21 34 36
21 34 37
21 34 38
21 34 40
21 37 40
21 38 40
21 39 40
22 23 24
22 23 25
22 23 26
22 23 27
22 23 28
22 23 29
22 23 30
22 23 31
22 23 32
22 23 33
22 23 34
22 23 35
22 23 36
22 23 37
22 23 38
22 23 39
22 23 40
22 24 25
22 24 26
22 24 27
22 24 28
22 24 29
22 24 30
22 24 33
22 24 35
22 24 36
22 24 40
22 31 33
22 31 35
22 31 36
22 31 40
22 32 33
22 32 35
22 32 36
22 32 37
22 32 38
22 32 40
22 34 35
22 34 36
22 34 37
22 34 38
22 34 40
22 37 40
22 38 40
22 39 40
23 24 25
23 24 26
23 24 27
23 24 28
23 24 29
23 24 30
23 24 33
23 24 35
23 24 36
23 24 40
23 31 33
23 31 35
23 31 36
23 31 40
23 32 33
23 32 35
23 32 36
23 32 37
23 32 38
23 32 40
23 33 35
23 33 36
23 34 35
23 34 36
23 34 37
23 34 38
23 34 40
23 37 40
23 38 40
23 39 40
24 25 33
24 25 35
24 25 36
24 25 40
24 26 33
24 26 35
24 26 36
24 26 40
24 31 33
24 31 35
24 31 36
24 31 40
24 32 33
24 32 35
24 32 36
24 32 37
24 32 38
24 32 40
24 33 35
24 33 36
24 33 40
24 34 35
24 34 36
24 34 37
24 34 38
24 34 40
24 35 40
24 36 40
24 37 40
24 38 40
24 39 40
25 26 29
25 26 30
25 26 31
25 26 32
25 26 33
25 26 34
25 26 35
25 26 36
25 26 37
25 26 38
25 26 39
25 26 40
25 27 29
25 27 30
25 27 31
25 27 32
25 27 33
25 27 34
25 27 35
25 27 36
25 27 37
25 27 38
25 27 39
25 27 40
25 28 29
25 28 30
25 28 31
25 28 32
25 28 33
25 28 34
25 28 35
25 28 36
25 28 37
25 28 38
25 28 39
25 28 40
25 29 31
25 29 32
25 29 33
25 29 34
25 29 35
25 29 36
25 29 37
25 29 38
25 29 39
25 29 40
25 30 31
25 30 32
25 30 33
25 30 34
25 30 35
25 30 36
25 30 37
25 30 38
25 30 39
25 30 40
25 31 33
25 31 35
25 31 36
25 31 40
25 32 33
25 32 35
25 32 36
25 32 37
25 32 38
25 32 40
25 34 35
25 34 36
25 34 37
25 34 38
25 34 40
25 37 40
25 38 40
25 39 40
26 27 29
26 27 30
26 27 31
26 27 32
26 27 33
26 27 34
26 27 35
26 27 36
26 27 37
26 27 38
26 27 39
26 27 40
26 28 29
26 28 30
26 28 31
26 28 32
26 28 33
26 28 34
26 28 35
26 28 36
26 28 37
26 28 38
26 28 39
26 28 40
26 29 31
26 29 32
26 29 33
26 29 34
26 29 35
26 29 36
26 29 37
26 29 38
26 29 39
26 29 40
26 30 31
26 30 32
26 30 33
26 30 34
26 30 35
26 30 36
26 30 37
26 30 38
26 30 39
26 30 40
26 31 33
26 31 35
26 31 36
26 31 40
26 32 33
26 32 35
26 32 36
26 32 37
26 32 38
26 32 40
26 34 35
26 34 36
26 34 37
26 34 38
26 34 40
26 37 40
26 38 40
26 39 40
27 28 29
27 28 30
27 28 31
27 28 32
27 28 33
27 28 34
27 28 35
27 28 36
27 28 37
27 28 38
27 28 39
27 28 40
27 29 31
27 29 32
27 29 33
27 29 34
27 29 35
27 29 36
27 29 37
27 29 38
27 29 39
27 29 40
27 30 31
27 30 32
27 30 33
27 30 34
27 30 35
27 30 36
27 30 37
27 30 38
27 30 39
27 30 40
27 32 33
27 32 35
27 32 36
27 32 37
27 32 38
27 32 40
27 34 35
27 34 36
27 34 37
27 34 38
27 34 40
27 39 40
28 29 31
28 29 32
28 29 33
28 29 34
28 29 35
28 29 36
28 29 37
28 29 38
28 29 39
28 29 40
28 30 31
28 30 32
28 30 33
28 30 34
28 30 35
28 30 36
28 30 37
28 30 38
28 30 39
28 30 40
28 32 33
28 32 35
28 32 36
28 32 37
28 32 38
28 32 40
28 34 35
28 34 36
28 34 37
28 34 38
28 34 40
28 39 40
29 30 31
29 30 32
29 30 33
29 30 34
29 30 35
29 30 36
29 30 37
29 30 38
29 30 39
29 30 40
29 32 33
29 32 35
29 32 36
29 32 37
29 32 38
29 32 40
29 34 35
29 34 36
29 34 37
29 34 38
29 34 40
29 39 40
30 32 33
30 32 35
30 32 36
30 32 37
30 32 38
30 32 40
30 34 35
30 34 36
30 34 37
30 34 38
30 34 40
30 39 40
31 32 33
31 32 35
31 32 36
31 32 37
31 32 38
31 32 40
31 33 35
31 33 36
31 33 40
31 34 35
31 34 36
31 34 37
31 34 38
31 34 40
31 35 40
31 36 40
31 37 40
31 38 40
31 39 40
32 33 35
32 33 36
32 33 37
32 33 38
32 33 40
32 35 37
32 35 38
32 35 40
32 36 37
32 36 38
32 36 40
32 37 40
32 38 40
33 34 35
33 34 36
33 34 37
33 34 38
33 34 40
33 37 40
33 38 40
33 39 40
34 35 37
34 35 38
34 35 40
34 36 37
34 36 38
34 36 40
34 37 40
34 38 40
35 36 37
35 36 38
35 36 39
35 36 40
35 37 40
35 38 40
35 39 40
36 37 40
36 38 40
36 39 40
37 38 39
37 38 40
37 39 40
38 39 40
