# Supplementary material for: Netcombin: An algorithm for constructing optimal phylogenetic network from rooted triplets
Source: PLoS One. 2020 Sep 18;15(9):e0227842. doi: 10.1371/journal.pone.0227842 (PMC7500971; doi:10.1371/journal.pone.0227842)
Supplement: S4 File — (ZIP) [file pone.0227842.s004.zip › SequenceData-Triplet/sequenceData-10-20-30-0-Triplet/length 100, numseq 40, rate 10^-7/7 seq.txt]

>$1
CTATGCTCCGAAATTTTGCGGAGGGAGAACACTTCGGCCTTATGTGTGGTTGGCGCAGCCCAAGCAACACGGAGGTTCGCAAGGACCGAAAACTTAAGAC
>$2
CTATGCTCCGAAATTTTGCGTAGGGAGAACACTTCGGCCTTATGTGTGGTTGGCGCAGCCCAAGCAACACGGAAGTTCGCAAGGACCGAAAACTTAAGAC
>$3
CTATGCTCCGAAATTTTGCGGAGGGAGAATACTTCGGCCTTATGTGTGGTTGGCGCAGCCCAAGCAACACGGAAGTTCGCAAGGACCGAAAACTTAAGAC
>$4
CTATGCTCCGAAATTTTGCGGAGGGAGAACACTTCGGCCTTATGTGTGGTTGGCGCAGCCCAAGCAACACGGAGGTTCGCAAGGACCGAAAACTTAAGAC
>$5
CTATGCTCCGAAATTTTGCGGAGGGAGAACACTTCGGCCTTATGTGTAGTTGGCGCAGCCCAAGCAACACGGAGGTTCGCAAGGACCGAAAACTTAAGAC
>$6
CTATGCTCCGAAATTTTGCGGAGGGAGAACACTTCGGCCTTATGTGTGGTTGGCGCAGCCCAAGCAACACGGAGGTTCGCAAGGACCGAAAACTTAAGAT
>$7
CTATGCTCCGAAATTTTGCGGAGGGAGAACACTTCGGCCTTATGTGTGGTTGGCGCAGCCCAAGCAACACGGAGGTTCGCAAGGACCGAAAACTTAAGAT
>$8
CTATGCTCCGAAATTTTGCGGAGGGAGAACACTTCGGCCTTATGTGTGGTTGGCGCAGCCCAAGCAACACGGAGGTTCGCAAGGACCGAAAACTTAAGAC
>$9
CTATGCTCCGAAATTTTGCGGAGGGAGAACACTTCGGCCTTATGTGTGGTTGGCGCAGCCCAAGCAACACGGAGGTTCGCAAGGACCGAAAACTTAAGAC
>$10
CTATGCTCCGAAATTTTGCGGAGGGAGAACACTTCGGCCTTATGTGTGGTTGGCGCAGCCCAAGCAACACGGAGGTTCGCAAGGACCGAAAACTTAAGAC
>$11
CTATGCTCCGAAATTTTGCGGAGGGAGAACACTTCGGCCTTATGTGTGGTTGGCGCAGCCCAAGCAACACGGAGGTTCGCAAGGACCGAAAACTTAAGAC
>$12
CTATGCTCCGAAATTTTGCGAAGGGAGAACACTTCGGCCTTATGTGTGGTTGGCGCAGCCCAAGCAACACGGAGGTTCGCAAGGACCGAAAACTTAAGAC
>$13
CTATGCTCCGAAATTTTGCGAAGGGAGAACACTTCGGCCTTATGTGTGGTTGGCGCAGCCCAAGCAACACGGAGGTTCGCAAGGACCGAAAACTTAAGAC
>$14
CTATGCTCCGAAATTTTGCGAAGGGAGAACACTTCGGCCTTATGTGTGGTTGGCGCAGCCCAAGCAACACGGAGGTTCGCAAGGACCGAAAACTTAAGAC
>$15
CTATGCTCCGAAATTTTGCGGAGGGAGAACACTTCGGCCTTATGTGTGGTTGGCGCAGCCCAAGCAACACGGAGGTTCGCAAGGACCGAAAACTTAAGAC
>$16
CTATGCTCCGAAATTTTGCGGAGGGAGAACACTTCGGCCTTATGTGTGGTTGGCGCAGCCCAAGCAACACGGAGGTTCGCAAGGACCGAAAACTTAAGAC
>$17
CTATGCTCCGAAATTTTGCGGAGGGAGAACACTTCGGCCTTATGTGTGGTTGGCGTAGCCCAAGCAACACGGAGGTTCGCAAAGACCGAAAACTTAAGAC
>$18
CTATGCTCCGAAACTTTGCGGAGGGAGAACACTTCGGCCTTATGTGTGGTTGGCGCAGCCCAAGCAACACGGAGGTTCGCAAGGACCGAAAACTTAAGAC
>$19
CTATGCTCCGAAATTTTGCGGAGAGAGAACACTTCGGCCTTATGTGTGGTTGGCGCAGCCCAAGCAACACGGAGGTTCGCAAGGACCGAAAACTTAAGAC
>$20
CTATGCTCCGAAATTTTGCGGAGGGAGAACACTTCGGCCTTATGTGTGGTTGGCGCAGCCCAAGCAACACGGAGGTTCGCAAGGATCGAAAACTTAAGAC
>$21
CTATGCTCCGAAATTTTGCGGAGGGAGAACACTTCGGCCTTATGTGTGGTTGGCGCAGCCCTAGCAACACGGAGGTTCGCAAGGATCGAAAACTTAAGAC
>$22
CTATGCTCCGAAATTTTGCGGAGGGAGAACACTTCGGCCTTATGTGTGGTTGGCGCAGCCCAAGCAACACGGAGGTTCACAAGGACCGAAAACTTACGAC
>$23
CTATGCTCCGAAATTTTGCGGAGGGAGAACACTTCGGCCTTATGTGTGGTTGGCGCAGCCCAAGCAACACGGAGGTTCGCAAGGACCGAAAACTTACGAC
>$24
CTATGCTCCGAAATTTTGCGGAGGGAGAACACTTCGGCCTTATGTGTGGTTGGCGCAGCCCAAGCAACACGGAGGTTCGCAAGGACCGGAAACTTAAGAC
>$25
CTATGCTCCGAAATTTTGCGGAGGGAGAACACTTCGGCGTTATGTGTGGTTGGCGCAGCCCAAGCAATACGGAGGTTCGCAAGGACCGAAAACTTAAGAC
>$26
CTATGCTCCGAAATTTTGCGGAGGGAGAACACTTCGGCGTTATGTGTGGTTGGCGCAGCCCAAGCAATACGGAGGTTCGCAAGGACCGAAAACTTAAGAC
>$27
CTATGCTCCGAAACTTTGCGGAGGGAGAACACTTCGGCGTTATGTGTGGTTGGCGCAGCCCAAGCAATACGGAGGTTCGCAAGGACCGAAAACTTAAGAC
>$28
CTATGCTCCGAAACTTTGCGGAGGGAGAACACTTCGGCGTTATGTGTGGTTGGCGCAGCCCAAGCAATACGGAGGTTCGCAAGGACCGAAAACTTAAGAC
>$29
CTATGCTCCGAAATTTTGCGGAGGGAGAACACTTCGGCATTATGTGTGGTTGGCGCAGCCCAAGCAACACGGAGTTTCGCAAGGACCGAAAACTTAAGAC
>$30
CTATGCTCCGAAATTTTGCGGAGGGAGAACACTTCGGCATTATGTGTGGTTGGCGCAGCCCAAGCAACACGGAGGTTCGCAAGGACCGAAAACTTAAGAG
>$31
CTATGCTCCGAAATTTTGCGGAGGGGGAACACTTCGGCCTTATGTGTGGTTGGCGCAGCCCAAGCAACACGGAGGTTCGCAAGGACCGAAAACTTAAGAC
>$32
CTATGCTCCGAAATTTTGCGGAGGGAGAACACTTCGGCCTTATGTGTGGTTGGCGCAGCCCAAGCAACACGGAGGTTCGCAAGGACCGAAAACTTAAGAC
>$33
CTATGCTCCGAAATTTTGCGGAGGGAGAACACTTCGGCCTTATGTGTTGTTGGCGCAGCCCAAGCAACACGGAGGTTCGCAAGGACCGAAAACTTAAGAC
>$34
CTATGCTCCGAAATTTTGCGGAGGGAGAACACTTCGGCCTTATGTGTGGTTGGCGCAGCCCAAGCAACACGGAGGTTCGCAAGGACCGAAAACTTAAGAC
>$35
CTATGCTCCGAAATTTTGCGGAGGGAGAACACTTCGGCCTTATGTGTGGTAGGCGCAGCCCAAGCAACACGGAGGTTCGCAAGGACCGAAAACTTAAGAC
>$36
CTATGCTCCGAAATTTTGCGGAGGGAGAACACTTCGGCCTTATGTGTGGTAGGCGCAGCCCAAGCAACACGGAGGTTCGCAAGGACCGAAAACTTAAGAC
>$37
CTATGCTCCGAAATTTTGCGGAGGGAGAACACTTCGGCCTTATGTGTGGTTGGCGCAGCCCAAGCAACACGGAGGTTCGCAAGGACCGAAAACTTGAGAC
>$38
CTATGCTCCGAAATTTTGCGGAGGGAGAACACTTCGGCCTTATGTGTGGTTGGCGCAGCCCAAGCAACACGGAGGTTCGCAAGGACCGAAAACTTGAGAC
>$39
CTATGCTCCGAAATTTTGCGGAGGGAGAACACTTCGGCCTTATGTGTGGTTGGCGCAGCCCAAGCAACACGGAGGTTCGCAAGGACCGAAAACTTAAGAC
>$40
CTATGCTCCGAAATTTTGCGGAGGGAGAACACTTCGGCCTTATGTGTGGTTGTCGCAGCCCAAGCAACACGGAGGTTCGCAAGGACCGAAAACTTAAGAC
